# Supplementary material for: VEXAS syndrome is characterized by inflammasome activation and monocyte dysregulation
Source: Nat Commun. 2024 Jan 30;15:910. doi: 10.1038/s41467-024-44811-4 (PMC10828464; doi:10.1038/s41467-024-44811-4)
Supplement: Supplementary file 3 — Supplementary Data 1 [file 41467_2024_44811_MOESM3_ESM.xlsx]

## Sheet: Feuil1
UPN	Gender	Age	Group	Hb (g/dL)	MCV (fL)	Leukocytes (/mm3)	Neutrophils (/mm3)	Lymphocytes (/mm3)	Monocytes (/mm3)	CRP (mg/L)	LDH (UI/L)	Monocytes % live	CD14+ CD16- monocytes (%)	CD14+ CD16+ monocytes (%)	CD14- CD16+ monocytes (%)	cluster01|count	cluster02|count	cluster03|count	cluster04|count	cluster05|count	cluster06|count	cluster07|count	cluster08|count	cluster09|count	cluster10|count	cluster11|count	cluster12|count	cluster13|count	cluster14|count	cluster15|count	cluster16|count	cluster17|count	cluster18|count	cluster19|count	cluster20|count	cluster21|count	cluster22|count	cluster23|count	HLA-DRlo|count	CCR/CXCR+|count	HLA-DRhi|count	Other|count	cluster01|percent_total	cluster02|percent_total	cluster03|percent_total	cluster04|percent_total	cluster05|percent_total	cluster06|percent_total	cluster07|percent_total
1	Male	58.78	Healthy controls	15.6	94	7520	4122	3098	299	0	264	8.75	87.3	6.82	5.87	5975	3812	6624	586	2874	1874	1644	94	329	1934	244	684	2837	16	78	24	8	88	12	1	1	11	0	2358	17	13040	14335	20.1	12.8	22.3	1.97	9.66	6.3	5.53
2	Male	59.50	Healthy controls	15.6	94	4360	2470	1390	500	2.8	359	1.29	82.9	1.77	2.51
3	Male	59.60	Healthy controls	15.9	88	6220	3761	2200	258	0	218	4.17	83.08	7.55	9.36
4	Male	60.31	Healthy controls	15.9	88	5200	1920	2800	480	2.2	242	7.57	97.5	1.86	0.139	1463	1321	1290	714	3178	1336	646	190	209	180	432	270	798	134	4	255	5	70	1	0	0	10	0	811	134	6705	4856	11.7	10.6	10.3	5.71	25.4	10.7	5.17
5	Male	70.45	Healthy controls	15.2	93	8310	6270	1635	403	0	236	0.06	67.5	1.67	15.8
6	Male	60.02	Healthy controls	15.7	89	8770	4062	4247	460	1	199	7.57	85.96	8.44	5.6	1928	4804	1533	1565	5181	2382	4849	135	265	380	385	741	1564	107	46	383	8	12	8	0	2	1	0	954	107	14328	10890	7.34	18.3	5.83	5.96	19.7	9.06	18.5
7	Male	60.73	Healthy controls	15.7	89	6840	2860	3140	840	3.7	211	4.08	85.86	7.15	6.99
8	Male	60.09	Healthy controls	15.8	90	6330	4084	1987	258	0	232	4.3	80.32	7.08	12.6	1903	1861	677	373	3166	1481	784	62	202	145	162	257	694	75	4	326	13	17	5	0	0	5	0	386	75	6434	5317	15.6	15.2	5.54	3.05	25.9	12.1	6.42
9	Male	60.79	Healthy controls	15.8	90	7030	3830	2610	590	1.6	245	9.84	86.5	4.06	8.87
10	Male	68	Healthy controls	13.7	96	6730	4550	1270	910	8.8	254					1529	4221	27	2	279	518	240	8	39	426	6	48	66	5	4	1	97	48	8	2	29	27	0	541	7	1065	6017	20	55.3	0.354	0.0262	3.66	6.79	3.15
11	Male	85	Healthy controls	14.6	99	15550	13600	1140	810	6.2	237					2800	2407	1878	110	1949	198	258	123	60	1184	286	268	1247	9	10	45	32	16	2	2	4	1	0	1635	11	4328	6915	21.7	18.7	14.6	0.853	15.1	1.54	2
12	Male	54.81	Healthy controls	16.2	94	8340	5154	2858	327	1	181	0.67	77.4	9.79	6.22
13	Male	73	MDS	13.6	92	2040	1220	740	80	0	215	3.39	96.3	1.66	0.754
14	Male	70.58	MDS	10.6	105	4330	2330	1410	590	0	252	1.58	86.7	4.69	3.03	416	1790	1514	13904	1099	1081	1269	334	342	134	416	661	1008	80	30	531	29	21	38	1	0	29	0	943	81	5494	18209	1.68	7.24	6.12	56.2	4.44	4.37	5.13
15	Male	80	MDS	12.6	93	3420	2320	680	420	0	287	0.88	83.9	7.79	6.25	3855	1473	8806	733	1358	2472	661	467	764	2219	513	219	1420	37	119	15	10	16	7	1	3	1	0	3328	38	13312	8491	15.3	5.85	35	2.91	5.4	9.82	2.63
16	Male	88	MDS	9.3	105	6120	3100	2250	770	1.1	282	8.65	92.1	5.29	0.4	667	7028	33	7	85	1129	165	22	39	374	36	1	14	16	5	0	111	16	27	9	214	12	0	548	25	1412	8025	6.66	70.2	0.33	0.0699	0.849	11.3	1.65
17	Male	75	VEXAS-like	10.5	109	2760	1120	610	1030	16.4	306	3.98	86.3	7.32	5.26	858	1122	444	40	151	46	162	506	120	251	153	3	214	171	734	2	5	11	2	0	0	0	0	1649	171	805	2370	17.2	22.5	8.89	0.801	3.02	0.921	3.24
18	Male	81	VEXAS-like	12.1	94	11250	9560	1030	630	20.89	584	5.6	77.4	8.6	10.8	1134	636	9	18	81	81	108	19	27	172	31	4	4	22	12	7	1	7	0	0	0	0	0	235	22	286	1830	47.8	26.8	0.379	0.759	3.41	3.41	4.55
19	Male	55	VEXAS-like	11.7	92	7690	5630	1160	690	13.41	138	4.15	83.3	7.27	8.12	4048	5012	478	216	183	1637	947	49	183	267	253	281	372	739	8	55	6	143	6	2	0	8	0	583	741	3300	10269	27.2	33.7	3.21	1.45	1.23	11	6.36
20	Male	56.04	VEXAS-like	8.9	83	4030	1910	1520	600	99.8	317	0.67	96.3	2.52	0.882	827	164	1906	217	281	553	1666	169	9069	1277	354	157	65	44	28	35	90	90	5	1	1	2	2	1918	45	4443	10597	4.86	0.965	11.2	1.28	1.65	3.25	9.8
21	Male	71	VEXAS-like	13.7	97	16190	13840	670	970	112.5	413	4.42	89.7	0.708	0.192	1939	145	166	2	39	140	184	39	60	650	32	0	53	9	12	0	7	3	2	0	0	0	34	740	9	563	2204	55.1	4.12	4.72	0.0569	1.11	3.98	5.23
22	Male	53.99	VEXAS-like	13.8	95	10790	8260	1970	560	1.5	292	0.61	73	2.96	1.37	4564	3094	1055	176	1700	221	381	283	460	177	255	117	1657	160	25	48	27	596	29	50	0	32	0	767	210	3405	10725	30.2	20.5	6.98	1.17	11.3	1.46	2.52
23	Male	63	VEXAS-like	10.3	111	4300	3000	800	200	4.6	259	2.19	93.2	5.38	1.1	7375	204	26	3	134	108	125	7	219	164	50	6	3	12	1	2	1	18	14	0	2	10	0	223	12	395	7854	86.9	2.4	0.306	0.0354	1.58	1.27	1.47
24	Male	69.93	VEXAS-like	12.8	90	5320	2440	2300	580	16.3	144	10.01	89.3	6.78	1.64	1045	1506	540	989	894	1815	1709	40	368	140	107	8882	342	24	0	2443	7	114	2	1	2	11	0	294	25	7401	13261	4.98	7.18	2.57	4.71	4.26	8.65	8.15
25	Male	75	VEXAS-like	12	100	5200	2300	1700	395	0.8	224					112	253	175	42	63	6	15	195	128	138	15	4	100	354	4249	0	14	3	2	5	0	0	0	4611	359	259	644	1.91	4.31	2.98	0.715	1.07	0.102	0.255
26	Male	67	VEXAS-like	11	99	3700	1500	1100	800	1.84	338	0.81	94.4	4.1	0.482
27	Male	70	VEXAS-like	11.2	99	2300	680	800	450	31	205	1.46	93.2	4.15	0.389	57	173	208	656	214	354	127	106	54	15	55	59	144	54	62	7	0	14	0	0	0	4	0	238	54	910	1161	2.41	7.32	8.8	27.8	9.06	15	5.37
28	Male	82.18	VEXAS-like	11.1	90	7800	6660	1020	120	15.3	224					423	258	229	68	282	109	302	13	93	215	54	341	39	12	1	28	16	25	0	0	5	1	0	299	12	950	1253	16.8	10.3	9.11	2.7	11.2	4.34	12
29	Male	72	VEXAS-like	14.6	97	5900	3290	2080	450	1.71	222	0.77	92.3	2.21	0.242
30	Male	63	VEXAS-like	9.6	102	8170	6580	970	620	0						451	244	80	60	112	87	807	54	479	59	256	4	28	33	18	16	16	63	6	0	1	22	0	403	33	1102	1358	15.6	8.43	2.76	2.07	3.87	3	27.9
31	Male	57.72	VEXAS-like	12.2	85	7120	5940	680	500	1.5
32	Male	82	VEXAS-like	10.2	98	7000	5800	900	500	5.14	335	3.56	85.2	4.95	6.29
33	Male	71	VEXAS-like	13.6	102	6500	2100	3000	1300	0	338	2.98	95.9	2.87	5.9	725	1720	1048	5473	554	205	497	725	173	261	902	2382	855	429	7	429	51	13	2	1	1	5	0	1946	430	2733	11349	4.41	10.5	6.37	33.3	3.37	1.25	3.02
34	Male	56	VEXAS-like	16.7	99	7530	5740	1240	410	4.87	566	1.45	80.4	14.1	2.56
35	Male	82	VEXAS-like	10.6	88	2790	1460	1230	100	20.5	216	3.93	74.1	19.1	6.58	539	993	113	120	61	64	275	47	43	33	89	222	149	175	0	22	6	7	2	2	1	0	0	175	177	535	2076	18.2	33.5	3.81	4.05	2.06	2.16	9.28
36	Male	59	VEXAS-like	11.5	92	8780	6610	1030	740	52.68		6.51	65.1	17.4	14.6
37	Male	72	VEXAS-like	12.5	94	3710	2020	1140	400	4.6	247	3.04	81	5	12.1	1669	3252	443	146	1092	2271	2124	173	818	135	113	43	474	148	70	64	15	15	197	3	5	2	1	506	151	5995	6621	12.6	24.5	3.34	1.1	8.23	17.1	16
38	Male	66	VEXAS-like	14.8	94	6500	4000	1500	800	2.3		0.21	92.6	1.27	5.58	2989	445	1371	113	855	1639	508	164	128	439	482	393	338	65	7	24	56	16	1	2	1	6	0	1148	67	4397	4430	29.8	4.43	13.7	1.13	8.51	16.3	5.06
39	Male	78	VEXAS-like	10.9	85	6000	3500	1500	800	9.6	1132	2.41	69	1.39	26.8
40	Male	70	VEXAS-like	10.6	93	6000	3300	1300	800	4.3	210	2.55	93	4.08	1.66
41	Male	76.48	VEXAS	12.1	102	5580	3570	1850	160	13.6	292	0.82	91.5	5.26	0.683	64	18	146	277	203	12	99	73	17	48	135	355	26	30	4	77	22	1	1	0	0	0	0	282	30	537	759	3.98	1.12	9.08	17.2	12.6	0.746	6.16
42	Male	70	VEXAS	13.1	124	1610	860	650	50	1	407	2.64	94	3.58	1.42
43	Male	76.25	VEXAS	10.1	91	2100	1100	800	200	109.9	230	1.87	88.2	5.77	2.74	135	14	86	5	6	2	1	43	14	130	18	11	26	91	83	0	10	0	1	1	0	0	0	284	92	95	206	19.9	2.07	12.7	0.739	0.886	0.295	0.148
44	Male	74	VEXAS	8.1	95	2050	635	1210	205	20.7	12.6	3.2	95.6	2.62	0.804	1108	499	1563	545	288	11	60	4368	1105	675	767	64	292	1955	234	32	16	5	6	31	0	0	0	6060	1986	1954	3624	8.13	3.66	11.5	4	2.11	0.0807	0.44
45	Male	72	VEXAS	10.8	113	2100	800	750	300	0.7	9.3	6.5	82.4	14.8	1.99	1295	1168	452	383	342	25	99	671	104	242	340	115	331	77	18	57	32	7	53	34	0	0	0	1303	111	975	3456	22.2	20	7.73	6.55	5.85	0.428	1.69
46	Male	71.71	VEXAS	9.2	106	6600	5020	1250	330	86.6	1181	0.51	90.2	6.29	2.38	108	8	57	1	19	3	13	79	3	273	21	0	1	94	104	0	3	0	0	7	0	0	0	480	101	92	121	13.6	1.01	7.18	0.126	2.39	0.378	1.64
47	Male	66	VEXAS	7.7	104	4900	2610	1640	100	62.2						18	2	14	1	3	12	0	76	33	29	60	0	0	1046	0	0	8	1	0	0	0	1	0	173	1046	29	56	1.38	0.153	1.07	0.0767	0.23	0.92	0
48	Male	80	VEXAS	10.5	110	3900	2140	1000	340	17.48		2.95	96.9	2.25	0.319
49	Male	72	VEXAS	10.1	125	6500	4850	980	510	4.4	254	0.06	84.3	0	15.7	1158	267	1077	779	157	40	155	3407	284	440	4820	458	153	484	8	54	19	34	1	5	0	0	0	8694	489	1483	3134	8.39	1.93	7.8	5.64	1.14	0.29	1.12
50	Male	63	VEXAS	9.2	105	1770	1160	510	80	44.5	268	0.56	82.2	11.6	1.99	10	1	4	0	1	5	2	16	2	8	0	0	0	24	2	0	6	0	2	0	0	0	0	32	24	12	15	12	1.2	4.82	0	1.2	6.02	2.41
51	Male	75	VEXAS	9.7	110	6590	6040	390	140	69.1	585					194	102	59	8	8	66	21	85	95	33	52	6	40	39	5	2	36	25	2	0	0	0	0	211	39	156	472	22.1	11.6	6.72	0.911	0.911	7.52	2.39
52	Male	74.96	VEXAS	9.7	108	2300	1680	390	230	41	426	0.65	96.2	2.21	0.0521	438	309	499	438	102	52	139	690	336	111	566	767	296	161	39	21	8	5	9	0	0	0	0	1414	161	813	2598	8.78	6.2	10	8.78	2.05	1.04	2.79
53	Male	67.66	VEXAS	8	121	4840	4170	480	190	22.2		4.86	82.1	5.9	10.4	431	129	225	36	113	2	29	989	20	1064	610	37	23	48	38	3	14	4	0	24	0	1	0	2715	72	372	681	11.2	3.36	5.86	0.938	2.94	0.0521	0.755
54	Male	66	VEXAS	8.3	100	5120	2740	1990	200	119.41	520					6	5	1	0	0	0	0	36	1	15	0	0	1	32	2	0	19	0	0	2	0	0	0	72	34	1	13	5	4.17	0.833	0	0	0	0
55	Male	55	VEXAS	8.2	106	9830	8850	780	200	31.5	263	1.82	91	4.46	1.81
56	Male	68	VEXAS	9.9	108	5300	2510	2200	590	117	357	6.62	79.9	15	4.4	542	150	453	69	161	75	67	2942	283	1243	830	13	35	485	75	2	278	3	0	12	0	0	0	5368	497	758	1095	7.02	1.94	5.87	0.894	2.09	0.972	0.868
57	Male	80	VEXAS	11.1	110	3560	2250	810	400	3.27	268	0.81	77.5	12.2	7.34	1769	2087	831	592	500	256	762	1673	402	425	3019	286	134	1507	7	120	6	63	6	0	0	4	0	5130	1507	2469	5343	12.2	14.4	5.75	4.1	3.46	1.77	5.27
58	Male	84.76	VEXAS	10.2	113	2540	2080	330	130	36.1	301					238	426	46	25	51	62	32	16	2	104	13	4	42	23	23	1	11	9	6	10	0	0	0	167	33	192	752	20.8	37.2	4.02	2.19	4.46	5.42	2.8
59	Male	66	VEXAS	6.3	103	7100	3060	2350	1030	80.14		0.28	78.7	8.94	10.6	395	86	16	15	4	10	19	61	115	72	214	32	1	194	0	4	4	2	0	1	0	0	0	351	195	53	646	31.7	6.91	1.29	1.2	0.321	0.803	1.53
60	Male	74	VEXAS	10.5	114	2220	570	1570	80	30.4	248	2.45	82.9	12.3	4.7	79	81	35	4	15	64	19	163	16	41	11	0	16	68	16	0	33	2	5	1	1	1	0	264	69	133	205	11.8	12.1	5.22	0.596	2.24	9.54	2.83
61	Male	84.99	VEXAS	9.8	92	2490	1760	670	60	46.5	305					1615	925	335	49	40	5	15	303	33	769	311	49	193	418	27	2	33	3	9	3	0	1	0	1443	421	397	2877	31.4	18	6.52	0.954	0.779	0.0973	0.292
62	Male	73	VEXAS	13.8	109	3920	2780	890	230	11.75		9.56	88.8	7.34	2.88
63	Male	71.51	VEXAS	10.4	114	3870	3080	580	210	45.4	431	5.25	78.77	10.45	10.79	321	50	72	14	53	58	17	151	96	82	298	140	5	15	2	1	2	2	5	1	0	1	0	535	16	201	634	23.2	3.61	5.19	1.01	3.82	4.18	1.23
64	Male	89.98	VEXAS	11.9	98	4300	3044	1230	26	14.1	372	0.78	77.8	14	4.49	551	1597	81	28	434	199	317	39	14	274	26	62	81	20	15	29	38	14	0	0	2	3	0	392	20	1060	2352	14.4	41.8	2.12	0.732	11.3	5.2	8.29
65	Male	82.11	VEXAS	12.3	99	3500	2800	450	250	89.3	354
66	Male	79	VEXAS	10.1	114	2540	1060	1140	310	19.3	232
67	Male	66	VEXAS	9.9	105	3400	2480	750	170	134.7	306
68	Male	72	VEXAS	9.1	114	5410	4750	420	220	139.27	421	8.96	91.9	3.72	1.4
69	Male	74	VEXAS	13.6	99	2700	1370	1190	140	5.2
70	Male	77	VEXAS	10.1	106	1620	680	710	230	22.1						335	117	26	8	6	38	51	35	18	62	49	2	7	29	1	0	18	2	52	2	10	0	0	165	31	121	551	38.6	13.5	3	0.922	0.691	4.38	5.88
71	Male	60	VEXAS	9.4	113	2720	2090	410	220	22.3	219					4664	679	1399	124	149	41	371	1066	2489	1951	506	47	211	86	120	10	14	10	50	3	0	0	0	3657	89	1970	8274	33.3	4.85	10	0.886	1.07	0.293	2.65
72	Male	70	VEXAS	7.1	106	9190	3260	2610	500	41.4		5.39	76.7	9.72	12
73	Male	88	VEXAS	7	120	4160	3080	770	260	105.24	414					9	2	13	2	1	0	2	143	2	26	49	1	0	120	1	0	18	1	0	3	0	1	0	237	123	16	18	2.28	0.508	3.3	0.508	0.254	0	0.508
74	Male	67	VEXAS	12.3	95	8610	6500	750	400	5.5	344	0.35	96.3	0.623	1.56	202	211	630	285	390	11	75	384	113	161	297	47	170	93	17	28	1260	14	1	3	0	0	0	2119	96	1134	1043	4.6	4.8	14.3	6.49	8.88	0.25	1.71
75	Male	88	VEXAS	12.1	116	3300	2650	380	270	0	510					11	8	33	9	4	2	1	143	1	28	44	0	5	24	5	0	1	1	0	0	0	1	0	221	24	40	36	3.43	2.49	10.3	2.8	1.25	0.623	0.312
76	Male	74.54	VEXAS	8	99	1700	1130	450	120	9.1	507	1.26	91.8	4.12	3.79	1317	679	294	164	343	5	48	75	132	352	175	91	55	107	40	17	6	0	14	59	0	0	0	648	166	707	2452	33.1	17.1	7.4	4.13	8.63	0.126	1.21
77	Male	74	VEXAS	10.4	120	4120	3780	190	120	65.1	326	1.77	95.3	1.92	0.794	57	36	16	5	0	23	8	256	16	43	42	1	5	90	2	0	2	3	0	2	0	0	0	345	92	47	123	9.39	5.93	2.64	0.824	0	3.79	1.32
78	Male	84	VEXAS	8.5	112	5500	5070	270	190	67.5						1619	631	123	15	25	38	29	51	21	198	47	12	102	20	50	0	7	10	21	3	0	0	0	353	23	215	2431	53.6	20.9	4.07	0.496	0.827	1.26	0.96
79	Male	79.61	VEXAS	10.5	93	6150	5150	560	440	130.3	255
80	Male	83	VEXAS	9.2	115	5580	3850	890	250	84.02	524
[truncated: 20 more columns]
