# Supplementary material for: VEXAS syndrome is characterized by inflammasome activation and monocyte dysregulation
Source: Nat Commun. 2024 Jan 30;15:910. doi: 10.1038/s41467-024-44811-4 (PMC10828464; doi:10.1038/s41467-024-44811-4)
Supplement: Supplementary file 4 — Supplementary Data 2 [file 41467_2024_44811_MOESM4_ESM.xlsx]

## Sheet: Sheet1
genes	term	estimate	std.error	statistic	p.value	q.value
CCR2	GroupVEXAS	-1.29091	0.279581	-4.61731	5.35434e-05	0.000596185
CSF1R	GroupVEXAS	-1.26597	0.181103	-6.99036	4.59703e-08	3.3271e-06
CMKLR1	GroupVEXAS	-1.1608	0.23922	-4.85243	2.6663e-05	0.000350861
CIITA	GroupVEXAS	-1.10797	0.253239	-4.3752	0.000109146	0.00100311
MSR1	GroupVEXAS	-1.07145	0.279855	-3.82859	0.000527736	0.00299568
CX3CR1	GroupVEXAS	-1.03624	0.15541	-6.66777	1.18507e-07	5.71796e-06
CASP10	GroupVEXAS	-1.0044	0.269119	-3.73218	0.000692643	0.00358072
CD86	GroupVEXAS	-0.944078	0.218985	-4.31115	0.000131615	0.00110443
CISH	GroupVEXAS	-0.929045	0.214965	-4.32184	0.000127569	0.00110243
CXCR2	GroupVEXAS	-0.900062	0.212613	-4.23333	0.000165092	0.00126545
RORC	GroupVEXAS	-0.88061	0.158887	-5.54237	3.38889e-06	7.11514e-05
TLR7	GroupVEXAS	-0.872616	0.178927	-4.87693	2.47883e-05	0.000333778
CD1D	GroupVEXAS	-0.859134	0.195205	-4.40119	0.000101147	0.000960072
CXCL10	GroupVEXAS	-0.839157	0.315168	-2.66257	0.0117603	0.0323616
TNFRSF10C	GroupVEXAS	-0.830666	0.193746	-4.28741	0.000141051	0.00113428
IL23R	GroupVEXAS	-0.827338	0.106854	-7.74267	5.24724e-09	5.06359e-07
SLAMF6	GroupVEXAS	-0.809707	0.185616	-4.36227	0.000113354	0.00100972
CCL2	GroupVEXAS	-0.786071	0.283142	-2.77624	0.00887779	0.0263565
CR2	GroupVEXAS	-0.785366	0.14975	-5.24452	8.27093e-06	0.000149652
FCER1A	GroupVEXAS	-0.769583	0.222079	-3.46536	0.00145267	0.00646995
LILRA1	GroupVEXAS	-0.763669	0.200345	-3.81177	0.000553461	0.00308129
CD14	GroupVEXAS	-0.738769	0.224579	-3.28957	0.00234087	0.00928331
MARCO	GroupVEXAS	-0.715333	0.263152	-2.71833	0.0102523	0.0293865
IDO1	GroupVEXAS	-0.694564	0.278594	-2.49311	0.0176935	0.0439679
KLRF1	GroupVEXAS	-0.667137	0.175997	-3.79061	0.00058756	0.00314997
CXCR1	GroupVEXAS	-0.665831	0.187524	-3.55064	0.00114881	0.00540782
CXCR6	GroupVEXAS	-0.664436	0.21551	-3.08309	0.00404823	0.0144186
HLA-DMB	GroupVEXAS	-0.653674	0.120962	-5.40396	5.13075e-06	9.58292e-05
CCR5	GroupVEXAS	-0.637072	0.191517	-3.32645	0.00211954	0.0085819
HFE	GroupVEXAS	-0.625176	0.154171	-4.05508	0.000276449	0.00183982
CCR1	GroupVEXAS	-0.608098	0.210307	-2.89147	0.00663912	0.020955
EOMES	GroupVEXAS	-0.603956	0.17257	-3.49978	0.00132171	0.00597866
ENTPD1	GroupVEXAS	-0.597073	0.152682	-3.91056	0.00041813	0.0025755
CLEC7A	GroupVEXAS	-0.591918	0.173914	-3.4035	0.00172004	0.00716477
FCGR2B	GroupVEXAS	-0.587529	0.191172	-3.0733	0.00415318	0.0145739
TGFBI	GroupVEXAS	-0.584323	0.16669	-3.50544	0.0013013	0.00597866
CD244	GroupVEXAS	-0.573189	0.0901403	-6.35885	2.95671e-07	1.14129e-05
CD45RB	GroupVEXAS	-0.570141	0.0899833	-6.33608	3.16363e-07	1.14484e-05
CD4	GroupVEXAS	-0.559385	0.10983	-5.09319	1.30054e-05	0.00020917
CD1A	GroupVEXAS	-0.558786	0.0831776	-6.71799	1.02207e-07	5.71796e-06
TRAF5	GroupVEXAS	-0.553343	0.110439	-5.0104	1.6653e-05	0.000247233
CD79B	GroupVEXAS	-0.5501	0.115338	-4.76945	3.41196e-05	0.000429462
SELPLG	GroupVEXAS	-0.547341	0.146821	-3.72795	0.000700929	0.00359149
TNFSF10	GroupVEXAS	-0.538622	0.160342	-3.35921	0.00193989	0.00790984
IL7	GroupVEXAS	-0.537878	0.173979	-3.09162	0.00395881	0.014237
KLRG1	GroupVEXAS	-0.534646	0.146142	-3.6584	0.000851632	0.00417877
NOTCH2	GroupVEXAS	-0.530195	0.162816	-3.2564	0.00255863	0.00994261
TLR5	GroupVEXAS	-0.529304	0.169557	-3.12168	0.00365832	0.0133218
CCR6	GroupVEXAS	-0.52587	0.128168	-4.10299	0.000240806	0.00165984
TP53	GroupVEXAS	-0.522565	0.0843227	-6.1972	4.78213e-07	1.62874e-05
PRF1	GroupVEXAS	-0.518313	0.157268	-3.29574	0.00230237	0.00921525
LILRB1	GroupVEXAS	-0.515684	0.156512	-3.29486	0.00230779	0.00921525
NT5E	GroupVEXAS	-0.508009	0.19751	-2.57207	0.0146512	0.0378707
HLA-DRA	GroupVEXAS	-0.50233	0.126638	-3.96666	0.000356259	0.00222522
HLA-DPA1	GroupVEXAS	-0.500681	0.11833	-4.23123	0.000166103	0.00126545
IL7R	GroupVEXAS	-0.495983	0.100159	-4.95197	1.98231e-05	0.000279941
TLR4	GroupVEXAS	-0.490627	0.189105	-2.59447	0.0138801	0.0363647
CFH	GroupVEXAS	-0.488048	0.12173	-4.00928	0.000315319	0.00202382
PECAM1	GroupVEXAS	-0.481152	0.112188	-4.2888	0.000140479	0.00113428
GZMA	GroupVEXAS	-0.475855	0.133257	-3.57097	0.00108599	0.00523992
CD160	GroupVEXAS	-0.475768	0.108719	-4.37613	0.000108848	0.00100311
TIGIT	GroupVEXAS	-0.455989	0.123673	-3.68704	0.00078611	0.00395549
SYK	GroupVEXAS	-0.454772	0.118707	-3.83104	0.000524086	0.00299568
PSMB9	GroupVEXAS	-0.453724	0.147262	-3.08106	0.00406979	0.0144186
IKBKE	GroupVEXAS	-0.452281	0.117841	-3.83807	0.000513747	0.00299568
IKZF2	GroupVEXAS	-0.451686	0.12546	-3.60024	0.00100132	0.00487196
IKBKB	GroupVEXAS	-0.451238	0.0753554	-5.98813	8.92322e-07	2.71924e-05
IL16	GroupVEXAS	-0.446266	0.042967	-10.3862	4.38085e-12	2.53651e-09
KLRD1	GroupVEXAS	-0.445882	0.173958	-2.56315	0.0149687	0.0385194
CARD9	GroupVEXAS	-0.439271	0.158455	-2.77221	0.0089676	0.0263565
HLA-DPB1	GroupVEXAS	-0.438824	0.0996642	-4.40302	0.000100605	0.000960072
TLR1	GroupVEXAS	-0.434897	0.135362	-3.21283	0.00287416	0.0110943
TNFRSF8	GroupVEXAS	-0.432897	0.14345	-3.01776	0.00479946	0.0159706
CASP1	GroupVEXAS	-0.426366	0.125726	-3.39124	0.0017784	0.00730281
TBX21	GroupVEXAS	-0.424697	0.141582	-2.99965	0.00502995	0.0166419
MBP	GroupVEXAS	-0.424265	0.074733	-5.67708	2.26338e-06	5.88809e-05
IKBKAP	GroupVEXAS	-0.423627	0.0827382	-5.1201	1.20004e-05	0.00020436
GZMK	GroupVEXAS	-0.423395	0.139786	-3.02888	0.00466281	0.0157881
IL6R	GroupVEXAS	-0.420563	0.138509	-3.03635	0.00457319	0.0156679
PTGS2	GroupVEXAS	-0.420045	0.145688	-2.88318	0.0067807	0.0212218
EGR2	GroupVEXAS	-0.419869	0.151107	-2.77863	0.00882498	0.0263385
ATG7	GroupVEXAS	-0.419303	0.0919489	-4.56017	6.33821e-05	0.000679597
ATG10	GroupVEXAS	-0.418993	0.138477	-3.02571	0.00470135	0.0157973
HLA-DRB3	GroupVEXAS	-0.416486	0.137031	-3.03935	0.00453769	0.0156388
HLA-DMA	GroupVEXAS	-0.41291	0.104125	-3.96552	0.000357419	0.00222522
IRAK4	GroupVEXAS	-0.410074	0.0740567	-5.53729	3.44083e-06	7.11514e-05
FCGRT	GroupVEXAS	-0.409088	0.12501	-3.27245	0.00245094	0.00965369
IKZF1	GroupVEXAS	-0.404816	0.0720223	-5.6207	2.6799e-06	6.43019e-05
CTSS	GroupVEXAS	-0.401497	0.144764	-2.77346	0.00893974	0.0263565
KLRK1	GroupVEXAS	-0.399204	0.1372	-2.90964	0.00633868	0.0203894
POU2F2	GroupVEXAS	-0.396673	0.0642841	-6.17063	5.17604e-07	1.66496e-05
STAT6	GroupVEXAS	-0.396218	0.0811886	-4.88022	2.45471e-05	0.000333778
CXCL1	GroupVEXAS	-0.39561	0.136876	-2.89028	0.00665927	0.020955
CLEC4A	GroupVEXAS	-0.39444	0.125149	-3.15177	0.0033794	0.0124629
IL4	GroupVEXAS	-0.393634	0.139091	-2.83005	0.00775658	0.0236372
IL15	GroupVEXAS	-0.389725	0.0972796	-4.00624	0.000318079	0.00202382
IFNAR1	GroupVEXAS	-0.385448	0.14601	-2.63987	0.0124312	0.0334775
CD74	GroupVEXAS	-0.384435	0.099093	-3.87954	0.00045672	0.00278359
LCK	GroupVEXAS	-0.374585	0.109869	-3.40939	0.00169267	0.00710184
FAS	GroupVEXAS	-0.373544	0.116458	-3.20756	0.00291479	0.0111766
AIRE	GroupVEXAS	-0.371542	0.142302	-2.61095	0.013337	0.035261
IRF3	GroupVEXAS	-0.367169	0.0872462	-4.20843	0.000177479	0.0012845
PSMB10	GroupVEXAS	-0.361418	0.0717066	-5.04023	1.52344e-05	0.000233994
IFI16	GroupVEXAS	-0.358635	0.104404	-3.43508	0.00157816	0.00687032
CD45R0	GroupVEXAS	-0.358591	0.144565	-2.48048	0.0182303	0.0447261
TNFRSF1B	GroupVEXAS	-0.354457	0.0928165	-3.81891	0.000542399	0.00304902
TCF4	GroupVEXAS	-0.350053	0.119514	-2.92897	0.00603314	0.0197355
CD27	GroupVEXAS	-0.345689	0.120406	-2.87102	0.00699332	0.0217695
IL2RB	GroupVEXAS	-0.34363	0.101269	-3.39324	0.00176876	0.00730281
ITGAX	GroupVEXAS	-0.340045	0.125257	-2.71477	0.0103428	0.029417
BLNK	GroupVEXAS	-0.338915	0.127528	-2.65757	0.011905	0.0323616
NFATC3	GroupVEXAS	-0.338188	0.0584928	-5.78171	1.65449e-06	4.56166e-05
IL11RA	GroupVEXAS	-0.338052	0.11148	-3.0324	0.00462046	0.0157368
ITGA5	GroupVEXAS	-0.335098	0.0883083	-3.79464	0.000580916	0.00314346
IFNAR2	GroupVEXAS	-0.334154	0.0522393	-6.39661	2.64322e-07	1.09316e-05
ITLN2	GroupVEXAS	-0.331612	0.0936823	-3.53975	0.00118388	0.00548374
CSF3R	GroupVEXAS	-0.318	0.114246	-2.78348	0.00871857	0.0261557
RARRES3	GroupVEXAS	-0.316625	0.0766218	-4.1323	0.000221262	0.00156232
TCF7	GroupVEXAS	-0.315682	0.122673	-2.57337	0.0146053	0.0378707
ITGA4	GroupVEXAS	-0.311487	0.0743482	-4.18957	0.000187461	0.00134
CD2	GroupVEXAS	-0.311461	0.115504	-2.69654	0.0108188	0.0304081
BTK	GroupVEXAS	-0.306045	0.0815328	-3.75365	0.000652074	0.00340663
ITGAL	GroupVEXAS	-0.305422	0.0745379	-4.09754	0.000244626	0.00166634
LTB4R	GroupVEXAS	-0.303918	0.0680546	-4.4658	8.36782e-05	0.000865172
NFATC1	GroupVEXAS	-0.302176	0.0641295	-4.71197	4.04625e-05	0.000468556
MYD88	GroupVEXAS	-0.299639	0.117375	-2.55284	0.0153441	0.0393108
CFP	GroupVEXAS	-0.298149	0.118291	-2.52047	0.0165791	0.0419183
HAVCR2	GroupVEXAS	-0.29393	0.116818	-2.51613	0.0167515	0.04217
NOD1	GroupVEXAS	-0.292602	0.0853529	-3.42814	0.00160834	0.00687447
NOD2	GroupVEXAS	-0.292404	0.102011	-2.86641	0.00707556	0.0219078
ICAM3	GroupVEXAS	-0.290679	0.0849678	-3.42105	0.00163975	0.00693006
ICAM2	GroupVEXAS	-0.283405	0.0739165	-3.83412	0.000519541	0.00299568
ETS1	GroupVEXAS	-0.282437	0.0891754	-3.1672	0.00324424	0.0120411
JAK2	GroupVEXAS	-0.28108	0.0860373	-3.26695	0.00248734	0.00973088
NOS2	GroupVEXAS	-0.28055	0.0679953	-4.12601	0.000225322	0.00157182
CTSC	GroupVEXAS	-0.277227	0.0509645	-5.4396	4.61108e-06	9.13178e-05
NOTCH1	GroupVEXAS	-0.277157	0.0804329	-3.44581	0.00153252	0.00672217
CD3D	GroupVEXAS	-0.27584	0.0943638	-2.92315	0.00612367	0.0199191
TIRAP	GroupVEXAS	-0.27224	0.0628706	-4.33016	0.000124509	0.00109228
BTLA	GroupVEXAS	-0.272092	0.0931986	-2.91949	0.0061813	0.0199943
CRADD	GroupVEXAS	-0.271441	0.0791589	-3.42906	0.0016043	0.00687447
MR1	GroupVEXAS	-0.266185	0.0601666	-4.42413	9.45681e-05	0.000928049
TNFRSF9	GroupVEXAS	-0.261785	0.0854702	-3.06288	0.00426786	0.0147969
TLR9	GroupVEXAS	-0.261412	0.0746725	-3.50078	0.00131808	0.00597866
IL12RB1	GroupVEXAS	-0.261324	0.0733909	-3.56071	0.00111726	0.00530241
TNFRSF14	GroupVEXAS	-0.254095	0.0495071	-5.1325	1.15638e-05	0.000202893
TGFBR1	GroupVEXAS	-0.252353	0.0712324	-3.54267	0.00117438	0.00548358
PDCD2	GroupVEXAS	-0.252322	0.0789708	-3.19513	0.00301267	0.0114009
S1PR1	GroupVEXAS	-0.241681	0.0991616	-2.43724	0.0201842	0.0485721
LAIR1	GroupVEXAS	-0.241049	0.0906942	-2.65782	0.0118978	0.0323616
TNFSF12	GroupVEXAS	-0.238866	0.0748552	-3.19104	0.00304556	0.0114505
PTPN6	GroupVEXAS	-0.236582	0.0752279	-3.14487	0.0034415	0.0126116
ATG12	GroupVEXAS	-0.233716	0.0792809	-2.94795	0.00574673	0.0189054
TMEM173	GroupVEXAS	-0.230786	0.0564673	-4.08707	0.000252124	0.00169744
TGFBR2	GroupVEXAS	-0.230764	0.0516496	-4.46788	8.31686e-05	0.000865172
CD96	GroupVEXAS	-0.228238	0.0918841	-2.48398	0.0180801	0.0445463
CD48	GroupVEXAS	-0.226159	0.0613868	-3.68416	0.000792464	0.00395549
LTB4R2	GroupVEXAS	-0.225431	0.0441147	-5.11011	1.23639e-05	0.000204535
MAPK1	GroupVEXAS	-0.223752	0.0588547	-3.80177	0.000569328	0.00311537
TRAF2	GroupVEXAS	-0.219879	0.0760632	-2.89073	0.00665163	0.020955
TYK2	GroupVEXAS	-0.210899	0.0459109	-4.59367	5.74169e-05	0.000627252
CUL9	GroupVEXAS	-0.205802	0.0597248	-3.44585	0.00153239	0.00672217
FYN	GroupVEXAS	-0.201534	0.0742592	-2.71392	0.0103645	0.029417
CD58	GroupVEXAS	-0.199123	0.0788464	-2.52545	0.0163833	0.041605
SMAD3	GroupVEXAS	-0.198399	0.0756874	-2.62129	0.0130062	0.034544
CASP2	GroupVEXAS	-0.196626	0.0347022	-5.66611	2.33896e-06	5.88809e-05
TOLLIP	GroupVEXAS	-0.18746	0.0768151	-2.44041	0.0200349	0.0485364
JAK3	GroupVEXAS	-0.168461	0.0618074	-2.72559	0.0100698	0.0290071
SMAD5	GroupVEXAS	-0.164101	0.0565515	-2.90179	0.00646692	0.020687
BAX	GroupVEXAS	-0.152825	0.0543639	-2.81114	0.00813453	0.0245307
IKBKG	GroupVEXAS	-0.150886	0.0545252	-2.76728	0.00907869	0.0265483
PTPRC_all	GroupVEXAS	-0.150118	0.0530236	-2.83116	0.00773496	0.0236372
PTPN22	GroupVEXAS	-0.146802	0.0485428	-3.02418	0.00472009	0.0157973
JAK1	GroupVEXAS	-0.143225	0.0371183	-3.85861	0.00048468	0.00289309
HLA-A	GroupVEXAS	-0.125641	0.0479012	-2.62292	0.012955	0.034544
IL10RA	GroupVEXAS	-0.123801	0.0401988	-3.07973	0.00408403	0.0144186
MAP4K2	GroupVEXAS	-0.114395	0.0425371	-2.68931	0.0110132	0.030805
RELA	GroupVEXAS	0.109216	0.0404756	2.69832	0.0107714	0.0304081
CHUK	GroupVEXAS	0.132932	0.0538715	2.46758	0.0187946	0.045916
PSMC2	GroupVEXAS	0.142438	0.0579795	2.45669	0.0192828	0.0469107
C14orf166	GroupVEXAS	0.160957	0.0362622	4.43871	9.06067e-05	0.000904505
ILF3	GroupVEXAS	0.181452	0.0684697	2.65011	0.0121242	0.0328034
TRAF6	GroupVEXAS	0.182969	0.0382144	4.78795	3.22964e-05	0.000415547
PTGER4	GroupVEXAS	0.183535	0.0706177	2.599	0.0137288	0.0361318
CTNNB1	GroupVEXAS	0.183928	0.0490069	3.7531	0.000653084	0.00340663
BCL2L11	GroupVEXAS	0.207445	0.0605381	3.42668	0.00161473	0.00687447
PSMD7	GroupVEXAS	0.213863	0.0364013	5.87514	1.25094e-06	3.62147e-05
IL12A	GroupVEXAS	0.228982	0.0939782	2.43654	0.0202174	0.0485721
MCL1	GroupVEXAS	0.233292	0.087279	2.67295	0.011465	0.0319145
IL32	GroupVEXAS	0.270458	0.101758	2.65786	0.0118966	0.0323616
CD80	GroupVEXAS	0.325055	0.130841	2.48435	0.0180642	0.0445463
CTLA4_all	GroupVEXAS	0.325902	0.10268	3.17398	0.00318659	0.0119035
MAPKAPK2	GroupVEXAS	0.332724	0.071774	4.63572	5.07082e-05	0.000575687
PRDM1	GroupVEXAS	0.337639	0.0888259	3.80114	0.000570344	0.00311537
LGALS3	GroupVEXAS	0.349276	0.0912281	3.8286	0.000527721	0.00299568
AHR	GroupVEXAS	0.358833	0.0851004	4.21658	0.000173326	0.00127032
BATF	GroupVEXAS	0.365716	0.11931	3.06526	0.00424141	0.0147938
NFKB1	GroupVEXAS	0.36632	0.0771011	4.75116	3.60227e-05	0.00044377
PLAUR	GroupVEXAS	0.372894	0.149278	2.49799	0.0174897	0.0436488
BCL3	GroupVEXAS	0.377814	0.102638	3.68105	0.000799405	0.00395603
IL6ST	GroupVEXAS	0.378871	0.0697609	5.431	4.73149e-06	9.13178e-05
IFIH1	GroupVEXAS	0.378889	0.0878434	4.31323	0.000130818	0.00110443
IFNB1	GroupVEXAS	0.386227	0.149319	2.58659	0.0141469	0.0368966
CDKN1A	GroupVEXAS	0.396382	0.0986974	4.01614	0.000309176	0.00201138
IRF1	GroupVEXAS	0.400429	0.105827	3.7838	0.000598956	0.00318161
CCL18	GroupVEXAS	0.417739	0.166458	2.50957	0.017015	0.042648
TFRC	GroupVEXAS	0.435683	0.0776772	5.60889	2.77642e-06	6.43019e-05
TNF	GroupVEXAS	0.435707	0.171647	2.53838	0.0158849	0.0405169
NFKB2	GroupVEXAS	0.45035	0.0812624	5.54192	3.39339e-06	7.11514e-05
TICAM1	GroupVEXAS	0.453194	0.0614198	7.37864	1.48893e-08	1.23156e-06
IFNA2	GroupVEXAS	0.455563	0.166351	2.73857	0.00975078	0.0283704
ITGA2B	GroupVEXAS	0.460475	0.161205	2.85647	0.00725601	0.022347
LTA	GroupVEXAS	0.505522	0.189441	2.66849	0.0115909	0.0321106
IFNG	GroupVEXAS	0.509737	0.210062	2.4266	0.0206931	0.0495096
DEFB103B	GroupVEXAS	0.517041	0.140279	3.68579	0.000788863	0.00395549
IL1RN	GroupVEXAS	0.526017	0.169447	3.10432	0.00382909	0.0138565
sCTLA4	GroupVEXAS	0.564833	0.112125	5.03754	1.53571e-05	0.000233994
SOCS3	GroupVEXAS	0.573559	0.165397	3.46777	0.00144312	0.00646995
RELB	GroupVEXAS	0.584937	0.066177	8.83897	2.4911e-10	3.60586e-08
ARG2	GroupVEXAS	0.609548	0.170921	3.56625	0.00110028	0.00526495
IL10	GroupVEXAS	0.615383	0.225766	2.72576	0.0100654	0.0290071
TRAF4	GroupVEXAS	0.621957	0.144519	4.30363	0.000134534	0.00111279
MUC1	GroupVEXAS	0.628496	0.092546	6.79117	8.24093e-08	5.30167e-06
ARG1	GroupVEXAS	0.665767	0.235515	2.82686	0.00781921	0.0237033
CD24	GroupVEXAS	0.674018	0.210837	3.19687	0.00299882	0.0114009
IRAK2	GroupVEXAS	0.70027	0.140996	4.96658	1.89786e-05	0.000274715
ICAM1	GroupVEXAS	0.705526	0.161598	4.36593	0.000112147	0.00100972
IL8	GroupVEXAS	0.726545	0.171937	4.22565	0.00016882	0.00126741
ITLN1	GroupVEXAS	0.730444	0.277893	2.62851	0.01278	0.0342574
NFKBIZ	GroupVEXAS	0.749185	0.0891858	8.40027	8.28645e-10	9.59571e-08
DUSP4	GroupVEXAS	0.763919	0.178628	4.2766	0.000145564	0.00115454
CCL3	GroupVEXAS	0.859229	0.182211	4.71556	4.00334e-05	0.000468556
CD83	GroupVEXAS	0.880881	0.131725	6.68728	1.11884e-07	5.71796e-06
CCL20	GroupVEXAS	0.88154	0.19804	4.45132	8.73143e-05	0.00088693
CEACAM8	GroupVEXAS	0.915282	0.236346	3.87264	0.000465754	0.00280908
CXCL2	GroupVEXAS	0.943506	0.222368	4.243	0.000160518	0.00125594
CEACAM6	GroupVEXAS	0.960331	0.237588	4.042	0.000287042	0.00188861
CTSG	GroupVEXAS	1.0752	0.25468	4.22176	0.000170739	0.00126741
TNFAIP3	GroupVEXAS	1.08554	0.108199	10.0328	1.07254e-11	3.10501e-09
LTF	GroupVEXAS	1.17874	0.248998	4.73395	3.79095e-05	0.000457284
NFKBIA	GroupVEXAS	1.18716	0.126168	9.40939	5.41594e-11	1.04528e-08
PLAU	GroupVEXAS	1.5172	0.229383	6.61426	1.38777e-07	6.18092e-06
