# Supplementary material for: VEXAS syndrome is characterized by inflammasome activation and monocyte dysregulation
Source: Nat Commun. 2024 Jan 30;15:910. doi: 10.1038/s41467-024-44811-4 (PMC10828464; doi:10.1038/s41467-024-44811-4)
Supplement: Supplementary file 6 — Source Data [file 41467_2024_44811_MOESM6_ESM.zip]

Archive with 62 entries (56 files):
- Source_DATA_KOSMIDER/Description_source_data_KOSMIDER.docx
- Source_DATA_KOSMIDER/Raw_DATA_KOSMIDER_Fig1/
- Source_DATA_KOSMIDER/Raw_DATA_KOSMIDER_Fig1/RAW_DATA_KOSMIDER_Fig1C_Fig1D.xlsx
- Source_DATA_KOSMIDER/Raw_DATA_KOSMIDER_Fig2/
- Source_DATA_KOSMIDER/Raw_DATA_KOSMIDER_Fig2/Raw_DATA_KOSMIDER_Fig2A_to_H.xlsx
- Source_DATA_KOSMIDER/Raw_DATA_KOSMIDER_Fig3/
- Source_DATA_KOSMIDER/Raw_DATA_KOSMIDER_Fig3/Raw_DATA_KOSMIDER_Fig3.xlsx
- Source_DATA_KOSMIDER/Raw_DATA_KOSMIDER_Fig4/
- Source_DATA_KOSMIDER/Raw_DATA_KOSMIDER_Fig4/Raw_DATA_KOSMIDER_Fig4.xlsx
- Source_DATA_KOSMIDER/Raw_DATA_KOSMIDER_Fig5/
- Source_DATA_KOSMIDER/Raw_DATA_KOSMIDER_Fig5/Raw_DATA_KOSMIDER_Fig5.xlsx
- Source_DATA_KOSMIDER/Raw_DATA_KOSMIDER_Fig6/
- Source_DATA_KOSMIDER/Raw_DATA_KOSMIDER_Fig6/CD14_mds-ctl_DOWN.csv
- Source_DATA_KOSMIDER/Raw_DATA_KOSMIDER_Fig6/CD14_mds-ctl_UP.csv
- Source_DATA_KOSMIDER/Raw_DATA_KOSMIDER_Fig6/CD14_vexas-ctl_DOWN.csv
- Source_DATA_KOSMIDER/Raw_DATA_KOSMIDER_Fig6/CD14_vexas-ctl_UP.csv
- Source_DATA_KOSMIDER/Raw_DATA_KOSMIDER_Fig6/CD14_vexaslike-ctl_DOWN.csv
- Source_DATA_KOSMIDER/Raw_DATA_KOSMIDER_Fig6/CD14_vexaslike-ctl_UP.csv
- Source_DATA_KOSMIDER/Raw_DATA_KOSMIDER_Fig6/CD14_vexas-mds_DOWN.csv
- Source_DATA_KOSMIDER/Raw_DATA_KOSMIDER_Fig6/CD14_vexas-mds_UP.csv
- Source_DATA_KOSMIDER/Raw_DATA_KOSMIDER_Fig6/CD14_vexas-vexaslike_DOWN.csv
- Source_DATA_KOSMIDER/Raw_DATA_KOSMIDER_Fig6/CD14_vexas-vexaslike_UP.csv
- Source_DATA_KOSMIDER/Raw_DATA_KOSMIDER_Fig6/CD16_mds-ctl_DOWN.csv
- Source_DATA_KOSMIDER/Raw_DATA_KOSMIDER_Fig6/CD16_mds-ctl_UP.csv
- Source_DATA_KOSMIDER/Raw_DATA_KOSMIDER_Fig6/CD16_vexas-ctl_DOWN.csv
- Source_DATA_KOSMIDER/Raw_DATA_KOSMIDER_Fig6/CD16_vexas-ctl_UP.csv
- Source_DATA_KOSMIDER/Raw_DATA_KOSMIDER_Fig6/CD16_vexaslike-ctl_DOWN.csv
- Source_DATA_KOSMIDER/Raw_DATA_KOSMIDER_Fig6/CD16_vexaslike-ctl_UP.csv
- Source_DATA_KOSMIDER/Raw_DATA_KOSMIDER_Fig6/CD16_vexas-vexaslike_DOWN.csv
- Source_DATA_KOSMIDER/Raw_DATA_KOSMIDER_Fig6/CD16_vexas-vexaslike_UP.csv
- Source_DATA_KOSMIDER/Raw_DATA_KOSMIDER_Fig6/cDC_mds-ctl_DOWN.csv
- Source_DATA_KOSMIDER/Raw_DATA_KOSMIDER_Fig6/cDC_mds-ctl_UP.csv
- Source_DATA_KOSMIDER/Raw_DATA_KOSMIDER_Fig6/cDC_vexas-ctl_DOWN.csv
- Source_DATA_KOSMIDER/Raw_DATA_KOSMIDER_Fig6/cDC_vexas-ctl_UP.csv
- Source_DATA_KOSMIDER/Raw_DATA_KOSMIDER_Fig6/cDC_vexaslike-ctl_DOWN.csv
- Source_DATA_KOSMIDER/Raw_DATA_KOSMIDER_Fig6/cDC_vexaslike-ctl_UP.csv
- Source_DATA_KOSMIDER/Raw_DATA_KOSMIDER_Fig6/cDC_vexas-mds_DOWN.csv
- Source_DATA_KOSMIDER/Raw_DATA_KOSMIDER_Fig6/cDC_vexas-mds_UP.csv
- Source_DATA_KOSMIDER/Raw_DATA_KOSMIDER_Fig6/cDC_vexas-vexaslike_DOWN.csv
- Source_DATA_KOSMIDER/Raw_DATA_KOSMIDER_Fig6/cDC_vexas-vexaslike_UP.csv
- Source_DATA_KOSMIDER/Raw_DATA_KOSMIDER_Fig6/monoctes_vexas-ctl_DOWN.csv
- Source_DATA_KOSMIDER/Raw_DATA_KOSMIDER_Fig6/monoctes_vexas-ctl_UP.csv
- Source_DATA_KOSMIDER/Raw_DATA_KOSMIDER_Fig6/monocytes_mds-ctl_DOWN.csv
- Source_DATA_KOSMIDER/Raw_DATA_KOSMIDER_Fig6/monocytes_mds-ctl_UP.csv
- Source_DATA_KOSMIDER/Raw_DATA_KOSMIDER_Fig6/monocytes_vexaslike-ctl_DOWN.csv
- Source_DATA_KOSMIDER/Raw_DATA_KOSMIDER_Fig6/monocytes_vexaslike-ctl_UP.csv
- Source_DATA_KOSMIDER/Raw_DATA_KOSMIDER_Fig6/monocytes_vexas-mds_DOWN.csv
- Source_DATA_KOSMIDER/Raw_DATA_KOSMIDER_Fig6/monocytes_vexas-mds_UP.csv
- Source_DATA_KOSMIDER/Raw_DATA_KOSMIDER_Fig6/monocytes_vexas-vexaslike_DOWN.csv
- Source_DATA_KOSMIDER/Raw_DATA_KOSMIDER_Fig6/monocytes_vexas-vexaslike_UP.csv
- Source_DATA_KOSMIDER/Raw_DATA_KOSMIDER_Fig6/myeloids_mds-ctl_DOWN.csv
- Source_DATA_KOSMIDER/Raw_DATA_KOSMIDER_Fig6/myeloids_mds-ctl_UP.csv
- Source_DATA_KOSMIDER/Raw_DATA_KOSMIDER_Fig6/myeloids_vexas-ctl_DOWN.csv
- Source_DATA_KOSMIDER/Raw_DATA_KOSMIDER_Fig6/myeloids_vexas-ctl_UP.csv
- Source_DATA_KOSMIDER/Raw_DATA_KOSMIDER_Fig6/myeloids_vexaslike-ctl_DOWN.csv
- Source_DATA_KOSMIDER/Raw_DATA_KOSMIDER_Fig6/myeloids_vexaslike-ctl_UP.csv
- Source_DATA_KOSMIDER/Raw_DATA_KOSMIDER_Fig6/myeloids_vexas-mds_DOWN.csv
- Source_DATA_KOSMIDER/Raw_DATA_KOSMIDER_Fig6/myeloids_vexas-mds_UP.csv
- Source_DATA_KOSMIDER/Raw_DATA_KOSMIDER_Fig6/myeloids_vexas-vexaslike_DOWN.csv
- Source_DATA_KOSMIDER/Raw_DATA_KOSMIDER_Fig6/myeloids_vexas-vexaslike_UP.csv
- Source_DATA_KOSMIDER/Supplementary Data 1.xlsx
- Source_DATA_KOSMIDER/Supplementary Data 2.xlsx
