# Supplementary material for: VEXAS syndrome is characterized by inflammasome activation and monocyte dysregulation
Source: Nat Commun. 2024 Jan 30;15:910. doi: 10.1038/s41467-024-44811-4 (PMC10828464; doi:10.1038/s41467-024-44811-4)
Supplement: Supplementary file 6 — Source Data [file 41467_2024_44811_MOESM6_ESM.zip › Source_DATA_KOSMIDER/Raw_DATA_KOSMIDER_Fig1/RAW_DATA_KOSMIDER_Fig1C_Fig1D.xlsx]

## Sheet: Raw DATA Fig1
UPN	Gender	Age	Group	Hb (g/dL)	MCV (fL)	Leukocytes (/mm3)	Neutrophils (/mm3)	Lymphocytes (/mm3)	Monocytes (/mm3)	CRP (mg/L)	LDH (UI/L)
1	Male	58.78	Healthy controls	15.6	94	7520	4122	3098	299	0	264
2	Male	59.50	Healthy controls	15.6	94	4360	2470	1390	500	2.8	359
3	Male	59.60	Healthy controls	15.9	88	6220	3761	2200	258	0	218
4	Male	60.31	Healthy controls	15.9	88	5200	1920	2800	480	2.2	242
5	Male	70.45	Healthy controls	15.2	93	8310	6270	1635	403	0	236
6	Male	60.02	Healthy controls	15.7	89	8770	4062	4247	460	1	199
7	Male	60.73	Healthy controls	15.7	89	6840	2860	3140	840	3.7	211
8	Male	60.09	Healthy controls	15.8	90	6330	4084	1987	258	0	232
9	Male	60.79	Healthy controls	15.8	90	7030	3830	2610	590	1.6	245
10	Male	68	Healthy controls	13.7	96	6730	4550	1270	910	8.8	254
11	Male	85	Healthy controls	14.6	99	15550	13600	1140	810	6.2	237
12	Male	54.81	Healthy controls	16.2	94	8340	5154	2858	327	1	181
13	Male	73	MDS	13.6	92	2040	1220	740	80	0	215
14	Male	70.58	MDS	10.6	105	4330	2330	1410	590	0	252
15	Male	80	MDS	12.6	93	3420	2320	680	420	0	287
16	Male	88	MDS	9.3	105	6120	3100	2250	770	1.1	282
17	Male	75	VEXAS-like	10.5	109	2760	1120	610	1030	16.4	306
18	Male	81	VEXAS-like	12.1	94	11250	9560	1030	630	20.89	584
19	Male	55	VEXAS-like	11.7	92	7690	5630	1160	690	13.41	138
20	Male	56.04	VEXAS-like	8.9	83	4030	1910	1520	600	99.8	317
21	Male	71	VEXAS-like	13.7	97	16190	13840	670	970	112.5	413
22	Male	53.99	VEXAS-like	13.8	95	10790	8260	1970	560	1.5	292
23	Male	63	VEXAS-like	10.3	111	4300	3000	800	200	4.6	259
24	Male	69.93	VEXAS-like	12.8	90	5320	2440	2300	580	16.3	144
25	Male	75	VEXAS-like	12	100	5200	2300	1700	395	0.8	224
26	Male	67	VEXAS-like	11	99	3700	1500	1100	800	1.84	338
27	Male	70	VEXAS-like	11.2	99	2300	680	800	450	31	205
28	Male	82.18	VEXAS-like	11.1	90	7800	6660	1020	120	15.3	224
29	Male	72	VEXAS-like	14.6	97	5900	3290	2080	450	1.71	222
30	Male	63	VEXAS-like	9.6	102	8170	6580	970	620	0
31	Male	57.72	VEXAS-like	12.2	85	7120	5940	680	500	1.5
32	Male	82	VEXAS-like	10.2	98	7000	5800	900	500	5.14	335
33	Male	71	VEXAS-like	13.6	102	6500	2100	3000	1300	0	338
34	Male	56	VEXAS-like	16.7	99	7530	5740	1240	410	4.87	566
35	Male	82	VEXAS-like	10.6	88	2790	1460	1230	100	20.5	216
36	Male	59	VEXAS-like	11.5	92	8780	6610	1030	740	52.68
37	Male	72	VEXAS-like	12.5	94	3710	2020	1140	400	4.6	247
38	Male	66	VEXAS-like	14.8	94	6500	4000	1500	800	2.3
39	Male	78	VEXAS-like	10.9	85	6000	3500	1500	800	9.6	1132
40	Male	70	VEXAS-like	10.6	93	6000	3300	1300	800	4.3	210
41	Male	76.48	VEXAS	12.1	102	5580	3570	1850	160	13.6	292
42	Male	70	VEXAS	13.1	124	1610	860	650	50	1	407
43	Male	76.25	VEXAS	10.1	91	2100	1100	800	200	109.9	230
44	Male	74	VEXAS	8.1	95	2050	635	1210	205	20.7	12.6
45	Male	72	VEXAS	10.8	113	2100	800	750	300	0.7	9.3
46	Male	71.71	VEXAS	9.2	106	6600	5020	1250	330	86.6	1181
47	Male	66	VEXAS	7.7	104	4900	2610	1640	100	62.2
48	Male	80	VEXAS	10.5	110	3900	2140	1000	340	17.48
49	Male	72	VEXAS	10.1	125	6500	4850	980	510	4.4	254
50	Male	63	VEXAS	9.2	105	1770	1160	510	80	44.5	268
51	Male	75	VEXAS	9.7	110	6590	6040	390	140	69.1	585
52	Male	74.96	VEXAS	9.7	108	2300	1680	390	230	41	426
53	Male	67.66	VEXAS	8	121	4840	4170	480	190	22.2
54	Male	66	VEXAS	8.3	100	5120	2740	1990	200	119.41	520
55	Male	55	VEXAS	8.2	106	9830	8850	780	200	31.5	263
56	Male	68	VEXAS	9.9	108	5300	2510	2200	590	117	357
57	Male	80	VEXAS	11.1	110	3560	2250	810	400	3.27	268
58	Male	84.76	VEXAS	10.2	113	2540	2080	330	130	36.1	301
59	Male	66	VEXAS	6.3	103	7100	3060	2350	1030	80.14
60	Male	74	VEXAS	10.5	114	2220	570	1570	80	30.4	248
61	Male	84.99	VEXAS	9.8	92	2490	1760	670	60	46.5	305
62	Male	73	VEXAS	13.8	109	3920	2780	890	230	11.75
63	Male	71.51	VEXAS	10.4	114	3870	3080	580	210	45.4	431
64	Male	89.98	VEXAS	11.9	98	4300	3044	1230	26	14.1	372
65	Male	82.11	VEXAS	12.3	99	3500	2800	450	250	89.3	354
66	Male	79	VEXAS	10.1	114	2540	1060	1140	310	19.3	232
67	Male	66	VEXAS	9.9	105	3400	2480	750	170	134.7	306
68	Male	72	VEXAS	9.1	114	5410	4750	420	220	139.27	421
69	Male	74	VEXAS	13.6	99	2700	1370	1190	140	5.2
70	Male	77	VEXAS	10.1	106	1620	680	710	230	22.1
71	Male	60	VEXAS	9.4	113	2720	2090	410	220	22.3	219
72	Male	70	VEXAS	7.1	106	9190	3260	2610	500	41.4
73	Male	88	VEXAS	7	120	4160	3080	770	260	105.24	414
74	Male	67	VEXAS	12.3	95	8610	6500	750	400	5.5	344
75	Male	88	VEXAS	12.1	116	3300	2650	380	270	0	510
76	Male	74.54	VEXAS	8	99	1700	1130	450	120	9.1	507
77	Male	74	VEXAS	10.4	120	4120	3780	190	120	65.1	326
78	Male	84	VEXAS	8.5	112	5500	5070	270	190	67.5
79	Male	79.61	VEXAS	10.5	93	6150	5150	560	440	130.3	255
80	Male	83	VEXAS	9.2	115	5580	3850	890	250	84.02	524
