# Supplementary material for: VEXAS syndrome is characterized by inflammasome activation and monocyte dysregulation
Source: Nat Commun. 2024 Jan 30;15:910. doi: 10.1038/s41467-024-44811-4 (PMC10828464; doi:10.1038/s41467-024-44811-4)
Supplement: Supplementary file 6 — Source Data [file 41467_2024_44811_MOESM6_ESM.zip › Source_DATA_KOSMIDER/Raw_DATA_KOSMIDER_Fig2/Raw_DATA_KOSMIDER_Fig2A_to_H.xlsx]

## Sheet: Raw data FIG2
UPN	Gender	Age	Group	Monocytes % live	CD14+ CD16- monocytes (%)	CD14+ CD16+ monocytes (%)	CD14- CD16+ monocytes (%)	cluster01|count	cluster02|count	cluster03|count	cluster04|count	cluster05|count	cluster06|count	cluster07|count	cluster08|count	cluster09|count	cluster10|count	cluster11|count	cluster12|count	cluster13|count	cluster14|count	cluster15|count	cluster16|count	cluster17|count	cluster18|count	cluster19|count	cluster20|count	cluster21|count	cluster22|count	cluster23|count	HLA-DRlo|count	CCR/CXCR+|count	HLA-DRhi|count	Other|count	cluster01|percent_total	cluster02|percent_total	cluster03|percent_total	cluster04|percent_total	cluster05|percent_total	cluster06|percent_total	cluster07|percent_total	cluster08|percent_total	cluster09|percent_total	cluster10|percent_total	cluster11|percent_total	cluster12|percent_total	cluster13|percent_total	cluster14|percent_total	cluster15|percent_total
1	Male	58.78	Healthy controls	8.75	87.3	6.82	5.87	5975	3812	6624	586	2874	1874	1644	94	329	1934	244	684	2837	16	78	24	8	88	12	1	1	11	0	2358	17	13040	14335	20.1	12.8	22.3	1.97	9.66	6.3	5.53	0.316	1.11	6.5	0.82	2.3	9.54	0.0538	0.262
2	Male	59.50	Healthy controls	1.29	82.9	1.77	2.51
3	Male	59.60	Healthy controls	4.17	83.08	7.55	9.36
4	Male	60.31	Healthy controls	7.57	97.5	1.86	0.139	1463	1321	1290	714	3178	1336	646	190	209	180	432	270	798	134	4	255	5	70	1	0	0	10	0	811	134	6705	4856	11.7	10.6	10.3	5.71	25.4	10.7	5.17	1.52	1.67	1.44	3.45	2.16	6.38	1.07	0.032
5	Male	70.45	Healthy controls	0.06	67.5	1.67	15.8
6	Male	60.02	Healthy controls	7.57	85.96	8.44	5.6	1928	4804	1533	1565	5181	2382	4849	135	265	380	385	741	1564	107	46	383	8	12	8	0	2	1	0	954	107	14328	10890	7.34	18.3	5.83	5.96	19.7	9.06	18.5	0.514	1.01	1.45	1.47	2.82	5.95	0.407	0.175
7	Male	60.73	Healthy controls	4.08	85.86	7.15	6.99
8	Male	60.09	Healthy controls	4.3	80.32	7.08	12.6	1903	1861	677	373	3166	1481	784	62	202	145	162	257	694	75	4	326	13	17	5	0	0	5	0	386	75	6434	5317	15.6	15.2	5.54	3.05	25.9	12.1	6.42	0.508	1.65	1.19	1.33	2.1	5.68	0.614	0.0328
9	Male	60.79	Healthy controls	9.84	86.5	4.06	8.87
10	Male	68	Healthy controls					1529	4221	27	2	279	518	240	8	39	426	6	48	66	5	4	1	97	48	8	2	29	27	0	541	7	1065	6017	20	55.3	0.354	0.0262	3.66	6.79	3.15	0.105	0.511	5.58	0.0786	0.629	0.865	0.0655	0.0524
11	Male	85	Healthy controls					2800	2407	1878	110	1949	198	258	123	60	1184	286	268	1247	9	10	45	32	16	2	2	4	1	0	1635	11	4328	6915	21.7	18.7	14.6	0.853	15.1	1.54	2	0.954	0.466	9.19	2.22	2.08	9.67	0.0698	0.0776
12	Male	54.81	Healthy controls	0.67	77.4	9.79	6.22
13	Male	73	MDS	3.39	96.3	1.66	0.754
14	Male	70.58	MDS	1.58	86.7	4.69	3.03	416	1790	1514	13904	1099	1081	1269	334	342	134	416	661	1008	80	30	531	29	21	38	1	0	29	0	943	81	5494	18209	1.68	7.24	6.12	56.2	4.44	4.37	5.13	1.35	1.38	0.542	1.68	2.67	4.08	0.324	0.121
15	Male	80	MDS	0.88	83.9	7.79	6.25	3855	1473	8806	733	1358	2472	661	467	764	2219	513	219	1420	37	119	15	10	16	7	1	3	1	0	3328	38	13312	8491	15.3	5.85	35	2.91	5.4	9.82	2.63	1.86	3.04	8.82	2.04	0.87	5.64	0.147	0.473
16	Male	88	MDS	8.65	92.1	5.29	0.4	667	7028	33	7	85	1129	165	22	39	374	36	1	14	16	5	0	111	16	27	9	214	12	0	548	25	1412	8025	6.66	70.2	0.33	0.0699	0.849	11.3	1.65	0.22	0.39	3.74	0.36	0.00999	0.14	0.16	0.05
17	Male	75	VEXAS-like	3.98	86.3	7.32	5.26	858	1122	444	40	151	46	162	506	120	251	153	3	214	171	734	2	5	11	2	0	0	0	0	1649	171	805	2370	17.2	22.5	8.89	0.801	3.02	0.921	3.24	10.1	2.4	5.03	3.06	0.0601	4.28	3.42	14.7
18	Male	81	VEXAS-like	5.6	77.4	8.6	10.8	1134	636	9	18	81	81	108	19	27	172	31	4	4	22	12	7	1	7	0	0	0	0	0	235	22	286	1830	47.8	26.8	0.379	0.759	3.41	3.41	4.55	0.801	1.14	7.25	1.31	0.169	0.169	0.927	0.506
19	Male	55	VEXAS-like	4.15	83.3	7.27	8.12	4048	5012	478	216	183	1637	947	49	183	267	253	281	372	739	8	55	6	143	6	2	0	8	0	583	741	3300	10269	27.2	33.7	3.21	1.45	1.23	11	6.36	0.329	1.23	1.79	1.7	1.89	2.5	4.96	0.0537
20	Male	56.04	VEXAS-like	0.67	96.3	2.52	0.882	827	164	1906	217	281	553	1666	169	9069	1277	354	157	65	44	28	35	90	90	5	1	1	2	2	1918	45	4443	10597	4.86	0.965	11.2	1.28	1.65	3.25	9.8	0.994	53.3	7.51	2.08	0.923	0.382	0.259	0.165
21	Male	71	VEXAS-like	4.42	89.7	0.708	0.192	1939	145	166	2	39	140	184	39	60	650	32	0	53	9	12	0	7	3	2	0	0	0	34	740	9	563	2204	55.1	4.12	4.72	0.0569	1.11	3.98	5.23	1.11	1.71	18.5	0.91	0	1.51	0.256	0.341
22	Male	53.99	VEXAS-like	0.61	73	2.96	1.37	4564	3094	1055	176	1700	221	381	283	460	177	255	117	1657	160	25	48	27	596	29	50	0	32	0	767	210	3405	10725	30.2	20.5	6.98	1.17	11.3	1.46	2.52	1.87	3.04	1.17	1.69	0.774	11	1.06	0.165
23	Male	63	VEXAS-like	2.19	93.2	5.38	1.1	7375	204	26	3	134	108	125	7	219	164	50	6	3	12	1	2	1	18	14	0	2	10	0	223	12	395	7854	86.9	2.4	0.306	0.0354	1.58	1.27	1.47	0.0825	2.58	1.93	0.589	0.0707	0.0354	0.141	0.0118
24	Male	69.93	VEXAS-like	10.01	89.3	6.78	1.64	1045	1506	540	989	894	1815	1709	40	368	140	107	8882	342	24	0	2443	7	114	2	1	2	11	0	294	25	7401	13261	4.98	7.18	2.57	4.71	4.26	8.65	8.15	0.191	1.75	0.667	0.51	42.3	1.63	0.114	0
25	Male	75	VEXAS-like					112	253	175	42	63	6	15	195	128	138	15	4	100	354	4249	0	14	3	2	5	0	0	0	4611	359	259	644	1.91	4.31	2.98	0.715	1.07	0.102	0.255	3.32	2.18	2.35	0.255	0.0681	1.7	6.03	72.3
26	Male	67	VEXAS-like	0.81	94.4	4.1	0.482
27	Male	70	VEXAS-like	1.46	93.2	4.15	0.389	57	173	208	656	214	354	127	106	54	15	55	59	144	54	62	7	0	14	0	0	0	4	0	238	54	910	1161	2.41	7.32	8.8	27.8	9.06	15	5.37	4.49	2.29	0.635	2.33	2.5	6.09	2.29	2.62
28	Male	82.18	VEXAS-like					423	258	229	68	282	109	302	13	93	215	54	341	39	12	1	28	16	25	0	0	5	1	0	299	12	950	1253	16.8	10.3	9.11	2.7	11.2	4.34	12	0.517	3.7	8.55	2.15	13.6	1.55	0.477	0.0398
29	Male	72	VEXAS-like	0.77	92.3	2.21	0.242
30	Male	63	VEXAS-like					451	244	80	60	112	87	807	54	479	59	256	4	28	33	18	16	16	63	6	0	1	22	0	403	33	1102	1358	15.6	8.43	2.76	2.07	3.87	3	27.9	1.86	16.5	2.04	8.84	0.138	0.967	1.14	0.622
31	Male	57.72	VEXAS-like
32	Male	82	VEXAS-like	3.56	85.2	4.95	6.29
33	Male	71	VEXAS-like	2.98	95.9	2.87	5.9	725	1720	1048	5473	554	205	497	725	173	261	902	2382	855	429	7	429	51	13	2	1	1	5	0	1946	430	2733	11349	4.41	10.5	6.37	33.3	3.37	1.25	3.02	4.41	1.05	1.59	5.48	14.5	5.2	2.61	0.0425
34	Male	56	VEXAS-like	1.45	80.4	14.1	2.56
35	Male	82	VEXAS-like	3.93	74.1	19.1	6.58	539	993	113	120	61	64	275	47	43	33	89	222	149	175	0	22	6	7	2	2	1	0	0	175	177	535	2076	18.2	33.5	3.81	4.05	2.06	2.16	9.28	1.59	1.45	1.11	3	7.49	5.03	5.91	0
36	Male	59	VEXAS-like	6.51	65.1	17.4	14.6
37	Male	72	VEXAS-like	3.04	81	5	12.1	1669	3252	443	146	1092	2271	2124	173	818	135	113	43	474	148	70	64	15	15	197	3	5	2	1	506	151	5995	6621	12.6	24.5	3.34	1.1	8.23	17.1	16	1.3	6.16	1.02	0.851	0.324	3.57	1.12	0.527
38	Male	66	VEXAS-like	0.21	92.6	1.27	5.58	2989	445	1371	113	855	1639	508	164	128	439	482	393	338	65	7	24	56	16	1	2	1	6	0	1148	67	4397	4430	29.8	4.43	13.7	1.13	8.51	16.3	5.06	1.63	1.27	4.37	4.8	3.91	3.37	0.647	0.0697
39	Male	78	VEXAS-like	2.41	69	1.39	26.8
40	Male	70	VEXAS-like	2.55	93	4.08	1.66
41	Male	76.48	VEXAS	0.82	91.5	5.26	0.683	64	18	146	277	203	12	99	73	17	48	135	355	26	30	4	77	22	1	1	0	0	0	0	282	30	537	759	3.98	1.12	9.08	17.2	12.6	0.746	6.16	4.54	1.06	2.99	8.4	22.1	1.62	1.87	0.249
42	Male	70	VEXAS	2.64	94	3.58	1.42
43	Male	76.25	VEXAS	1.87	88.2	5.77	2.74	135	14	86	5	6	2	1	43	14	130	18	11	26	91	83	0	10	0	1	1	0	0	0	284	92	95	206	19.9	2.07	12.7	0.739	0.886	0.295	0.148	6.35	2.07	19.2	2.66	1.62	3.84	13.4	12.3
44	Male	74	VEXAS	3.2	95.6	2.62	0.804	1108	499	1563	545	288	11	60	4368	1105	675	767	64	292	1955	234	32	16	5	6	31	0	0	0	6060	1986	1954	3624	8.13	3.66	11.5	4	2.11	0.0807	0.44	32.1	8.11	4.95	5.63	0.47	2.14	14.3	1.72
45	Male	72	VEXAS	6.5	82.4	14.8	1.99	1295	1168	452	383	342	25	99	671	104	242	340	115	331	77	18	57	32	7	53	34	0	0	0	1303	111	975	3456	22.2	20	7.73	6.55	5.85	0.428	1.69	11.5	1.78	4.14	5.82	1.97	5.66	1.32	0.308
46	Male	71.71	VEXAS	0.51	90.2	6.29	2.38	108	8	57	1	19	3	13	79	3	273	21	0	1	94	104	0	3	0	0	7	0	0	0	480	101	92	121	13.6	1.01	7.18	0.126	2.39	0.378	1.64	9.95	0.378	34.4	2.64	0	0.126	11.8	13.1
47	Male	66	VEXAS					18	2	14	1	3	12	0	76	33	29	60	0	0	1046	0	0	8	1	0	0	0	1	0	173	1046	29	56	1.38	0.153	1.07	0.0767	0.23	0.92	0	5.83	2.53	2.22	4.6	0	0	80.2	0
48	Male	80	VEXAS	2.95	96.9	2.25	0.319
49	Male	72	VEXAS	0.06	84.3	0	15.7	1158	267	1077	779	157	40	155	3407	284	440	4820	458	153	484	8	54	19	34	1	5	0	0	0	8694	489	1483	3134	8.39	1.93	7.8	5.64	1.14	0.29	1.12	24.7	2.06	3.19	34.9	3.32	1.11	3.51	0.058
50	Male	63	VEXAS	0.56	82.2	11.6	1.99	10	1	4	0	1	5	2	16	2	8	0	0	0	24	2	0	6	0	2	0	0	0	0	32	24	12	15	12	1.2	4.82	0	1.2	6.02	2.41	19.3	2.41	9.64	0	0	0	28.9	2.41
51	Male	75	VEXAS					194	102	59	8	8	66	21	85	95	33	52	6	40	39	5	2	36	25	2	0	0	0	0	211	39	156	472	22.1	11.6	6.72	0.911	0.911	7.52	2.39	9.68	10.8	3.76	5.92	0.683	4.56	4.44	0.569
52	Male	74.96	VEXAS	0.65	96.2	2.21	0.0521	438	309	499	438	102	52	139	690	336	111	566	767	296	161	39	21	8	5	9	0	0	0	0	1414	161	813	2598	8.78	6.2	10	8.78	2.05	1.04	2.79	13.8	6.74	2.23	11.4	15.4	5.94	3.23	0.782
53	Male	67.66	VEXAS	4.86	82.1	5.9	10.4	431	129	225	36	113	2	29	989	20	1064	610	37	23	48	38	3	14	4	0	24	0	1	0	2715	72	372	681	11.2	3.36	5.86	0.938	2.94	0.0521	0.755	25.8	0.521	27.7	15.9	0.964	0.599	1.25	0.99
54	Male	66	VEXAS					6	5	1	0	0	0	0	36	1	15	0	0	1	32	2	0	19	0	0	2	0	0	0	72	34	1	13	5	4.17	0.833	0	0	0	0	30	0.833	12.5	0	0	0.833	26.7	1.67
55	Male	55	VEXAS	1.82	91	4.46	1.81
56	Male	68	VEXAS	6.62	79.9	15	4.4	542	150	453	69	161	75	67	2942	283	1243	830	13	35	485	75	2	278	3	0	12	0	0	0	5368	497	758	1095	7.02	1.94	5.87	0.894	2.09	0.972	0.868	38.1	3.67	16.1	10.8	0.168	0.453	6.28	0.972
57	Male	80	VEXAS	0.81	77.5	12.2	7.34	1769	2087	831	592	500	256	762	1673	402	425	3019	286	134	1507	7	120	6	63	6	0	0	4	0	5130	1507	2469	5343	12.2	14.4	5.75	4.1	3.46	1.77	5.27	11.6	2.78	2.94	20.9	1.98	0.927	10.4	0.0484
58	Male	84.76	VEXAS					238	426	46	25	51	62	32	16	2	104	13	4	42	23	23	1	11	9	6	10	0	0	0	167	33	192	752	20.8	37.2	4.02	2.19	4.46	5.42	2.8	1.4	0.175	9.09	1.14	0.35	3.67	2.01	2.01
59	Male	66	VEXAS	0.28	78.7	8.94	10.6	395	86	16	15	4	10	19	61	115	72	214	32	1	194	0	4	4	2	0	1	0	0	0	351	195	53	646	31.7	6.91	1.29	1.2	0.321	0.803	1.53	4.9	9.24	5.78	17.2	2.57	0.0803	15.6	0
60	Male	74	VEXAS	2.45	82.9	12.3	4.7	79	81	35	4	15	64	19	163	16	41	11	0	16	68	16	0	33	2	5	1	1	1	0	264	69	133	205	11.8	12.1	5.22	0.596	2.24	9.54	2.83	24.3	2.38	6.11	1.64	0	2.38	10.1	2.38
61	Male	84.99	VEXAS					1615	925	335	49	40	5	15	303	33	769	311	49	193	418	27	2	33	3	9	3	0	1	0	1443	421	397	2877	31.4	18	6.52	0.954	0.779	0.0973	0.292	5.9	0.642	15	6.05	0.954	3.76	8.14	0.525
62	Male	73	VEXAS	9.56	88.8	7.34	2.88
63	Male	71.51	VEXAS	5.25	78.77	10.45	10.79	321	50	72	14	53	58	17	151	96	82	298	140	5	15	2	1	2	2	5	1	0	1	0	535	16	201	634	23.2	3.61	5.19	1.01	3.82	4.18	1.23	10.9	6.93	5.92	21.5	10.1	0.361	1.08	0.144
64	Male	89.98	VEXAS	0.78	77.8	14	4.49	551	1597	81	28	434	199	317	39	14	274	26	62	81	20	15	29	38	14	0	0	2	3	0	392	20	1060	2352	14.4	41.8	2.12	0.732	11.3	5.2	8.29	1.02	0.366	7.17	0.68	1.62	2.12	0.523	0.392
65	Male	82.11	VEXAS
66	Male	79	VEXAS
67	Male	66	VEXAS
68	Male	72	VEXAS	8.96	91.9	3.72	1.4
69	Male	74	VEXAS
70	Male	77	VEXAS					335	117	26	8	6	38	51	35	18	62	49	2	7	29	1	0	18	2	52	2	10	0	0	165	31	121	551	38.6	13.5	3	0.922	0.691	4.38	5.88	4.03	2.07	7.14	5.65	0.23	0.806	3.34	0.115
71	Male	60	VEXAS					4664	679	1399	124	149	41	371	1066	2489	1951	506	47	211	86	120	10	14	10	50	3	0	0	0	3657	89	1970	8274	33.3	4.85	10	0.886	1.07	0.293	2.65	7.62	17.8	13.9	3.62	0.336	1.51	0.615	0.858
72	Male	70	VEXAS	5.39	76.7	9.72	12
73	Male	88	VEXAS					9	2	13	2	1	0	2	143	2	26	49	1	0	120	1	0	18	1	0	3	0	1	0	237	123	16	18	2.28	0.508	3.3	0.508	0.254	0	0.508	36.3	0.508	6.6	12.4	0.254	0	30.5	0.254
74	Male	67	VEXAS	0.35	96.3	0.623	1.56	202	211	630	285	390	11	75	384	113	161	297	47	170	93	17	28	1260	14	1	3	0	0	0	2119	96	1134	1043	4.6	4.8	14.3	6.49	8.88	0.25	1.71	8.74	2.57	3.67	6.76	1.07	3.87	2.12	0.387
75	Male	88	VEXAS					11	8	33	9	4	2	1	143	1	28	44	0	5	24	5	0	1	1	0	0	0	1	0	221	24	40	36	3.43	2.49	10.3	2.8	1.25	0.623	0.312	44.5	0.312	8.72	13.7	0	1.56	7.48	1.56
76	Male	74.54	VEXAS	1.26	91.8	4.12	3.79	1317	679	294	164	343	5	48	75	132	352	175	91	55	107	40	17	6	0	14	59	0	0	0	648	166	707	2452	33.1	17.1	7.4	4.13	8.63	0.126	1.21	1.89	3.32	8.86	4.4	2.29	1.38	2.69	1.01
77	Male	74	VEXAS	1.77	95.3	1.92	0.794	57	36	16	5	0	23	8	256	16	43	42	1	5	90	2	0	2	3	0	2	0	0	0	345	92	47	123	9.39	5.93	2.64	0.824	0	3.79	1.32	42.2	2.64	7.08	6.92	0.165	0.824	14.8	0.329
78	Male	84	VEXAS					1619	631	123	15	25	38	29	51	21	198	47	12	102	20	50	0	7	10	21	3	0	0	0	353	23	215	2431	53.6	20.9	4.07	0.496	0.827	1.26	0.96	1.69	0.695	6.55	1.56	0.397	3.38	0.662	1.65
79	Male	79.61	VEXAS
80	Male	83	VEXAS
[truncated: 12 more columns]
