# Supplementary material for: VEXAS syndrome is characterized by inflammasome activation and monocyte dysregulation
Source: Nat Commun. 2024 Jan 30;15:910. doi: 10.1038/s41467-024-44811-4 (PMC10828464; doi:10.1038/s41467-024-44811-4)
Supplement: Supplementary file 6 — Source Data [file 41467_2024_44811_MOESM6_ESM.zip › Source_DATA_KOSMIDER/Raw_DATA_KOSMIDER_Fig3/Raw_DATA_KOSMIDER_Fig3.xlsx]

## Sheet: edgeR
Differential expression VEXAS Lesional vs Normal
ENSEMBL	ENTREZID	SYMBOL	Description	logFC	logCPM	PValue	FDR	DEG
ENSG00000161634.11	117159	DCD	dermcidin	-11.3455	10.5851	1.14722e-18	4.08481e-14	TRUE
ENSG00000196611.5	4312	MMP1	matrix metallopeptidase 1	11.7807	7.92745	6.36325e-18	1.13285e-13	TRUE
ENSG00000108688.11	6354	CCL7	C-C motif chemokine ligand 7	13.7338	5.20166	9.17901e-15	1.08943e-10	TRUE
ENSG00000170465.10	286887	KRT6C	keratin 6C	9.15782	8.5924	1.3805e-14	1.22885e-10	TRUE
ENSG00000166926.8	245802	MS4A6E	membrane spanning 4-domains A6E	8.28706	5.41571	3.89575e-12	2.77424e-08	TRUE
ENSG00000102794.9	730249	ACOD1	aconitate decarboxylase 1	12.1241	3.60034	9.14379e-12	5.42623e-08	TRUE
ENSG00000108700.5	6355	CCL8	C-C motif chemokine ligand 8	7.20972	7.85527	4.3638e-11	2.21968e-07	TRUE
ENSG00000159763.4	5304	PIP	prolactin induced protein	-7.0362	7.06166	1.09444e-10	4.87106e-07	TRUE
ENSG00000186407.7	342510	CD300E	CD300e molecule	6.81719	8.68563	1.99078e-10	7.87597e-07	TRUE
ENSG00000128383.13	100913187	APOBEC3A	apolipoprotein B mRNA editing enzyme catalytic subunit 3A	6.81004	7.31751	2.41733e-10	8.06692e-07	TRUE
ENSG00000135094.11	10993	SDS	serine dehydratase	6.92145	6.14385	2.49217e-10	8.06692e-07	TRUE
ENSG00000168671.10	167127	UGT3A2	UDP glycosyltransferase family 3 member A2	-7.45136	4.24761	2.88887e-10	8.57174e-07	TRUE
ENSG00000203812.2	8337	HIST2H2AA3		11.2877	2.77355	3.20517e-10	8.77871e-07	TRUE
ENSG00000124731.13	54210	TREM1	triggering receptor expressed on myeloid cells 1	7.09807	4.45097	4.66417e-10	1.18623e-06	TRUE
ENSG00000124935.4	10647	SCGB1D2	secretoglobin family 1D member 2	-6.59197	6.3231	7.76545e-10	1.84331e-06	TRUE
ENSG00000131042.14	10288	LILRB2	leukocyte immunoglobulin like receptor B2	8.0949	3.32098	8.89943e-10	1.98046e-06	TRUE
ENSG00000107593.17	9033	PKD2L1	polycystin 2 like 1, transient receptor potential cation channel	11.0228	2.51285	9.67783e-10	2.02699e-06	TRUE
ENSG00000150337.13	2209	FCGR1A	Fc gamma receptor Ia	6.69092	4.87066	1.30745e-09	2.58628e-06	TRUE
ENSG00000173391.9	4973	OLR1	oxidized low density lipoprotein receptor 1	7.24014	2.90594	5.2469e-09	9.83268e-06	TRUE
ENSG00000171195.11	4589	MUC7	mucin 7, secreted	-6.62709	3.43317	9.34856e-09	1.66432e-05	TRUE
ENSG00000163739.4	2919	CXCL1	C-X-C motif chemokine ligand 1	6.12189	4.36692	1.13021e-08	1.91629e-05	TRUE
ENSG00000269711.1		CTD-3214H19.16		10.4223	1.92534	1.19392e-08	1.9323e-05	TRUE
ENSG00000171051.8	2357	FPR1	formyl peptide receptor 1	5.78414	6.77636	1.6864e-08	2.61069e-05	TRUE
ENSG00000169245.6	3627	CXCL10	C-X-C motif chemokine ligand 10	5.73848	7.6713	1.90959e-08	2.83304e-05	TRUE
ENSG00000108691.9	6347	CCL2	C-C motif chemokine ligand 2	5.64646	8.70669	2.59696e-08	3.6987e-05	TRUE
ENSG00000140379.8	597	BCL2A1	BCL2 related protein A1	5.73003	5.3138	3.13815e-08	4.29758e-05	TRUE
ENSG00000121594.12	941	CD80	CD80 molecule	6.12287	3.28332	3.64698e-08	4.80941e-05	TRUE
ENSG00000034971.17	4653	MYOC	myocilin	-6.27095	3.08337	4.12786e-08	5.24917e-05	TRUE
ENSG00000115155.17	9381	OTOF	otoferlin	5.60341	5.53588	4.56882e-08	5.48033e-05	TRUE
ENSG00000284554.2		ENSG00000284554.2		10.0855	1.59817	4.61748e-08	5.48033e-05	TRUE
ENSG00000169429.11	3576	CXCL8	C-X-C motif chemokine ligand 8	6.44492	2.6307	5.20389e-08	5.97709e-05	TRUE
ENSG00000118785.14	6696	SPP1	secreted phosphoprotein 1	5.47345	6.72628	6.16214e-08	6.67827e-05	TRUE
ENSG00000134827.8	6947	TCN1	transcobalamin 1	5.6843	4.47926	6.18949e-08	6.67827e-05	TRUE
ENSG00000011052.21	654364	NME1-NME2		9.87841	1.39816	1.05822e-07	0.000110231	TRUE
ENSG00000268861.6		CTD-2207O23.3		9.86627	1.38647	1.11188e-07	0.000110231	TRUE
ENSG00000151790.9	6999	TDO2	tryptophan 2,3-dioxygenase	5.71183	3.63572	1.13704e-07	0.000110231	TRUE
ENSG00000186818.12	11006	LILRB4	leukocyte immunoglobulin like receptor B4	5.78824	3.4161	1.14547e-07	0.000110231	TRUE
ENSG00000105697.9	57817	HAMP	hepcidin antimicrobial peptide	5.36468	4.27652	1.89478e-07	0.000177541	TRUE
ENSG00000275385.1	6362	CCL18	C-C motif chemokine ligand 18	5.33029	4.41422	2.14454e-07	0.000192412	TRUE
ENSG00000275302.2	6351	CCL4	C-C motif chemokine ligand 4	5.20722	5.70706	2.16157e-07	0.000192412	TRUE
ENSG00000104951.16	259307	IL4I1	interleukin 4 induced 1	5.14414	6.44599	2.38484e-07	0.000207109	TRUE
ENSG00000275882.1		IKBKGP1	inhibitor of nuclear factor kappa B kinase subunit gamma pseudogene 1	-9.64847	1.15631	2.75404e-07	0.000233477	TRUE
ENSG00000163221.9	6283	S100A12	S100 calcium binding protein A12	5.36416	3.51454	2.88202e-07	0.000238645	TRUE
ENSG00000167755.15	5653	KLK6	kallikrein related peptidase 6	5.12993	5.1738	3.12361e-07	0.000247612	TRUE
ENSG00000156234.7	10563	CXCL13	C-X-C motif chemokine ligand 13	5.60755	2.77548	3.1294e-07	0.000247612	TRUE
ENSG00000268173.3		AC007192.4		9.59433	1.12538	3.2797e-07	0.000248518	TRUE
ENSG00000203747.11	2214	FCGR3A	Fc gamma receptor IIIa	5.03893	7.66823	3.28044e-07	0.000248518	TRUE
ENSG00000171049.9	2358	FPR2	formyl peptide receptor 2	5.23948	3.8672	3.59605e-07	0.000266752	TRUE
ENSG00000181617.5	260436	FDCSP	follicular dendritic cell secreted protein	5.93135	2.13351	4.16598e-07	0.000300152	TRUE
ENSG00000183019.7	199675	MCEMP1	mast cell expressed membrane protein 1	6.80837	1.53959	4.21491e-07	0.000300152	TRUE
ENSG00000187714.7	6572	SLC18A3	solute carrier family 18 member A3	9.51792	1.05235	4.43797e-07	0.00030984	TRUE
ENSG00000010282.14	57467	HHATL	hedgehog acyltransferase like	-5.5261	2.82815	4.57652e-07	0.000313368	TRUE
ENSG00000163823.4	1230	CCR1	C-C motif chemokine receptor 1	4.95678	6.83023	4.79035e-07	0.00031832	TRUE
ENSG00000286231.1		ENSG00000286231.1		-6.40341	1.49186	4.82764e-07	0.00031832	TRUE
ENSG00000105501.12	8778	SIGLEC5	sialic acid binding Ig like lectin 5	5.41237	3.06768	5.0436e-07	0.000326514	TRUE
ENSG00000163735.7	6374	CXCL5	C-X-C motif chemokine ligand 5	6.15249	1.80452	5.59838e-07	0.000355957	TRUE
ENSG00000184330.12	338324	S100A7A	S100 calcium binding protein A7A	4.93221	5.91409	5.7745e-07	0.000360714	TRUE
ENSG00000187116.13	353514	LILRA5	leukocyte immunoglobulin like receptor A5	5.80477	2.24208	6.60907e-07	0.000405728	TRUE
ENSG00000244482.10	79168	LILRA6	leukocyte immunoglobulin like receptor A6	5.14339	3.47657	7.0545e-07	0.000423144	TRUE
ENSG00000156076.10	11197	WIF1	WNT inhibitory factor 1	-5.24646	3.19479	7.13044e-07	0.000423144	TRUE
ENSG00000185897.6	2865	FFAR3	free fatty acid receptor 3	6.10067	1.99635	7.2895e-07	0.000425492	TRUE
ENSG00000163209.15	6707	SPRR3	small proline rich protein 3	9.37293	0.914237	7.96041e-07	0.000457158	TRUE
ENSG00000100985.7	4318	MMP9	matrix metallopeptidase 9	4.81307	7.42912	8.26055e-07	0.000466865	TRUE
ENSG00000204577.11	107987462	LILRB3	leukocyte immunoglobulin like receptor B3	5.4606	2.53394	8.64578e-07	0.000481003	TRUE
ENSG00000197249.13	5265	SERPINA1	serpin family A member 1	4.80648	6.2708	9.1936e-07	0.000496607	TRUE
ENSG00000073067.14	54905	CYP2W1	cytochrome P450 family 2 subfamily W member 1	-5.29299	2.66226	9.20521e-07	0.000496607	TRUE
ENSG00000121933.19	57413	TMIGD3	transmembrane and immunoglobulin domain containing 3	5.04285	3.3179	9.74805e-07	0.000518043	TRUE
ENSG00000174837.15	2015	ADGRE1	adhesion G protein-coupled receptor E1	5.16987	2.78156	1.00554e-06	0.000526516	TRUE
ENSG00000137757.11	838	CASP5	caspase 5	5.98638	1.64465	1.09309e-06	0.000563329	TRUE
ENSG00000286075.1		ENSG00000286075.1		-6.27735	1.28912	1.10748e-06	0.000563329	TRUE
ENSG00000125538.11	3553	IL1B	interleukin 1 beta	4.79692	5.1659	1.20588e-06	0.000604738	TRUE
ENSG00000186832.9	3868	KRT16	keratin 16	4.68391	10.0384	1.31492e-06	0.000650267	TRUE
ENSG00000163661.4	5806	PTX3	pentraxin 3	4.71945	4.92879	1.5742e-06	0.000767821	TRUE
ENSG00000277632.2	6348	CCL3	C-C motif chemokine ligand 3	5.53437	1.77812	1.8772e-06	0.000903235	TRUE
ENSG00000216490.4	10437	IFI30	IFI30 lysosomal thiol reductase	4.57918	9.94217	2.00847e-06	0.000953516	TRUE
ENSG00000018280.17	6556	SLC11A1	solute carrier family 11 member 1	4.61101	6.00923	2.05828e-06	0.000964303	TRUE
ENSG00000136634.6	3586	IL10	interleukin 10	4.91873	3.13337	2.09995e-06	0.000971047	TRUE
ENSG00000254415.3	100049587	SIGLEC14	sialic acid binding Ig like lectin 14	4.7505	3.90619	2.25898e-06	0.00102642	TRUE
ENSG00000160883.11	3101	HK3	hexokinase 3	4.61955	5.23145	2.28509e-06	0.00102642	TRUE
ENSG00000002587.10	9957	HS3ST1	heparan sulfate-glucosamine 3-sulfotransferase 1	4.63431	4.69907	2.30617e-06	0.00102642	TRUE
ENSG00000274570.4		SPDYE10P		-9.08364	0.614116	2.4265e-06	0.00106664	TRUE
ENSG00000229754.1		CXCR2P1	C-X-C motif chemokine receptor 2 pseudogene 1	4.65844	4.27514	2.54691e-06	0.00110339	TRUE
ENSG00000139292.13	8549	LGR5	leucine rich repeat containing G protein-coupled receptor 5	-4.71891	3.46336	2.58877e-06	0.00110339	TRUE
ENSG00000134028.14	27299	ADAMDEC1	ADAM like decysin 1	4.78129	3.52854	2.61641e-06	0.00110339	TRUE
ENSG00000134548.11	80763	SPX	spexin hormone	-5.03335	2.54019	2.63405e-06	0.00110339	TRUE
ENSG00000169248.12	6373	CXCL11	C-X-C motif chemokine ligand 11	4.52298	5.77869	3.03198e-06	0.00124091	TRUE
ENSG00000206073.10	6318	SERPINB4	serpin family B member 4	4.52003	5.88041	3.03204e-06	0.00124091	TRUE
ENSG00000254852.8	642799	NPIPA2	nuclear pore complex interacting protein family member A2	9.02635	0.586769	3.11235e-06	0.00125048	TRUE
ENSG00000110484.7	4250	SCGB2A2	secretoglobin family 2A member 2	-4.48125	7.50575	3.12568e-06	0.00125048	TRUE
ENSG00000124159.15	8785	MATN4	matrilin 4	-4.63599	3.59305	3.32707e-06	0.00131626	TRUE
ENSG00000155897.10	114	ADCY8	adenylate cyclase 8	-5.30068	1.83329	3.48145e-06	0.00136221	TRUE
ENSG00000135047.15	1514	CTSL	cathepsin L	4.4337	9.75501	3.60499e-06	0.00139521	TRUE
ENSG00000198019.12	2210	FCGR1B		4.62238	3.56864	3.749e-06	0.00143534	TRUE
ENSG00000186074.19	146722	CD300LF	CD300 molecule like family member f	4.64588	3.23221	3.82146e-06	0.00144643	TRUE
ENSG00000085265.11	2219	FCN1	ficolin 1	4.43003	7.53636	3.8592e-06	0.00144643	TRUE
ENSG00000143546.10	6279	S100A8	S100 calcium binding protein A8	4.40429	9.66542	4.05604e-06	0.00150437	TRUE
ENSG00000197405.8	728	C5AR1	complement C5a receptor 1	4.41421	6.35196	4.28152e-06	0.00157163	TRUE
ENSG00000095970.16	54209	TREM2	triggering receptor expressed on myeloid cells 2	4.68027	2.85839	4.55996e-06	0.0016477	TRUE
ENSG00000154451.14	115362	GBP5	guanylate binding protein 5	4.39319	6.64344	4.58131e-06	0.0016477	TRUE
ENSG00000184557.4	9021	SOCS3	suppressor of cytokine signaling 3	4.37466	6.87277	4.94086e-06	0.00175924	TRUE
ENSG00000172250.16	94009	SERHL	serine hydrolase like (pseudogene)	-5.12601	1.73681	5.23526e-06	0.00184561	TRUE
ENSG00000153802.11	9407	TMPRSS11D	transmembrane serine protease 11D	4.94988	1.89442	6.16942e-06	0.00215361	TRUE
ENSG00000197272.2	246778	IL27	interleukin 27	5.24664	1.48096	6.26898e-06	0.00216712	TRUE
ENSG00000169385.3	6036	RNASE2	ribonuclease A family member 2	4.62739	2.55202	7.00768e-06	0.00233836	TRUE
ENSG00000211772.11		TRBC2	T cell receptor beta constant 2	8.80041	0.375599	7.01372e-06	0.00233836	TRUE
ENSG00000092067.5	1053	CEBPE	CCAAT enhancer binding protein epsilon	8.7975	0.372896	7.01372e-06	0.00233836	TRUE
ENSG00000163220.11	6280	S100A9	S100 calcium binding protein A9	4.26563	10.4602	7.02703e-06	0.00233836	TRUE
ENSG00000236543.2	102723971	RP11-98L5.5		-6.1543	0.828438	7.21383e-06	0.00237829	TRUE
ENSG00000254521.6	89858	SIGLEC12	sialic acid binding Ig like lectin 12	5.01932	1.65513	7.77461e-06	0.00253828	TRUE
ENSG00000113389.16	4883	NPR3	natriuretic peptide receptor 3	-4.34579	4.31328	7.84167e-06	0.00253828	TRUE
ENSG00000175445.16	4023	LPL	lipoprotein lipase	-4.2393	7.40154	8.14848e-06	0.00260315	TRUE
ENSG00000140678.16	3687	ITGAX	integrin subunit alpha X	4.24647	6.89244	8.1883e-06	0.00260315	TRUE
ENSG00000163599.16	1493	CTLA4	cytotoxic T-lymphocyte associated protein 4	4.42551	3.42148	8.77211e-06	0.00276407	TRUE
ENSG00000186439.13	10345	TRDN	triadin	-5.52962	1.11933	8.95607e-06	0.00279728	TRUE
ENSG00000173366.11		RP11-330H6.5		8.72217	0.302966	9.43113e-06	0.00292004	TRUE
ENSG00000168062.10	116071	BATF2	basic leucine zipper ATF-like transcription factor 2	4.27121	4.66371	9.87518e-06	0.00303117	TRUE
ENSG00000163568.15	9447	AIM2	absent in melanoma 2	4.37474	3.49493	1.01706e-05	0.00308693	TRUE
ENSG00000188820.13	441168	FAM26F		4.25697	4.39916	1.02302e-05	0.00308693	TRUE
ENSG00000136244.12	3569	IL6	interleukin 6	4.73509	1.94287	1.03465e-05	0.00309579	TRUE
ENSG00000173432.12	6288	SAA1	serum amyloid A1	-4.17292	6.74864	1.09173e-05	0.00323934	TRUE
ENSG00000096006.11	10321	CRISP3	cysteine rich secretory protein 3	-4.21935	4.68044	1.1088e-05	0.00326199	TRUE
ENSG00000166527.8	338339	CLEC4D	C-type lectin domain family 4 member D	5.96805	0.744057	1.11768e-05	0.00326199	TRUE
ENSG00000145107.15	116211	TM4SF19	transmembrane 4 L six family member 19	4.43063	2.62814	1.17236e-05	0.00338715	TRUE
ENSG00000126262.4	2867	FFAR2	free fatty acid receptor 2	4.20703	4.75524	1.1796e-05	0.00338715	TRUE
ENSG00000166819.12	5346	PLIN1	perilipin 1	-4.12532	8.32649	1.25004e-05	0.00356071	TRUE
ENSG00000177370.5	29928	TIMM22	translocase of inner mitochondrial membrane 22	-4.31542	3.21135	1.26031e-05	0.00356148	TRUE
ENSG00000129450.8	27180	SIGLEC9	sialic acid binding Ig like lectin 9	4.22933	4.03077	1.29909e-05	0.00364216	TRUE
ENSG00000188404.9	6402	SELL	selectin L	4.14196	5.72897	1.34297e-05	0.00372184	TRUE
ENSG00000120217.14	29126	CD274	CD274 molecule	4.15321	5.06399	1.34842e-05	0.00372184	TRUE
ENSG00000165953.9	145264	SERPINA12	serpin family A member 12	-4.09728	7.65489	1.41525e-05	0.00387626	TRUE
ENSG00000158258.16	64084	CLSTN2	calsyntenin 2	-4.14942	4.18918	1.68708e-05	0.00458552	TRUE
ENSG00000122862.5	5552	SRGN	serglycin	4.04487	8.04334	1.72008e-05	0.00463979	TRUE
ENSG00000168490.14	9796	PHYHIP	phytanoyl-CoA 2-hydroxylase interacting protein	-4.07578	5.27451	1.75879e-05	0.00470852	TRUE
ENSG00000106366.8	5054	SERPINE1	serpin family E member 1	4.07973	5.18481	1.78916e-05	0.0047541	TRUE
ENSG00000184601.10	400258	C14orf180	chromosome 14 open reading frame 180	-4.46335	2.31108	1.81031e-05	0.00477465	TRUE
ENSG00000130876.11	56301	SLC7A10	solute carrier family 7 member 10	-4.72718	1.61252	1.8382e-05	0.00481257	TRUE
ENSG00000121797.10	9034	CCRL2	C-C motif chemokine receptor like 2	4.09813	4.27952	1.88562e-05	0.00490068	TRUE
ENSG00000285444.1		ENSG00000285444.1		-4.19806	3.32981	1.97474e-05	0.00509511	TRUE
ENSG00000181997.8		AQP7P2	aquaporin 7 pseudogene 2	-8.52237	0.0866172	1.9987e-05	0.00511985	TRUE
ENSG00000140749.9	10261	IGSF6	immunoglobulin superfamily member 6	5.28279	0.910157	2.1417e-05	0.00544696	TRUE
ENSG00000157150.5	7079	TIMP4	TIMP metallopeptidase inhibitor 4	-4.08644	4.09515	2.18931e-05	0.00552856	TRUE
ENSG00000197421.9		GGT3P	gamma-glutamyltransferase 3 pseudogene	-8.50165	0.0674118	2.24245e-05	0.00557429	TRUE
ENSG00000276070.5	388372	CCL4L2	C-C motif chemokine ligand 4 like 2	6.86486	0.102085	2.24245e-05	0.00557429	TRUE
ENSG00000138207.14	5950	RBP4	retinol binding protein 4	-3.99986	5.56004	2.25439e-05	0.00557429	TRUE
ENSG00000197561.7	1991	ELANE	elastase, neutrophil expressed	-4.43596	2.13742	2.30487e-05	0.0056598	TRUE
ENSG00000187045.18	164656	TMPRSS6	transmembrane serine protease 6	-4.11911	3.22712	2.413e-05	0.00588475	TRUE
ENSG00000170439.7	196410	METTL7B		4.38475	2.01281	2.47175e-05	0.00598702	TRUE
ENSG00000197993.9	3792	KEL	Kell metallo-endopeptidase (Kell blood group)	5.55552	0.554072	2.50132e-05	0.00601771	TRUE
ENSG00000146070.16	7941	PLA2G7	phospholipase A2 group VII	3.97354	5.64762	2.54078e-05	0.00607162	TRUE
ENSG00000205420.11	3853	KRT6A	keratin 6A	3.91931	11.0046	2.72788e-05	0.00647525	TRUE
ENSG00000188293.6	374918	IGFL1	IGF like family member 1	4.1908	2.88835	2.8347e-05	0.00665394	TRUE
ENSG00000143226.13	9103	FCGR2A	Fc gamma receptor IIa	3.91966	7.31279	2.84053e-05	0.00665394	TRUE
ENSG00000050730.16	79931	TNIP3	TNFAIP3 interacting protein 3	4.32201	2.08433	3.00254e-05	0.00695044	TRUE
ENSG00000160791.13	1234	CCR5	C-C motif chemokine receptor 5	3.91995	6.1696	3.00614e-05	0.00695044	TRUE
ENSG00000011422.12	5329	PLAUR	plasminogen activator, urokinase receptor	3.90732	6.16619	3.13647e-05	0.00716457	TRUE
ENSG00000131203.13	3620	IDO1	indoleamine 2,3-dioxygenase 1	3.93365	5.049	3.139e-05	0.00716457	TRUE
ENSG00000263715.7	104909134	CRHR1		-8.38607	-0.0392666	3.20938e-05	0.00723248	TRUE
ENSG00000211959.2		IGHV4-39		-8.38526	-0.0400106	3.20938e-05	0.00723248	TRUE
ENSG00000262406.2	4321	MMP12	matrix metallopeptidase 12	4.22708	2.17654	3.26729e-05	0.00731668	TRUE
ENSG00000184811.4	286753	TUSC5		-3.91005	5.00144	3.36489e-05	0.00748814	TRUE
ENSG00000285245.1		ENSG00000285245.1		8.36782	-0.0221916	3.6339e-05	0.00800249	TRUE
ENSG00000172215.6	10663	CXCR6	C-X-C motif chemokine receptor 6	3.94813	3.91354	3.64233e-05	0.00800249	TRUE
ENSG00000116031.9	50489	CD207	CD207 molecule	-3.88431	5.37329	3.67784e-05	0.00800249	TRUE
ENSG00000124256.15	81030	ZBP1	Z-DNA binding protein 1	3.94104	4.0001	3.7042e-05	0.00800249	TRUE
ENSG00000094796.5	3881	KRT31	keratin 31	-4.13028	2.67586	3.70839e-05	0.00800249	TRUE
ENSG00000120337.8	8995	TNFSF18	TNF superfamily member 18	4.4735	1.44893	3.85737e-05	0.00827382	TRUE
ENSG00000170956.17	1084	CEACAM3	CEA cell adhesion molecule 3	4.29616	1.75912	4.00493e-05	0.00853889	TRUE
ENSG00000168995.13	27036	SIGLEC7	sialic acid binding Ig like lectin 7	3.99299	3.30604	4.10315e-05	0.00866775	TRUE
ENSG00000232133.1		IMPDH1P10	inosine monophosphate dehydrogenase 1 pseudogene 10	8.31033	-0.0747108	4.12497e-05	0.00866775	TRUE
ENSG00000158488.16	913	CD1E	CD1e molecule	-4.3753	1.73005	4.15841e-05	0.00866775	TRUE
ENSG00000121966.6	7852	CXCR4	C-X-C motif chemokine receptor 4	3.82558	6.56902	4.18184e-05	0.00866775	TRUE
ENSG00000090104.12	5996	RGS1	regulator of G protein signaling 1	3.88667	4.44813	4.18708e-05	0.00866775	TRUE
ENSG00000056998.20	8908	GYG2	glycogenin 2	-3.86513	4.69548	4.27236e-05	0.00879315	TRUE
ENSG00000189182.9	374454	KRT77	keratin 77	-3.78316	8.60092	4.63734e-05	0.00947323	TRUE
ENSG00000226490.2		AC138647.1		-8.29224	-0.12534	4.69471e-05	0.00947323	TRUE
ENSG00000102891.3	84560	MT4	metallothionein 4	-5.6622	0.367877	4.70921e-05	0.00947323	TRUE
ENSG00000236056.1		GAPDHP14	glyceraldehyde-3-phosphate dehydrogenase pseudogene 14	5.56675	0.373675	4.70921e-05	0.00947323	TRUE
ENSG00000172551.11	118430	MUCL1	mucin like 1	-3.77899	7.90043	4.77813e-05	0.00955787	TRUE
ENSG00000187288.10	63924	CIDEC	cell death inducing DFFA like effector c	-3.78479	5.89831	5.05704e-05	0.0100593	TRUE
ENSG00000172867.4	3849	KRT2	keratin 2	-3.75524	10.3114	5.13122e-05	0.0101501	TRUE
ENSG00000184350.10	116534	MRGPRE	MAS related GPR family member E	-8.25389	-0.160369	5.35781e-05	0.0104819	TRUE
ENSG00000105251.10	56961	SHD	Src homology 2 domain containing transforming protein D	8.25151	-0.127945	5.35781e-05	0.0104819	TRUE
ENSG00000130513.6	9518	GDF15	growth differentiation factor 15	3.87362	3.49082	5.55543e-05	0.0108051	TRUE
ENSG00000027869.11	9047	SH2D2A	SH2 domain containing 2A	3.83884	3.77655	5.58372e-05	0.0108051	TRUE
ENSG00000180767.9	166012	CHST13	carbohydrate sulfotransferase 13	4.11719	1.9281	5.64222e-05	0.0108429	TRUE
ENSG00000089692.9	3902	LAG3	lymphocyte activating 3	3.78324	4.69938	5.66416e-05	0.0108429	TRUE
ENSG00000129757.13	1028	CDKN1C	cyclin dependent kinase inhibitor 1C	-3.81589	3.81403	6.13975e-05	0.011683	TRUE
ENSG00000163600.12	29851	ICOS	inducible T cell costimulator	3.86219	3.33979	6.21516e-05	0.011683	TRUE
ENSG00000100453.13	3002	GZMB	granzyme B	3.74277	5.26923	6.23174e-05	0.011683	TRUE
ENSG00000127324.9	7103	TSPAN8	tetraspanin 8	-3.76743	4.51057	6.24486e-05	0.011683	TRUE
ENSG00000283283.2		RP11-1223D19.5		3.90148	2.94387	6.26706e-05	0.011683	TRUE
ENSG00000158869.11	2207	FCER1G	Fc epsilon receptor Ig	3.69827	7.92978	6.51987e-05	0.012091	TRUE
ENSG00000007216.14	9058	SLC13A2	solute carrier family 13 member 2	-3.81338	3.39611	6.84605e-05	0.0125801	TRUE
ENSG00000101307.15	10326	SIRPB1	signal regulatory protein beta 1	3.81111	3.5885	6.85431e-05	0.0125801	TRUE
ENSG00000197921.6	388585	HES5	hes family bHLH transcription factor 5	-8.19448	-0.214458	7.03917e-05	0.0127876	TRUE
ENSG00000275778.2		PRH1-PRR4		8.16763	-0.2035	7.03917e-05	0.0127876	TRUE
ENSG00000012124.17	100847070	CD22	CD22 molecule	3.80545	3.39164	7.09806e-05	0.0128291	TRUE
ENSG00000000938.13	2268	FGR	FGR proto-oncogene, Src family tyrosine kinase	3.67599	6.45021	7.37016e-05	0.0132536	TRUE
ENSG00000148848.14	8038	ADAM12	ADAM metallopeptidase domain 12	3.68479	5.31247	7.79356e-05	0.0139446	TRUE
ENSG00000187608.9	9636	ISG15	ISG15 ubiquitin like modifier	3.64242	8.0505	7.95126e-05	0.0141556	TRUE
ENSG00000130487.8	113730	KLHDC7B	kelch domain containing 7B	3.66837	5.31939	8.2505e-05	0.0146153	TRUE
ENSG00000197766.7	1675	CFD	complement factor D	-3.63013	8.3655	8.30663e-05	0.0146419	TRUE
ENSG00000168334.9	165904	XIRP1	xin actin binding repeat containing 1	5.40365	0.225405	8.5665e-05	0.0150256	TRUE
ENSG00000117090.15	6504	SLAMF1	signaling lymphocytic activation molecule family member 1	3.68103	4.45157	8.66475e-05	0.0151234	TRUE
ENSG00000124939.6	4246	SCGB2A1	secretoglobin family 2A member 1	-4.32155	1.21695	8.93968e-05	0.0155271	TRUE
ENSG00000134061.5	4064	CD180	CD180 molecule	3.71535	3.74941	9.17464e-05	0.0158579	TRUE
ENSG00000187474.5	2359	FPR3	formyl peptide receptor 3	3.61383	6.47113	9.22865e-05	0.0158742	TRUE
ENSG00000167588.13	2819	GPD1	glycerol-3-phosphate dehydrogenase 1	-3.60738	7.06313	9.31663e-05	0.0159008	TRUE
ENSG00000143556.9	6278	S100A7	S100 calcium binding protein A7	3.59808	9.40417	9.33345e-05	0.0159008	TRUE
ENSG00000167676.4	729359	PLIN4	perilipin 4	-3.59137	9.06758	9.58069e-05	0.0162443	TRUE
ENSG00000135114.12	8638	OASL	2'-5'-oligoadenylate synthetase like	3.60626	6.16288	9.72475e-05	0.0163335	TRUE
ENSG00000125571.9	27178	IL37	interleukin 37	-3.60437	6.17327	9.72506e-05	0.0163335	TRUE
ENSG00000225101.6		OR52K3P	olfactory receptor family 52 subfamily K member 3 pseudogene	4.51066	0.798752	0.000101272	0.0169291	TRUE
ENSG00000139572.4	53831	GPR84	G protein-coupled receptor 84	3.8238	2.27491	0.000104612	0.0174057	TRUE
ENSG00000167850.3	10871	CD300C	CD300c molecule	3.66761	3.58221	0.000107699	0.0178359	TRUE
ENSG00000204388.7	3304	HSPA1B	heat shock protein family A (Hsp70) member 1B	8.03218	-0.324657	0.000108555	0.0178945	TRUE
ENSG00000162894.12	9214	FCMR	Fc mu receptor	3.64389	3.89965	0.000111139	0.0181729	TRUE
ENSG00000105967.16	22797	TFEC	transcription factor EC	3.63455	4.11898	0.000111544	0.0181729	TRUE
ENSG00000111215.12	11272	PRR4	proline rich 4	-3.59889	4.82305	0.000111775	0.0181729	TRUE
ENSG00000117009.12	8564	KMO	kynurenine 3-monooxygenase	3.79785	2.54894	0.000113007	0.0182897	TRUE
ENSG00000185966.3	353145	LCE3E	late cornified envelope 3E	3.66139	3.27572	0.000114344	0.0184223	TRUE
ENSG00000170909.13	126014	OSCAR	osteoclast associated Ig-like receptor	3.84387	1.95841	0.000123527	0.0198121	TRUE
ENSG00000254245.2	56112	PCDHGA3	protocadherin gamma subfamily A, 3	-4.91497	0.108714	0.000132109	0.0210937	TRUE
ENSG00000135447.17	5502	PPP1R1A	protein phosphatase 1 regulatory inhibitor subunit 1A	-3.51637	5.643	0.000138899	0.0219206	TRUE
ENSG00000137573.14	23213	SULF1	sulfatase 1	3.49932	6.99376	0.000139748	0.0219206	TRUE
ENSG00000149654.9	64405	CDH22	cadherin 22	-3.69337	2.42328	0.000139757	0.0219206	TRUE
ENSG00000115602.16	9173	IL1RL1	interleukin 1 receptor like 1	3.72131	2.68557	0.000139961	0.0219206	TRUE
ENSG00000136286.16	64005	MYO1G	myosin IG	3.49736	6.97174	0.000140366	0.0219206	TRUE
ENSG00000134571.10	4607	MYBPC3	myosin binding protein C3	3.70599	2.35465	0.000142251	0.0220885	TRUE
ENSG00000147614.4	245972	ATP6V0D2	ATPase H+ transporting V0 subunit d2	3.98749	1.69749	0.000142683	0.0220885	TRUE
ENSG00000047457.14	1356	CP	ceruloplasmin	-3.51136	5.15721	0.000145978	0.0225008	TRUE
ENSG00000112818.10	4224	MEP1A	meprin A subunit alpha	5.25206	0.0889357	0.000147935	0.0227041	TRUE
ENSG00000124253.11	5105	PCK1	phosphoenolpyruvate carboxykinase 1	-3.84557	1.9915	0.000151221	0.0231089	TRUE
ENSG00000177575.12	9332	CD163	CD163 molecule	3.46058	8.41674	0.000156704	0.0238421	TRUE
ENSG00000185818.7	339983	NAT8L	N-acetyltransferase 8 like	-3.55741	3.78269	0.000157358	0.0238421	TRUE
ENSG00000130775.16	9473	THEMIS2	thymocyte selection associated family member 2	3.47235	6.25753	0.000158212	0.0238698	TRUE
ENSG00000135919.13	5270	SERPINE2	serpin family E member 2	3.46413	6.63777	0.000159927	0.0240268	TRUE
ENSG00000263639.6	4477	MSMB	microseminoprotein beta	-3.59585	2.96124	0.000162747	0.0243478	TRUE
ENSG00000081853.15	56113	PCDHGA2	protocadherin gamma subfamily A, 2	-3.84412	1.86824	0.000166425	0.0247938	TRUE
ENSG00000273238.2		RP11-1263C18.1		-3.83215	1.85727	0.000172181	0.0254471	TRUE
ENSG00000149090.11	25891	PAMR1	peptidase domain containing associated with muscle regeneration 1	-3.49926	4.03229	0.000172239	0.0254471	TRUE
ENSG00000119922.10	3433	IFIT2	interferon induced protein with tetratricopeptide repeats 2	3.43745	6.96418	0.000175471	0.0258175	TRUE
ENSG00000161798.7	362	AQP5	aquaporin 5	-3.43994	6.40315	0.000177192	0.0259634	TRUE
ENSG00000145287.10	51316	PLAC8	placenta associated 8	3.49251	3.94949	0.00018461	0.0268409	TRUE
ENSG00000018625.14	477	ATP1A2	ATPase Na+/K+ transporting subunit alpha 2	-3.44726	4.91925	0.000184688	0.0268409	TRUE
ENSG00000139832.5	55647	RAB20	RAB20, member RAS oncogene family	3.44547	4.92732	0.00018827	0.0271601	TRUE
ENSG00000119535.17	1441	CSF3R	colony stimulating factor 3 receptor	3.43019	5.90622	0.00018841	0.0271601	TRUE
ENSG00000120057.5	6425	SFRP5	secreted frizzled related protein 5	-4.01928	1.18873	0.000194262	0.0278907	TRUE
ENSG00000181234.9	92293	TMEM132C	transmembrane protein 132C	-3.46373	4.0224	0.000197283	0.0282107	TRUE
ENSG00000174808.12	685	BTC	betacellulin	-3.45462	4.4712	0.000198124	0.0282176	TRUE
ENSG00000134240.11	3158	HMGCS2	3-hydroxy-3-methylglutaryl-CoA synthase 2	-3.50708	3.38899	0.000201305	0.0285564	TRUE
ENSG00000131686.15	765	CA6	carbonic anhydrase 6	-3.42776	4.96567	0.000202366	0.028593	TRUE
ENSG00000273331.1		TM4SF19-TCTEX1D2		7.8622	-0.475023	0.000203569	0.0286493	TRUE
ENSG00000137462.7	7097	TLR2	toll like receptor 2	3.40125	5.57824	0.000211327	0.029624	TRUE
ENSG00000104972.15	10859	LILRB1	leukocyte immunoglobulin like receptor B1	4.35554	0.353634	0.000217408	0.0303094	TRUE
ENSG00000141506.13	23533	PIK3R5	phosphoinositide-3-kinase regulatory subunit 5	3.38895	5.96942	0.000217919	0.0303094	TRUE
ENSG00000175489.10	126364	LRRC25	leucine rich repeat containing 25	3.3841	5.08604	0.000231368	0.0320548	TRUE
ENSG00000221878.12	5676	PSG7	pregnancy specific beta-1-glycoprotein 7	-3.77581	1.67268	0.000233361	0.0322056	TRUE
ENSG00000133101.10	8900	CCNA1	cyclin A1	3.97663	0.995542	0.000235904	0.0322216	TRUE
ENSG00000149968.12	4314	MMP3	matrix metallopeptidase 3	3.37561	5.2455	0.000236534	0.0322216	TRUE
ENSG00000141526.16	102465472	SLC16A3	solute carrier family 16 member 3	3.35944	6.31759	0.000238177	0.0322216	TRUE
ENSG00000176387.7	3291	HSD11B2	hydroxysteroid 11-beta dehydrogenase 2	-3.3666	5.37133	0.000240586	0.0322216	TRUE
ENSG00000268738.3	100130086	HSFX2	heat shock transcription factor family, X-linked 2	-7.83477	-0.537047	0.000240716	0.0322216	TRUE
ENSG00000265590.9		AP000275.65		7.80906	-0.521619	0.000240716	0.0322216	TRUE
ENSG00000171711.2	1673	DEFB4A	defensin beta 4A	7.80784	-0.522694	0.000240716	0.0322216	TRUE
ENSG00000266997.2		RP11-886H22.1		7.80409	-0.525971	0.000240716	0.0322216	TRUE
ENSG00000168685.15	3575	IL7R	interleukin 7 receptor	3.33898	6.21299	0.000257243	0.0343048	TRUE
ENSG00000138135.6	9023	CH25H	cholesterol 25-hydroxylase	3.38068	4.07191	0.000269684	0.0358297	TRUE
ENSG00000111012.10	1594	CYP27B1	cytochrome P450 family 27 subfamily B member 1	3.52838	2.50735	0.000281962	0.0372179	TRUE
ENSG00000278195.2	6753	SSTR3	somatostatin receptor 3	4.05095	0.764049	0.000282223	0.0372179	TRUE
ENSG00000116678.19	3953	LEPR	leptin receptor	-3.30301	5.21062	0.000312577	0.0410166	TRUE
ENSG00000178776.5	389336	C5orf46	chromosome 5 open reading frame 46	-3.31212	4.84598	0.000313332	0.0410166	TRUE
ENSG00000172061.8	131578	LRRC15	leucine rich repeat containing 15	3.27966	6.41447	0.000317306	0.0412734	TRUE
ENSG00000187151.7	253935	ANGPTL5	angiopoietin like 5	-3.39954	2.97272	0.000317612	0.0412734	TRUE
ENSG00000115009.13	6364	CCL20	C-C motif chemokine ligand 20	-3.43783	2.47481	0.000321774	0.0416621	TRUE
ENSG00000110148.10	887	CCKBR	cholecystokinin B receptor	-4.54689	0.211119	0.00032401	0.0417996	TRUE
ENSG00000269693.1		CTD-2192J16.20		4.40666	0.49768	0.000327888	0.0421472	TRUE
ENSG00000265531.3		FCGR1CP	Fc gamma receptor Ic, pseudogene	3.75543	1.23377	0.000333589	0.0427124	TRUE
ENSG00000173641.17	27129	HSPB7	heat shock protein family B (small) member 7	-3.29395	4.4045	0.000334684	0.0427124	TRUE
ENSG00000115008.5	3552	IL1A	interleukin 1 alpha	-3.58084	1.96636	0.000337628	0.0428003	TRUE
ENSG00000130035.7	26290	GALNT8	polypeptide N-acetylgalactosaminyltransferase 8	-3.32035	3.67271	0.000339413	0.0428003	TRUE
ENSG00000101336.14	3055	HCK	HCK proto-oncogene, Src family tyrosine kinase	3.2576	6.59555	0.000340595	0.0428003	TRUE
ENSG00000100055.21	27128	CYTH4	cytohesin 4	3.2539	7.15131	0.000340657	0.0428003	TRUE
ENSG00000285447.1		ENSG00000285447.1		7.70821	-0.609507	0.000341383	0.0428003	TRUE
ENSG00000123612.16	130399	ACVR1C	activin A receptor type 1C	-3.33852	3.49649	0.000354441	0.0441496	TRUE
ENSG00000175352.11	56675	NRIP3	nuclear receptor interacting protein 3	3.37704	2.86475	0.000355821	0.0441496	TRUE
ENSG00000134321.12	91543	RSAD2	radical S-adenosyl methionine domain containing 2	3.24179	7.38282	0.000355866	0.0441496	TRUE
ENSG00000183695.2	117194	MRGPRX2	MAS related GPR family member X2	-4.51594	0.183414	0.000359459	0.0442869	TRUE
ENSG00000070915.9	6559	SLC12A3	solute carrier family 12 member 3	4.42521	0.199978	0.000359459	0.0442869	TRUE
ENSG00000262461.6		SPDYE9P		4.00247	0.884219	0.000369019	0.0451453	TRUE
ENSG00000259171.1		RP11-903H12.5		-3.28718	3.84233	0.000369957	0.0451453	TRUE
ENSG00000165124.18	79987	SVEP1	sushi, von Willebrand factor type A, EGF and pentraxin domain containing 1	-3.23302	6.9623	0.000370231	0.0451453	TRUE
ENSG00000124491.15	2162	F13A1	coagulation factor XIII A chain	-3.23531	6.20006	0.000374258	0.0453419	TRUE
ENSG00000125384.7	5732	PTGER2	prostaglandin E receptor 2	3.2587	4.95581	0.00037439	0.0453419	TRUE
ENSG00000168913.7	375704	ENHO	energy homeostasis associated	-3.42397	2.09791	0.000379581	0.0458147	TRUE
ENSG00000091106.19	58484	NLRC4	NLR family CARD domain containing 4	3.35823	2.92728	0.000391185	0.0470558	TRUE
ENSG00000196616.14	125	ADH1B	alcohol dehydrogenase 1B (class I), beta polypeptide	-3.20887	8.62641	0.000393219	0.0470991	TRUE
ENSG00000143119.14	963	CD53	CD53 molecule	3.21282	6.96875	0.000396371	0.0470991	TRUE
ENSG00000211821.2		TRDV2	T cell receptor delta variable 2	4.97055	-0.160689	0.000396951	0.0470991	TRUE
ENSG00000127507.18	30817	ADGRE2	adhesion G protein-coupled receptor E2	3.22437	5.60689	0.00039946	0.0470991	TRUE
ENSG00000162892.15	11009	IL24	interleukin 24	4.7393	0.15457	0.000399481	0.0470991	TRUE
ENSG00000186160.5	199974	CYP4Z1	cytochrome P450 family 4 subfamily Z member 1	-4.36544	0.166806	0.000399481	0.0470991	TRUE
ENSG00000198854.5	100129271	C1orf68	chromosome 1 open reading frame 68	-3.20198	8.07556	0.000404215	0.0473567	TRUE
ENSG00000204128.6	257407	C2orf72	chromosome 2 open reading frame 72	-3.39897	2.15602	0.000404751	0.0473567	TRUE
ENSG00000162723.10	89886	SLAMF9	SLAM family member 9	7.66891	-0.643553	0.00040966	0.0473567	TRUE
ENSG00000159398.15	221223	CES5A	carboxylesterase 5A	-7.63405	-0.712916	0.00040966	0.0473567	TRUE
ENSG00000186458.5	400830	DEFB132	defensin beta 132	-7.63195	-0.714731	0.00040966	0.0473567	TRUE
ENSG00000140481.15	80125	CCDC33	coiled-coil domain containing 33	7.62405	-0.682267	0.00040966	0.0473567	TRUE
ENSG00000113296.14	7060	THBS4	thrombospondin 4	-3.23682	4.80072	0.000410976	0.0473567	TRUE
ENSG00000162772.17	467	ATF3	activating transcription factor 3	3.21006	5.71674	0.000413784	0.0474089	TRUE
ENSG00000163563.8	4332	MNDA	myeloid cell nuclear differentiation antigen	3.21213	5.80916	0.000414092	0.0474089	TRUE
ENSG00000171860.4	719	C3AR1	complement C3a receptor 1	3.20165	5.81137	0.000429231	0.0488911	TRUE
ENSG00000054967.13	84957	RELT	RELT TNF receptor	3.21178	5.06819	0.000430005	0.0488911	TRUE
ENSG00000181856.14	6517	SLC2A4	solute carrier family 2 member 4	-3.31465	2.89872	0.000431687	0.0488911	TRUE
ENSG00000081985.11	3595	IL12RB2	interleukin 12 receptor subunit beta 2	3.26217	3.76115	0.000432531	0.0488911	TRUE
ENSG00000092009.10	1215	CMA1	chymase 1	-3.30968	2.93543	0.000439295	0.0494986	TRUE
ENSG00000141639.12	5596	MAPK4	mitogen-activated protein kinase 4	-3.5147	1.80267	0.000449974	0.0505419	FALSE
ENSG00000276085.1	414062	CCL3L3	C-C motif chemokine ligand 3 like 3	5.62679	-0.223884	0.000454346	0.0508012	FALSE
ENSG00000122122.10	54440	SASH3	SAM and SH3 domain containing 3	3.18457	5.9552	0.000455136	0.0508012	FALSE
ENSG00000172987.12	60495	HPSE2	heparanase 2 (inactive)	-3.2728	3.34489	0.000458894	0.0510606	FALSE
ENSG00000271503.6	6352	CCL5	C-C motif chemokine ligand 5	3.16806	6.87335	0.000467158	0.0518181	FALSE
ENSG00000102445.18	80183	RUBCNL	rubicon like autophagy enhancer	3.20192	4.32272	0.000469122	0.0518743	FALSE
ENSG00000162511.8	7805	LAPTM5	lysosomal protein transmembrane 5	3.1555	8.83512	0.000476127	0.052486	FALSE
ENSG00000101440.9	434	ASIP	agouti signaling protein	-3.46404	1.95782	0.000480563	0.0528115	FALSE
ENSG00000170486.11	140807	KRT72	keratin 72	-3.51277	1.68899	0.000483707	0.0529935	FALSE
ENSG00000095713.14	55118	CRTAC1	cartilage acidic protein 1	-3.24894	3.35946	0.000486976	0.0531758	FALSE
ENSG00000188389.11	5133	PDCD1	programmed cell death 1	3.3153	2.7393	0.000488359	0.0531758	FALSE
ENSG00000026751.17	57823	SLAMF7	SLAM family member 7	3.16746	5.47544	0.000489927	0.053184	FALSE
ENSG00000095637.22	10580	SORBS1	sorbin and SH3 domain containing 1	-3.14898	6.91661	0.000497407	0.0538318	FALSE
ENSG00000163145.12	114905	C1QTNF7	C1q and TNF related 7	-3.24147	3.409	0.000502634	0.0541565	FALSE
ENSG00000189058.9	347	APOD	apolipoprotein D	-3.13891	9.73278	0.000504007	0.0541565	FALSE
ENSG00000116039.13	525	ATP6V1B1	ATPase H+ transporting V1 subunit B1	-3.15698	5.66565	0.00050497	0.0541565	FALSE
ENSG00000101188.5	4923	NTSR1	neurotensin receptor 1	3.47867	1.49498	0.000507216	0.054234	FALSE
ENSG00000211797.2		TRAV17	T cell receptor alpha variable 17	4.03769	0.37523	0.000512118	0.0545942	FALSE
ENSG00000204335.3	389058	SP5	Sp5 transcription factor	-3.26213	2.93524	0.000515357	0.0547755	FALSE
ENSG00000112936.18	730	C7	complement C7	-3.16713	4.7969	0.000519639	0.0550663	FALSE
ENSG00000172201.12	3400	ID4	inhibitor of DNA binding 4	-3.13628	6.61287	0.000524441	0.0554103	FALSE
ENSG00000102265.12	7076	TIMP1	TIMP metallopeptidase inhibitor 1	3.12098	9.4764	0.000537699	0.0565437	FALSE
ENSG00000100473.17	1690	COCH	cochlin	-3.24366	2.95998	0.000538345	0.0565437	FALSE
ENSG00000105664.11	1311	COMP	cartilage oligomeric matrix protein	-3.20542	3.3654	0.000540979	0.0566532	FALSE
ENSG00000117091.10	962	CD48	CD48 molecule	3.13973	5.46762	0.000548174	0.0572384	FALSE
ENSG00000100721.11	8115	TCL1A	TCL1 family AKT coactivator A	4.30087	0.0904454	0.000554409	0.0575519	FALSE
ENSG00000211788.2		TRAV13-1		4.30014	0.0898074	0.000554409	0.0575519	FALSE
ENSG00000273554.4		AC136616.1		-3.49657	1.33485	0.000588046	0.0605838	FALSE
ENSG00000155629.15	118788	PIK3AP1	phosphoinositide-3-kinase adaptor protein 1	3.11194	5.75296	0.000592418	0.0605838	FALSE
ENSG00000115523.16	10578	GNLY	granulysin	3.10297	6.3335	0.000592566	0.0605838	FALSE
ENSG00000115165.10	9595	CYTIP	cytohesin 1 interacting protein	3.12562	4.86853	0.000597755	0.0605838	FALSE
ENSG00000211943.2		IGHV3-15		7.55787	-0.739086	0.00059992	0.0605838	FALSE
ENSG00000211966.2		IGHV5-51		7.55384	-0.742541	0.00059992	0.0605838	FALSE
ENSG00000211747.3		TRBV20-1		7.5462	-0.74907	0.00059992	0.0605838	FALSE
ENSG00000278662.4	647042	GOLGA6L10	golgin A6 family like 10	-7.53692	-0.796827	0.00059992	0.0605838	FALSE
ENSG00000139648.6	112802	KRT71	keratin 71	-7.50708	-0.822435	0.00059992	0.0605838	FALSE
ENSG00000104918.8	56729	RETN	resistin	4.849	-0.266788	0.000600631	0.0605838	FALSE
ENSG00000163734.4	2921	CXCL3	C-X-C motif chemokine ligand 3	3.4294	1.45127	0.000605009	0.0608286	FALSE
ENSG00000125740.14	2354	FOSB	FosB proto-oncogene, AP-1 transcription factor subunit	3.09847	6.22082	0.000606552	0.0608286	FALSE
ENSG00000206069.6	255349	TMEM211		-3.89376	0.528639	0.000608184	0.0608286	FALSE
ENSG00000173762.8	924	CD7	CD7 molecule	3.13192	4.41435	0.000612823	0.0611209	FALSE
ENSG00000166869.3	63928	CHP2	calcineurin like EF-hand protein 2	-3.09915	5.68978	0.000620133	0.0616772	FALSE
ENSG00000120251.20	2891	GRIA2	glutamate ionotropic receptor AMPA type subunit 2	-3.44521	1.6284	0.000632613	0.0627432	FALSE
ENSG00000172183.15	3669	ISG20	interferon stimulated exonuclease gene 20	3.08882	5.77365	0.00063468	0.0627734	FALSE
ENSG00000181847.12	201633	TIGIT	T cell immunoreceptor with Ig and ITIM domains	3.13792	3.83202	0.00064949	0.0640602	FALSE
ENSG00000123342.16	4327	MMP19	matrix metallopeptidase 19	3.07263	6.72838	0.000657165	0.0646382	FALSE
ENSG00000059804.16	6515	SLC2A3	solute carrier family 2 member 3	3.06205	6.7787	0.000680323	0.0667316	FALSE
ENSG00000115956.10	5341	PLEK	pleckstrin	3.05589	6.99598	0.000692694	0.0677496	FALSE
ENSG00000023902.14	51177	PLEKHO1	pleckstrin homology domain containing O1	3.05368	7.47202	0.000694507	0.0677496	FALSE
ENSG00000179331.3	54734	RAB39A	RAB39A, member RAS oncogene family	3.59523	1.16544	0.000702285	0.0680486	FALSE
ENSG00000009950.16	51085	MLXIPL	MLX interacting protein like	-3.07859	4.57189	0.000704048	0.0680486	FALSE
ENSG00000157654.17	445815	PALM2-AKAP2		-3.2034	2.68295	0.000704411	0.0680486	FALSE
ENSG00000165072.10	256691	MAMDC2	MAM domain containing 2	-3.10153	4.20038	0.000705217	0.0680486	FALSE
ENSG00000146094.14	79930	DOK3	docking protein 3	3.05887	5.28495	0.000722465	0.0695246	FALSE
ENSG00000170542.6	5272	SERPINB9	serpin family B member 9	3.04759	5.9963	0.000732426	0.0698881	FALSE
ENSG00000267748.4		CTB-102L5.4		-7.49808	-0.830149	0.000732646	0.0698881	FALSE
ENSG00000188056.11	285852	TREML4	triggering receptor expressed on myeloid cells like 4	7.49296	-0.794481	0.000732646	0.0698881	FALSE
ENSG00000165621.8	27199	OXGR1	oxoglutarate receptor 1	-3.32534	1.92422	0.00073805	0.0698881	FALSE
ENSG00000103313.12	4210	MEFV	MEFV innate immunity regulator, pyrin	3.10163	3.5053	0.000738575	0.0698881	FALSE
ENSG00000186207.5	254910	LCE5A	late cornified envelope 5A	-3.04063	6.4238	0.000739514	0.0698881	FALSE
ENSG00000110848.8	969	CD69	CD69 molecule	3.08343	4.04399	0.000741552	0.0698881	FALSE
ENSG00000133317.14	85329	LGALS12	galectin 12	-3.19867	2.32333	0.000741945	0.0698881	FALSE
ENSG00000028137.19	102465836	TNFRSF1B	TNF receptor superfamily member 1B	3.02647	7.86558	0.000756546	0.0710754	FALSE
ENSG00000130489.14	9997	SCO2	synthesis of cytochrome C oxidase 2	3.03836	5.72301	0.00076015	0.0712261	FALSE
ENSG00000168702.17	53353	LRP1B	LDL receptor related protein 1B	-3.41108	1.47676	0.000766251	0.0716093	FALSE
ENSG00000138755.5	4283	CXCL9	C-X-C motif chemokine ligand 9	3.0295	6.46646	0.000768476	0.0716292	FALSE
ENSG00000254529.1		RP11-583F24.7		-4.27847	-0.0268871	0.000783358	0.0725833	FALSE
ENSG00000211664.3		IGLV2-18		-3.91462	-0.0126778	0.000783358	0.0725833	FALSE
ENSG00000161405.17	22806	IKZF3	IKAROS family zinc finger 3	3.0328	5.52468	0.000786609	0.0725833	FALSE
ENSG00000115616.2	6549	SLC9A2	solute carrier family 9 member A2	-3.21959	1.91543	0.000786867	0.0725833	FALSE
ENSG00000170262.12	56246	MRAP	melanocortin 2 receptor accessory protein	-3.44378	1.24717	0.000790067	0.0726903	FALSE
ENSG00000129226.14	968	CD68	CD68 molecule	3.01159	8.97749	0.000793153	0.0727861	FALSE
ENSG00000115607.9	8807	IL18RAP	interleukin 18 receptor accessory protein	3.08502	3.35163	0.000803962	0.0734373	FALSE
ENSG00000211721.2		TRBV6-5		4.76187	-0.342157	0.000804374	0.0734373	FALSE
ENSG00000175567.9	7351	UCP2	uncoupling protein 2	3.00545	7.59497	0.000816107	0.0743179	FALSE
ENSG00000124116.19	140686	WFDC3	WAP four-disulfide core domain 3	-3.09968	3.0315	0.000835295	0.0758712	FALSE
ENSG00000025708.14	1890	TYMP	thymidine phosphorylase	2.99495	9.60075	0.000839613	0.0760694	FALSE
ENSG00000140030.6	8477	GPR65	G protein-coupled receptor 65	3.0784	3.25654	0.000844752	0.0762801	FALSE
ENSG00000105639.18	3718	JAK3	Janus kinase 3	3.00358	6.10468	0.000846826	0.0762801	FALSE
ENSG00000134258.17	79679	VTCN1	V-set domain containing T cell activation inhibitor 1	-3.10616	2.99157	0.000848367	0.0762801	FALSE
ENSG00000104974.11	11024	LILRA1	leukocyte immunoglobulin like receptor A1	3.51365	0.835495	0.000869392	0.0779737	FALSE
ENSG00000268297.1		CLEC4GP1	C-type lectin domain family 4 member G pseudogene 1	-3.48367	1.1012	0.000874215	0.0782093	FALSE
ENSG00000152969.19	152789	JAKMIP1	janus kinase and microtubule interacting protein 1	3.22278	2.16151	0.000886166	0.0790798	FALSE
ENSG00000171611.9	171558	PTCRA	pre T cell antigen receptor alpha	7.42919	-0.848547	0.000900684	0.0795775	FALSE
ENSG00000284690.2		ENSG00000284690.2		7.42919	-0.84855	0.000900684	0.0795775	FALSE
ENSG00000286030.1		ENSG00000286030.1		7.42919	-0.84855	0.000900684	0.0795775	FALSE
ENSG00000176134.5		RP11-574E24.3		-7.40997	-0.90524	0.000900684	0.0795775	FALSE
ENSG00000135077.9	84868	HAVCR2	hepatitis A virus cellular receptor 2	2.98699	5.69812	0.000910376	0.0802348	FALSE
ENSG00000280165.1	64881	PCDH20	protocadherin 20	-3.96029	0.210278	0.000914836	0.0804287	FALSE
ENSG00000099985.4	5008	OSM	oncostatin M	3.37771	1.10007	0.000924518	0.0810798	FALSE
ENSG00000134873.10	9071	CLDN10	claudin 10	-3.02214	4.11579	0.00092756	0.0811467	FALSE
ENSG00000160856.21	115352	FCRL3	Fc receptor like 3	3.10166	2.48038	0.000934142	0.0814631	FALSE
ENSG00000283586.1		GKN3P	gastrokine 3, pseudogene	-4.76809	-0.433577	0.000935753	0.0814631	FALSE
ENSG00000188282.12	285180	RUFY4	RUN and FYVE domain containing 4	3.09175	2.82477	0.000942406	0.0818423	FALSE
ENSG00000283167.2		RP11-1223D19.6		3.09769	2.85611	0.000955104	0.0827432	FALSE
ENSG00000165168.7	1536	CYBB	cytochrome b-245 beta chain	2.96242	6.88701	0.000965037	0.0834007	FALSE
ENSG00000254087.8	4067	LYN	LYN proto-oncogene, Src family tyrosine kinase	2.95497	6.82965	0.00098756	0.0851406	FALSE
ENSG00000133475.17	102724197	GGT2		-4.32411	-0.110855	0.000997265	0.0857696	FALSE
ENSG00000172243.17	64581	CLEC7A	C-type lectin domain containing 7A	2.96891	5.32874	0.00100034	0.0858268	FALSE
ENSG00000085514.16	29992	PILRA	paired immunoglobin like type 2 receptor alpha	2.97195	4.54	0.00101802	0.0869896	FALSE
ENSG00000250420.8	729522	AACSP1	acetoacetyl-CoA synthetase pseudogene 1	-3.23157	1.59924	0.00101878	0.0869896	FALSE
ENSG00000258947.7	10381	TUBB3	tubulin beta 3 class III	2.98307	4.06144	0.00102958	0.0877018	FALSE
ENSG00000117228.10	2633	GBP1	guanylate binding protein 1	2.93525	7.46914	0.00104372	0.0886939	FALSE
ENSG00000213654.10	63940	GPSM3	G protein signaling modulator 3	2.9502	5.56847	0.00105173	0.0888026	FALSE
ENSG00000196684.12	84941	HSH2D	hematopoietic SH2 domain containing	2.96157	4.64335	0.00105182	0.0888026	FALSE
ENSG00000177272.9	3738	KCNA3	potassium voltage-gated channel subfamily A member 3	3.14401	2.23252	0.00105369	0.0888026	FALSE
ENSG00000159251.7	70	ACTC1	actin alpha cardiac muscle 1	-3.06149	2.62518	0.00105498	0.0888026	FALSE
ENSG00000105929.16	50617	ATP6V0A4	ATPase H+ transporting V0 subunit a4	-2.9899	3.66216	0.00106233	0.089211	FALSE
ENSG00000082074.17	2533	FYB		2.94222	5.75462	0.00106923	0.0895787	FALSE
ENSG00000119927.14	57678	GPAM	glycerol-3-phosphate acyltransferase, mitochondrial	-2.94864	5.16762	0.00107773	0.0900788	FALSE
ENSG00000125910.5	8698	S1PR4	sphingosine-1-phosphate receptor 4	3.00196	3.52333	0.00110066	0.0912768	FALSE
ENSG00000145685.14	10184	LHFPL2	LHFPL tetraspan subfamily member 2	2.92409	6.90763	0.00110112	0.0912768	FALSE
ENSG00000144583.5	57574	MARCH4		-7.37037	-0.93875	0.00111513	0.0912768	FALSE
ENSG00000156486.7	3788	KCNS2	potassium voltage-gated channel modifier subfamily S member 2	7.36248	-0.90474	0.00111513	0.0912768	FALSE
ENSG00000217416.4		ISCA1P1	iron-sulfur cluster assembly 1 pseudogene 1	7.36185	-0.905264	0.00111513	0.0912768	FALSE
ENSG00000172014.12	728747	ANKRD20A4		-7.32579	-0.976306	0.00111513	0.0912768	FALSE
ENSG00000273003.1		ARL2-SNX15		7.31581	-0.943806	0.00111513	0.0912768	FALSE
ENSG00000259399.1	100527943	TGIF2-C20orf24		7.29981	-0.957161	0.00111513	0.0912768	FALSE
ENSG00000092345.13	1618	DAZL	deleted in azoospermia like	7.29252	-0.963232	0.00111513	0.0912768	FALSE
ENSG00000124664.11	25803	SPDEF	SAM pointed domain containing ETS transcription factor	-3.00557	3.34052	0.00112888	0.0917752	FALSE
ENSG00000196932.11	219623	TMEM26	transmembrane protein 26	4.0893	-0.0931535	0.00112921	0.0917752	FALSE
ENSG00000102683.7	6445	SGCG	sarcoglycan gamma	-3.03905	2.6505	0.00113084	0.0917752	FALSE
ENSG00000163508.12	8320	EOMES	eomesodermin	2.97824	3.71184	0.00113153	0.0917752	FALSE
ENSG00000180061.9	284417	TMEM150B	transmembrane protein 150B	3.04959	2.52426	0.00114121	0.0923501	FALSE
ENSG00000176049.16	9832	JAKMIP2	janus kinase and microtubule interacting protein 2	3.03883	2.647	0.00117537	0.0948235	FALSE
ENSG00000153446.15	146556	C16orf89	chromosome 16 open reading frame 89	-3.03163	2.55626	0.0011771	0.0948235	FALSE
ENSG00000156127.6	10538	BATF	basic leucine zipper ATF-like transcription factor	2.94434	3.95719	0.00118722	0.0954224	FALSE
ENSG00000166923.11	26585	GREM1	gremlin 1, DAN family BMP antagonist	2.96678	3.52349	0.00120405	0.0965568	FALSE
ENSG00000174343.6	55584	CHRNA9	cholinergic receptor nicotinic alpha 9 subunit	3.10183	1.81473	0.00121297	0.0968367	FALSE
ENSG00000186049.8	319101	KRT73	keratin 73	-3.08968	1.80113	0.00121297	0.0968367	FALSE
ENSG00000188060.7	115273	RAB42	RAB42, member RAS oncogene family	2.94186	3.88002	0.00122949	0.0975447	FALSE
ENSG00000259075.6	100528030	POC1B-GALNT4		-3.46158	0.728131	0.00123054	0.0975447	FALSE
ENSG00000187862.11	164118	TTC24	tetratricopeptide repeat domain 24	3.41896	0.747365	0.00123054	0.0975447	FALSE
ENSG00000261040.7		WFDC21P	WAP four-disulfide core domain 21, pseudogene	-2.92559	4.29034	0.0012328	0.0975447	FALSE
ENSG00000122756.15	1271	CNTFR	ciliary neurotrophic factor receptor	-2.92123	4.31285	0.00124615	0.0983822	FALSE
ENSG00000130208.9	341	APOC1	apolipoprotein C1	2.89792	5.67898	0.0012538	0.0987672	FALSE
ENSG00000152315.5	56659	KCNK13	potassium two pore domain channel subfamily K member 13	3.2422	1.1425	0.00126457	0.0993955	FALSE
ENSG00000161911.11	340205	TREML1	triggering receptor expressed on myeloid cells like 1	3.33982	0.886	0.00127299	0.0998374	FALSE
ENSG00000166948.9	343641	TGM6	transglutaminase 6	4.62045	-0.463221	0.00128085	0.100233	FALSE
ENSG00000114013.16	942	CD86	CD86 molecule	2.90022	4.98283	0.00128564	0.100387	FALSE
ENSG00000147257.13	2719	GPC3	glypican 3	-2.88989	5.19442	0.00128965	0.10048	FALSE
ENSG00000090382.6	4069	LYZ	lysozyme	2.87094	8.66293	0.00129509	0.100683	FALSE
ENSG00000174697.5	3952	LEP	leptin	-2.88227	5.80232	0.00130936	0.101571	FALSE
ENSG00000175426.11	5122	PCSK1	proprotein convertase subtilisin/kexin type 1	3.39794	0.729141	0.00132216	0.102341	FALSE
ENSG00000241794.2	6700	SPRR2A	small proline rich protein 2A	2.87845	5.88963	0.00132513	0.102349	FALSE
ENSG00000107742.13	9806	SPOCK2	SPARC (osteonectin), cwcv and kazal like domains proteoglycan 2	2.87158	6.01777	0.00134966	0.10397	FALSE
ENSG00000165178.9	654817	NCF1C	neutrophil cytosolic factor 1C pseudogene	2.91178	4.09831	0.00135481	0.10397	FALSE
ENSG00000151948.12	144423	GLT1D1	glycosyltransferase 1 domain containing 1	2.96326	2.94883	0.00135488	0.10397	FALSE
ENSG00000172578.12	89857	KLHL6	kelch like family member 6	2.89248	4.40617	0.00135942	0.104094	FALSE
ENSG00000133392.18	4629	MYH11	myosin heavy chain 11	-2.85525	7.7213	0.00137262	0.104879	FALSE
ENSG00000171243.8	25928	SOSTDC1	sclerostin domain containing 1	-2.91241	3.81176	0.00137664	0.10496	FALSE
ENSG00000163131.11	1520	CTSS	cathepsin S	2.85147	7.92679	0.00138925	0.105129	FALSE
ENSG00000286235.1		ENSG00000286235.1		7.26508	-0.986053	0.00139115	0.105129	FALSE
ENSG00000258677.2		RP11-463D19.2		-7.2394	-1.04851	0.00139115	0.105129	FALSE
ENSG00000131737.5	3885	KRT34	keratin 34	7.21883	-1.02422	0.00139115	0.105129	FALSE
ENSG00000096996.15	3594	IL12RB1	interleukin 12 receptor subunit beta 1	2.9075	3.93145	0.00139361	0.105129	FALSE
ENSG00000158517.13	653361	NCF1	neutrophil cytosolic factor 1	2.87523	4.84712	0.00142051	0.106932	FALSE
ENSG00000148671.13	10974	ADIRF	adipogenesis regulatory factor	-2.84742	7.06658	0.00142516	0.107055	FALSE
ENSG00000102854.16	10232	MSLN	mesothelin	-3.14922	1.67781	0.00143438	0.107521	FALSE
ENSG00000170162.14	245806	VGLL2	vestigial like family member 2	-4.08119	-0.198223	0.00145876	0.109119	FALSE
ENSG00000149781.12	83706	FERMT3	FERM domain containing kindlin 3	2.83943	6.82995	0.00146694	0.1095	FALSE
ENSG00000188257.11	5320	PLA2G2A	phospholipase A2 group IIA	-2.84044	6.36244	0.00147631	0.10997	FALSE
ENSG00000275395.5	8857	FCGBP	Fc gamma binding protein	-2.83203	7.18759	0.00149843	0.111384	FALSE
ENSG00000170477.13	3851	KRT4	keratin 4	2.91413	3.07733	0.00150168	0.111393	FALSE
ENSG00000133169.6	55859	BEX1	brain expressed X-linked 1	4.57005	-0.505964	0.00150764	0.111603	FALSE
ENSG00000146233.8	51302	CYP39A1	cytochrome P450 family 39 subfamily A member 1	-2.88642	3.48302	0.00152706	0.112806	FALSE
ENSG00000181092.10	9370	ADIPOQ	adiponectin, C1Q and collagen domain containing	-2.82319	7.64434	0.00153257	0.112979	FALSE
ENSG00000196734.8	353132	LCE1B	late cornified envelope 1B	-2.81991	7.37464	0.00155282	0.114235	FALSE
ENSG00000168539.4	1128	CHRM1	cholinergic receptor muscarinic 1	-2.99626	1.94779	0.00156199	0.114673	FALSE
ENSG00000102575.11	54	ACP5	acid phosphatase 5, tartrate resistant	2.81584	7.6816	0.00157161	0.115142	FALSE
ENSG00000164128.7	4886	NPY1R	neuropeptide Y receptor Y1	-2.84266	4.75522	0.00157876	0.115428	FALSE
ENSG00000151651.16	101	ADAM8	ADAM metallopeptidase domain 8	2.81972	6.34291	0.00159709	0.116528	FALSE
ENSG00000148180.19	2934	GSN	gelsolin	-2.80642	11.0076	0.00160908	0.117164	FALSE
ENSG00000157881.14	55229	PANK4	pantothenate kinase 4 (inactive)	2.89263	2.93401	0.00163991	0.119164	FALSE
ENSG00000162711.17	114548	NLRP3	NLR family pyrin domain containing 3	2.86114	3.55315	0.00164523	0.119308	FALSE
ENSG00000165269.13	364	AQP7	aquaporin 7	-2.81656	5.50723	0.00165305	0.119406	FALSE
ENSG00000158477.7	909	CD1A	CD1a molecule	-2.83827	4.44652	0.0016533	0.119406	FALSE
ENSG00000253910.2	56103	PCDHGB2	protocadherin gamma subfamily B, 2	-3.26615	1.04381	0.00166836	0.12025	FALSE
ENSG00000113088.5	3003	GZMK	granzyme K	2.83939	4.1991	0.0016737	0.120287	FALSE
ENSG00000113749.7	3274	HRH2	histamine receptor H2	2.81469	5.09982	0.00167562	0.120287	FALSE
ENSG00000137441.8	83888	FGFBP2	fibroblast growth factor binding protein 2	-2.85685	3.28869	0.00169393	0.121356	FALSE
ENSG00000147443.13	9046	DOK2	docking protein 2	2.80217	5.83281	0.00170988	0.12206	FALSE
ENSG00000006047.13	51087	YBX2	Y-box binding protein 2	-2.89604	2.97851	0.00171501	0.12206	FALSE
ENSG00000143110.11	128346	C1orf162	chromosome 1 open reading frame 162	2.80094	5.5663	0.00172799	0.12206	FALSE
ENSG00000038945.15	4481	MSR1	macrophage scavenger receptor 1	2.81015	5.06911	0.00173183	0.12206	FALSE
ENSG00000139874.6	6751	SSTR1	somatostatin receptor 1	-3.75922	0.0354675	0.00173261	0.12206	FALSE
ENSG00000113396.13	28965	SLC27A6	solute carrier family 27 member 6	-7.21934	-1.06517	0.0017497	0.12206	FALSE
ENSG00000165643.10	402381	SOHLH1	spermatogenesis and oogenesis specific basic helix-loop-helix 1	-7.21934	-1.06517	0.0017497	0.12206	FALSE
ENSG00000159860.7		TCAF2P1	TRPM8 channel associated factor 2 pseudogene 1	7.20495	-1.03582	0.0017497	0.12206	FALSE
ENSG00000236698.1		EIF1AXP1	EIF1AX pseudogene 1	-7.17908	-1.09848	0.0017497	0.12206	FALSE
ENSG00000286237.1		ENSG00000286237.1		-7.15478	-1.11851	0.0017497	0.12206	FALSE
ENSG00000277112.3		ANKRD20A21P	ankyrin repeat domain 20 family member A21, pseudogene	-7.14735	-1.12462	0.0017497	0.12206	FALSE
ENSG00000078725.13	1620	BRINP1	BMP/retinoic acid inducible neural specific 1	7.14154	-1.08792	0.0017497	0.12206	FALSE
ENSG00000211812.1		TRAV26-2		7.14154	-1.08792	0.0017497	0.12206	FALSE
ENSG00000145649.8	3001	GZMA	granzyme A	2.80653	4.9512	0.0017566	0.12206	FALSE
ENSG00000164694.17	84624	FNDC1	fibronectin type III domain containing 1	2.80818	4.73941	0.00175843	0.12206	FALSE
ENSG00000100298.15	164668	APOBEC3H	apolipoprotein B mRNA editing enzyme catalytic subunit 3H	3.00056	2.04062	0.00175861	0.12206	FALSE
ENSG00000179639.10	2205	FCER1A	Fc epsilon receptor Ia	-2.83558	3.96556	0.00176477	0.12225	FALSE
ENSG00000083454.22	5026	P2RX5	purinergic receptor P2X 5	3.38345	0.786216	0.00177523	0.12251	FALSE
ENSG00000104093.13	23312	DMXL2	Dmx like 2	2.78676	6.03114	0.00178137	0.12251	FALSE
ENSG00000157087.19	491	ATP2B2	ATPase plasma membrane Ca2+ transporting 2	-4.55492	-0.615575	0.00178229	0.12251	FALSE
ENSG00000226025.9	400696	LGALS17A	galectin 14 pseudogene	4.52167	-0.544755	0.00178229	0.12251	FALSE
ENSG00000239998.6	11027	LILRA2	leukocyte immunoglobulin like receptor A2	2.96886	2.20723	0.00178906	0.122739	FALSE
ENSG00000169442.9	1043	CD52	CD52 molecule	2.77952	6.11817	0.00182873	0.125219	FALSE
ENSG00000175084.11	1674	DES	desmin	-2.77057	7.04849	0.00184765	0.126081	FALSE
ENSG00000134668.12	90853	SPOCD1	SPOC domain containing 1	2.90139	2.40346	0.00184841	0.126081	FALSE
ENSG00000257542.5	26628	OR7E47P	olfactory receptor family 7 subfamily E member 47 pseudogene	-4.01043	-0.255059	0.0019049	0.129686	FALSE
ENSG00000004776.13	126393	HSPB6	heat shock protein family B (small) member 6	-2.76299	6.17265	0.00192652	0.130908	FALSE
ENSG00000041982.16	3371	TNC	tenascin C	2.7543	7.88127	0.00193421	0.13118	FALSE
ENSG00000065325.13	9340	GLP2R	glucagon like peptide 2 receptor	-3.72281	0.00417378	0.0019398	0.131309	FALSE
ENSG00000102524.11	10673	TNFSF13B	TNF superfamily member 13b	2.77595	4.66469	0.00195651	0.132188	FALSE
ENSG00000203618.5	2812	GP1BB	glycoprotein Ib platelet subunit beta	-2.78346	4.42411	0.00197207	0.132988	FALSE
ENSG00000169213.7	5865	RAB3B	RAB3B, member RAS oncogene family	-2.80345	3.60011	0.00201529	0.135645	FALSE
ENSG00000285753.1		ENSG00000285753.1		-2.79521	3.93037	0.0020304	0.136404	FALSE
ENSG00000007350.17	8277	TKTL1	transketolase like 1	3.06011	1.12923	0.00206688	0.138594	FALSE
ENSG00000034239.11	79645	EFCAB1		-3.06584	1.40539	0.00207632	0.138965	FALSE
ENSG00000011600.11	7305	TYROBP	transmembrane immune signaling adaptor TYROBP	2.73092	7.4093	0.00209912	0.140228	FALSE
ENSG00000196666.5	399888	FAM180B	family with sequence similarity 180 member B	-2.85448	2.64616	0.00213562	0.142398	FALSE
ENSG00000243284.1	391123	VSIG8	V-set and immunoglobulin domain containing 8	-2.80297	3.03945	0.00214435	0.142713	FALSE
ENSG00000153563.15	925	CD8A	CD8 subunit alpha	2.73065	5.66885	0.00217225	0.144301	FALSE
ENSG00000182853.12	284013	VMO1	vitelline membrane outer layer 1 homolog	2.84099	2.64779	0.00217676	0.144331	FALSE
ENSG00000079263.19	11262	SP140	SP140 nuclear body protein	2.78722	3.48105	0.00218553	0.144643	FALSE
ENSG00000203867.8	282996	RBM20	RNA binding motif protein 20	-2.949	1.5663	0.00219126	0.144753	FALSE
ENSG00000213759.9	10720	UGT2B11	UDP glucuronosyltransferase family 2 member B11	-7.13745	-1.13276	0.00222005	0.144992	FALSE
ENSG00000284672.1		ENSG00000284672.1		-7.12253	-1.14499	0.00222005	0.144992	FALSE
ENSG00000227368.1		CDK8P2	cyclin dependent kinase 8 pseudogene 2	-7.09765	-1.16535	0.00222005	0.144992	FALSE
ENSG00000250264.1		XXbac-BPG246D15.9		7.08294	-1.13571	0.00222005	0.144992	FALSE
ENSG00000242856.3		VN1R105P	vomeronasal 1 receptor 105 pseudogene	7.06097	-1.15355	0.00222005	0.144992	FALSE
ENSG00000101306.10	85366	MYLK2	myosin light chain kinase 2	7.05968	-1.15459	0.00222005	0.144992	FALSE
ENSG00000115361.8	33	ACADL	acyl-CoA dehydrogenase long chain	-2.80819	2.71059	0.00222338	0.144992	FALSE
ENSG00000168542.14	100500837	COL3A1	collagen type III alpha 1 chain	2.70871	11.6085	0.00223866	0.145722	FALSE
ENSG00000139410.15	113675	SDSL	serine dehydratase like	2.77282	3.51199	0.00225869	0.146757	FALSE
ENSG00000120280.5	80231	CXorf21		2.8088	2.77866	0.00226656	0.146893	FALSE
ENSG00000116824.5	914	CD2	CD2 molecule	2.71917	5.49103	0.00226904	0.146893	FALSE
ENSG00000164691.17	117289	TAGAP	T cell activation RhoGTPase activating protein	2.72808	4.75349	0.00227338	0.146907	FALSE
ENSG00000186810.8	2833	CXCR3	C-X-C motif chemokine receptor 3	2.75044	4.07855	0.00228919	0.147661	FALSE
ENSG00000130830.15	4354	MPP1	MAGUK p55 scaffold protein 1	2.70179	6.98646	0.00233406	0.149436	FALSE
ENSG00000059728.11	4084	MXD1	MAX dimerization protein 1	2.70376	6.32556	0.00233461	0.149436	FALSE
ENSG00000081237.20	5788	PTPRC	protein tyrosine phosphatase receptor type C	2.70094	7.07859	0.0023361	0.149436	FALSE
ENSG00000132975.8	2835	GPR12	G protein-coupled receptor 12	-2.77921	2.96058	0.00234255	0.149436	FALSE
ENSG00000167851.14	11314	CD300A	CD300a molecule	2.72022	5.06916	0.00234485	0.149436	FALSE
ENSG00000154319.16	83648	FAM167A	family with sequence similarity 167 member A	-2.73381	4.34493	0.00234591	0.149436	FALSE
ENSG00000204165.5	158830	CXorf65	chromosome X open reading frame 65	3.29454	0.720864	0.00234668	0.149436	FALSE
ENSG00000131771.14	84152	PPP1R1B	protein phosphatase 1 regulatory inhibitor subunit 1B	-2.70929	5.5468	0.00235028	0.149436	FALSE
ENSG00000141086.18	1506	CTRL	chymotrypsin like	3.03273	0.982973	0.00236556	0.150139	FALSE
ENSG00000136295.15	80727	TTYH3	tweety family member 3	2.69266	7.60287	0.00238303	0.150979	FALSE
ENSG00000135253.13	375616	KCP	kielin cysteine rich BMP regulator	2.74006	3.65303	0.00239569	0.151421	FALSE
ENSG00000155465.18	9056	SLC7A7	solute carrier family 7 member 7	2.70279	5.36257	0.00239851	0.151421	FALSE
ENSG00000228623.6	169834	ZNF883	zinc finger protein 883	-3.20853	0.533793	0.00242256	0.152302	FALSE
ENSG00000198074.10	57016	AKR1B10	aldo-keto reductase family 1 member B10	2.72357	4.06397	0.00242365	0.152302	FALSE
ENSG00000151892.14	2674	GFRA1	GDNF family receptor alpha 1	-2.69467	6.002	0.00242531	0.152302	FALSE
ENSG00000079435.10	3991	LIPE	lipase E, hormone sensitive type	-2.68852	6.90579	0.00243446	0.152608	FALSE
ENSG00000155926.14	6503	SLA	Src like adaptor	2.6996	5.54763	0.00244182	0.1528	FALSE
ENSG00000248769.1		RP11-974F13.5		3.73408	-0.035962	0.00244656	0.152829	FALSE
ENSG00000214822.8	644945	KRT16P3	keratin 16 pseudogene 3	2.84181	2.01729	0.00247227	0.154164	FALSE
ENSG00000158008.9	2134	EXTL1	exostosin like glycosyltransferase 1	-2.81991	2.26991	0.002478	0.154251	FALSE
ENSG00000185527.12	5148	PDE6G	phosphodiesterase 6G	2.97194	1.18426	0.00249873	0.155234	FALSE
ENSG00000164488.12	168002	DACT2	dishevelled binding antagonist of beta catenin 2	-2.8148	2.3152	0.00250252	0.155234	FALSE
ENSG00000239961.3	23547	LILRA4	leukocyte immunoglobulin like receptor A4	4.0209	-0.309751	0.00251672	0.155574	FALSE
ENSG00000145864.12	2561	GABRB2	gamma-aminobutyric acid type A receptor subunit beta2	-3.9013	-0.35149	0.00251672	0.155574	FALSE
ENSG00000119508.18	8013	NR4A3	nuclear receptor subfamily 4 group A member 3	2.74685	3.08536	0.00252647	0.155906	FALSE
ENSG00000004468.13	952	CD38	CD38 molecule	2.73435	3.48466	0.00253795	0.156343	FALSE
ENSG00000110446.11	51296	SLC15A3	solute carrier family 15 member 3	2.67632	6.72194	0.002554	0.156793	FALSE
ENSG00000171208.9	81831	NETO2	neuropilin and tolloid like 2	2.81236	2.52381	0.00255407	0.156793	FALSE
ENSG00000135124.14	5025	P2RX4	purinergic receptor P2X 4	2.67306	6.1248	0.00260377	0.159569	FALSE
ENSG00000167748.11	3816	KLK1	kallikrein 1	-2.6907	4.47874	0.00262438	0.160556	FALSE
ENSG00000005249.13	5577	PRKAR2B	protein kinase cAMP-dependent type II regulatory subunit beta	-2.6905	4.69437	0.0026423	0.161375	FALSE
ENSG00000144908.13	10840	ALDH1L1	aldehyde dehydrogenase 1 family member L1	-2.71388	3.60583	0.00265443	0.161839	FALSE
ENSG00000185479.6	3854	KRT6B	keratin 6B	2.65748	9.09683	0.00266346	0.162111	FALSE
ENSG00000073756.12	5743	PTGS2	prostaglandin-endoperoxide synthase 2	2.9233	1.74445	0.00268015	0.162295	FALSE
ENSG00000142347.17	4542	MYO1F	myosin IF	2.66097	6.69879	0.0026808	0.162295	FALSE
ENSG00000155719.17	146183	OTOA	otoancorin	2.99282	1.26863	0.00268106	0.162295	FALSE
ENSG00000243509.6	8771	TNFRSF6B	TNF receptor superfamily member 6b	2.68815	4.31314	0.00269017	0.162295	FALSE
ENSG00000105835.12	10135	NAMPT	nicotinamide phosphoribosyltransferase	2.65545	7.95148	0.00269196	0.162295	FALSE
ENSG00000187957.8	92737	DNER	delta/notch like EGF repeat containing	-2.70988	3.80835	0.00269383	0.162295	FALSE
ENSG00000164107.8	9464	HAND2	heart and neural crest derivatives expressed 2	-3.06212	1.03941	0.00272594	0.163952	FALSE
ENSG00000205038.12	93035	PKHD1L1	PKHD1 like 1	-2.92423	1.65815	0.00274834	0.165021	FALSE
ENSG00000285946.1		ENSG00000285946.1		-3.60771	-0.0939628	0.00275653	0.165234	FALSE
ENSG00000043462.12	3937	LCP2	lymphocyte cytosolic protein 2	2.65388	6.43268	0.00276722	0.165476	FALSE
ENSG00000116852.14	23046	KIF21B	kinesin family member 21B	2.66937	5.03266	0.00277243	0.165476	FALSE
ENSG00000196090.12	11122	PTPRT	protein tyrosine phosphatase receptor type T	-3.03047	1.14341	0.0027745	0.165476	FALSE
ENSG00000184709.7	389816	LRRC26	leucine rich repeat containing 26	-2.7637	2.53973	0.00279031	0.16614	FALSE
ENSG00000169508.7	1880	GPR183	G protein-coupled receptor 183	2.67971	4.11635	0.00283417	0.16813	FALSE
ENSG00000271361.1		HTATSF1P2	HIV-1 Tat specific factor 1 pseudogene 2	7.05087	-1.16173	0.00284366	0.16813	FALSE
ENSG00000267541.1		MTCO2P2	MT-CO2 pseudogene 2	-7.02692	-1.22283	0.00284366	0.16813	FALSE
ENSG00000174946.6	29909	GPR171	G protein-coupled receptor 171	2.82229	2.14023	0.00284368	0.16813	FALSE
ENSG00000224831.3		RP11-651P23.4		2.9491	1.33685	0.00285306	0.16813	FALSE
ENSG00000174125.8	7096	TLR1	toll like receptor 1	2.67295	4.34206	0.00285537	0.16813	FALSE
ENSG00000133106.14	94240	EPSTI1	epithelial stromal interaction 1	2.64101	6.93396	0.00285679	0.16813	FALSE
ENSG00000173083.15	10855	HPSE	heparanase	2.64986	5.65545	0.00286611	0.1684	FALSE
ENSG00000124490.14	7180	CRISP2	cysteine rich secretory protein 2	-3.85259	-0.392469	0.00290643	0.170488	FALSE
ENSG00000169403.12	5724	PTAFR	platelet activating factor receptor	2.63589	6.31956	0.00294053	0.171983	FALSE
ENSG00000101082.14	84174	SLA2	Src like adaptor 2	2.69753	3.40182	0.00294157	0.171983	FALSE
ENSG00000277494.2	338328	GPIHBP1	glycosylphosphatidylinositol anchored high density lipoprotein binding protein 1	-2.66612	4.1546	0.00294779	0.172064	FALSE
ENSG00000101916.11	51311	TLR8	toll like receptor 8	2.69143	3.44044	0.00298557	0.173794	FALSE
ENSG00000109738.11	2743	GLRB	glycine receptor beta	-2.74115	2.59753	0.0029872	0.173794	FALSE
ENSG00000178789.9	124599	CD300LB	CD300 molecule like family member b	2.87262	1.78061	0.00300117	0.174117	FALSE
ENSG00000119457.8	57864	SLC46A2	solute carrier family 46 member 2	-2.65119	4.21214	0.00300253	0.174117	FALSE
ENSG00000066336.11	6688	SPI1	Spi-1 proto-oncogene	2.62218	7.22343	0.0030191	0.174793	FALSE
ENSG00000270379.5	256957	HEATR9	HEAT repeat containing 9	4.31854	-0.715886	0.00302917	0.175066	FALSE
ENSG00000062524.16	4058	LTK	leukocyte receptor tyrosine kinase	2.84013	1.89992	0.00303364	0.175066	FALSE
ENSG00000125869.10	24141	LAMP5	lysosomal associated membrane protein family member 5	2.82597	1.95606	0.00304787	0.175602	FALSE
ENSG00000157111.13	134285	TMEM171	transmembrane protein 171	2.94211	1.02858	0.00305549	0.175757	FALSE
ENSG00000134339.8	6289	SAA2	serum amyloid A2	-2.68147	3.18603	0.00307437	0.176558	FALSE
ENSG00000066294.14	8832	CD84	CD84 molecule	2.62664	5.35658	0.0030995	0.177715	FALSE
ENSG00000180720.7	1132	CHRM4	cholinergic receptor muscarinic 4	-3.5672	-0.128204	0.00311281	0.178191	FALSE
ENSG00000159455.8	26239	LCE2B	late cornified envelope 2B	-2.61012	7.93618	0.0031267	0.178699	FALSE
ENSG00000115414.19	2335	FN1	fibronectin 1	2.60611	9.71254	0.00315327	0.179807	FALSE
ENSG00000015285.10	7454	WAS	WASP actin nucleation promoting factor	2.61643	5.7505	0.00315619	0.179807	FALSE
ENSG00000153303.17	79981	FRMD1	FERM domain containing 1	-2.88928	1.47022	0.00316839	0.180214	FALSE
ENSG00000105122.13	64926	RASAL3	RAS protein activator like 3	2.61851	5.34931	0.00319123	0.181223	FALSE
ENSG00000171532.5	4761	NEUROD2	neuronal differentiation 2	-3.38586	0.105949	0.00323326	0.182881	FALSE
ENSG00000185962.1	353142	LCE3A	late cornified envelope 3A	3.30902	0.119876	0.00323326	0.182881	FALSE
ENSG00000283239.1		RP11-439C15.6		-2.77077	1.93402	0.0032398	0.182881	FALSE
ENSG00000110876.9	6404	SELPLG	selectin P ligand	2.60368	6.5332	0.00324163	0.182881	FALSE
ENSG00000166428.13	122618	PLD4	phospholipase D family member 4	2.71029	2.71865	0.0032461	0.182881	FALSE
ENSG00000204033.9	340745	LRIT2	leucine rich repeat, Ig-like and transmembrane domains 2	-2.97932	1.09951	0.00325685	0.183197	FALSE
ENSG00000114547.10	152015	ROPN1B	rhophilin associated tail protein 1B	-2.81226	1.46288	0.0033053	0.185629	FALSE
ENSG00000261609.6	100616150	GAN	gigaxonin	-2.59471	6.9054	0.00332058	0.186193	FALSE
ENSG00000140105.18	7453	WARS		2.58625	8.25566	0.00337784	0.189106	FALSE
ENSG00000136155.17	8796	SCEL	sciellin	-2.58459	7.82134	0.00340206	0.190163	FALSE
ENSG00000164129.12	4889	NPY5R	neuropeptide Y receptor Y5	-2.97949	0.968627	0.00343193	0.191532	FALSE
ENSG00000116035.4	25806	VAX2	ventral anterior homeobox 2	-2.83733	1.36099	0.00344806	0.191831	FALSE
ENSG00000186265.10	151888	BTLA	B and T lymphocyte associated	2.813	1.38094	0.00344806	0.191831	FALSE
ENSG00000155307.18	64092	SAMSN1	SAM domain, SH3 domain and nuclear localization signals 1	2.60714	4.5071	0.00346348	0.192388	FALSE
ENSG00000175161.13	253559	CADM2	cell adhesion molecule 2	-3.33261	-0.128681	0.0035234	0.195411	FALSE
ENSG00000137101.12	971	CD72	CD72 molecule	2.61832	3.69277	0.00353109	0.195533	FALSE
ENSG00000110934.11	51411	BIN2	bridging integrator 2	2.58469	5.09054	0.00359167	0.197932	FALSE
ENSG00000095917.14	23430	TPSD1	tryptase delta 1	-2.60123	4.03931	0.00359888	0.197932	FALSE
ENSG00000165478.7	220296	HEPACAM	hepatic and glial cell adhesion molecule	-2.70104	2.21998	0.0036166	0.197932	FALSE
ENSG00000182866.17	3932	LCK	LCK proto-oncogene, Src family tyrosine kinase	2.58359	5.04972	0.00362362	0.197932	FALSE
ENSG00000124875.10	6372	CXCL6	C-X-C motif chemokine ligand 6	3.15388	0.27979	0.00363393	0.197932	FALSE
ENSG00000261594.3	100507050	TPBGL	trophoblast glycoprotein like	3.15388	0.279789	0.00363393	0.197932	FALSE
ENSG00000211751.9		TRBC1	T cell receptor beta constant 1	2.5807	5.14877	0.00364258	0.197932	FALSE
ENSG00000239732.3	54106	TLR9	toll like receptor 9	-3.02146	0.450808	0.00364926	0.197932	FALSE
ENSG00000144290.17	57282	SLC4A10	solute carrier family 4 member 10	2.96875	0.748688	0.00365194	0.197932	FALSE
ENSG00000185352.8	266722	HS6ST3	heparan sulfate 6-O-sulfotransferase 3	-4.30472	-0.823624	0.00365261	0.197932	FALSE
ENSG00000203952.9	347475	CCDC160	coiled-coil domain containing 160	-4.30472	-0.823624	0.00365261	0.197932	FALSE
ENSG00000235558.3		RP11-1198D22.1		-6.96557	-1.27226	0.00368003	0.197932	FALSE
ENSG00000170290.4	6588	SLN	sarcolipin	-6.95824	-1.27813	0.00368003	0.197932	FALSE
ENSG00000015413.9	1800	DPEP1	dipeptidase 1	-6.95824	-1.27813	0.00368003	0.197932	FALSE
ENSG00000142539.9		CTD-2545M3.6		6.93938	-1.25131	0.00368003	0.197932	FALSE
ENSG00000211806.2		TRAV25	T cell receptor alpha variable 25	6.88055	-1.29805	0.00368003	0.197932	FALSE
ENSG00000205944.11	57135	DAZ2	deleted in azoospermia 2	-6.87716	-1.34271	0.00368003	0.197932	FALSE
ENSG00000271672.1		DUXAP8	double homeobox A pseudogene 8	6.86794	-1.30802	0.00368003	0.197932	FALSE
ENSG00000204389.9	3303	HSPA1A	heat shock protein family A (Hsp70) member 1A	5.66273	-1.24164	0.00368003	0.197932	FALSE
ENSG00000186868.15	4137	MAPT	microtubule associated protein tau	-2.60557	3.53909	0.00369407	0.198388	FALSE
ENSG00000125657.5	8744	TNFSF9	TNF superfamily member 9	2.74845	1.95503	0.00376926	0.202121	FALSE
ENSG00000213402.3	5790	PTPRCAP	protein tyrosine phosphatase receptor type C associated protein	2.56374	5.53195	0.00380187	0.203563	FALSE
ENSG00000241839.10	80301	PLEKHO2	pleckstrin homology domain containing O2	2.54824	7.05474	0.00387169	0.20699	FALSE
ENSG00000162040.6	64711	HS3ST6	heparan sulfate-glucosamine 3-sulfotransferase 6	-2.63572	3.04586	0.00387995	0.207121	FALSE
ENSG00000134326.11	129607	CMPK2	cytidine/uridine monophosphate kinase 2	2.55017	5.96314	0.00389929	0.207547	FALSE
ENSG00000123610.5	7130	TNFAIP6	TNF alpha induced protein 6	2.5821	3.77989	0.0038996	0.207547	FALSE
ENSG00000154165.5	2838	GPR15	G protein-coupled receptor 15	2.9471	0.730475	0.00391671	0.208147	FALSE
ENSG00000169562.10	2705	GJB1	gap junction protein beta 1	-3.13869	0.412469	0.00397364	0.210857	FALSE
ENSG00000153976.3	9955	HS3ST3A1	heparan sulfate-glucosamine 3-sulfotransferase 3A1	2.72956	1.99602	0.00398177	0.210975	FALSE
ENSG00000225370.1		AC011515.2		3.64509	-0.193738	0.00399788	0.211214	FALSE
ENSG00000213886.3	10537	UBD	ubiquitin D	3.17539	0.26264	0.00399816	0.211214	FALSE
ENSG00000172116.22	926	CD8B	CD8 subunit beta	2.57747	4.02583	0.00400694	0.211365	FALSE
ENSG00000188883.4	346689	KLRG2	killer cell lectin like receptor G2	-2.71989	1.56249	0.00403197	0.212339	FALSE
ENSG00000122224.18	4063	LY9	lymphocyte antigen 9	2.59572	3.27562	0.00403734	0.212339	FALSE
ENSG00000135074.15	8728	ADAM19	ADAM metallopeptidase domain 19	2.54369	5.32945	0.00405146	0.212473	FALSE
ENSG00000048540.15	55885	LMO3	LIM domain only 3	-2.637	2.47815	0.00405183	0.212473	FALSE
ENSG00000135838.13	80896	NPL	N-acetylneuraminate pyruvate lyase	2.5358	6.16629	0.00406718	0.212866	FALSE
ENSG00000158481.13	911	CD1C	CD1c molecule	-2.64505	2.43644	0.00407126	0.212866	FALSE
ENSG00000152495.11	814	CAMK4	calcium/calmodulin dependent protein kinase IV	2.65024	2.40333	0.00409185	0.213628	FALSE
ENSG00000167077.13	150365	MEI1	meiotic double-stranded break formation protein 1	2.58871	3.22909	0.00411132	0.21433	FALSE
ENSG00000149043.16	90019	SYT8	synaptotagmin 8	-2.53067	6.39972	0.0041213	0.214536	FALSE
ENSG00000140368.12	9051	PSTPIP1	proline-serine-threonine phosphatase interacting protein 1	2.54308	5.16862	0.00413754	0.214594	FALSE
ENSG00000134962.7	152831	KLB	klotho beta	-2.62531	2.7461	0.00413873	0.214594	FALSE
ENSG00000101230.6	140862	ISM1	isthmin 1	-2.54078	4.91286	0.00414048	0.214594	FALSE
ENSG00000248099.4	3640	INSL3	insulin like 3	2.88473	0.837073	0.00414987	0.214768	FALSE
ENSG00000126353.3	1236	CCR7	C-C motif chemokine receptor 7	2.54326	4.5858	0.00417573	0.215792	FALSE
ENSG00000270800.3	100529239	RPS10-NUDT3		2.59207	3.17509	0.00419174	0.216306	FALSE
ENSG00000145416.13	55016	MARCH1		2.53462	5.09939	0.00420653	0.21666	FALSE
ENSG00000125347.14	3659	IRF1	interferon regulatory factor 1	2.51947	7.11105	0.00422583	0.21666	FALSE
ENSG00000115290.9	2888	GRB14	growth factor receptor bound protein 14	-2.63202	2.46535	0.00422651	0.21666	FALSE
ENSG00000169474.4	6698	SPRR1A	small proline rich protein 1A	2.53012	5.45251	0.00422767	0.21666	FALSE
ENSG00000180347.13	223075	CCDC129		-2.70959	1.47396	0.00423798	0.21666	FALSE
ENSG00000064651.14	6558	SLC12A2	solute carrier family 12 member 2	-2.52246	6.35688	0.00423858	0.21666	FALSE
ENSG00000182575.7	11248	NXPH3	neurexophilin 3	-2.55554	3.77071	0.00424252	0.21666	FALSE
ENSG00000105374.10	4818	NKG7	natural killer cell granule protein 7	2.529	5.45654	0.00424727	0.21666	FALSE
ENSG00000187758.8	124	ADH1A	alcohol dehydrogenase 1A (class I), alpha polypeptide	-2.70506	1.61093	0.00431643	0.219873	FALSE
ENSG00000179242.16	1002	CDH4	cadherin 4	-3.10249	0.370197	0.00433177	0.220338	FALSE
ENSG00000141968.8	7409	VAV1	vav guanine nucleotide exchange factor 1	2.52139	5.01621	0.00442633	0.224667	FALSE
ENSG00000189410.12	400745	SH2D5	SH2 domain containing 5	4.22392	-0.793316	0.00442948	0.224667	FALSE
ENSG00000131471.7	8639	AOC3	amine oxidase copper containing 3	-2.50658	6.83984	0.00444381	0.225073	FALSE
ENSG00000186510.12	1187	CLCNKA	chloride voltage-gated channel Ka	-2.79287	1.37006	0.00448008	0.225997	FALSE
ENSG00000256553.1		TRAV1-2		3.20501	0.033162	0.0044811	0.225997	FALSE
ENSG00000211794.3		TRAV12-3		3.19337	0.0235227	0.0044811	0.225997	FALSE
ENSG00000113532.13	7903	ST8SIA4	ST8 alpha-N-acetyl-neuraminide alpha-2,8-sialyltransferase 4	2.52289	4.61668	0.00449469	0.226362	FALSE
ENSG00000172458.4	53342	IL17D	interleukin 17D	-2.58925	2.95242	0.0045285	0.226795	FALSE
ENSG00000162739.14	114836	SLAMF6	SLAM family member 6	2.54737	3.59388	0.00453391	0.226795	FALSE
ENSG00000118515.11	6446	SGK1	serum/glucocorticoid regulated kinase 1	2.49587	7.52651	0.00454694	0.226795	FALSE
ENSG00000267216.1		AC010642.1		3.40055	-0.199189	0.00454775	0.226795	FALSE
ENSG00000268790.5		CTC-429P9.4		3.39671	-0.201285	0.00454775	0.226795	FALSE
ENSG00000183150.8	2842	GPR19	G protein-coupled receptor 19	3.37227	-0.193254	0.00454775	0.226795	FALSE
ENSG00000171551.12	9427	ECEL1	endothelin converting enzyme like 1	2.73306	1.31355	0.00454788	0.226795	FALSE
ENSG00000181656.7	54112	GPR88	G protein-coupled receptor 88	-3.69574	-0.522821	0.00456939	0.227549	FALSE
ENSG00000169302.16	202374	STK32A	serine/threonine kinase 32A	-2.55323	3.15134	0.00459509	0.227838	FALSE
ENSG00000095203.14	54566	EPB41L4B	erythrocyte membrane protein band 4.1 like 4B	-2.50858	4.91264	0.00459724	0.227838	FALSE
ENSG00000087116.16	9509	ADAMTS2	ADAM metallopeptidase with thrombospondin type 1 motif 2	2.49695	6.49723	0.00459942	0.227838	FALSE
ENSG00000175592.8	8061	FOSL1	FOS like 1, AP-1 transcription factor subunit	2.54263	3.51785	0.00460226	0.227838	FALSE
ENSG00000185811.18	10320	IKZF1	IKAROS family zinc finger 1	2.50301	5.52678	0.0046103	0.227838	FALSE
ENSG00000122136.13	29991	OBP2A	odorant binding protein 2A	-2.98383	0.526019	0.00461358	0.227838	FALSE
ENSG00000250510.8	27239	GPR162	G protein-coupled receptor 162	2.56137	2.92708	0.00462461	0.228066	FALSE
ENSG00000066248.15	25791	NGEF	neuronal guanine nucleotide exchange factor	-2.52697	3.83518	0.00465322	0.22916	FALSE
ENSG00000113368.12	4001	LMNB1	lamin B1	2.50132	5.23246	0.00468011	0.230166	FALSE
ENSG00000157551.19	3772	KCNJ15	potassium inwardly rectifying channel subfamily J member 15	2.53899	3.41974	0.00469984	0.230817	FALSE
ENSG00000171310.11	50515	CHST11	carbohydrate sulfotransferase 11	2.4993	5.03062	0.00472673	0.231818	FALSE
ENSG00000167286.9	915	CD3D	CD3 delta subunit of T-cell receptor complex	2.50124	4.57715	0.00476918	0.232754	FALSE
ENSG00000152672.8	165530	CLEC4F	C-type lectin domain family 4 member F	-2.8524	0.991587	0.0048113	0.232754	FALSE
ENSG00000173559.12	64859	NABP1	nucleic acid binding protein 1	2.48352	6.31619	0.00481333	0.232754	FALSE
ENSG00000269881.1		AC004754.3		-6.85609	-1.35937	0.00481584	0.232754	FALSE
ENSG00000276953.1		TRBV12-4		6.84733	-1.32427	0.00481584	0.232754	FALSE
ENSG00000254912.2		RP11-632K20.2		-6.81352	-1.39286	0.00481584	0.232754	FALSE
ENSG00000198211.8		RP11-566K11.2		6.7997	-1.36165	0.00481584	0.232754	FALSE
ENSG00000262660.1		RP13-1032I1.10		6.79373	-1.36632	0.00481584	0.232754	FALSE
ENSG00000213147.3		RPL23AP60	ribosomal protein L23a pseudogene 60	-6.79312	-1.40883	0.00481584	0.232754	FALSE
ENSG00000283765.1		ENSG00000283765.1		6.78029	-1.3768	0.00481584	0.232754	FALSE
ENSG00000168874.13	84913	ATOH8	atonal bHLH transcription factor 8	-2.50471	4.26818	0.00481771	0.232754	FALSE
ENSG00000269404.7	6689	SPIB	Spi-B transcription factor	2.55687	2.80359	0.00482611	0.232844	FALSE
ENSG00000268869.5	284729	ESPNP	espin pseudogene	-2.93232	0.642055	0.0048544	0.233891	FALSE
ENSG00000138964.17	64098	PARVG	parvin gamma	2.48106	6.07324	0.00488705	0.234954	FALSE
ENSG00000198835.4	57165	GJC2	gap junction protein gamma 2	-2.62486	1.826	0.00488965	0.234954	FALSE
ENSG00000182585.9	255324	EPGN	epithelial mitogen	2.65848	1.94106	0.00490674	0.235458	FALSE
ENSG00000168004.9	117245	HRASLS5		-2.56277	2.90227	0.00492096	0.235822	FALSE
ENSG00000237988.5		OR2I1P	olfactory receptor family 2 subfamily I member 1 pseudogene	2.52105	3.58611	0.00493035	0.23583	FALSE
ENSG00000066379.15	30834	ZNRD1		2.56293	2.64467	0.00493437	0.23583	FALSE
ENSG00000170370.12	2018	EMX2	empty spiracles homeobox 2	-2.49909	4.10345	0.00495566	0.23653	FALSE
ENSG00000180921.7	286077	FAM83H	family with sequence similarity 83 member H	-2.47513	5.91569	0.00496293	0.23656	FALSE
ENSG00000158571.10	5207	PFKFB1	6-phosphofructo-2-kinase/fructose-2,6-biphosphatase 1	-2.61621	1.8786	0.00497636	0.236784	FALSE
ENSG00000109819.9	10891	PPARGC1A	PPARG coactivator 1 alpha	-2.52222	3.61496	0.00498094	0.236784	FALSE
ENSG00000214185.3		XPOTP1	exportin for tRNA pseudogene 1	-2.97412	0.493473	0.00499616	0.237191	FALSE
ENSG00000079841.18	22999	RIMS1	regulating synaptic membrane exocytosis 1	-3.24796	-0.0278872	0.00501501	0.237769	FALSE
ENSG00000136490.9	80774	LIMD2	LIM domain containing 2	2.4686	6.14668	0.00505343	0.239272	FALSE
ENSG00000158859.10	9507	ADAMTS4	ADAM metallopeptidase with thrombospondin type 1 motif 4	2.49584	3.96433	0.00507619	0.24003	FALSE
ENSG00000137869.14	1588	CYP19A1	cytochrome P450 family 19 subfamily A member 1	2.56787	2.49542	0.0051267	0.241557	FALSE
ENSG00000198821.10	919	CD247	CD247 molecule	2.48175	4.47809	0.00512814	0.241557	FALSE
ENSG00000012779.11	240	ALOX5	arachidonate 5-lipoxygenase	2.4677	5.46734	0.00513252	0.241557	FALSE
ENSG00000135063.19	9413	FAM189A2		-2.48316	4.17463	0.00514173	0.241557	FALSE
ENSG00000013725.14	923	CD6	CD6 molecule	2.47402	4.91824	0.00514239	0.241557	FALSE
ENSG00000112964.14	2690	GHR	growth hormone receptor	-2.47262	4.82722	0.00515779	0.241961	FALSE
ENSG00000258529.5		RP11-108O10.8		-3.41761	-0.260581	0.00518687	0.243005	FALSE
ENSG00000165238.16	65268	WNK2	WNK lysine deficient protein kinase 2	-2.46704	5.10695	0.00521229	0.243588	FALSE
ENSG00000196549.10	4311	MME	membrane metalloendopeptidase	2.45601	6.77079	0.00521299	0.243588	FALSE
ENSG00000198156.10	728741	NPIPB6	nuclear pore complex interacting protein family member B6	-2.85085	0.632988	0.0052228	0.243726	FALSE
ENSG00000174156.15	2940	GSTA3	glutathione S-transferase alpha 3	-2.57337	2.24872	0.00525816	0.245055	FALSE
ENSG00000184922.14	752	FMNL1	formin like 1	2.44858	7.34718	0.00529674	0.246099	FALSE
ENSG00000153002.12	1360	CPB1	carboxypeptidase B1	-2.59429	1.86131	0.00530197	0.246099	FALSE
ENSG00000185507.20	3665	IRF7	interferon regulatory factor 7	2.48496	3.97711	0.00530719	0.246099	FALSE
ENSG00000120949.15	943	TNFRSF8	TNF receptor superfamily member 8	2.53712	2.6878	0.00531101	0.246099	FALSE
ENSG00000214212.9	255809	C19orf38	chromosome 19 open reading frame 38	2.57747	2.29235	0.00531653	0.246099	FALSE
ENSG00000159307.19	80274	SCUBE1	signal peptide, CUB domain and EGF like domain containing 1	-2.67197	1.61099	0.00533105	0.246099	FALSE
ENSG00000122254.7	9956	HS3ST2	heparan sulfate-glucosamine 3-sulfotransferase 2	2.47959	4.05104	0.00533263	0.246099	FALSE
ENSG00000100450.13	2999	GZMH	granzyme H	2.48626	3.81445	0.00533585	0.246099	FALSE
ENSG00000049768.15	50943	FOXP3	forkhead box P3	2.47908	3.96215	0.00536956	0.246374	FALSE
ENSG00000185737.13	10718	NRG3	neuregulin 3	-3.1181	0.15408	0.00537177	0.246374	FALSE
ENSG00000186732.14	758	MPPED1	metallophosphoesterase domain containing 1	-3.11632	0.152592	0.00537177	0.246374	FALSE
ENSG00000101542.10	28316	CDH20	cadherin 20	-2.77517	1.15666	0.00538452	0.246374	FALSE
ENSG00000204262.13	1290	COL5A2	collagen type V alpha 2 chain	2.44196	7.79806	0.00539604	0.246374	FALSE
ENSG00000104808.8	27294	DHDH	dihydrodiol dehydrogenase	2.73414	0.983785	0.0054027	0.246374	FALSE
ENSG00000138136.6	10660	LBX1	ladybird homeobox 1	-4.23474	-0.880638	0.0054041	0.246374	FALSE
ENSG00000280114.1		RP5-875O13.7		-4.20042	-0.892343	0.0054041	0.246374	FALSE
ENSG00000178342.4	26251	KCNG2	potassium voltage-gated channel modifier subfamily G member 2	4.1572	-0.847367	0.0054041	0.246374	FALSE
ENSG00000169469.9	6699	SPRR1B	small proline rich protein 1B	2.43959	8.01743	0.00543166	0.247151	FALSE
ENSG00000167208.15	124460	SNX20	sorting nexin 20	2.45962	5.043	0.00543502	0.247151	FALSE
ENSG00000172927.8	26579	MYEOV	myeloma overexpressed	-2.45837	4.27037	0.00557114	0.253018	FALSE
ENSG00000124205.17	1908	EDN3	endothelin 3	-2.82804	0.840513	0.00558375	0.253268	FALSE
ENSG00000130055.13	54857	GDPD2	glycerophosphodiester phosphodiesterase domain containing 2	-2.44932	4.3227	0.0057469	0.260336	FALSE
ENSG00000183696.14	7378	UPP1	uridine phosphorylase 1	2.4327	5.27227	0.00576198	0.26044	FALSE
ENSG00000186844.5	353131	LCE1A	late cornified envelope 1A	-2.42492	6.51253	0.00576382	0.26044	FALSE
ENSG00000143185.4	6846	XCL2	X-C motif chemokine ligand 2	2.68873	1.23187	0.00578185	0.260923	FALSE
ENSG00000053438.10	4826	NNAT	neuronatin	-2.50951	2.80028	0.00588828	0.265349	FALSE
ENSG00000107159.13	768	CA9	carbonic anhydrase 9	-2.60172	1.52399	0.00589483	0.265349	FALSE
ENSG00000197084.5	353133	LCE1C	late cornified envelope 1C	-2.41375	7.41695	0.00591225	0.265798	FALSE
ENSG00000204314.12	100507547	PRRT1	proline rich transmembrane protein 1	-3.33709	-0.308825	0.00593201	0.266349	FALSE
ENSG00000135636.14	8291	DYSF	dysferlin	2.41631	5.84272	0.00599893	0.269015	FALSE
ENSG00000110031.12	9404	LPXN	leupaxin	2.41562	5.93441	0.00601559	0.269423	FALSE
ENSG00000141480.18	409	ARRB2	arrestin beta 2	2.4077	7.08918	0.00604168	0.269985	FALSE
ENSG00000196557.13	8912	CACNA1H	calcium voltage-gated channel subunit alpha1 H	-2.42649	4.4867	0.00604331	0.269985	FALSE
ENSG00000205413.8	54809	SAMD9	sterile alpha motif domain containing 9	2.41526	5.66165	0.00605753	0.270281	FALSE
ENSG00000136541.14	57471	ERMN	ermin	2.58978	1.88811	0.00608852	0.271324	FALSE
ENSG00000198851.9	916	CD3E	CD3 epsilon subunit of T-cell receptor complex	2.41152	5.66649	0.00612169	0.272388	FALSE
ENSG00000150556.17	130576	LYPD6B	LY6/PLAUR domain containing 6B	-2.42345	4.6772	0.0061277	0.272388	FALSE
ENSG00000108821.13	1277	COL1A1	collagen type I alpha 1 chain	2.39857	11.8744	0.00615322	0.273181	FALSE
ENSG00000178568.15	2066	ERBB4	erb-b2 receptor tyrosine kinase 4	-2.9902	0.287938	0.00619107	0.274519	FALSE
ENSG00000119917.14	3437	IFIT3	interferon induced protein with tetratricopeptide repeats 3	2.39712	7.56123	0.00622798	0.275662	FALSE
ENSG00000160185.15	53347	UBASH3A	ubiquitin associated and SH3 domain containing A	2.45706	3.28475	0.00623758	0.275662	FALSE
ENSG00000103522.16	50615	IL21R	interleukin 21 receptor	2.44284	3.75602	0.00624959	0.275662	FALSE
ENSG00000184106.8		TREML3P	triggering receptor expressed on myeloid cells like 3, pseudogene	3.54405	-0.548936	0.00629519	0.275662	FALSE
ENSG00000211805.1		TRAV24	T cell receptor alpha variable 24	3.54405	-0.548936	0.00629519	0.275662	FALSE
ENSG00000164733.21	1508	CTSB	cathepsin B	2.39064	10.8127	0.00631206	0.275662	FALSE
ENSG00000112984.12	10112	KIF20A	kinesin family member 20A	2.45335	3.28164	0.00631259	0.275662	FALSE
ENSG00000255641.1		RP11-277P12.6		3.1642	-0.051062	0.0063193	0.275662	FALSE
ENSG00000235942.2	448835	LCE6A	late cornified envelope 6A	-2.39595	6.05104	0.00634992	0.275662	FALSE
ENSG00000187173.4	353139	LCE2A	late cornified envelope 2A	-2.39358	6.44237	0.0063615	0.275662	FALSE
ENSG00000146038.12	51473	DCDC2	doublecortin domain containing 2	-6.76344	-1.43198	0.00637942	0.275662	FALSE
ENSG00000158764.7	142683	ITLN2	intelectin 2	-6.75357	-1.43965	0.00637942	0.275662	FALSE
ENSG00000278122.1		AQP7P5	aquaporin 7 pseudogene 5	-6.74598	-1.44555	0.00637942	0.275662	FALSE
ENSG00000258186.2		SLC7A5P2	solute carrier family 7 member 5 pseudogene 2	-6.68725	-1.4909	0.00637942	0.275662	FALSE
ENSG00000163736.4	5473	PPBP	pro-platelet basic protein	6.67598	-1.45752	0.00637942	0.275662	FALSE
ENSG00000170373.8	1469	CST1	cystatin SN	6.67598	-1.45752	0.00637942	0.275662	FALSE
ENSG00000125900.13	128646	SIRPD	signal regulatory protein delta	6.67405	-1.45899	0.00637942	0.275662	FALSE
ENSG00000165521.15	161436	EML5	EMAP like 5	6.66878	-1.46304	0.00637942	0.275662	FALSE
ENSG00000286105.1		ENSG00000286105.1		6.65821	-1.47114	0.00637942	0.275662	FALSE
ENSG00000108417.3	8688	KRT37	keratin 37	-4.40086	-1.4445	0.00637942	0.275662	FALSE
ENSG00000273049.1		RP11-834C11.12		-4.36908	-1.3992	0.00637942	0.275662	FALSE
ENSG00000157303.11	203328	SUSD3	sushi domain containing 3	2.46563	3.06162	0.00645005	0.278223	FALSE
ENSG00000253485.2	56110	PCDHGA5	protocadherin gamma subfamily A, 5	-2.73742	0.911082	0.00645432	0.278223	FALSE
ENSG00000175463.11	374403	TBC1D10C	TBC1 domain family member 10C	2.39714	5.53199	0.00646379	0.278295	FALSE
ENSG00000211445.12	2878	GPX3	glutathione peroxidase 3	-2.37988	8.77127	0.00654585	0.281414	FALSE
ENSG00000180340.6	2535	FZD2	frizzled class receptor 2	2.41957	3.64271	0.00655994	0.281414	FALSE
ENSG00000271605.6	284021	MILR1	mast cell immunoglobulin like receptor 1	2.43628	3.4767	0.00655996	0.281414	FALSE
ENSG00000137496.17	10068	IL18BP	interleukin 18 binding protein	2.38876	5.62991	0.00662697	0.283634	FALSE
ENSG00000266066.1		POLRMTP1	RNA polymerase mitochondrial pseudogene 1	-4.0943	-0.958614	0.00663559	0.283634	FALSE
ENSG00000146001.5	54660	PCDHB18P	protocadherin beta 18 pseudogene	-4.09081	-0.996197	0.00663559	0.283634	FALSE
ENSG00000250138.4		RP11-848G14.5		2.39661	4.82209	0.0066607	0.284366	FALSE
ENSG00000162078.11	124220	ZG16B	zymogen granule protein 16B	-2.46391	2.87383	0.00670372	0.285646	FALSE
ENSG00000125144.13	4495	MT1G	metallothionein 1G	2.63591	1.19631	0.00670673	0.285646	FALSE
ENSG00000125850.11	58495	OVOL2	ovo like zinc finger 2	-2.49144	2.17999	0.00674476	0.286922	FALSE
ENSG00000203782.6	4014	LOR		-2.36894	9.74728	0.00676396	0.287396	FALSE
ENSG00000121335.12	653247	PRB2	proline rich protein BstNI subfamily 2	-2.99252	0.243211	0.00679059	0.287702	FALSE
ENSG00000205863.10	387911	C1QTNF9B	C1q and TNF related 9B	-2.46668	2.67406	0.00679601	0.287702	FALSE
ENSG00000163421.9	60675	PROK2	prokineticin 2	3.23953	-0.301968	0.00680349	0.287702	FALSE
ENSG00000115474.6	3769	KCNJ13	potassium inwardly rectifying channel subfamily J member 13	-3.09392	-0.334024	0.00680349	0.287702	FALSE
ENSG00000164483.17	154075	SAMD3	sterile alpha motif domain containing 3	2.4166	3.43086	0.00681849	0.287994	FALSE
ENSG00000163815.6	7123	CLEC3B	C-type lectin domain family 3 member B	-2.36686	7.93643	0.00683652	0.288414	FALSE
ENSG00000147872.10	123	PLIN2	perilipin 2	2.36531	7.72994	0.00687734	0.289793	FALSE
ENSG00000284613.1		ENSG00000284613.1		-2.77135	0.4135	0.00694101	0.291849	FALSE
ENSG00000249624.9		AP000295.9		2.50996	1.90303	0.00694254	0.291849	FALSE
ENSG00000126709.15	2537	IFI6	interferon alpha inducible protein 6	2.36024	9.44758	0.00695432	0.291999	FALSE
ENSG00000105668.7	11045	UPK1A	uroplakin 1A	-2.41488	3.57372	0.00697958	0.29262	FALSE
ENSG00000115085.13	7535	ZAP70	zeta chain of T cell receptor associated protein kinase 70	2.3681	5.68471	0.00698552	0.29262	FALSE
ENSG00000062716.13	406991	VMP1	vacuole membrane protein 1	2.35983	7.71951	0.00699674	0.292745	FALSE
ENSG00000184258.7	1038	CDR1	cerebellar degeneration related 1	-3.12537	-0.129159	0.00711607	0.297388	FALSE
ENSG00000172322.14	160364	CLEC12A	C-type lectin domain family 12 member A	2.47941	2.25503	0.00713752	0.297713	FALSE
ENSG00000161643.12		SIGLEC16	sialic acid binding Ig like lectin 16	2.63501	1.3345	0.00714515	0.297713	FALSE
ENSG00000074706.13	26034	IPCEF1	interaction protein for cytohesin exchange factors 1	2.45707	2.60659	0.00714892	0.297713	FALSE
ENSG00000196371.3	2526	FUT4	fucosyltransferase 4	2.38795	3.98183	0.00718029	0.29867	FALSE
ENSG00000185519.9	348487	FAM131C	family with sequence similarity 131 member C	-2.74074	0.76766	0.00722523	0.300188	FALSE
ENSG00000179846.9	284353	NKPD1	NTPase KAP family P-loop domain containing 1	-2.36777	4.61724	0.00726425	0.301458	FALSE
ENSG00000178597.7	768239	PSAPL1	prosaposin like 1	-2.34699	7.64256	0.00728449	0.301819	FALSE
ENSG00000110448.11	921	CD5	CD5 molecule	2.37872	3.99157	0.00729091	0.301819	FALSE
ENSG00000009790.15	80342	TRAF3IP3	TRAF3 interacting protein 3	2.36045	5.11457	0.00729837	0.301819	FALSE
ENSG00000133216.16	2048	EPHB2	EPH receptor B2	2.37283	4.04827	0.00731124	0.301937	FALSE
ENSG00000121380.12	79370	BCL2L14	BCL2 like 14	3.05847	0.0817342	0.00731957	0.301937	FALSE
ENSG00000168961.17	3965	LGALS9	galectin 9	2.34511	7.71074	0.00732667	0.301937	FALSE
ENSG00000104892.17	147700	KLC3	kinesin light chain 3	-2.35346	5.65574	0.00733886	0.30209	FALSE
ENSG00000117215.14	26279	PLA2G2D	phospholipase A2 group IID	2.64795	1.07679	0.00738131	0.303189	FALSE
ENSG00000198814.12	2710	GK	glycerol kinase	2.35776	5.06145	0.0073826	0.303189	FALSE
ENSG00000102879.15	11151	CORO1A	coronin 1A	2.34089	7.93139	0.00741649	0.30423	FALSE
ENSG00000132854.19	163782	KANK4	KN motif and ankyrin repeat domains 4	-2.46722	2.02199	0.00743341	0.304573	FALSE
ENSG00000214617.9	386757	SLC6A10P	solute carrier family 6 member 10, pseudogene	-2.84606	0.242532	0.00745805	0.304881	FALSE
ENSG00000273036.3	100289137	FAM95C	family with sequence similarity 95 member C	-2.79237	0.249811	0.00745805	0.304881	FALSE
ENSG00000149177.13	5795	PTPRJ	protein tyrosine phosphatase receptor type J	2.34505	5.99591	0.0074793	0.305209	FALSE
ENSG00000184060.11	55803	ADAP2	ArfGAP with dual PH domains 2	2.34491	6.07042	0.00748322	0.305209	FALSE
ENSG00000164434.12	2173	FABP7	fatty acid binding protein 7	-2.3629	4.28064	0.00752084	0.306392	FALSE
ENSG00000214872.8	219537	SMTNL1	smoothelin like 1	2.57654	1.53051	0.00754179	0.306895	FALSE
ENSG00000104894.12	951	CD37	CD37 molecule	2.34002	6.19351	0.00757067	0.307719	FALSE
ENSG00000120049.19	30819	KCNIP2	potassium voltage-gated channel interacting protein 2	-2.35617	4.65803	0.00758975	0.308142	FALSE
ENSG00000172236.17	7177	TPSAB1	tryptase alpha/beta 1	-2.33	7.14305	0.00770257	0.312366	FALSE
ENSG00000198732.10	64093	SMOC1	SPARC related modular calcium binding 1	-2.43016	2.54795	0.00771388	0.312469	FALSE
ENSG00000051523.11	1535	CYBA	cytochrome b-245 alpha chain	2.32736	7.73321	0.00774237	0.313267	FALSE
ENSG00000110195.13	2348	FOLR1	folate receptor alpha	-2.67025	0.958613	0.00777275	0.313642	FALSE
ENSG00000116783.15	51086	TNNI3K	TNNI3 interacting kinase	-2.63949	0.958283	0.00777275	0.313642	FALSE
ENSG00000178562.18	940	CD28	CD28 molecule	2.3735	3.6248	0.00777806	0.313642	FALSE
ENSG00000173110.8	3310	HSPA6	heat shock protein family A (Hsp70) member 6	2.33983	5.11262	0.00780785	0.314087	FALSE
ENSG00000143520.6	388698	FLG2	filaggrin 2	-2.32223	9.95366	0.00782539	0.314087	FALSE
ENSG00000267554.1		RP11-686D22.10		3.19243	-0.340123	0.00782613	0.314087	FALSE
ENSG00000230453.9	441459	ANKRD18B	ankyrin repeat domain 18B	-2.57489	1.30374	0.00782787	0.314087	FALSE
ENSG00000204767.4	100131897	FAM196B		-2.50056	1.37924	0.00783567	0.314087	FALSE
ENSG00000211892.4		IGHG4	immunoglobulin heavy constant gamma 4 (G4m marker)	-2.56278	1.44599	0.00784203	0.314087	FALSE
ENSG00000112799.9	9450	LY86	lymphocyte antigen 86	2.37072	3.41118	0.00785473	0.314117	FALSE
ENSG00000118849.10	5918	RARRES1	retinoic acid receptor responder 1	2.38116	3.05558	0.00786044	0.314117	FALSE
ENSG00000154096.13	7070	THY1	Thy-1 cell surface antigen	2.31548	7.35428	0.00804919	0.320934	FALSE
ENSG00000166927.13	58475	MS4A7	membrane spanning 4-domains A7	2.32245	5.76019	0.00804999	0.320934	FALSE
ENSG00000168421.13	399	RHOH	ras homolog family member H	2.38411	3.1979	0.00805804	0.320934	FALSE
ENSG00000128271.22	135	ADORA2A	adenosine A2a receptor	2.35978	3.63138	0.00807362	0.321195	FALSE
ENSG00000184347.14	6586	SLIT3	slit guidance ligand 3	-2.31257	7.73104	0.00810446	0.322062	FALSE
ENSG00000137868.19	64220	STRA6	signaling receptor and transporter of retinol STRA6	2.55102	1.37993	0.00818691	0.324549	FALSE
ENSG00000173610.12	10941	UGT2A1	UDP glucuronosyltransferase family 2 member A1 complex locus	-4.08461	-1.00112	0.00820351	0.324549	FALSE
ENSG00000120436.3	2853	GPR31	G protein-coupled receptor 31	3.93627	-1.02298	0.00820351	0.324549	FALSE
ENSG00000198883.12	114824	PNMA5	PNMA family member 5	3.93627	-1.02298	0.00820351	0.324549	FALSE
ENSG00000005381.7	4353	MPO	myeloperoxidase	2.53025	1.14524	0.00821803	0.324763	FALSE
ENSG00000126264.9	10870	HCST	hematopoietic cell signal transducer	2.32465	4.68191	0.00823466	0.325059	FALSE
ENSG00000111537.5	3458	IFNG	interferon gamma	2.66615	0.655907	0.00825286	0.325209	FALSE
ENSG00000136048.14	55332	DRAM1	DNA damage regulated autophagy modulator 1	2.31391	5.87209	0.00825673	0.325209	FALSE
ENSG00000137648.17	56649	TMPRSS4	transmembrane serine protease 4	2.32821	4.42132	0.00827363	0.325515	FALSE
ENSG00000010319.6	56920	SEMA3G	semaphorin 3G	-2.3085	6.10384	0.00834238	0.327857	FALSE
ENSG00000111341.9	4256	MGP	matrix Gla protein	-2.30263	7.51774	0.00836608	0.328426	FALSE
ENSG00000108950.12	54757	FAM20A	FAM20A golgi associated secretory pathway pseudokinase	2.30566	6.35525	0.0083973	0.329279	FALSE
ENSG00000197253.13	64499	TPSB2	tryptase beta 2	-2.30374	6.8147	0.00840629	0.329279	FALSE
ENSG00000160326.14	11182	SLC2A6	solute carrier family 2 member 6	2.38611	2.73623	0.00842378	0.329601	FALSE
ENSG00000164776.9	5260	PHKG1	phosphorylase kinase catalytic subunit gamma 1	-2.36415	3.24046	0.0084489	0.330017	FALSE
ENSG00000187527.10	344905	ATP13A5	ATPase 13A5	-2.39694	2.58497	0.00848705	0.330017	FALSE
ENSG00000257838.5	653786	RP11-368J21.3		2.50331	1.50443	0.00850189	0.330017	FALSE
ENSG00000128340.15	5880	RAC2	Rac family small GTPase 2	2.30174	6.26841	0.00850922	0.330017	FALSE
ENSG00000214725.9	440356	CDIPT-AS1		-6.63921	-1.52767	0.00856416	0.330017	FALSE
ENSG00000204379.10	653220	XAGE1A	X antigen family member 1A	-6.63901	-1.52782	0.00856416	0.330017	FALSE
ENSG00000224916.9	344	APOC4-APOC2		6.61657	-1.50291	0.00856416	0.330017	FALSE
ENSG00000277669.1		AC009133.22		6.61277	-1.50579	0.00856416	0.330017	FALSE
ENSG00000176115.9		AQP7P4	aquaporin 7 pseudogene 4	-6.59566	-1.56074	0.00856416	0.330017	FALSE
ENSG00000211637.2		IGLV4-69		6.56168	-1.54445	0.00856416	0.330017	FALSE
ENSG00000211669.3		IGLV3-10		6.56168	-1.54445	0.00856416	0.330017	FALSE
ENSG00000211727.3		TRBV7-6		6.56168	-1.54445	0.00856416	0.330017	FALSE
ENSG00000211807.3		TRAV26-1		6.56168	-1.54445	0.00856416	0.330017	FALSE
ENSG00000257207.5		AC108938.5		-6.55559	-1.59096	0.00856416	0.330017	FALSE
ENSG00000180353.11	3059	HCLS1	hematopoietic cell-specific Lyn substrate 1	2.29491	7.04439	0.00859523	0.330856	FALSE
ENSG00000002726.20	26	AOC1	amine oxidase copper containing 1	-2.35027	2.88417	0.00862549	0.331662	FALSE
ENSG00000135480.16	3855	KRT7	keratin 7	-2.29528	5.81979	0.00877042	0.336871	FALSE
ENSG00000198848.12	1066	CES1	carboxylesterase 1	-2.29518	5.40686	0.00879504	0.337453	FALSE
ENSG00000158714.11	56833	SLAMF8	SLAM family member 8	2.29951	5.09101	0.00881121	0.337459	FALSE
ENSG00000254806.5		SYS1-DBNDD2		3.53364	-0.655674	0.00881945	0.337459	FALSE
ENSG00000136883.14	113220	KIF12	kinesin family member 12	-2.41485	1.97732	0.00882363	0.337459	FALSE
ENSG00000140968.11	3394	IRF8	interferon regulatory factor 8	2.28769	6.41493	0.00886641	0.33858	FALSE
ENSG00000183918.16	4068	SH2D1A	SH2 domain containing 1A	2.34248	3.23125	0.00887195	0.33858	FALSE
ENSG00000166415.15	256764	WDR72	WD repeat domain 72	-2.36823	2.82069	0.00893874	0.340684	FALSE
ENSG00000131941.8	85415	RHPN2	rhophilin Rho GTPase binding protein 2	-2.3237	3.39265	0.00894625	0.340684	FALSE
ENSG00000124203.6	128611	ZNF831	zinc finger protein 831	2.34847	2.74924	0.0090051	0.342263	FALSE
ENSG00000134242.16	26191	PTPN22	protein tyrosine phosphatase non-receptor type 22	2.32942	3.32104	0.00900691	0.342263	FALSE
ENSG00000188959.9	401546	C9orf152	chromosome 9 open reading frame 152	-2.3831	2.22727	0.00909621	0.345287	FALSE
ENSG00000138829.12	2201	FBN2	fibrillin 2	2.4349	1.92626	0.00912584	0.346043	FALSE
ENSG00000173376.14	79625	NDNF	neuron derived neurotrophic factor	-2.51313	0.922306	0.00926607	0.350987	FALSE
ENSG00000284194.1		ENSG00000284194.1		2.30601	3.57813	0.00931784	0.352573	FALSE
ENSG00000184730.11	55911	APOBR	apolipoprotein B receptor	2.27165	5.84577	0.00940825	0.355616	FALSE
ENSG00000167895.14	147138	TMC8	transmembrane channel like 8	2.2685	6.14189	0.0094343	0.356222	FALSE
ENSG00000110324.10	3587	IL10RA	interleukin 10 receptor subunit alpha	2.26494	6.77721	0.00944965	0.356424	FALSE
ENSG00000167920.8	147184	TMEM99		-2.28927	4.36372	0.0095049	0.358128	FALSE
ENSG00000163751.4	1359	CPA3	carboxypeptidase A3	-2.27323	4.96768	0.00956143	0.359878	FALSE
ENSG00000183036.11	5121	PCP4	Purkinje cell protein 4	-2.31107	3.24247	0.00961844	0.361641	FALSE
ENSG00000147168.12	3561	IL2RG	interleukin 2 receptor subunit gamma	2.26192	6.17386	0.00963027	0.361704	FALSE
ENSG00000182183.15	348378	FAM159A		2.48953	1.01318	0.00971704	0.364578	FALSE
ENSG00000120332.15	63923	TNN	tenascin N	-2.3637	2.24078	0.0097356	0.36489	FALSE
ENSG00000211897.9		IGHG3	immunoglobulin heavy constant gamma 3 (G3m marker)	2.34557	2.48911	0.00980651	0.367162	FALSE
ENSG00000155269.12	27201	GPR78	G protein-coupled receptor 78	2.55784	0.922644	0.00983544	0.367511	FALSE
ENSG00000170476.15	51237	MZB1	marginal zone B and B1 cell specific protein	2.40438	1.81041	0.0098365	0.367511	FALSE
ENSG00000116701.14	4688	NCF2	neutrophil cytosolic factor 2	2.25303	6.45508	0.00985725	0.367901	FALSE
ENSG00000110077.14	64231	MS4A6A	membrane spanning 4-domains A6A	2.24844	7.14356	0.00990527	0.368756	FALSE
ENSG00000180644.8	5551	PRF1	perforin 1	2.25681	5.52563	0.00990888	0.368756	FALSE
ENSG00000125454.12	60386	SLC25A19	solute carrier family 25 member 19	2.27767	4.22564	0.00992006	0.368756	FALSE
ENSG00000153283.12	10225	CD96	CD96 molecule	2.27319	4.13894	0.00994191	0.368756	FALSE
ENSG00000182601.7	9951	HS3ST4	heparan sulfate-glucosamine 3-sulfotransferase 4	-2.82465	0.151733	0.00996302	0.368756	FALSE
ENSG00000113946.3	10686	CLDN16	claudin 16	-2.81479	0.14433	0.00996302	0.368756	FALSE
ENSG00000164266.10	6690	SPINK1	serine peptidase inhibitor Kazal type 1	-2.79898	0.155932	0.00996302	0.368756	FALSE
ENSG00000211799.3		TRAV19	T cell receptor alpha variable 19	2.73832	0.176585	0.00996302	0.368756	FALSE
ENSG00000105357.16	79784	MYH14	myosin heavy chain 14	-2.24482	7.59026	0.00998823	0.369305	FALSE
ENSG00000197769.5	440738	MAP1LC3C	microtubule associated protein 1 light chain 3 gamma	-2.38696	1.68825	0.0100027	0.369455	FALSE
ENSG00000169136.11	100616483	ATF5	activating transcription factor 5	2.24559	6.55589	0.0100556	0.371025	FALSE
ENSG00000137745.12	4322	MMP13	matrix metallopeptidase 13	2.563	0.713764	0.0101212	0.373058	FALSE
ENSG00000164430.16	115004	MB21D1		2.27055	3.80434	0.0101559	0.373951	FALSE
ENSG00000198286.9	84433	CARD11	caspase recruitment domain family member 11	2.263	4.45614	0.0101815	0.374229	FALSE
ENSG00000128604.20	3663	IRF5	interferon regulatory factor 5	2.24606	5.67961	0.0101924	0.374229	FALSE
ENSG00000179673.5	388394	RPRML	reprimo like	-4.00181	-1.06644	0.010216	0.374229	FALSE
ENSG00000240216.7		CPHL1P	ceruloplasmin and hephaestin like 1, pseudogene	-4.00181	-1.06644	0.010216	0.374229	FALSE
ENSG00000233261.3	645528	LINC00264		3.85441	-1.08666	0.010216	0.374229	FALSE
ENSG00000177839.6	56127	PCDHB9	protocadherin beta 9	-2.49887	0.989044	0.0102807	0.376212	FALSE
ENSG00000182450.13	50801	KCNK4	potassium two pore domain channel subfamily K member 4	2.59355	0.59677	0.0102953	0.37636	FALSE
ENSG00000090339.9	3383	ICAM1	intercellular adhesion molecule 1	2.23669	6.61575	0.0103069	0.376396	FALSE
ENSG00000263961.8	440712	C1orf186		-2.3401	2.29796	0.0103182	0.376423	FALSE
ENSG00000185947.15	10308	ZNF267	zinc finger protein 267	2.24802	4.87172	0.0103314	0.376519	FALSE
ENSG00000198125.13	4151	MB	myoglobin	-2.38197	1.68401	0.0103606	0.377199	FALSE
ENSG00000196329.11	55340	GIMAP5	GTPase, IMAP family member 5	2.23515	6.51466	0.0103843	0.377673	FALSE
ENSG00000088827.12	6614	SIGLEC1	sialic acid binding Ig like lectin 1	2.22984	8.09011	0.0104353	0.378522	FALSE
ENSG00000006128.12	6863	TAC1	tachykinin precursor 1	-3.14009	-0.479135	0.0104531	0.378522	FALSE
ENSG00000177938.4	93661	CAPZA3	capping actin protein of muscle Z-line subunit alpha 3	-3.14009	-0.479135	0.0104531	0.378522	FALSE
ENSG00000124126.14	57580	PREX1	phosphatidylinositol-3,4,5-trisphosphate dependent Rac exchange factor 1	2.23214	6.45663	0.0104886	0.378522	FALSE
ENSG00000064205.10	8839	WISP2		-2.22788	8.1183	0.0104954	0.378522	FALSE
ENSG00000113211.5	56130	PCDHB6	protocadherin beta 6	-2.63435	0.427177	0.0104963	0.378522	FALSE
ENSG00000211753.4		TRBV28	T cell receptor beta variable 28	3.7243	-0.740657	0.0105104	0.378522	FALSE
ENSG00000168333.13	492307	C8orf22		-3.38922	-0.769931	0.0105104	0.378522	FALSE
ENSG00000239839.7	1668	DEFA3	defensin alpha 3	-3.16002	-0.7456	0.0105104	0.378522	FALSE
ENSG00000150551.10	116372	LYPD1	LY6/PLAUR domain containing 1	2.521	1.15095	0.0105236	0.378522	FALSE
ENSG00000186377.8	260293	CYP4X1	cytochrome P450 family 4 subfamily X member 1	-2.28866	2.78125	0.0105296	0.378522	FALSE
ENSG00000102096.9	11040	PIM2	Pim-2 proto-oncogene, serine/threonine kinase	2.2417	4.84757	0.0105352	0.378522	FALSE
ENSG00000167434.10	762	CA4	carbonic anhydrase 4	-2.33714	2.17905	0.0105496	0.378659	FALSE
ENSG00000196091.13	4604	MYBPC1	myosin binding protein C1	-2.39239	1.36589	0.0105681	0.378941	FALSE
ENSG00000166523.7	26253	CLEC4E	C-type lectin domain family 4 member E	2.40045	1.72907	0.0106124	0.380043	FALSE
ENSG00000164393.8	222611	ADGRF2	adhesion G protein-coupled receptor F2	-2.34838	1.88143	0.0106237	0.380043	FALSE
ENSG00000183347.14	163351	GBP6	guanylate binding protein family member 6	2.33989	2.02335	0.0106313	0.380043	FALSE
ENSG00000126016.15	100423009	AMOT	angiomotin	-2.26097	3.80082	0.0106416	0.380043	FALSE
ENSG00000117984.14	1509	CTSD	cathepsin D	2.22144	10.9893	0.0106605	0.380337	FALSE
ENSG00000114854.7	7134	TNNC1	troponin C1, slow skeletal and cardiac type	-2.37935	1.49488	0.0107294	0.382121	FALSE
ENSG00000119147.10	84417	C2orf40		-2.3464	1.96884	0.0107319	0.382121	FALSE
ENSG00000183486.13	4600	MX2	MX dynamin like GTPase 2	2.22015	7.39858	0.0107791	0.383416	FALSE
ENSG00000163083.6	3625	INHBB	inhibin subunit beta B	-2.22826	5.3017	0.010849	0.385302	FALSE
ENSG00000168269.10	2299	FOXI1	forkhead box I1	-2.31311	2.547	0.0108537	0.385302	FALSE
ENSG00000196843.16	10865	ARID5A	AT-rich interaction domain 5A	2.22344	5.96643	0.0108973	0.386463	FALSE
ENSG00000137078.9	27240	SIT1	signaling threshold regulating transmembrane adaptor 1	2.27556	3.13418	0.0109261	0.3871	FALSE
ENSG00000112149.10	9308	CD83	CD83 molecule	2.21912	5.6858	0.0110298	0.390384	FALSE
ENSG00000164220.7	2151	F2RL2	coagulation factor II thrombin receptor like 2	2.24923	3.58988	0.0110539	0.390847	FALSE
ENSG00000204472.13	199	AIF1	allograft inflammatory factor 1	2.21634	5.78278	0.0110943	0.39175	FALSE
ENSG00000145794.17	84466	MEGF10	multiple EGF like domains 10	-2.64611	0.546866	0.0111014	0.39175	FALSE
ENSG00000198542.14	9358	ITGBL1	integrin subunit beta like 1	-2.22606	4.88577	0.0111225	0.391909	FALSE
ENSG00000163376.11	84541	KBTBD8	kelch repeat and BTB domain containing 8	2.341	2.04995	0.0111279	0.391909	FALSE
ENSG00000112562.18	64094	SMOC2	SPARC related modular calcium binding 2	-2.21706	5.63977	0.0111692	0.392973	FALSE
ENSG00000128656.14	1123	CHN1	chimerin 1	2.2306	4.41294	0.0112404	0.395089	FALSE
ENSG00000143851.15	5778	PTPN7	protein tyrosine phosphatase non-receptor type 7	2.22009	4.81555	0.0113136	0.396566	FALSE
ENSG00000143153.12	481	ATP1B1	ATPase Na+/K+ transporting subunit beta 1	-2.20635	6.73923	0.0113159	0.396566	FALSE
ENSG00000126803.9	3306	HSPA2	heat shock protein family A (Hsp70) member 2	-2.21651	5.30271	0.0113269	0.396566	FALSE
ENSG00000133328.4	54979	HRASLS2		2.77952	-0.0267987	0.0113275	0.396566	FALSE
ENSG00000187848.13	22953	P2RX2	purinergic receptor P2X 2	-2.55919	0.748194	0.0113492	0.396566	FALSE
ENSG00000128285.4	2847	MCHR1	melanin concentrating hormone receptor 1	2.49357	0.786385	0.0113492	0.396566	FALSE
ENSG00000005844.17	3683	ITGAL	integrin subunit alpha L	2.20772	6.05802	0.0113604	0.396567	FALSE
ENSG00000124507.11	29993	PACSIN1	protein kinase C and casein kinase substrate in neurons 1	2.37019	1.81818	0.0114429	0.399054	FALSE
ENSG00000143344.15	23179	RGL1	ral guanine nucleotide dissociation stimulator like 1	2.20142	6.7682	0.0114556	0.399109	FALSE
ENSG00000258818.4	6038	RNASE4	ribonuclease A family member 4	-2.20659	5.72378	0.0115011	0.400211	FALSE
ENSG00000103187.8	23406	COTL1	coactosin like F-actin binding protein 1	2.19753	7.63834	0.0115288	0.400211	FALSE
ENSG00000170345.10	2353	FOS	Fos proto-oncogene, AP-1 transcription factor subunit	2.1985	6.64785	0.011582	0.400211	FALSE
ENSG00000147138.2	84636	GPR174	G protein-coupled receptor 174	2.2895	2.56209	0.0116373	0.400211	FALSE
ENSG00000073734.9	8647	ABCB11	ATP binding cassette subfamily B member 11	-2.5839	0.642333	0.0116396	0.400211	FALSE
ENSG00000179915.23	9378	NRXN1	neurexin 1	-2.5752	0.63165	0.0116396	0.400211	FALSE
ENSG00000215270.3		LA16c-60H5.7		6.52602	-1.57124	0.0116671	0.400211	FALSE
ENSG00000236473.1		KRT43P	keratin 43, pseudogene	-6.51499	-1.62135	0.0116671	0.400211	FALSE
ENSG00000183979.8	256933	NPB	neuropeptide B	-6.50699	-1.62732	0.0116671	0.400211	FALSE
ENSG00000285505.1		ENSG00000285505.1		-6.46253	-1.6603	0.0116671	0.400211	FALSE
ENSG00000286185.1		ENSG00000286185.1		6.45012	-1.62773	0.0116671	0.400211	FALSE
ENSG00000277191.1		RP11-57A19.6		6.44647	-1.63043	0.0116671	0.400211	FALSE
ENSG00000286239.1		ENSG00000286239.1		6.43899	-1.63595	0.0116671	0.400211	FALSE
ENSG00000153923.10	9629	CLCA3P	chloride channel accessory 3, pseudogene	6.43754	-1.63702	0.0116671	0.400211	FALSE
ENSG00000144130.11		NT5DC4	5'-nucleotidase domain containing 4	6.43754	-1.63702	0.0116671	0.400211	FALSE
ENSG00000168454.11	84203	TXNDC2	thioredoxin domain containing 2	6.43754	-1.63702	0.0116671	0.400211	FALSE
ENSG00000151468.11	83643	CCDC3	coiled-coil domain containing 3	-2.19646	6.52222	0.0116815	0.400318	FALSE
ENSG00000174844.14	201625	DNAH12	dynein axonemal heavy chain 12	2.8768	-0.226142	0.0117068	0.400431	FALSE
ENSG00000162493.16	10630	PDPN	podoplanin	2.19865	5.75504	0.0117073	0.400431	FALSE
ENSG00000113263.12	3702	ITK	IL2 inducible T cell kinase	2.21464	4.32633	0.0117313	0.400699	FALSE
ENSG00000073861.3	30009	TBX21	T-box transcription factor 21	2.24175	3.26727	0.0117404	0.400699	FALSE
ENSG00000176136.6	4161	MC5R	melanocortin 5 receptor	2.61704	0.281407	0.0117489	0.400699	FALSE
ENSG00000156284.5	9073	CLDN8	claudin 8	-2.28473	2.58423	0.0117639	0.400827	FALSE
ENSG00000170323.8	2167	FABP4	fatty acid binding protein 4	-2.18794	8.21952	0.0118402	0.403044	FALSE
ENSG00000167984.18	197358	NLRC3	NLR family CARD domain containing 3	2.20821	4.54563	0.0118892	0.403979	FALSE
ENSG00000159753.14	146206	CARMIL2	capping protein regulator and myosin 1 linker 2	2.22406	3.99458	0.0118904	0.403979	FALSE
ENSG00000185905.4	105369277	C16orf54	chromosome 16 open reading frame 54	2.21334	3.82095	0.011965	0.406126	FALSE
ENSG00000152785.7	651	BMP3	bone morphogenetic protein 3	-2.5891	0.527887	0.0119809	0.40628	FALSE
ENSG00000136167.14	3936	LCP1	lymphocyte cytosolic protein 1	2.1832	8.67929	0.0119977	0.406459	FALSE
ENSG00000104435.13	11075	STMN2	stathmin 2	-2.24307	2.84398	0.0120679	0.40841	FALSE
ENSG00000123146.20	976	ADGRE5	adhesion G protein-coupled receptor E5	2.18214	7.23174	0.012101	0.40841	FALSE
ENSG00000124374.9	400961	PAIP2B	poly(A) binding protein interacting protein 2B	-2.20775	4.2256	0.0121204	0.40841	FALSE
ENSG00000184905.9	140597	TCEAL2	transcription elongation factor A like 2	-2.53592	0.730719	0.012121	0.40841	FALSE
ENSG00000140451.13	80119	PIF1	PIF1 5'-to-3' DNA helicase	2.26315	2.71635	0.012136	0.40841	FALSE
ENSG00000204334.7	285141	ERICH2	glutamate rich 2	-3.08377	-0.52391	0.0121407	0.40841	FALSE
ENSG00000221866.9	91584	PLXNA4	plexin A4	-2.19324	4.86762	0.0121421	0.40841	FALSE
ENSG00000126860.11	2123	EVI2A	ecotropic viral integration site 2A	2.20407	4.35061	0.012147	0.40841	FALSE
ENSG00000146755.10	135892	TRIM50	tripartite motif containing 50	-2.7276	0.084753	0.0121734	0.408431	FALSE
ENSG00000071967.12	79901	CYBRD1	cytochrome b reductase 1	-2.17852	8.34483	0.0121762	0.408431	FALSE
ENSG00000204228.4	7923	HSD17B8	hydroxysteroid 17-beta dehydrogenase 8	-2.22114	3.39273	0.0121923	0.408431	FALSE
ENSG00000101938.14	91851	CHRDL1	chordin like 1	-2.17958	7.20493	0.0121935	0.408431	FALSE
ENSG00000174600.14	1240	CMKLR1	chemerin chemokine-like receptor 1	2.18383	5.95693	0.0122468	0.4096	FALSE
ENSG00000197540.8	3004	GZMM	granzyme M	2.25672	2.83793	0.0122605	0.4096	FALSE
ENSG00000178826.11	135932	TMEM139	transmembrane protein 139	-2.29627	2.06241	0.0122629	0.4096	FALSE
ENSG00000162745.10	25903	OLFML2B	olfactomedin like 2B	2.17771	6.82392	0.012297	0.410354	FALSE
ENSG00000134460.17	3559	IL2RA	interleukin 2 receptor subunit alpha	2.26992	2.48614	0.0123242	0.410876	FALSE
ENSG00000106952.7	944	TNFSF8	TNF superfamily member 8	2.28953	2.18404	0.0124369	0.413967	FALSE
ENSG00000138152.8	118663	BTBD16	BTB domain containing 16	-2.27498	2.38655	0.0124463	0.413967	FALSE
ENSG00000144136.11	6574	SLC20A1	solute carrier family 20 member 1	2.18003	5.71896	0.0124518	0.413967	FALSE
ENSG00000071073.13	11320	MGAT4A	alpha-1,3-mannosyl-glycoprotein 4-beta-N-acetylglucosaminyltransferase A	2.18381	5.10968	0.0124743	0.414329	FALSE
ENSG00000151365.2	7069	THRSP	thyroid hormone responsive	-2.19863	4.18131	0.0124966	0.414579	FALSE
ENSG00000137841.12	5330	PLCB2	phospholipase C beta 2	2.17557	5.92717	0.0125683	0.414579	FALSE
ENSG00000111247.14	10635	RAD51AP1	RAD51 associated protein 1	2.26117	2.42515	0.0125796	0.414579	FALSE
ENSG00000144868.13	66000	TMEM108	transmembrane protein 108	-2.47093	1.00679	0.0125853	0.414579	FALSE
ENSG00000153930.11	162282	ANKFN1	ankyrin repeat and fibronectin type III domain containing 1	-2.46963	1.00573	0.0125853	0.414579	FALSE
ENSG00000204687.4	116511	MAS1L	MAS1 proto-oncogene like, G protein-coupled receptor	-3.31925	-0.824813	0.0125866	0.414579	FALSE
ENSG00000211803.2		TRAV23DV6	T cell receptor alpha variable 23/delta variable 6	3.30433	-0.740082	0.0125866	0.414579	FALSE
ENSG00000215283.3		HMGB3P24	high mobility group box 3 pseudogene 24	3.29023	-0.738993	0.0125866	0.414579	FALSE
ENSG00000186369.10		LINC00643	long intergenic non-protein coding RNA 643	-3.27086	-0.781559	0.0125866	0.414579	FALSE
ENSG00000133019.11	1131	CHRM3	cholinergic receptor muscarinic 3	-2.27665	1.96776	0.0126031	0.414602	FALSE
ENSG00000142405.21	91662	NLRP12	NLR family pyrin domain containing 12	2.38749	1.31888	0.0126106	0.414602	FALSE
ENSG00000170627.11	121355	GTSF1	gametocyte specific factor 1	2.71592	-0.0758725	0.0126934	0.416939	FALSE
ENSG00000109107.14	230	ALDOC	aldolase, fructose-bisphosphate C	-2.17438	5.6286	0.0127268	0.41757	FALSE
ENSG00000167703.14	124935	SLC43A2	solute carrier family 43 member 2	2.1793	4.93007	0.0127361	0.41757	FALSE
ENSG00000151650.8	27287	VENTX	VENT homeobox	2.20314	3.60805	0.0127527	0.417729	FALSE
ENSG00000186517.14	257106	ARHGAP30	Rho GTPase activating protein 30	2.16432	7.14548	0.0127717	0.41797	FALSE
ENSG00000204021.4	643414	LIPK	lipase family member K	-2.21567	3.32622	0.0128155	0.418441	FALSE
ENSG00000146192.15	221472	FGD2	FYVE, RhoGEF and PH domain containing 2	2.1696	5.60692	0.0128204	0.418441	FALSE
ENSG00000211750.2		TRBV24-1		3.76763	-1.15331	0.0128214	0.418441	FALSE
ENSG00000262484.1	643669	CCER2	coiled-coil glutamate rich protein 2	-2.33123	1.61309	0.0128452	0.418509	FALSE
ENSG00000065675.14	5588	PRKCQ	protein kinase C theta	2.24116	2.87599	0.012847	0.418509	FALSE
ENSG00000143632.14	58	ACTA1	actin alpha 1, skeletal muscle	-2.26416	2.34361	0.0128652	0.418717	FALSE
ENSG00000165125.20	55503	TRPV6	transient receptor potential cation channel subfamily V member 6	-2.2043	3.51471	0.0128982	0.41941	FALSE
ENSG00000168447.11	6338	SCNN1B	sodium channel epithelial 1 subunit beta	-2.16801	5.199	0.0129634	0.421146	FALSE
ENSG00000012223.12	4057	LTF	lactotransferrin	2.17917	4.61353	0.0129854	0.421475	FALSE
ENSG00000123689.6	50486	G0S2	G0/G1 switch 2	-2.15745	7.06623	0.0130396	0.422849	FALSE
ENSG00000184979.9	11274	USP18	ubiquitin specific peptidase 18	2.16321	5.54855	0.0130705	0.423289	FALSE
ENSG00000134516.16	1794	DOCK2	dedicator of cytokinesis 2	2.16163	5.85362	0.0130769	0.423289	FALSE
ENSG00000133466.14	114904	C1QTNF6	C1q and TNF related 6	2.1626	5.63935	0.013091	0.42336	FALSE
ENSG00000117560.8	356	FASLG	Fas ligand	2.27487	2.08678	0.0131067	0.423481	FALSE
ENSG00000185499.16	4582	MUC1	mucin 1, cell surface associated	2.16813	4.59729	0.0131749	0.42511	FALSE
ENSG00000153294.11	221393	ADGRF4	adhesion G protein-coupled receptor F4	-2.16896	4.99591	0.013181	0.42511	FALSE
ENSG00000277734.8		TRAC	T cell receptor alpha constant	2.15665	6.18299	0.0132719	0.427655	FALSE
ENSG00000171848.15	6241	RRM2	ribonucleotide reductase regulatory subunit M2	2.16997	4.66157	0.0133183	0.428761	FALSE
ENSG00000259236.1		GOLGA8VP	golgin A8 family member V, pseudogene	2.98339	-0.29564	0.0133396	0.428955	FALSE
ENSG00000130176.8	1264	CNN1	calponin 1	-2.16013	5.19506	0.0133484	0.428955	FALSE
ENSG00000123407.4	3228	HOXC12	homeobox C12	-2.2619	2.15745	0.0134088	0.430509	FALSE
ENSG00000167083.7	2793	GNGT2	G protein subunit gamma transducin 2	2.37875	1.36802	0.0134527	0.431529	FALSE
ENSG00000213539.4		YBX1P6	Y-box binding protein 1 pseudogene 6	-2.71559	0.0652987	0.0134874	0.432222	FALSE
ENSG00000170381.14	9723	SEMA3E	semaphorin 3E	-2.24723	2.26029	0.0134986	0.432222	FALSE
ENSG00000125780.12	7053	TGM3	transglutaminase 3	-2.14797	6.26344	0.0135188	0.432263	FALSE
ENSG00000164379.7	94234	FOXQ1	forkhead box Q1	-2.16051	4.66279	0.0135241	0.432263	FALSE
ENSG00000227191.8		TRGC2	T cell receptor gamma constant 2	2.17661	3.64537	0.0135716	0.433391	FALSE
ENSG00000211899.10		IGHM	immunoglobulin heavy constant mu	2.1807	3.51834	0.0136115	0.434274	FALSE
ENSG00000145244.12	10699	CORIN	corin, serine peptidase	-2.16049	4.4685	0.0136498	0.434879	FALSE
ENSG00000102109.9	27344	PCSK1N	proprotein convertase subtilisin/kexin type 1 inhibitor	-2.23247	2.59962	0.0136548	0.434879	FALSE
ENSG00000182600.9	389084	C2orf82		-2.16662	3.96491	0.0136807	0.435313	FALSE
ENSG00000163219.11	9938	ARHGAP25	Rho GTPase activating protein 25	2.14834	5.38101	0.0137629	0.437277	FALSE
ENSG00000125148.7	4502	MT2A	metallothionein 2A	2.13897	7.23552	0.013767	0.437277	FALSE
ENSG00000185862.7	2124	EVI2B	ecotropic viral integration site 2B	2.14429	5.29987	0.0139009	0.440811	FALSE
ENSG00000105246.6	10148	EBI3	Epstein-Barr virus induced 3	2.26753	1.99013	0.013903	0.440811	FALSE
ENSG00000038427.16	1462	VCAN	versican	2.13373	7.73573	0.0139496	0.441894	FALSE
ENSG00000179750.16	9582	APOBEC3B	apolipoprotein B mRNA editing enzyme catalytic subunit 3B	2.1784	3.14525	0.0139643	0.441967	FALSE
ENSG00000181036.14	343413	FCRL6	Fc receptor like 6	2.21393	2.48667	0.0140363	0.443851	FALSE
ENSG00000080493.17	8671	SLC4A4	solute carrier family 4 member 4	-2.64125	0.206914	0.0141388	0.445467	FALSE
ENSG00000130066.16	6303	SAT1	spermidine/spermine N1-acetyltransferase 1	2.12786	9.21303	0.0141423	0.445467	FALSE
ENSG00000281348.1		CTD-2574D22.6		-3.03638	-0.538421	0.0141499	0.445467	FALSE
ENSG00000211695.2		TRGV9	T cell receptor gamma variable 9	2.98692	-0.503819	0.0141499	0.445467	FALSE
ENSG00000211973.2		IGHV1-69		2.93006	-0.525304	0.0141499	0.445467	FALSE
ENSG00000134575.10	53	ACP2	acid phosphatase 2, lysosomal	2.13066	6.37543	0.0142341	0.44772	FALSE
ENSG00000211448.11	1734	DIO2	iodothyronine deiodinase 2	2.13057	6.26607	0.0142798	0.448761	FALSE
ENSG00000142512.15	89790	SIGLEC10	sialic acid binding Ig like lectin 10	2.18959	3.07922	0.014313	0.449409	FALSE
ENSG00000184988.8	113277	TMEM106A	transmembrane protein 106A	2.1459	4.43362	0.0143651	0.450647	FALSE
ENSG00000214860.5	645027	EVPLL	envoplakin like	-2.43122	0.581178	0.0144362	0.452081	FALSE
ENSG00000170396.8	91752	ZNF804A	zinc finger protein 804A	2.41843	0.597477	0.0144362	0.452081	FALSE
ENSG00000136689.18	3557	IL1RN	interleukin 1 receptor antagonist	2.12027	7.97282	0.0145051	0.453837	FALSE
ENSG00000028277.21	5452	POU2F2	POU class 2 homeobox 2	2.13506	4.73474	0.0145819	0.455843	FALSE
ENSG00000203786.6	448834	KPRP	keratinocyte proline rich protein	-2.11765	8.28518	0.0146028	0.456093	FALSE
ENSG00000166165.13	1152	CKB	creatine kinase B	-2.11804	7.08978	0.0146575	0.457403	FALSE
ENSG00000267453.7		AC004791.2		-2.58274	0.337442	0.014682	0.457619	FALSE
ENSG00000154263.17	10349	ABCA10	ATP binding cassette subfamily A member 10	-2.13357	4.58634	0.0146902	0.457619	FALSE
ENSG00000085999.12	8438	RAD54L	RAD54 like	2.24688	2.0983	0.0147174	0.458067	FALSE
ENSG00000171476.22	84525	HOPX	HOP homeobox	-2.11365	8.99639	0.0147548	0.45883	FALSE
ENSG00000099994.11	56241	SUSD2	sushi domain containing 2	-2.12394	5.58074	0.0147824	0.459285	FALSE
ENSG00000006327.13	51330	TNFRSF12A	TNF receptor superfamily member 12A	2.12626	4.7722	0.0148474	0.460903	FALSE
ENSG00000101194.18	63910	SLC17A9	solute carrier family 17 member 9	2.13948	4.31227	0.0148678	0.461136	FALSE
ENSG00000188624.3	388555	IGFL3	IGF like family member 3	-2.16851	3.06748	0.0148997	0.461721	FALSE
ENSG00000213413.2	79037	PVRIG	PVR related immunoglobulin domain containing	2.19377	2.40206	0.0150313	0.464933	FALSE
ENSG00000122223.13	51744	CD244	CD244 molecule	2.2026	2.307	0.0150545	0.464933	FALSE
ENSG00000136688.11	56300	IL36G	interleukin 36 gamma	-2.13445	4.13834	0.0150551	0.464933	FALSE
ENSG00000163975.12	4241	MELTF	melanotransferrin	-2.11705	5.4456	0.0150665	0.464933	FALSE
ENSG00000068079.7	3430	IFI35	interferon induced protein 35	2.11126	6.27521	0.0150686	0.464933	FALSE
ENSG00000146232.16	4794	NFKBIE	NFKB inhibitor epsilon	2.11814	5.1248	0.0151087	0.465768	FALSE
ENSG00000054356.14	5798	PTPRN	protein tyrosine phosphatase receptor type N	3.23761	-0.792149	0.0151503	0.466234	FALSE
ENSG00000225720.6		RP4-742C19.12		3.16767	-0.846179	0.0151503	0.466234	FALSE
ENSG00000150637.9	10666	CD226	CD226 molecule	2.17679	2.87501	0.0151632	0.466234	FALSE
ENSG00000126882.13	286336	FAM78A	family with sequence similarity 78 member A	2.12111	4.85331	0.0151866	0.466552	FALSE
ENSG00000160255.18	3689	ITGB2	integrin subunit beta 2	2.10461	7.62467	0.0152118	0.466922	FALSE
ENSG00000171819.5	10218	ANGPTL7	angiopoietin like 7	-2.27265	1.34047	0.015333	0.470238	FALSE
ENSG00000136040.9	10154	PLXNC1	plexin C1	2.11048	5.20302	0.0153622	0.470621	FALSE
ENSG00000185338.5	8651	SOCS1	suppressor of cytokine signaling 1	2.12431	4.3844	0.0153719	0.470621	FALSE
ENSG00000090924.15	64857	PLEKHG2	pleckstrin homology and RhoGEF domain containing G2	2.10384	6.09595	0.0154684	0.472923	FALSE
ENSG00000266964.5	5348	FXYD1	FXYD domain containing ion transport regulator 1	-2.11461	4.57225	0.0154737	0.472923	FALSE
ENSG00000081052.12	1286	COL4A4	collagen type IV alpha 4 chain	2.21295	2.07995	0.0155142	0.473754	FALSE
ENSG00000175920.18	285489	DOK7	docking protein 7	-2.35717	1.18278	0.0156263	0.47592	FALSE
ENSG00000155761.13	200162	SPAG17	sperm associated antigen 17	-2.35132	1.18157	0.0156263	0.47592	FALSE
ENSG00000078589.13	27334	P2RY10	P2Y receptor family member 10	2.16182	2.86805	0.0156367	0.47592	FALSE
ENSG00000106123.12	2051	EPHB6	EPH receptor B6	-2.09869	6.33735	0.0156385	0.47592	FALSE
ENSG00000182162.11	286530	P2RY8	P2Y receptor family member 8	2.12149	4.10244	0.015667	0.476379	FALSE
ENSG00000197299.12	641	BLM	BLM RecQ like helicase	2.18799	2.15659	0.0157344	0.477005	FALSE
ENSG00000106078.19	23242	COBL	cordon-bleu WH2 repeat protein	-2.10776	4.87126	0.0157502	0.477005	FALSE
ENSG00000054179.12	954	ENTPD2	ectonucleoside triphosphate diphosphohydrolase 2	-2.15087	2.81664	0.0157521	0.477005	FALSE
ENSG00000132554.20	26166	RGS22	regulator of G protein signaling 22	-2.23028	1.67322	0.015764	0.477005	FALSE
ENSG00000136250.11	313	AOAH	acyloxyacyl hydrolase	2.11182	4.36942	0.0157719	0.477005	FALSE
ENSG00000129514.6	3169	FOXA1	forkhead box A1	-2.1906	2.41592	0.015774	0.477005	FALSE
ENSG00000117594.10	3290	HSD11B1	hydroxysteroid 11-beta dehydrogenase 1	-2.12902	3.62885	0.0157886	0.477005	FALSE
ENSG00000087086.15	2512	FTL	ferritin light chain	2.08983	12.3696	0.0157961	0.477005	FALSE
ENSG00000239713.9	60489	APOBEC3G	apolipoprotein B mRNA editing enzyme catalytic subunit 3G	2.10009	5.65996	0.0158147	0.477005	FALSE
ENSG00000123338.13	3071	NCKAP1L	NCK associated protein 1 like	2.09435	6.54305	0.0158216	0.477005	FALSE
ENSG00000132205.11	84034	EMILIN2	elastin microfibril interfacer 2	2.09048	6.80166	0.0159318	0.477629	FALSE
ENSG00000184160.7	152	ADRA2C	adrenoceptor alpha 2C	-2.14634	2.78942	0.0159416	0.477629	FALSE
ENSG00000110675.13	643923	ELMOD1	ELMO domain containing 1	-2.09512	5.45535	0.0159852	0.477629	FALSE
ENSG00000139304.14	374462	PTPRQ	protein tyrosine phosphatase receptor type Q	-2.55112	0.312102	0.0160102	0.477629	FALSE
ENSG00000187170.4	199834	LCE4A	late cornified envelope 4A	-2.55111	0.312101	0.0160102	0.477629	FALSE
ENSG00000267669.1		RP11-824M15.3		-2.72516	-0.165072	0.0160355	0.477629	FALSE
ENSG00000168497.5	8436	SDPR		-2.11185	3.91107	0.0160486	0.477629	FALSE
ENSG00000198246.9	55315	SLC29A3	solute carrier family 29 member 3	2.10471	4.33112	0.0161255	0.477629	FALSE
ENSG00000228983.9		SLC47A1P1	SLC47A1 pseudogene 1	-6.40733	-1.70088	0.0161545	0.477629	FALSE
ENSG00000213588.6	221504	ZBTB9	zinc finger and BTB domain containing 9	-6.39548	-1.70953	0.0161545	0.477629	FALSE
ENSG00000135409.11	269	AMHR2	anti-Mullerian hormone receptor type 2	-6.37907	-1.72148	0.0161545	0.477629	FALSE
ENSG00000162873.14	55220	KLHDC8A	kelch domain containing 8A	-6.37907	-1.72148	0.0161545	0.477629	FALSE
ENSG00000179796.12	116135	LRRC3B	leucine rich repeat containing 3B	-6.37907	-1.72148	0.0161545	0.477629	FALSE
ENSG00000180440.4	400120	SERTM1	serine rich and transmembrane domain containing 1	-6.37907	-1.72148	0.0161545	0.477629	FALSE
ENSG00000242244.1		ATP5G1P3		-6.37907	-1.72148	0.0161545	0.477629	FALSE
ENSG00000249721.1		RP11-83M16.4		-6.37907	-1.72148	0.0161545	0.477629	FALSE
ENSG00000204060.7	100132074	FOXO6	forkhead box O6	6.37043	-1.68622	0.0161545	0.477629	FALSE
ENSG00000242574.9	3109	HLA-DMB		-6.3576	-1.73706	0.0161545	0.477629	FALSE
ENSG00000214784.4		AC010468.1		-6.30465	-1.77521	0.0161545	0.477629	FALSE
ENSG00000125084.11	7471	WNT1	Wnt family member 1	6.3017	-1.73599	0.0161545	0.477629	FALSE
ENSG00000259092.1		TRAV30	T cell receptor alpha variable 30	6.3017	-1.73599	0.0161545	0.477629	FALSE
ENSG00000240671.4		IGKV1-8		-6.2909	-1.78505	0.0161545	0.477629	FALSE
ENSG00000231431.7	440910	FAR2P4	fatty acyl-CoA reductase 2 pseudogene 4	-6.28149	-1.79177	0.0161545	0.477629	FALSE
ENSG00000274286.2	151	ADRA2B	adrenoceptor alpha 2B	-2.22264	1.61251	0.0161872	0.477629	FALSE
ENSG00000146352.13	134829	CLVS2	clavesin 2	-3.82261	-1.20494	0.0162256	0.477629	FALSE
ENSG00000187510.9	440107	PLEKHG7	pleckstrin homology and RhoGEF domain containing G7	3.71245	-1.18576	0.0162256	0.477629	FALSE
ENSG00000197258.5		EIF4BP6	eukaryotic translation initiation factor 4B pseudogene 6	-3.54989	-1.22391	0.0162256	0.477629	FALSE
ENSG00000100012.11	266629	SEC14L3	SEC14 like lipid binding 3	3.49305	-1.15057	0.0162256	0.477629	FALSE
ENSG00000162654.9	115361	GBP4	guanylate binding protein 4	2.0878	6.2965	0.0162313	0.477629	FALSE
ENSG00000057252.13	6646	SOAT1	sterol O-acyltransferase 1	2.09041	5.63917	0.0162482	0.477731	FALSE
ENSG00000143333.7	6004	RGS16	regulator of G protein signaling 16	2.10759	3.84189	0.0163731	0.480653	FALSE
ENSG00000162998.5	2487	FRZB	frizzled related protein	-2.09593	4.58401	0.0163746	0.480653	FALSE
ENSG00000165730.16	219736	STOX1	storkhead box 1	-2.50626	0.433847	0.0164008	0.480764	FALSE
ENSG00000154342.6	89780	WNT3A	Wnt family member 3A	-2.33971	1.16869	0.0164053	0.480764	FALSE
ENSG00000171102.14	29989	OBP2B	odorant binding protein 2B	-2.35884	0.856119	0.0164346	0.481225	FALSE
ENSG00000211689.7	445347	TRGC1	T cell receptor gamma constant 1	2.17696	1.94344	0.0165118	0.482673	FALSE
ENSG00000167971.15	57524	CASKIN1	CASK interacting protein 1	-2.22158	1.49936	0.0165159	0.482673	FALSE
ENSG00000158485.10	910	CD1B	CD1b molecule	-2.96409	-0.617815	0.0165518	0.482673	FALSE
ENSG00000215217.7	134121	C5orf49		-2.96408	-0.617817	0.0165518	0.482673	FALSE
ENSG00000070031.4	6343	SCT	secretin	2.93062	-0.547849	0.0165518	0.482673	FALSE
ENSG00000261934.2	56107	PCDHGA9	protocadherin gamma subfamily A, 9	-2.18596	1.98194	0.0166141	0.483963	FALSE
ENSG00000183908.6	219527	LRRC55	leucine rich repeat containing 55	-2.63592	0.00166462	0.0166368	0.483963	FALSE
ENSG00000281593.1		GS1-114I9.3		2.55389	0.0365958	0.0166368	0.483963	FALSE
ENSG00000162817.7	79762	C1orf115	chromosome 1 open reading frame 115	-2.08865	4.87218	0.0166663	0.484426	FALSE
ENSG00000206150.4	440163	RNASE13	ribonuclease A family member 13 (inactive)	-2.46923	0.546137	0.0167306	0.485501	FALSE
ENSG00000152128.13	81615	TMEM163	transmembrane protein 163	2.36702	0.556663	0.0167306	0.485501	FALSE
ENSG00000134058.12	1022	CDK7	cyclin dependent kinase 7	2.10301	3.47456	0.0168416	0.488325	FALSE
ENSG00000204839.9	642475	MROH6	maestro heat like repeat family member 6	-2.10571	3.55705	0.0168675	0.488678	FALSE
ENSG00000145088.9	55840	EAF2	ELL associated factor 2	2.29576	1.3758	0.0169076	0.489373	FALSE
ENSG00000250687.6		RP11-497H16.7		2.14655	2.46372	0.016938	0.489373	FALSE
ENSG00000013810.19	10460	TACC3	transforming acidic coiled-coil containing protein 3	2.07592	5.73772	0.016946	0.489373	FALSE
ENSG00000176083.17	257101	ZNF683	zinc finger protein 683	2.13664	2.86417	0.0169465	0.489373	FALSE
ENSG00000136514.3	64108	RTP4	receptor transporter protein 4	2.08569	4.21564	0.0170411	0.491638	FALSE
ENSG00000100342.20	8542	APOL1	apolipoprotein L1	2.06747	6.71301	0.0170526	0.491638	FALSE
ENSG00000151006.7	339105	PRSS53	serine protease 53	2.08224	4.65154	0.0170943	0.492442	FALSE
ENSG00000101160.14	1522	CTSZ	cathepsin Z	2.06328	8.85736	0.017114	0.492613	FALSE
ENSG00000183248.12	80164	PRR36	proline rich 36	-2.38783	0.728469	0.0172561	0.496301	FALSE
ENSG00000185477.5	285513	GPRIN3	GPRIN family member 3	2.08692	4.02648	0.0173217	0.497787	FALSE
ENSG00000171608.15	5293	PIK3CD	phosphatidylinositol-4,5-bisphosphate 3-kinase catalytic subunit delta	2.06619	5.86875	0.017373	0.498858	FALSE
ENSG00000205045.9	100506736	SLFN12L	schlafen family member 12 like	2.16379	2.32853	0.0174085	0.499251	FALSE
ENSG00000232573.1		RPL3P4	ribosomal protein L3 pseudogene 4	-2.15403	2.11702	0.0174148	0.499251	FALSE
ENSG00000137965.11	10561	IFI44	interferon induced protein 44	2.05783	7.69829	0.0174422	0.499636	FALSE
ENSG00000126251.6		GPR42	G protein-coupled receptor 42	2.85678	-0.381766	0.017459	0.499674	FALSE
ENSG00000253537.3	56108	PCDHGA7	protocadherin gamma subfamily A, 7	-2.51878	0.286309	0.0174782	0.499674	FALSE
ENSG00000134201.12	2949	GSTM5	glutathione S-transferase mu 5	-2.07703	4.27336	0.0174856	0.499674	FALSE
ENSG00000104332.12	6422	SFRP1	secreted frizzled related protein 1	-2.05507	7.33401	0.0176075	0.502754	FALSE
ENSG00000131401.11	256236	NAPSB	napsin B aspartic peptidase, pseudogene	2.0666	5.16814	0.0176699	0.50413	FALSE
ENSG00000123329.18	64333	ARHGAP9	Rho GTPase activating protein 9	2.06153	5.35198	0.017689	0.504272	FALSE
ENSG00000122861.16	5328	PLAU	plasminogen activator, urokinase	2.0539	6.82295	0.0177253	0.504902	FALSE
ENSG00000122694.16	152007	GLIPR2	GLI pathogenesis related 2	2.05433	6.46879	0.0177599	0.50525	FALSE
ENSG00000174945.13	155185	AMZ1	archaelysin family metallopeptidase 1	2.25212	1.41309	0.0177659	0.50525	FALSE
ENSG00000138039.15	3973	LHCGR	luteinizing hormone/choriogonadotropin receptor	-2.39623	0.409293	0.0177819	0.505263	FALSE
ENSG00000160318.6	125875	CLDND2	claudin domain containing 2	2.2037	1.78345	0.0177947	0.505263	FALSE
ENSG00000130226.17	1804	DPP6	dipeptidyl peptidase like 6	-2.24744	0.997779	0.017821	0.505604	FALSE
ENSG00000176170.13	8877	SPHK1	sphingosine kinase 1	2.05632	5.84234	0.01785	0.506026	FALSE
ENSG00000141574.7	6398	SECTM1	secreted and transmembrane 1	2.05401	6.06826	0.0178771	0.506389	FALSE
ENSG00000072818.12	9744	ACAP1	ArfGAP with coiled-coil, ankyrin repeat and PH domains 1	2.05306	6.17441	0.0179686	0.508407	FALSE
ENSG00000282608.1	140	ADORA3	adenosine A3 receptor	2.11007	2.63966	0.0179769	0.508407	FALSE
ENSG00000174004.6	375387	NRROS	negative regulator of reactive oxygen species	2.05934	4.81245	0.0180132	0.508841	FALSE
ENSG00000089012.14	55423	SIRPG	signal regulatory protein gamma	2.1459	2.22475	0.0180451	0.508841	FALSE
ENSG00000112186.12	10486	CAP2	cyclase associated actin cytoskeleton regulatory protein 2	-2.14144	2.46795	0.0180543	0.508841	FALSE
ENSG00000131015.5	80328	ULBP2	UL16 binding protein 2	2.74765	-0.187623	0.01808	0.508841	FALSE
ENSG00000065371.17	54763	ROPN1	rhophilin associated tail protein 1	-2.63005	-0.200971	0.01808	0.508841	FALSE
ENSG00000175003.14	6580	SLC22A1	solute carrier family 22 member 1	2.61506	-0.156867	0.01808	0.508841	FALSE
ENSG00000189367.15	9729	KIAA0408	KIAA0408	-2.12306	2.4933	0.0180996	0.508841	FALSE
ENSG00000115232.14	3676	ITGA4	integrin subunit alpha 4	2.06285	4.57796	0.0181146	0.508841	FALSE
ENSG00000187180.3	353140	LCE2C	late cornified envelope 2C	-2.04516	7.20657	0.0181337	0.508841	FALSE
ENSG00000136546.15	6332	SCN7A	sodium voltage-gated channel alpha subunit 7	-2.11563	2.7275	0.0181351	0.508841	FALSE
ENSG00000160999.10	10603	SH2B2	SH2B adaptor protein 2	2.10938	2.93404	0.01816	0.508989	FALSE
ENSG00000213927.3	10850	CCL27	C-C motif chemokine ligand 27	-2.05264	5.49228	0.018169	0.508989	FALSE
ENSG00000153208.16	10461	MERTK	MER proto-oncogene, tyrosine kinase	2.06854	4.27225	0.0182241	0.510132	FALSE
ENSG00000115935.17	7456	WIPF1	WAS/WASL interacting protein family member 1	2.04312	7.07544	0.0182589	0.510381	FALSE
ENSG00000106484.15	4232	MEST	mesoderm specific transcript	-2.05149	5.14037	0.0182631	0.510381	FALSE
ENSG00000198959.12	7052	TGM2	transglutaminase 2	2.06042	4.5678	0.018276	0.510381	FALSE
ENSG00000163485.17	134	ADORA1	adenosine A1 receptor	-2.1379	2.37346	0.0182946	0.5105	FALSE
ENSG00000197860.10	54557	SGTB	small glutamine rich tetratricopeptide repeat co-chaperone beta	2.05821	4.34369	0.0183286	0.511047	FALSE
ENSG00000133246.12	84106	PRAM1	PML-RARA regulated adaptor molecule 1	2.09599	3.07157	0.0183635	0.511622	FALSE
ENSG00000198914.3	5455	POU3F3	POU class 3 homeobox 3	-2.37652	0.719435	0.0184237	0.512788	FALSE
ENSG00000165197.5	2277	VEGFD	vascular endothelial growth factor D	-2.14681	2.17779	0.0184342	0.512788	FALSE
ENSG00000103460.17	27324	TOX3	TOX high mobility group box family member 3	-2.59715	-0.0305443	0.018524	0.514409	FALSE
ENSG00000139629.16	11226	GALNT6	polypeptide N-acetylgalactosaminyltransferase 6	2.05039	4.69257	0.0185344	0.514409	FALSE
ENSG00000114200.10	590	BCHE	butyrylcholinesterase	-2.09132	3.00524	0.0185358	0.514409	FALSE
ENSG00000215644.10	2642	GCGR	glucagon receptor	-2.34379	0.802593	0.0185779	0.514773	FALSE
ENSG00000251491.2		OR7E28P	olfactory receptor family 7 subfamily E member 28 pseudogene	-2.32042	0.812265	0.0185779	0.514773	FALSE
ENSG00000107099.15	81704	DOCK8	dedicator of cytokinesis 8	2.04096	5.86946	0.0186131	0.515348	FALSE
ENSG00000156738.17	931	MS4A1	membrane spanning 4-domains A1	2.22416	1.52177	0.0186768	0.516711	FALSE
ENSG00000121807.5	729230	CCR2	C-C motif chemokine receptor 2	2.05755	3.82511	0.018763	0.518297	FALSE
ENSG00000176884.15	2902	GRIN1	glutamate ionotropic receptor NMDA type subunit 1	-2.12804	2.42728	0.0187633	0.518297	FALSE
ENSG00000162676.12	2672	GFI1	growth factor independent 1 transcriptional repressor	2.18175	1.72068	0.0189295	0.522121	FALSE
ENSG00000205795.4	192668	CYS1	cystin 1	-2.12788	2.19847	0.018931	0.522121	FALSE
ENSG00000229474.6	197135	PATL2	PAT1 homolog 2	2.06769	3.56596	0.0189722	0.522851	FALSE
ENSG00000077984.6	8530	CST7	cystatin F	2.0426	4.64058	0.0190653	0.524657	FALSE
ENSG00000165215.6	1365	CLDN3	claudin 3	-2.12479	2.33107	0.0190672	0.524657	FALSE
ENSG00000164695.5	92421	CHMP4C	charged multivesicular body protein 4C	-2.04107	4.48572	0.0191005	0.525169	FALSE
ENSG00000120324.8	56126	PCDHB10	protocadherin beta 10	-2.17312	1.26637	0.0191796	0.526578	FALSE
ENSG00000157152.17	6854	SYN2	synapsin II	-2.11976	2.45054	0.0191817	0.526578	FALSE
ENSG00000138646.9	51191	HERC5	HECT and RLD domain containing E3 ubiquitin protein ligase 5	2.0358	5.30096	0.0191962	0.526578	FALSE
ENSG00000118729.11	845	CASQ2	calsequestrin 2	-2.0816	2.89473	0.0192407	0.527137	FALSE
ENSG00000144057.15	84620	ST6GAL2	ST6 beta-galactoside alpha-2,6-sialyltransferase 2	-2.21577	1.32282	0.0192461	0.527137	FALSE
ENSG00000163354.15	127579	DCST2	DC-STAMP domain containing 2	-2.07634	2.97327	0.0193098	0.528473	FALSE
ENSG00000187223.3	353141	LCE2D	late cornified envelope 2D	-2.02806	5.89522	0.0193354	0.528679	FALSE
ENSG00000100600.15	5641	LGMN	legumain	2.0208	9.34759	0.019347	0.528679	FALSE
ENSG00000186205.13	64757	MARC1		-2.05395	3.61153	0.0193747	0.52903	FALSE
ENSG00000256340.8		ABCC6P1	ATP binding cassette subfamily C member 6 pseudogene 1	-2.76898	-0.634799	0.019435	0.530269	FALSE
ENSG00000105825.13	7980	TFPI2	tissue factor pathway inhibitor 2	2.09581	2.3917	0.0195355	0.532604	FALSE
ENSG00000112242.15	1871	E2F3	E2F transcription factor 3	2.0406	4.12426	0.0195817	0.533455	FALSE
ENSG00000171766.16	2628	GATM	glycine amidinotransferase	-2.02062	6.13367	0.019636	0.534524	FALSE
ENSG00000188373.5	387695	C10orf99		2.04314	4.03938	0.019661	0.534797	FALSE
ENSG00000011590.14	27033	ZBTB32	zinc finger and BTB domain containing 32	2.27933	0.733141	0.0196828	0.534981	FALSE
ENSG00000160654.10	917	CD3G	CD3 gamma subunit of T-cell receptor complex	2.05191	3.59387	0.0197251	0.535532	FALSE
ENSG00000244682.7		FCGR2C	Fc gamma receptor IIc (gene/pseudogene)	2.02844	4.89064	0.0197345	0.535532	FALSE
ENSG00000134917.10	11095	ADAMTS8	ADAM metallopeptidase with thrombospondin type 1 motif 8	2.1366	1.97548	0.0197482	0.535532	FALSE
ENSG00000169218.14	284654	RSPO1	R-spondin 1	-2.06352	3.33479	0.0197926	0.536327	FALSE
ENSG00000142623.11	29943	PADI1	peptidyl arginine deiminase 1	2.05474	3.36824	0.0198076	0.536327	FALSE
ENSG00000213809.9	100528032	KLRK1	killer cell lectin like receptor K1	2.02499	4.85198	0.0198677	0.537476	FALSE
ENSG00000204713.11	5987	TRIM27	tripartite motif containing 27	2.02842	4.47644	0.0198802	0.537476	FALSE
ENSG00000140280.14	256586	LYSMD2	LysM domain containing 2	2.03606	3.80792	0.0199914	0.539398	FALSE
ENSG00000144821.9	22989	MYH15	myosin heavy chain 15	-2.26767	1.11093	0.0200011	0.539398	FALSE
ENSG00000183549.10	54988	ACSM5	acyl-CoA synthetase medium chain family member 5	-2.05386	3.34832	0.0200173	0.539398	FALSE
ENSG00000181467.4	5912	RAP2B	RAP2B, member of RAS oncogene family	2.01213	6.69165	0.0200186	0.539398	FALSE
ENSG00000101057.16	4605	MYBL2	MYB proto-oncogene like 2	2.05843	3.41053	0.0200375	0.539398	FALSE
ENSG00000211663.2		IGLV3-19		2.69241	-0.378294	0.0200574	0.539398	FALSE
ENSG00000100433.15	54207	KCNK10	potassium two pore domain channel subfamily K member 10	2.65839	-0.374164	0.0200574	0.539398	FALSE
ENSG00000007908.16	6401	SELE	selectin E	2.0409	3.67771	0.0201179	0.540618	FALSE
ENSG00000002549.12	51056	LAP3	leucine aminopeptidase 3	2.00694	7.83087	0.0201994	0.542399	FALSE
ENSG00000148798.11	9118	INA	internexin neuronal intermediate filament protein alpha	2.17651	1.60483	0.0202174	0.542472	FALSE
ENSG00000008517.16	9235	IL32	interleukin 32	2.00765	6.86954	0.0202524	0.543002	FALSE
ENSG00000181026.15	64782	AEN	apoptosis enhancing nuclease	2.01712	4.91568	0.0202678	0.543007	FALSE
ENSG00000242097.1		RP11-64D22.1		-2.08881	2.0752	0.0203365	0.544437	FALSE
ENSG00000153310.19	51571	FAM49B		2.00606	6.37757	0.0204745	0.54772	FALSE
ENSG00000260325.1	94086	HSPB9	heat shock protein family B (small) member 9	2.64397	-0.046294	0.0206611	0.551535	FALSE
ENSG00000070729.13	1258	CNGB1	cyclic nucleotide gated channel subunit beta 1	2.4816	-0.0200255	0.0206611	0.551535	FALSE
ENSG00000150687.12	11098	PRSS23	serine protease 23	2.00106	6.68882	0.020665	0.551535	FALSE
ENSG00000115267.7	64135	IFIH1	interferon induced with helicase C domain 1	2.00284	6.50704	0.0206791	0.551535	FALSE
ENSG00000102678.6	2254	FGF9	fibroblast growth factor 9	-3.72307	-1.27575	0.0207172	0.551571	FALSE
ENSG00000259120.3	100130933	SMIM6	small integral membrane protein 6	3.57662	-1.29672	0.0207172	0.551571	FALSE
ENSG00000100385.14	3560	IL2RB	interleukin 2 receptor subunit beta	2.00601	5.65701	0.0207269	0.551571	FALSE
ENSG00000188488.14	5104	SERPINA5	serpin family A member 5	-2.05303	2.78414	0.0207566	0.551949	FALSE
ENSG00000134532.17	6660	SOX5	SRY-box transcription factor 5	-2.09203	2.23913	0.0208448	0.553879	FALSE
ENSG00000179148.9	59344	ALOXE3	arachidonate lipoxygenase 3	-2.00013	6.12597	0.020864	0.553977	FALSE
ENSG00000103241.7	2294	FOXF1	forkhead box F1	2.36353	0.25693	0.0209035	0.554612	FALSE
ENSG00000163293.12	152519	NIPAL1	NIPA like domain containing 1	-2.00723	4.60702	0.0209634	0.555019	FALSE
ENSG00000182379.10	11247	NXPH4	neurexophilin 4	-2.01371	4.24794	0.02097	0.555019	FALSE
ENSG00000117586.11	7292	TNFSF4	TNF superfamily member 4	2.19583	1.43457	0.0209928	0.555019	FALSE
ENSG00000251158.1		RP11-98J23.1		2.41667	0.488379	0.0210039	0.555019	FALSE
ENSG00000050628.20	5733	PTGER3	prostaglandin E receptor 3	-2.00294	5.30305	0.0210234	0.555019	FALSE
ENSG00000130032.16	79057	PRRG3	proline rich and Gla domain 3	-2.04161	2.9708	0.0210246	0.555019	FALSE
ENSG00000163873.10	2899	GRIK3	glutamate ionotropic receptor kainate type subunit 3	-2.3603	0.588291	0.0210279	0.555019	FALSE
ENSG00000152580.8	285313	IGSF10	immunoglobulin superfamily member 10	-2.00047	5.35979	0.0211171	0.55696	FALSE
ENSG00000149534.9	2206	MS4A2	membrane spanning 4-domains A2	-2.02941	3.27135	0.0211724	0.557626	FALSE
ENSG00000170421.12	3856	KRT8	keratin 8	-1.99982	5.23268	0.0211737	0.557626	FALSE
ENSG00000174514.13	148808	MFSD4A	major facilitator superfamily domain containing 4A	-2.01202	4.38352	0.0212638	0.559586	FALSE
ENSG00000164176.13	10085	EDIL3	EGF like repeats and discoidin domains 3	-2.04326	2.60865	0.0215469	0.566617	FALSE
ENSG00000103257.9	8140	SLC7A5	solute carrier family 7 member 5	1.9959	5.11305	0.0215739	0.566661	FALSE
ENSG00000167094.16	158248	TTC16	tetratricopeptide repeat domain 16	2.1067	1.83022	0.0215804	0.566661	FALSE
ENSG00000163666.10	8820	HESX1	HESX homeobox 1	2.12072	1.77569	0.0216097	0.567011	FALSE
ENSG00000134569.10	4038	LRP4	LDL receptor related protein 4	-1.98745	5.82117	0.0216568	0.567829	FALSE
ENSG00000111335.12	4939	OAS2	2'-5'-oligoadenylate synthetase 2	1.98138	7.87768	0.0217304	0.569339	FALSE
ENSG00000138180.15	55165	CEP55	centrosomal protein 55	2.02726	3.11484	0.0217952	0.570617	FALSE
ENSG00000139618.14	675	BRCA2	BRCA2 DNA repair associated	2.02521	3.04314	0.0218627	0.571965	FALSE
ENSG00000134539.17	3824	KLRD1	killer cell lectin like receptor D1	1.99262	4.68796	0.0219485	0.573787	FALSE
ENSG00000223361.5		FTH1P10	ferritin heavy chain 1 pseudogene 10	2.08416	2.02453	0.0220435	0.575847	FALSE
ENSG00000131730.16	1160	CKMT2	creatine kinase, mitochondrial 2	-2.08475	1.93445	0.0221246	0.577543	FALSE
ENSG00000128578.10	57464	STRIP2	striatin interacting protein 2	2.06344	2.35531	0.0222083	0.579304	FALSE
ENSG00000089639.11	51291	GMIP	GEM interacting protein	1.97872	5.81111	0.0222665	0.580381	FALSE
ENSG00000286094.1		ENSG00000286094.1		-3.09269	-0.942368	0.0223148	0.580381	FALSE
ENSG00000204941.14	5673	PSG5	pregnancy specific beta-1-glycoprotein 5	-3.05511	-0.956759	0.0223148	0.580381	FALSE
ENSG00000214855.9	342	APOC1P1	apolipoprotein C1 pseudogene 1	3.01322	-0.947429	0.0223148	0.580381	FALSE
ENSG00000055163.20	26999	CYFIP2	cytoplasmic FMR1 interacting protein 2	1.9862	4.94328	0.0223373	0.580541	FALSE
ENSG00000126787.13	9787	DLGAP5	DLG associated protein 5	2.03504	2.85226	0.0223835	0.580897	FALSE
ENSG00000277196.4	102724788	AC007325.2		-1.98638	4.8431	0.0223854	0.580897	FALSE
ENSG00000173193.15	54625	PARP14	poly(ADP-ribose) polymerase family member 14	1.97012	8.27555	0.0224143	0.580897	FALSE
ENSG00000081041.9	2920	CXCL2	C-X-C motif chemokine ligand 2	2.12676	1.67692	0.0224285	0.580897	FALSE
ENSG00000171320.14	157570	ESCO2	establishment of sister chromatid cohesion N-acetyltransferase 2	2.12861	1.62194	0.0224904	0.580897	FALSE
ENSG00000055813.6	114800	CCDC85A	coiled-coil domain containing 85A	-2.07462	2.08348	0.0225451	0.580897	FALSE
ENSG00000188783.6	5549	PRELP	proline and arginine rich end leucine rich repeat protein	-1.96872	7.09918	0.0225985	0.580897	FALSE
ENSG00000138316.11	140766	ADAMTS14	ADAM metallopeptidase with thrombospondin type 1 motif 14	2.0122	3.41949	0.0226774	0.580897	FALSE
ENSG00000261147.1		RP11-697E2.6		6.26043	-1.76556	0.0227751	0.580897	FALSE
ENSG00000205810.8	3823	KLRC3	killer cell lectin like receptor C3	-6.25329	-1.81183	0.0227751	0.580897	FALSE
ENSG00000285585.1		ENSG00000285585.1		-6.24731	-1.81606	0.0227751	0.580897	FALSE
ENSG00000079689.14	10590	SCGN	secretagogin, EF-hand calcium binding protein	-6.22899	-1.82902	0.0227751	0.580897	FALSE
ENSG00000180613.11	170825	GSX2	GS homeobox 2	-6.22899	-1.82902	0.0227751	0.580897	FALSE
ENSG00000226186.1		TCEB1P21		-6.22899	-1.82902	0.0227751	0.580897	FALSE
ENSG00000229544.9	390010	NKX1-2		-6.22899	-1.82902	0.0227751	0.580897	FALSE
ENSG00000256663.1		RP11-424C20.2		6.22427	-1.79128	0.0227751	0.580897	FALSE
ENSG00000204962.6	56140	PCDHA8	protocadherin alpha 8	-6.19739	-1.85124	0.0227751	0.580897	FALSE
ENSG00000188013.6		MEIS3P2	Meis homeobox 3 pseudogene 2	6.17838	-1.82365	0.0227751	0.580897	FALSE
ENSG00000253831.2	440695	ETV3L	ETS variant transcription factor 3 like	6.17509	-1.82597	0.0227751	0.580897	FALSE
ENSG00000227835.8		CARM1P1	coactivator associated arginine methyltransferase 1 pseudogene 1	6.15849	-1.83759	0.0227751	0.580897	FALSE
ENSG00000237135.1		DDX10P1	DEAD-box helicase 10 pseudogene 1	6.15172	-1.84232	0.0227751	0.580897	FALSE
ENSG00000285953.1		ENSG00000285953.1		6.15087	-1.84292	0.0227751	0.580897	FALSE
ENSG00000234232.7		RP11-353N4.5		6.14385	-1.84782	0.0227751	0.580897	FALSE
ENSG00000274553.1		AC138035.3		6.13481	-1.85411	0.0227751	0.580897	FALSE
ENSG00000255837.1	259295	TAS2R20	taste 2 receptor member 20	-6.11949	-1.90539	0.0227751	0.580897	FALSE
ENSG00000248406.1		CTD-3105H18.4		6.10486	-1.8749	0.0227751	0.580897	FALSE
ENSG00000136697.12	84639	IL1F10	interleukin 1 family member 10	-2.01603	3.18225	0.0227973	0.581046	FALSE
ENSG00000072657.8	29953	TRHDE	thyrotropin releasing hormone degrading enzyme	-2.07553	1.89173	0.0228327	0.581185	FALSE
ENSG00000283900.1		ENSG00000283900.1		-2.34857	0.207457	0.0229013	0.581185	FALSE
ENSG00000185053.14	137868	SGCZ	sarcoglycan zeta	-2.83356	-0.718193	0.0229108	0.581185	FALSE
ENSG00000257921.6		RP11-571M6.15		2.77077	-0.678784	0.0229108	0.581185	FALSE
ENSG00000267022.1		AC084219.2		2.72314	-0.682573	0.0229108	0.581185	FALSE
ENSG00000157601.14	4599	MX1	MX dynamin like GTPase 1	1.96189	8.92231	0.0229157	0.581185	FALSE
ENSG00000240386.3	353137	LCE1F	late cornified envelope 1F	-1.96966	5.40645	0.022917	0.581185	FALSE
ENSG00000151388.11	81792	ADAMTS12	ADAM metallopeptidase with thrombospondin type 1 motif 12	1.98807	4.11496	0.0229621	0.581913	FALSE
ENSG00000189433.6	127534	GJB4	gap junction protein beta 4	-1.96989	5.64002	0.0229908	0.582061	FALSE
ENSG00000267120.3		AD000671.6		2.46404	0.087951	0.0230006	0.582061	FALSE
ENSG00000198113.3	54863	TOR4A	torsin family 4 member A	1.97577	4.46298	0.0230936	0.583998	FALSE
ENSG00000076826.9	57662	CAMSAP3	calmodulin regulated spectrin associated protein family member 3	-1.96783	5.45528	0.0232317	0.586761	FALSE
ENSG00000136630.13	3142	HLX	H2.0 like homeobox	1.96819	5.05664	0.0232358	0.586761	FALSE
ENSG00000103429.11	51283	BFAR	bifunctional apoptosis regulator	1.97774	4.24431	0.0232685	0.586974	FALSE
ENSG00000141854.9	102466515	MISP3	MISP family member 3	-1.99213	3.4656	0.0232772	0.586974	FALSE
ENSG00000062282.15	84649	DGAT2	diacylglycerol O-acyltransferase 2	-1.95629	7.40631	0.0233751	0.589009	FALSE
ENSG00000198829.6	56670	SUCNR1	succinate receptor 1	2.031	2.68176	0.023391	0.589009	FALSE
ENSG00000125245.12	2841	GPR18	G protein-coupled receptor 18	2.14202	1.01711	0.0234274	0.589509	FALSE
ENSG00000142973.13	1580	CYP4B1	cytochrome P450 family 4 subfamily B member 1	-1.98197	4.14097	0.0234804	0.590427	FALSE
ENSG00000243449.6	401115	C4orf48	chromosome 4 open reading frame 48	2.02458	2.39802	0.0235667	0.592179	FALSE
ENSG00000182253.14	23336	SYNM	synemin	-1.95938	5.48866	0.0236178	0.593043	FALSE
ENSG00000205670.11	102723553	SMIM11A		-2.02018	2.72387	0.0236852	0.594316	FALSE
ENSG00000111057.11	3875	KRT18	keratin 18	-1.96491	4.62822	0.0237134	0.594604	FALSE
ENSG00000130429.14	10095	ARPC1B	actin related protein 2/3 complex subunit 1B	1.95022	7.74476	0.0237531	0.594866	FALSE
ENSG00000184564.10	84189	SLITRK6	SLIT and NTRK like family member 6	-2.0428	2.29764	0.0237718	0.594866	FALSE
ENSG00000155011.9	27123	DKK2	dickkopf WNT signaling pathway inhibitor 2	-1.9839	3.44537	0.0237813	0.594866	FALSE
ENSG00000076555.15	32	ACACB	acetyl-CoA carboxylase beta	-1.9518	6.51135	0.0237965	0.594866	FALSE
ENSG00000175857.8	202309	GAPT	GRB2 binding adaptor protein, transmembrane	2.09538	1.75562	0.0238074	0.594866	FALSE
ENSG00000135905.19	55619	DOCK10	dedicator of cytokinesis 10	1.96046	4.83281	0.0238989	0.596157	FALSE
ENSG00000205639.10	388931	MFSD2B	MFSD2 lysolipid transporter B, sphingolipid	2.17454	0.764188	0.0239022	0.596157	FALSE
ENSG00000165304.8	9833	MELK	maternal embryonic leucine zipper kinase	2.0172	2.79366	0.0239092	0.596157	FALSE
ENSG00000180875.5	64388	GREM2	gremlin 2, DAN family BMP antagonist	-1.9884	3.04751	0.0239451	0.596632	FALSE
ENSG00000012171.19	102465526	SEMA3B	semaphorin 3B	-1.96127	4.55735	0.0239961	0.597487	FALSE
ENSG00000120254.15	25902	MTHFD1L	methylenetetrahydrofolate dehydrogenase (NADP+ dependent) 1 like	1.97122	4.21161	0.0240235	0.597751	FALSE
ENSG00000160862.13	563	AZGP1	alpha-2-glycoprotein 1, zinc-binding	-1.94345	8.46325	0.0241626	0.600791	FALSE
ENSG00000110079.18	51338	MS4A4A	membrane spanning 4-domains A4A	1.95327	5.27186	0.0242213	0.601831	FALSE
ENSG00000069424.14	8514	KCNAB2	potassium voltage-gated channel subfamily A regulatory beta subunit 2	1.94513	6.51123	0.02425	0.602124	FALSE
ENSG00000189221.9	4128	MAOA	monoamine oxidase A	-1.94642	5.7725	0.0244867	0.607236	FALSE
ENSG00000162105.18	22941	SHANK2	SH3 and multiple ankyrin repeat domains 2	-2.02554	2.40493	0.02449	0.607236	FALSE
ENSG00000188393.8	387836	CLEC2A	C-type lectin domain family 2 member A	-1.9752	3.51881	0.024512	0.607358	FALSE
ENSG00000110719.10	10312	TCIRG1	T cell immune regulator 1, ATPase H+ transporting V0 subunit a3	1.93853	7.76647	0.0245483	0.607441	FALSE
ENSG00000104814.13	11184	MAP4K1	mitogen-activated protein kinase kinase kinase kinase 1	1.96534	3.96758	0.0245494	0.607441	FALSE
ENSG00000179859.9		AC025335.1		-1.94222	5.69975	0.0247076	0.610929	FALSE
ENSG00000220008.3	645191	LINGO3	leucine rich repeat and Ig domain containing 3	2.12269	1.00201	0.0247349	0.611181	FALSE
ENSG00000141433.13	116	ADCYAP1	adenylate cyclase activating polypeptide 1	-2.35139	0.311295	0.0248186	0.612823	FALSE
ENSG00000257594.4	8693	GALNT4	polypeptide N-acetylgalactosaminyltransferase 4	1.98375	2.82649	0.0249344	0.615068	FALSE
ENSG00000174123.11	81793	TLR10	toll like receptor 10	2.20914	0.900304	0.0249613	0.615068	FALSE
ENSG00000262179.2	101929726	RP1-302G2.5		-2.2062	0.889731	0.0249613	0.615068	FALSE
ENSG00000112379.9	57221	ARFGEF3	ARFGEF family member 3	-1.96124	3.48518	0.0250807	0.617581	FALSE
ENSG00000205784.3	645432	ARRDC5	arrestin domain containing 5	2.29662	0.204975	0.0251212	0.618151	FALSE
ENSG00000170500.12	164832	LONRF2	LON peptidase N-terminal domain and ring finger 2	-2.036	2.018	0.0251496	0.618424	FALSE
ENSG00000152213.3	115761	ARL11	ADP ribosylation factor like GTPase 11	2.01686	2.34669	0.0252014	0.619241	FALSE
ENSG00000109255.11	10874	NMU	neuromedin U	-2.01907	2.48409	0.0252176	0.619241	FALSE
ENSG00000123643.13	206358	SLC36A1	solute carrier family 36 member 1	1.93909	5.01522	0.0252495	0.619595	FALSE
ENSG00000276289.4	102723475	KCNE1B		2.31352	0.0679221	0.0254617	0.62434	FALSE
ENSG00000204789.4		ZNF204P	zinc finger protein 204, pseudogene	-1.9805	2.87685	0.0254779	0.62434	FALSE
ENSG00000164626.9	8645	KCNK5	potassium two pore domain channel subfamily K member 5	-1.93362	5.41111	0.025527	0.624793	FALSE
ENSG00000056558.11	7185	TRAF1	TNF receptor associated factor 1	1.93039	6.00833	0.0255315	0.624793	FALSE
ENSG00000197629.5	219972	MPEG1	macrophage expressed 1	1.92315	7.15221	0.0256996	0.628474	FALSE
ENSG00000205436.7	91828	EXOC3L4	exocyst complex component 3 like 4	2.10967	1.36642	0.0258084	0.630702	FALSE
ENSG00000136457.10	1101	CHAD	chondroadherin	-2.02498	2.00658	0.0258384	0.631004	FALSE
ENSG00000141338.14	10351	ABCA8	ATP binding cassette subfamily A member 8	-1.92576	5.8195	0.0258632	0.631177	FALSE
ENSG00000189120.5	80320	SP6	Sp6 transcription factor	-1.94105	4.3639	0.0259521	0.63291	FALSE
ENSG00000176485.11	11145	PLA2G16		-1.92522	5.48407	0.0260479	0.634648	FALSE
ENSG00000087088.20	581	BAX	BCL2 associated X, apoptosis regulator	1.92238	6.185	0.0260589	0.634648	FALSE
ENSG00000170801.10	94031	HTRA3	HtrA serine peptidase 3	1.91595	7.80221	0.0261538	0.635968	FALSE
ENSG00000183166.11	83698	CALN1	calneuron 1	-2.22462	0.516488	0.0261683	0.635968	FALSE
ENSG00000132429.10	64208	POPDC3	popeye domain containing 3	2.17778	0.536539	0.0261683	0.635968	FALSE
ENSG00000165092.13	216	ALDH1A1	aldehyde dehydrogenase 1 family member A1	-1.91886	6.21344	0.0261983	0.635968	FALSE
ENSG00000196517.11	6536	SLC6A9	solute carrier family 6 member 9	-1.92763	5.08389	0.0262025	0.635968	FALSE
ENSG00000168772.11	80319	CXXC4	CXXC finger protein 4	-2.53344	-0.314687	0.0262636	0.636613	FALSE
ENSG00000064787.13	8537	BCAS1	brain enriched myelin associated protein 1	-2.03142	1.72433	0.0262648	0.636613	FALSE
ENSG00000179715.13	91523	PCED1B	PC-esterase domain containing 1B	1.93806	4.1683	0.0263649	0.638522	FALSE
ENSG00000167644.12	64073	C19orf33	chromosome 19 open reading frame 33	-1.91896	5.77895	0.0263794	0.638522	FALSE
ENSG00000273047.1		RP4-583P15.14		2.19048	0.891242	0.0264467	0.639715	FALSE
ENSG00000170153.11	57484	RNF150	ring finger protein 150	-1.93813	3.87561	0.0264862	0.63999	FALSE
ENSG00000130635.15	1289	COL5A1	collagen type V alpha 1 chain	1.91079	8.37326	0.026494	0.63999	FALSE
ENSG00000133063.16	1118	CHIT1	chitinase 1	2.20216	0.428156	0.0265767	0.640488	FALSE
ENSG00000088882.8	56265	CPXM1	carboxypeptidase X, M14 family member 1	1.91414	6.3773	0.0265941	0.640488	FALSE
ENSG00000124813.22	860	RUNX2	RUNX family transcription factor 2	1.93212	3.74855	0.026683	0.640488	FALSE
ENSG00000204099.11	129807	NEU4	neuraminidase 4	4.32221	-1.41527	0.026706	0.640488	FALSE
ENSG00000152467.9	284312	ZSCAN1	zinc finger and SCAN domain containing 1	-3.61794	-1.358	0.026706	0.640488	FALSE
ENSG00000180660.7	4081	MAB21L1	mab-21 like 1	-3.61794	-1.358	0.026706	0.640488	FALSE
ENSG00000150750.7	341032	C11orf53		-3.61794	-1.35801	0.026706	0.640488	FALSE
ENSG00000105610.5	10661	KLF1	KLF transcription factor 1	3.47483	-1.36823	0.026706	0.640488	FALSE
ENSG00000138315.13	170392	OIT3	oncoprotein induced transcript 3	3.47071	-1.37421	0.026706	0.640488	FALSE
ENSG00000254656.2	388015	RTL1	retrotransposon Gag like 1	3.47071	-1.37421	0.026706	0.640488	FALSE
ENSG00000101280.8	51378	ANGPT4	angiopoietin 4	-2.02363	1.80285	0.0267125	0.640488	FALSE
ENSG00000160200.17	102724560	CBS	cystathionine beta-synthase	1.9534	2.92669	0.0267492	0.640937	FALSE
ENSG00000169896.17	3684	ITGAM	integrin subunit alpha M	1.91727	5.24741	0.0267751	0.641127	FALSE
ENSG00000104903.4	4066	LYL1	LYL1 basic helix-loop-helix family member	1.92847	4.28066	0.0268804	0.643215	FALSE
ENSG00000180638.17	146802	SLC47A2	solute carrier family 47 member 2	1.97258	2.41746	0.0270227	0.646187	FALSE
ENSG00000137804.13	51203	NUSAP1	nucleolar and spindle associated protein 1	1.92642	3.77703	0.0271687	0.649097	FALSE
ENSG00000142227.11	2014	EMP3	epithelial membrane protein 3	1.90242	7.60381	0.0271809	0.649097	FALSE
ENSG00000119888.10	4072	EPCAM	epithelial cell adhesion molecule	-1.93642	3.62473	0.0272783	0.649506	FALSE
ENSG00000065600.12	55248	TMEM206		1.94184	3.4371	0.0272891	0.649506	FALSE
ENSG00000172005.11	4118	MAL	mal, T cell differentiation protein	-1.93472	3.57522	0.0272977	0.649506	FALSE
ENSG00000206549.13	29122	PRSS50	serine protease 50	-3.25787	-1.0445	0.0273221	0.649506	FALSE
ENSG00000166670.10	4319	MMP10	matrix metallopeptidase 10	2.93952	-1.01826	0.0273221	0.649506	FALSE
ENSG00000249978.1		TRGV7	T cell receptor gamma variable 7 (pseudogene)	2.93482	-1.02173	0.0273221	0.649506	FALSE
ENSG00000135821.18	2752	GLUL	glutamate-ammonia ligase	1.89897	10.0449	0.0273257	0.649506	FALSE
ENSG00000261857.7	8190	MIA	MIA SH3 domain containing	-2.02176	1.66669	0.0273886	0.650567	FALSE
ENSG00000166928.10	84689	MS4A14	membrane spanning 4-domains A14	1.96435	2.77079	0.0275077	0.652959	FALSE
ENSG00000078295.16	108	ADCY2	adenylate cyclase 2	-1.91853	3.95974	0.0277387	0.658003	FALSE
ENSG00000086300.15	29887	SNX10	sorting nexin 10	1.90507	4.83212	0.0278231	0.659067	FALSE
ENSG00000131979.19	2643	GCH1	GTP cyclohydrolase 1	1.90619	5.04547	0.0278267	0.659067	FALSE
ENSG00000206077.11		ZDHHC11B	zinc finger DHHC-type containing 11B	-1.92007	3.60884	0.027839	0.659067	FALSE
ENSG00000177105.10	391	RHOG	ras homolog family member G	1.89345	7.05252	0.0279366	0.660938	FALSE
ENSG00000167183.3	79170	PRR15L	proline rich 15 like	-1.92334	3.32707	0.0281587	0.665649	FALSE
ENSG00000185271.8	123103	KLHL33	kelch like family member 33	-2.23297	0.492242	0.0281915	0.665649	FALSE
ENSG00000169435.14	166824	RASSF6	Ras association domain family member 6	-1.93217	2.9277	0.0282224	0.665649	FALSE
ENSG00000112164.6	2740	GLP1R	glucagon like peptide 1 receptor	-2.37871	0.000940646	0.0282292	0.665649	FALSE
ENSG00000115718.17	5624	PROC	protein C, inactivator of coagulation factors Va and VIIIa	2.30391	0.0358341	0.0282292	0.665649	FALSE
ENSG00000123685.9	55509	BATF3	basic leucine zipper ATF-like transcription factor 3	1.94676	2.84868	0.0283081	0.666811	FALSE
ENSG00000189292.16	285016	FAM150B		-2.00998	1.65183	0.0283448	0.666811	FALSE
ENSG00000132561.14	4147	MATN2	matrilin 2	-1.89161	6.08941	0.0283561	0.666811	FALSE
ENSG00000109472.14	1363	CPE	carboxypeptidase E	-1.89147	6.23223	0.0283813	0.666811	FALSE
ENSG00000100365.15	4689	NCF4	neutrophil cytosolic factor 4	1.89476	5.43037	0.0283907	0.666811	FALSE
ENSG00000042832.12	7038	TG	thyroglobulin	-1.93646	3.18509	0.0283909	0.666811	FALSE
ENSG00000106689.11	9355	LHX2	LIM homeobox 2	-1.97573	2.2448	0.0284686	0.667707	FALSE
ENSG00000129596.5	1036	CDO1	cysteine dioxygenase type 1	-1.92166	3.54025	0.0284839	0.667707	FALSE
ENSG00000124440.15	64344	HIF3A	hypoxia inducible factor 3 subunit alpha	-1.91047	3.98862	0.0284853	0.667707	FALSE
ENSG00000184702.20	5413	SEPT5		-1.89049	5.88301	0.0285251	0.668201	FALSE
ENSG00000010671.15	695	BTK	Bruton tyrosine kinase	1.89876	4.36708	0.0287056	0.671986	FALSE
ENSG00000057294.14	5318	PKP2	plakophilin 2	-1.92005	3.18306	0.0287335	0.672198	FALSE
ENSG00000119686.10	55640	FLVCR2	FLVCR heme transporter 2	1.89369	4.93084	0.0288045	0.673417	FALSE
ENSG00000125851.10	5126	PCSK2	proprotein convertase subtilisin/kexin type 2	-1.93227	2.94019	0.0289116	0.675476	FALSE
ENSG00000125089.17	54436	SH3TC1	SH3 domain and tetratricopeptide repeats 1	1.89127	4.93387	0.0289786	0.676281	FALSE
ENSG00000086288.11	51314	NME8	NME/NM23 family member 8	2.35775	-0.12228	0.028984	0.676281	FALSE
ENSG00000148680.16	3363	HTR7	5-hydroxytryptamine receptor 7	2.21511	0.698848	0.0290563	0.67751	FALSE
ENSG00000064195.7	1747	DLX3	distal-less homeobox 3	-1.8953	4.45705	0.0290748	0.67751	FALSE
ENSG00000154330.13	5239	PGM5	phosphoglucomutase 5	-1.89202	4.51389	0.0292205	0.68046	FALSE
ENSG00000132874.14	8170	SLC14A2	solute carrier family 14 member 2	-2.05734	1.14725	0.0292603	0.680943	FALSE
ENSG00000148834.13	9446	GSTO1	glutathione S-transferase omega 1	1.87741	6.51115	0.0293088	0.681627	FALSE
ENSG00000169583.12	9022	CLIC3	chloride intracellular channel 3	-1.88059	5.53435	0.0293621	0.682421	FALSE
ENSG00000160307.10	6285	S100B	S100 calcium binding protein B	-1.88715	4.90363	0.0294725	0.684538	FALSE
ENSG00000197057.9	401124	DTHD1	death domain containing 1	2.19601	0.283026	0.0295058	0.684866	FALSE
ENSG00000226057.7		PHF2P2	PHD finger protein 2 pseudogene 2	-1.95863	2.4365	0.0295416	0.684884	FALSE
ENSG00000261011.1		RP11-96C23.11		-1.91744	3.20762	0.0295451	0.684884	FALSE
ENSG00000179348.11	2624	GATA2	GATA binding protein 2	-1.89601	3.86228	0.0297299	0.688721	FALSE
ENSG00000223573.7		TINCR	TINCR ubiquitin domain containing	-1.87149	6.33945	0.0297956	0.689794	FALSE
ENSG00000167604.14	84807	NFKBID	NFKB inhibitor delta	1.8797	4.5808	0.030169	0.697717	FALSE
ENSG00000163331.11	92196	DAPL1	death associated protein like 1	-1.87748	4.87667	0.0301771	0.697717	FALSE
ENSG00000203710.11	1378	CR1	complement C3b/C4b receptor 1 (Knops blood group)	1.91691	2.63721	0.030205	0.697909	FALSE
ENSG00000188313.13	5359	PLSCR1	phospholipid scramblase 1	1.86603	6.5362	0.0302385	0.698231	FALSE
ENSG00000163431.13	25802	LMOD1	leiomodin 1	-1.87177	5.48082	0.0302895	0.69839	FALSE
ENSG00000163884.4	28999	KLF15	KLF transcription factor 15	-1.95027	2.48357	0.0303042	0.69839	FALSE
ENSG00000151224.13	4143	MAT1A	methionine adenosyltransferase 1A	-1.95027	2.48357	0.0303042	0.69839	FALSE
ENSG00000228668.1		TRGV5P	T cell receptor gamma variable 5P (pseudogene)	2.2198	0.145982	0.0303429	0.698464	FALSE
ENSG00000152578.13	2893	GRIA4	glutamate ionotropic receptor AMPA type subunit 4	-2.15336	0.75391	0.0303467	0.698464	FALSE
ENSG00000077063.11	83992	CTTNBP2	cortactin binding protein 2	-1.98378	1.63142	0.030374	0.698642	FALSE
ENSG00000185745.10	3434	IFIT1	interferon induced protein with tetratricopeptide repeats 1	1.86215	7.57803	0.0303953	0.698678	FALSE
ENSG00000166473.17	114780	PKD1L2	polycystin 1 like 2 (gene/pseudogene)	-1.87299	4.86015	0.0304148	0.698678	FALSE
ENSG00000151917.18	221336	BEND6	BEN domain containing 6	2.01139	1.49444	0.0304709	0.699089	FALSE
ENSG00000109805.10	64151	NCAPG	non-SMC condensin I complex subunit G	1.89872	3.21841	0.0304777	0.699089	FALSE
ENSG00000065717.15	7089	TLE2	TLE family member 2, transcriptional corepressor	-1.86979	5.00165	0.0305091	0.699089	FALSE
ENSG00000127863.15	55504	TNFRSF19	TNF receptor superfamily member 19	-1.86274	6.44103	0.0305113	0.699089	FALSE
ENSG00000086730.17	7462	LAT2	linker for activation of T cells family member 2	1.87722	4.5343	0.0305318	0.69911	FALSE
ENSG00000114790.13	26084	ARHGEF26	Rho guanine nucleotide exchange factor 26	-1.89344	3.66321	0.0305778	0.699714	FALSE
ENSG00000176788.9	10409	BASP1	brain abundant membrane attached signal protein 1	1.86058	6.94014	0.0306153	0.699822	FALSE
ENSG00000153823.18	55022	PID1	phosphotyrosine interaction domain containing 1	-1.87636	4.5366	0.0306219	0.699822	FALSE
ENSG00000183856.11	128239	IQGAP3	IQ motif containing GTPase activating protein 3	1.88407	3.65244	0.0306773	0.700638	FALSE
ENSG00000168477.19	7148	TNXB	tenascin XB	-1.86101	6.36079	0.0307207	0.70118	FALSE
ENSG00000103888.17	57214	CEMIP	cell migration inducing hyaluronidase 1	1.8655	5.16858	0.0307973	0.702478	FALSE
ENSG00000262246.6	79585	CORO7	coronin 7	1.86018	5.8613	0.0309131	0.704452	FALSE
ENSG00000138435.15	1134	CHRNA1	cholinergic receptor nicotinic alpha 1 subunit	2.5297	-0.502747	0.030963	0.704452	FALSE
ENSG00000202474.1		RNA5SP283	RNA, 5S ribosomal pseudogene 283	2.5297	-0.502747	0.030963	0.704452	FALSE
ENSG00000211801.3		TRAV21	T cell receptor alpha variable 21	2.5297	-0.502747	0.030963	0.704452	FALSE
ENSG00000150625.16	2823	GPM6A	glycoprotein M6A	-2.16386	0.35673	0.0312338	0.709714	FALSE
ENSG00000115919.15	8942	KYNU	kynureninase	1.86704	4.66361	0.0312513	0.709714	FALSE
ENSG00000144891.17	185	AGTR1	angiotensin II receptor type 1	-1.86828	4.44237	0.0312824	0.709714	FALSE
ENSG00000277957.1		SENP3-EIF4A1		2.05138	1.0786	0.0312938	0.709714	FALSE
ENSG00000178199.13	340152	ZC3H12D	zinc finger CCCH-type containing 12D	1.86932	4.10444	0.0313183	0.709714	FALSE
ENSG00000109072.14	7448	VTN	vitronectin	2.24663	-0.00784426	0.0313467	0.709714	FALSE
ENSG00000244575.3		IGKV1-27		-2.23947	-0.0179711	0.0313467	0.709714	FALSE
ENSG00000186226.9	353135	LCE1E	late cornified envelope 1E	-1.85452	6.24792	0.0313601	0.709714	FALSE
ENSG00000069399.15	102465879	BCL3	BCL3 transcription coactivator	1.85436	6.1489	0.0313737	0.709714	FALSE
ENSG00000172382.10	83886	PRSS27	serine protease 27	1.87463	3.98125	0.0314368	0.710691	FALSE
ENSG00000062096.14	416	ARSF	arylsulfatase F	-1.90386	2.59729	0.031505	0.711782	FALSE
ENSG00000187688.15	51393	TRPV2	transient receptor potential cation channel subfamily V member 2	1.858	5.32403	0.0315271	0.711828	FALSE
ENSG00000121895.8	80008	TMEM156	transmembrane protein 156	2.09355	0.836696	0.0315474	0.711835	FALSE
ENSG00000076716.9	2239	GPC4	glypican 4	-1.87521	3.89431	0.0315743	0.711992	FALSE
ENSG00000172673.10	387357	THEMIS	thymocyte selection associated	2.00093	1.19547	0.0316408	0.713039	FALSE
ENSG00000109846.8	1410	CRYAB	crystallin alpha B	-1.84646	6.82127	0.0318423	0.716731	FALSE
ENSG00000132334.16	5791	PTPRE	protein tyrosine phosphatase receptor type E	1.85106	5.77368	0.0318449	0.716731	FALSE
ENSG00000000971.15	3075	CFH	complement factor H	-1.84365	8.38524	0.0319092	0.717662	FALSE
ENSG00000115112.8	29842	TFCP2L1	transcription factor CP2 like 1	-1.84665	6.36736	0.0319265	0.717662	FALSE
ENSG00000260846.2		FRG2HP	FSHD region gene 2 family member H, pseudogene	-1.94281	2.05239	0.0319871	0.718186	FALSE
ENSG00000180448.10	23526	ARHGAP45	Rho GTPase activating protein 45	1.84492	6.78565	0.0319902	0.718186	FALSE
ENSG00000181143.15	94025	MUC16	mucin 16, cell surface associated	2.16294	0.257745	0.0322247	0.718795	FALSE
ENSG00000183542.5	8302	KLRC4	killer cell lectin like receptor C4	2.68761	-0.746989	0.0322415	0.718795	FALSE
ENSG00000211810.3		TRAV29DV5	T cell receptor alpha variable 29/delta variable 5	2.68048	-0.738931	0.0322415	0.718795	FALSE
ENSG00000147488.11	9705	ST18	ST18 C2H2C-type zinc finger transcription factor	2.64367	-0.766405	0.0322415	0.718795	FALSE
ENSG00000183977.13	151649	PP2D1	protein phosphatase 2C like domain containing 1	2.61499	-0.786513	0.0322415	0.718795	FALSE
ENSG00000236320.3	342618	SLFN14	schlafen family member 14	2.61053	-0.790979	0.0322415	0.718795	FALSE
ENSG00000141161.11	146862	UNC45B	unc-45 myosin chaperone B	2.60507	-0.781477	0.0322415	0.718795	FALSE
ENSG00000078795.16	27039	PKD2L2	polycystin 2 like 2, transient receptor potential cation channel	2.56737	-0.772637	0.0322415	0.718795	FALSE
ENSG00000237264.4		FTH1P11	ferritin heavy chain 1 pseudogene 11	2.54745	-0.732047	0.0322415	0.718795	FALSE
ENSG00000041515.16	23026	MYO16	myosin XVI	-2.51581	-0.769103	0.0322415	0.718795	FALSE
ENSG00000141750.7	342667	STAC2	SH3 and cysteine rich domain 2	-1.84606	5.3263	0.0323749	0.718795	FALSE
ENSG00000108924.14	3131	HLF	HLF transcription factor, PAR bZIP family member	-1.84837	4.9882	0.0324026	0.718795	FALSE
ENSG00000171700.14	10287	RGS19	regulator of G protein signaling 19	1.85013	5.01977	0.0324036	0.718795	FALSE
ENSG00000175928.5	57633	LRRN1	leucine rich repeat neuronal 1	-1.95262	1.83075	0.0324425	0.718795	FALSE
ENSG00000170509.12	345275	HSD17B13	hydroxysteroid 17-beta dehydrogenase 13	-1.93714	1.90566	0.0325851	0.718795	FALSE
ENSG00000115415.18	6772	STAT1	signal transducer and activator of transcription 1	1.83403	8.958	0.0327331	0.718795	FALSE
ENSG00000172974.11		AC007318.5		-6.11167	-1.91078	0.0327643	0.718795	FALSE
ENSG00000218208.1		RPS27AP11	RPS27A pseudogene 11	-6.09437	-1.92267	0.0327643	0.718795	FALSE
ENSG00000125823.12	128817	CSTL1	cystatin like 1	-6.06864	-1.94026	0.0327643	0.718795	FALSE
ENSG00000162782.16	163589	TDRD5	tudor domain containing 5	-6.06147	-1.94514	0.0327643	0.718795	FALSE
ENSG00000166160.9	107984055	OPN1MW2	opsin 1, medium wave sensitive 2	-6.06147	-1.94514	0.0327643	0.718795	FALSE
ENSG00000235687.9	101929520	LINC00993	long intergenic non-protein coding RNA 993	-6.06147	-1.94514	0.0327643	0.718795	FALSE
ENSG00000183598.3	653604	HIST2H3D		6.04998	-1.91263	0.0327643	0.718795	FALSE
ENSG00000255408.4	56145	PCDHA3	protocadherin alpha 3	-6.0375	-1.9614	0.0327643	0.718795	FALSE
ENSG00000186288.5	340529	PABPC1L2A	poly(A) binding protein cytoplasmic 1 like 2A	-6.03133	-1.96558	0.0327643	0.718795	FALSE
ENSG00000111713.2	2998	GYS2	glycogen synthase 2	-6.0048	-1.98345	0.0327643	0.718795	FALSE
ENSG00000262526.2		CTD-2545G14.7		-6.0034	-1.9844	0.0327643	0.718795	FALSE
ENSG00000242534.2		IGKV2D-28		6.00081	-1.94607	0.0327643	0.718795	FALSE
ENSG00000251246.1		RP11-540D14.8		-5.99834	-1.98779	0.0327643	0.718795	FALSE
ENSG00000268995.1		VN1R82P	vomeronasal 1 receptor 82 pseudogene	-5.98717	-1.99527	0.0327643	0.718795	FALSE
ENSG00000229023.1		AC067945.3		5.98658	-1.95568	0.0327643	0.718795	FALSE
ENSG00000092054.13	4625	MYH7	myosin heavy chain 7	5.98433	-1.95719	0.0327643	0.718795	FALSE
ENSG00000170091.11	51617	HMP19		5.98433	-1.95719	0.0327643	0.718795	FALSE
ENSG00000227201.2		CNN2P1	calponin 2 pseudogene 1	5.98433	-1.95719	0.0327643	0.718795	FALSE
ENSG00000278416.1		PMS2P2	PMS1 homolog 2, mismatch repair system component pseudogene 2	-5.97603	-2.00271	0.0327643	0.718795	FALSE
ENSG00000269547.1		CTC-360G5.8		5.94423	-1.98409	0.0327643	0.718795	FALSE
ENSG00000224126.2		UBE2SP2	ubiquitin conjugating enzyme E2 S pseudogene 2	5.93769	-1.98846	0.0327643	0.718795	FALSE
ENSG00000132274.16	10346	TRIM22	tripartite motif containing 22	1.83396	7.86785	0.032811	0.719377	FALSE
ENSG00000100368.14	1439	CSF2RB	colony stimulating factor 2 receptor subunit beta	1.83859	5.80632	0.0328767	0.720374	FALSE
ENSG00000176890.16	7298	TYMS	thymidylate synthetase	1.84869	4.3622	0.032968	0.721713	FALSE
ENSG00000184185.10	3768	KCNJ12	potassium inwardly rectifying channel subfamily J member 12	-1.86745	3.36758	0.0329784	0.721713	FALSE
ENSG00000154310.17	23043	TNIK	TRAF2 and NCK interacting kinase	1.90103	2.65369	0.0330521	0.722883	FALSE
ENSG00000062038.14	1001	CDH3	cadherin 3	1.8325	6.63109	0.0331279	0.724097	FALSE
ENSG00000115648.14	79083	MLPH	melanophilin	-1.84891	4.32292	0.0331858	0.724346	FALSE
ENSG00000204525.16	3107	HLA-C		1.88942	2.54277	0.0331862	0.724346	FALSE
ENSG00000159618.16	221188	ADGRG5	adhesion G protein-coupled receptor G5	1.9031	2.30289	0.0332004	0.724346	FALSE
ENSG00000267369.1		RP11-1094M14.8		1.88569	3.02749	0.0333011	0.726098	FALSE
ENSG00000052850.7	60529	ALX4	ALX homeobox 4	-1.97505	1.30072	0.0333459	0.726261	FALSE
ENSG00000130598.16	7136	TNNI2	troponin I2, fast skeletal type	-1.84338	4.70436	0.0333493	0.726261	FALSE
ENSG00000177685.17	283229	CRACR2B	calcium release activated channel regulator 2B	-1.83741	5.17621	0.0333816	0.726519	FALSE
ENSG00000076662.10	3385	ICAM3	intercellular adhesion molecule 3	1.83697	4.94929	0.0334427	0.727405	FALSE
ENSG00000142185.16	7226	TRPM2	transient receptor potential cation channel subfamily M member 2	1.85336	4.07586	0.0334768	0.727702	FALSE
ENSG00000163564.14	149628	PYHIN1	pyrin and HIN domain family member 1	1.86931	3.04434	0.0335422	0.72823	FALSE
ENSG00000232303.2		DFFBP1	DNA fragmentation factor subunit beta pseudogene 1	-3.02776	-1.13103	0.0336648	0.72823	FALSE
ENSG00000240602.7	201651	AADACP1	arylacetamide deacetylase pseudogene 1	-2.99949	-1.06771	0.0336648	0.72823	FALSE
ENSG00000182759.3	389692	MAFA	MAF bZIP transcription factor A	-2.99949	-1.06771	0.0336648	0.72823	FALSE
ENSG00000204420.9	80739	C6orf25		2.97793	-1.03296	0.0336648	0.72823	FALSE
ENSG00000213700.3		RPL17P50	ribosomal protein L17 pseudogene 50	-2.95766	-1.08712	0.0336648	0.72823	FALSE
ENSG00000227615.1		RP11-864N7.2		-2.91882	-1.06592	0.0336648	0.72823	FALSE
ENSG00000255987.1		TOMM20P2	TOMM20 pseudogene 2	2.84804	-1.0854	0.0336648	0.72823	FALSE
ENSG00000173175.14	111	ADCY5	adenylate cyclase 5	-1.84803	3.66934	0.0338117	0.730821	FALSE
ENSG00000106948.16	80709	AKNA	AT-hook transcription factor	1.82453	6.76894	0.0338256	0.730821	FALSE
ENSG00000100346.17	8911	CACNA1I	calcium voltage-gated channel subunit alpha1 I	2.10988	0.357072	0.0339084	0.731721	FALSE
ENSG00000284746.1		ENSG00000284746.1		-2.10198	0.339458	0.0339084	0.731721	FALSE
ENSG00000108106.14	27338	UBE2S	ubiquitin conjugating enzyme E2 S	1.83296	4.83	0.033949	0.731721	FALSE
ENSG00000108798.9	51225	ABI3	ABI family member 3	1.84291	4.35956	0.0339494	0.731721	FALSE
ENSG00000100033.16	102724788	PRODH	proline dehydrogenase 1	-1.83007	5.26531	0.0340134	0.731947	FALSE
ENSG00000109101.7	8456	FOXN1	forkhead box N1	-1.83122	4.74719	0.0340187	0.731947	FALSE
ENSG00000174371.17	9156	EXO1	exonuclease 1	2.01933	1.22854	0.0340216	0.731947	FALSE
ENSG00000211793.2		TRAV9-2		2.37902	-0.338089	0.0340885	0.732944	FALSE
ENSG00000185697.16	4603	MYBL1	MYB proto-oncogene like 1	1.89388	2.59921	0.0341795	0.734119	FALSE
ENSG00000089820.15	393	ARHGAP4	Rho GTPase activating protein 4	1.82084	6.68639	0.0341844	0.734119	FALSE
ENSG00000182010.11	219790	RTKN2	rhotekin 2	1.91129	2.14206	0.0342139	0.73431	FALSE
ENSG00000188277.9	643338	C15orf62	chromosome 15 open reading frame 62	-1.83358	4.52504	0.0342389	0.734404	FALSE
ENSG00000143507.18	11221	DUSP10	dual specificity phosphatase 10	1.84119	3.92892	0.0342725	0.734682	FALSE
ENSG00000165025.15	6850	SYK	spleen associated tyrosine kinase	1.82035	6.24032	0.0344111	0.73721	FALSE
ENSG00000137491.14	11309	SLCO2B1	solute carrier organic anion transporter family member 2B1	1.81912	6.36298	0.0344468	0.73753	FALSE
ENSG00000180354.16	222166	MTURN	maturin, neural progenitor differentiation regulator homolog	-1.82135	5.93869	0.0344893	0.737997	FALSE
ENSG00000206172.8	3039	HBA1	hemoglobin subunit alpha 1	-1.82815	4.58826	0.0345109	0.738014	FALSE
ENSG00000189143.9	1364	CLDN4	claudin 4	-1.81688	6.44969	0.0347024	0.738822	FALSE
ENSG00000166446.15	124359	CDYL2	chromodomain Y like 2	1.86092	3.27016	0.0347403	0.738822	FALSE
ENSG00000204475.10	259197	NCR3	natural cytotoxicity triggering receptor 3	3.70067	-1.46696	0.034781	0.738822	FALSE
ENSG00000232216.1		IGHV3-43		-3.46836	-1.45287	0.034781	0.738822	FALSE
ENSG00000181215.15		C4orf50	chromosome 4 open reading frame 50	3.42482	-1.39813	0.034781	0.738822	FALSE
ENSG00000163888.4	94032	CAMK2N2	calcium/calmodulin dependent protein kinase II inhibitor 2	3.41517	-1.41425	0.034781	0.738822	FALSE
ENSG00000228335.1		AC073063.10		-3.39997	-1.5014	0.034781	0.738822	FALSE
ENSG00000048545.13	2978	GUCA1A	guanylate cyclase activator 1A	3.35641	-1.45614	0.034781	0.738822	FALSE
ENSG00000205856.4	150297	C22orf42	chromosome 22 open reading frame 42	3.35641	-1.45614	0.034781	0.738822	FALSE
ENSG00000227440.1		ATP5G1P4		3.35641	-1.45614	0.034781	0.738822	FALSE
ENSG00000134184.12	2944	GSTM1	glutathione S-transferase mu 1	-3.06302	-1.39317	0.034781	0.738822	FALSE
ENSG00000159899.14	4882	NPR2	natriuretic peptide receptor 2	-1.81895	5.54706	0.0348132	0.738822	FALSE
ENSG00000144959.10	57552	NCEH1	neutral cholesterol ester hydrolase 1	1.83335	4.14516	0.0348184	0.738822	FALSE
ENSG00000186952.15	642987	TMEM232	transmembrane protein 232	-2.29514	-0.0597051	0.0348643	0.738915	FALSE
ENSG00000215187.11	730112	FAM166B	family with sequence similarity 166 member B	-2.29446	-0.0642381	0.0348643	0.738915	FALSE
ENSG00000169679.14	699	BUB1	BUB1 mitotic checkpoint serine/threonine kinase	1.8578	2.9986	0.0348887	0.738992	FALSE
ENSG00000196482.17	2104	ESRRG	estrogen related receptor gamma	-1.93364	1.49268	0.0349202	0.73905	FALSE
ENSG00000023171.18	57476	GRAMD1B	GRAM domain containing 1B	1.85083	3.30994	0.0349423	0.73905	FALSE
ENSG00000136842.14	7111	TMOD1	tropomodulin 1	-1.85143	3.46792	0.0349647	0.73905	FALSE
ENSG00000016402.13	53832	IL20RA	interleukin 20 receptor subunit alpha	-1.82587	4.70662	0.0349941	0.73905	FALSE
ENSG00000090006.17	8425	LTBP4	latent transforming growth factor beta binding protein 4	-1.81052	7.64326	0.0349952	0.73905	FALSE
ENSG00000160013.9	5739	PTGIR	prostaglandin I2 receptor	1.82449	4.60204	0.0350614	0.740011	FALSE
ENSG00000169862.19	1501	CTNND2	catenin delta 2	-2.21428	0.205231	0.0352338	0.743208	FALSE
ENSG00000133401.16	23037	PDZD2	PDZ domain containing 2	-1.81362	5.7644	0.0352781	0.743702	FALSE
ENSG00000166396.13	8710	SERPINB7	serpin family B member 7	-1.80622	7.11163	0.0354788	0.747097	FALSE
ENSG00000213676.13	1388	ATF6B	activating transcription factor 6 beta	1.90283	2.2215	0.0354812	0.747097	FALSE
ENSG00000077420.16	54518	APBB1IP	amyloid beta precursor protein binding family B member 1 interacting protein	1.81265	5.51998	0.0355134	0.747097	FALSE
ENSG00000109193.12	6783	SULT1E1	sulfotransferase family 1E member 1	-1.90094	1.95201	0.0355238	0.747097	FALSE
ENSG00000130755.13	9535	GMFG	glia maturation factor gamma	1.81197	5.30407	0.0355749	0.747097	FALSE
ENSG00000198643.7	131177	FAM3D	FAM3 metabolism regulating signaling molecule D	-1.92724	1.43487	0.0355932	0.747097	FALSE
ENSG00000165140.10	2203	FBP1	fructose-bisphosphatase 1	1.8291	3.63329	0.0355998	0.747097	FALSE
ENSG00000278845.5	84311	MRPL45	mitochondrial ribosomal protein L45	-1.97815	1.08238	0.035607	0.747097	FALSE
ENSG00000163701.19	132014	IL17RE	interleukin 17 receptor E	-1.81327	5.27319	0.0356835	0.747869	FALSE
ENSG00000105852.11	5446	PON3	paraoxonase 3	-1.85927	2.74071	0.0356858	0.747869	FALSE
ENSG00000224712.12	642778	NPIPA3	nuclear pore complex interacting protein family member A3	-1.8974	2.11638	0.035936	0.751331	FALSE
ENSG00000180113.16	221400	TDRD6	tudor domain containing 6	1.86536	2.67329	0.0360106	0.751331	FALSE
ENSG00000276160.1		GGTLC5P	gamma-glutamyltransferase light chain 5 pseudogene	-2.51106	-0.611504	0.0360131	0.751331	FALSE
ENSG00000166947.13	2038	EPB42	erythrocyte membrane protein band 4.2	-2.50014	-0.618935	0.0360131	0.751331	FALSE
ENSG00000186766.7	399823	FOXI2	forkhead box I2	-2.50014	-0.618935	0.0360131	0.751331	FALSE
ENSG00000165685.8	120939	TMEM52B	transmembrane protein 52B	2.45423	-0.54649	0.0360131	0.751331	FALSE
ENSG00000230099.2		TRBV5-4		2.44571	-0.56571	0.0360131	0.751331	FALSE
ENSG00000131747.15	7153	TOP2A	DNA topoisomerase II alpha	1.81273	4.82754	0.0360198	0.751331	FALSE
ENSG00000147180.16	7552	ZNF711	zinc finger protein 711	-1.82443	3.77668	0.0361194	0.752885	FALSE
ENSG00000105088.8	93145	OLFM2	olfactomedin 2	-1.80203	6.26831	0.0361366	0.752885	FALSE
ENSG00000214128.11	155006	TMEM213	transmembrane protein 213	-1.84737	2.85604	0.0361791	0.752954	FALSE
ENSG00000110697.13	9600	PITPNM1	phosphatidylinositol transfer protein membrane associated 1	1.80684	5.34421	0.0361822	0.752954	FALSE
ENSG00000104998.4	9466	IL27RA	interleukin 27 receptor subunit alpha	1.80979	4.80612	0.036312	0.755213	FALSE
ENSG00000167741.10	124975	GGT6	gamma-glutamyltransferase 6	-1.8004	5.74793	0.0364685	0.758026	FALSE
ENSG00000110944.9	51561	IL23A	interleukin 23 subunit alpha	2.03587	1.0177	0.0365451	0.758997	FALSE
ENSG00000179542.16	139065	SLITRK4	SLIT and NTRK like family member 4	-1.8288	3.4181	0.0365779	0.758997	FALSE
ENSG00000170962.13	80310	PDGFD	platelet derived growth factor D	-1.80227	5.06617	0.0365825	0.758997	FALSE
ENSG00000140511.11	145864	HAPLN3	hyaluronan and proteoglycan link protein 3	1.7997	5.57446	0.0366005	0.758997	FALSE
ENSG00000101342.10	140711	TLDC2	TBC/LysM-associated domain containing 2	1.87028	2.58009	0.0367175	0.76055	FALSE
ENSG00000235043.3		TECRP1	trans-2,3-enoyl-CoA reductase pseudogene 1	-1.8232	3.61093	0.0367181	0.76055	FALSE
ENSG00000270550.1		IGHV3-30		2.03292	0.540934	0.0367901	0.761598	FALSE
ENSG00000068831.19	10235	RASGRP2	RAS guanyl releasing protein 2	1.80508	4.79599	0.0368136	0.761642	FALSE
ENSG00000127252.6	57110	HRASLS		-2.23016	0.0616561	0.0368442	0.761831	FALSE
ENSG00000109943.9	56253	CRTAM	cytotoxic and regulatory T cell molecule	1.93068	1.53762	0.0369164	0.762881	FALSE
ENSG00000107485.17	2625	GATA3	GATA binding protein 3	-1.79049	6.74913	0.0370895	0.765309	FALSE
ENSG00000236104.3	9278	ZBTB22	zinc finger and BTB domain containing 22	1.81251	3.78096	0.0371173	0.765309	FALSE
ENSG00000077942.19	2192	FBLN1	fibulin 1	-1.78737	10.0528	0.0371196	0.765309	FALSE
ENSG00000160191.18	5152	PDE9A	phosphodiesterase 9A	-1.82325	3.39984	0.0371547	0.765309	FALSE
ENSG00000130303.13	684	BST2	bone marrow stromal cell antigen 2	1.78865	7.46702	0.0371553	0.765309	FALSE
ENSG00000142634.13	79180	EFHD2	EF-hand domain family member D2	1.78832	7.59007	0.0371722	0.765309	FALSE
ENSG00000131386.19	117248	GALNT15	polypeptide N-acetylgalactosaminyltransferase 15	-1.79602	5.09842	0.0371843	0.765309	FALSE
ENSG00000093009.9	8318	CDC45	cell division cycle 45	1.85126	2.35209	0.037369	0.768666	FALSE
ENSG00000198483.13	148741	ANKRD35	ankyrin repeat domain 35	-1.78753	6.54084	0.0374356	0.769592	FALSE
ENSG00000284431.1		ENSG00000284431.1		2.01435	0.93291	0.0376048	0.772624	FALSE
ENSG00000181381.13	91351	DDX60L	DExD/H-box 60 like	1.78634	6.17801	0.0377332	0.774815	FALSE
ENSG00000124143.10	343578	ARHGAP40	Rho GTPase activating protein 40	-1.79267	4.99661	0.0377739	0.775203	FALSE
ENSG00000171680.21	57449	PLEKHG5	pleckstrin homology and RhoGEF domain containing G5	-1.78218	7.05378	0.0378683	0.776693	FALSE
ENSG00000116299.17	57535	KIAA1324		-1.79072	4.78608	0.0381289	0.781588	FALSE
ENSG00000132840.10	23743	BHMT2	betaine--homocysteine S-methyltransferase 2	-1.81634	3.50388	0.038244	0.783495	FALSE
ENSG00000268089.3	55879	GABRQ	gamma-aminobutyric acid type A receptor subunit theta	2.03519	0.427503	0.0382879	0.783945	FALSE
ENSG00000154359.13	91694	LONRF1	LON peptidase N-terminal domain and ring finger 1	-1.80798	3.43043	0.0384157	0.78571	FALSE
ENSG00000075218.19	51512	GTSE1	G2 and S-phase expressed 1	1.82893	2.93302	0.0384655	0.78571	FALSE
ENSG00000211752.3		TRBV27	T cell receptor beta variable 27	2.82608	-0.845587	0.0385026	0.78571	FALSE
ENSG00000168135.4	3761	KCNJ4	potassium inwardly rectifying channel subfamily J member 4	-2.69005	-0.826002	0.0385026	0.78571	FALSE
ENSG00000116176.6	25823	TPSG1	tryptase gamma 1	-2.62453	-0.874293	0.0385026	0.78571	FALSE
ENSG00000204103.4	9935	MAFB	MAF bZIP transcription factor B	1.77514	7.6512	0.0385065	0.78571	FALSE
ENSG00000133574.10	55303	GIMAP4	GTPase, IMAP family member 4	1.77768	6.33518	0.0386368	0.787916	FALSE
ENSG00000118193.12	9928	KIF14	kinesin family member 14	1.89387	1.66156	0.0386827	0.788402	FALSE
ENSG00000159110.19	3455	IFNAR2	interferon alpha and beta receptor subunit 2	1.77839	5.58965	0.0387957	0.790027	FALSE
ENSG00000164929.17	79870	BAALC	BAALC binder of MAP3K1 and KLF4	1.79991	3.80769	0.0388069	0.790027	FALSE
ENSG00000161921.15	58191	CXCL16	C-X-C motif chemokine ligand 16	1.77328	6.63767	0.0388796	0.791056	FALSE
ENSG00000180044.5	401097	C3orf80	chromosome 3 open reading frame 80	2.3268	-0.377263	0.0389831	0.791843	FALSE
ENSG00000181544.15	2187	FANCB	FA complementation group B	2.3268	-0.377263	0.0389831	0.791843	FALSE
ENSG00000175785.13	145270	PRIMA1	proline rich membrane anchor 1	-1.90313	1.77161	0.0389959	0.791843	FALSE
ENSG00000171522.6	5734	PTGER4	prostaglandin E receptor 4	1.78345	4.78955	0.0390072	0.791843	FALSE
ENSG00000000005.6	64102	TNMD	tenomodulin	-1.91651	1.19405	0.0390382	0.791989	FALSE
ENSG00000110057.8	81622	UNC93B1	unc-93 homolog B1, TLR signaling regulator	1.7717	6.58153	0.039059	0.791989	FALSE
ENSG00000143819.12	2052	EPHX1	epoxide hydrolase 1	-1.77082	6.80194	0.0390905	0.792179	FALSE
ENSG00000167964.12	25837	RAB26	RAB26, member RAS oncogene family	-1.85321	2.27027	0.0391372	0.792571	FALSE
ENSG00000135116.9	8739	HRK	harakiri, BCL2 interacting protein	-1.90797	1.46159	0.0391544	0.792571	FALSE
ENSG00000174059.16	947	CD34	CD34 molecule	-1.76795	7.93216	0.0392205	0.793457	FALSE
ENSG00000142871.17	3491	CYR61		1.77446	5.32403	0.0392556	0.793717	FALSE
ENSG00000013297.11	101928583	CLDN11	claudin 11	-1.80078	3.5784	0.0392781	0.79372	FALSE
ENSG00000140538.16	4916	NTRK3	neurotrophic receptor tyrosine kinase 3	-1.83828	2.60031	0.0393317	0.794002	FALSE
ENSG00000042062.12	140876	FAM65C		1.781	4.87388	0.0393427	0.794002	FALSE
ENSG00000196407.12	284486	THEM5	thioesterase superfamily member 5	-1.77284	5.4535	0.0393589	0.794002	FALSE
ENSG00000125730.16	718	C3	complement C3	-1.765	9.83529	0.0394261	0.794907	FALSE
ENSG00000189280.3	2709	GJB5	gap junction protein beta 5	-1.77388	5.09205	0.0395156	0.796136	FALSE
ENSG00000160111.13	27151	CPAMD8	C3 and PZP like alpha-2-macroglobulin domain containing 8	-1.79352	3.75997	0.039536	0.796136	FALSE
ENSG00000170271.11	10826	FAXDC2	fatty acid hydroxylase domain containing 2	-1.77022	5.97039	0.0395541	0.796136	FALSE
ENSG00000169994.18	4648	MYO7B	myosin VIIB	-1.81964	2.73091	0.0395915	0.796437	FALSE
ENSG00000188803.14	388336	SHISA6	shisa family member 6	-1.92322	0.921808	0.039742	0.799014	FALSE
ENSG00000109906.13	7704	ZBTB16	zinc finger and BTB domain containing 16	-1.82006	2.84419	0.0398113	0.799245	FALSE
ENSG00000225492.6	400759	GBP1P1	guanylate binding protein 1 pseudogene 1	1.81469	2.84984	0.0398113	0.799245	FALSE
ENSG00000116514.16	127544	RNF19B	ring finger protein 19B	1.76637	6.13757	0.0398208	0.799245	FALSE
ENSG00000111796.3	3820	KLRB1	killer cell lectin like receptor B1	1.83686	2.47848	0.0400843	0.803088	FALSE
ENSG00000127083.7	4958	OMD	osteomodulin	-1.78546	3.77634	0.0400941	0.803088	FALSE
ENSG00000196542.8	165679	SPTSSB	serine palmitoyltransferase small subunit B	-1.76348	6.10376	0.0401194	0.803088	FALSE
ENSG00000128805.14	58504	ARHGAP22	Rho GTPase activating protein 22	1.7882	3.72684	0.0401211	0.803088	FALSE
ENSG00000127585.12	146330	FBXL16	F-box and leucine rich repeat protein 16	-1.77803	4.03876	0.0401251	0.803088	FALSE
ENSG00000130822.15	139728	PNCK	pregnancy up-regulated nonubiquitous CaM kinase	-1.90838	1.12336	0.0401531	0.803198	FALSE
ENSG00000123609.10	9111	NMI	N-myc and STAT interactor	1.7658	5.61313	0.0401771	0.803227	FALSE
ENSG00000204538.4	170680	PSORS1C2	psoriasis susceptibility 1 candidate 2	-1.76846	5.21384	0.0402157	0.803547	FALSE
ENSG00000182487.12	654816	NCF1B	neutrophil cytosolic factor 1B pseudogene	1.8106	3.02447	0.0402875	0.80453	FALSE
ENSG00000213214.4	445328	ARHGEF35	Rho guanine nucleotide exchange factor 35	-1.78856	3.47543	0.0403438	0.805203	FALSE
ENSG00000173821.19	57674	RNF213	ring finger protein 213	1.75599	8.75471	0.0404341	0.806552	FALSE
ENSG00000204959.4		ARHGEF34P	Rho guanine nucleotide exchange factor 34, pseudogene	-1.80072	3.03713	0.0404874	0.807164	FALSE
ENSG00000066382.16	744	MPPED2	metallophosphoesterase domain containing 2	-1.90852	0.988428	0.0406049	0.809053	FALSE
ENSG00000143476.18	51514	DTL	denticleless E3 ubiquitin protein ligase homolog	1.82009	2.32813	0.0406761	0.810019	FALSE
ENSG00000165646.13	6571	SLC18A2	solute carrier family 18 member A2	-1.79756	3.21976	0.040722	0.81048	FALSE
ENSG00000177409.12	219285	SAMD9L	sterile alpha motif domain containing 9 like	1.75607	6.33653	0.0408048	0.811422	FALSE
ENSG00000065911.12	10797	MTHFD2	methylenetetrahydrofolate dehydrogenase (NADP+ dependent) 2, methenyltetrahydrofolate cyclohydrolase	1.76072	5.44933	0.0408149	0.811422	FALSE
ENSG00000184144.12	6900	CNTN2	contactin 2	-1.858	1.59585	0.0408803	0.812269	FALSE
ENSG00000039537.13	729	C6	complement C6	-1.83477	2.34035	0.0409949	0.81409	FALSE
ENSG00000165194.15	57526	PCDH19	protocadherin 19	-1.86277	1.71948	0.0410316	0.814366	FALSE
ENSG00000111907.21	7164	TPD52L1	TPD52 like 1	-1.75699	5.46801	0.0411702	0.816647	FALSE
ENSG00000197822.11	100506658	OCLN	occludin	-1.76525	4.14287	0.0411984	0.816647	FALSE
ENSG00000104881.16	10848	PPP1R13L	protein phosphatase 1 regulatory subunit 13 like	-1.75029	7.19391	0.0412154	0.816647	FALSE
ENSG00000198574.6	117157	SH2D1B	SH2 domain containing 1B	2.00489	0.404662	0.0414211	0.820266	FALSE
ENSG00000173200.13	165631	PARP15	poly(ADP-ribose) polymerase family member 15	1.76606	4.43927	0.0414967	0.820527	FALSE
ENSG00000111331.13	4940	OAS3	2'-5'-oligoadenylate synthetase 3	1.74681	7.83283	0.0415136	0.820527	FALSE
ENSG00000186188.10	338557	FFAR4	free fatty acid receptor 4	-1.92944	1.22818	0.0415891	0.820527	FALSE
ENSG00000089127.13	4938	OAS1	2'-5'-oligoadenylate synthetase 1	1.7456	7.54161	0.041684	0.820527	FALSE
ENSG00000138395.15	65061	CDK15	cyclin dependent kinase 15	-1.88051	1.39911	0.041722	0.820527	FALSE
ENSG00000175894.17	54084	TSPEAR	thrombospondin type laminin G domain and EAR repeats	-1.88051	1.39911	0.041722	0.820527	FALSE
ENSG00000285531.1		ENSG00000285531.1		3.10051	-1.19329	0.0417569	0.820527	FALSE
ENSG00000144229.12	80731	THSD7B	thrombospondin type 1 domain containing 7B	-2.90711	-1.13533	0.0417569	0.820527	FALSE
ENSG00000204978.2	100170765	ERICH4	glutamate rich 4	-2.90711	-1.13533	0.0417569	0.820527	FALSE
ENSG00000235268.2	390245	KDM4E	lysine demethylase 4E	-2.90711	-1.13533	0.0417569	0.820527	FALSE
ENSG00000128692.8		EIF2S2P4	eukaryotic translation initiation factor 2 subunit 2 beta pseudogene 4	2.83304	-1.14736	0.0417569	0.820527	FALSE
ENSG00000278603.1		RP13-608F4.5		-2.81496	-1.15213	0.0417569	0.820527	FALSE
ENSG00000211786.3		TRAV8-2		2.76259	-1.14709	0.0417569	0.820527	FALSE
ENSG00000230204.1		FTH1P5	ferritin heavy chain 1 pseudogene 5	2.74326	-1.09336	0.0417569	0.820527	FALSE
ENSG00000184985.16	57537	SORCS2	sortilin related VPS10 domain containing receptor 2	1.78085	3.35407	0.0418877	0.822643	FALSE
ENSG00000171368.12	11076	TPPP	tubulin polymerization promoting protein	-1.76985	3.70148	0.0420114	0.823891	FALSE
ENSG00000197406.7	1735	DIO3	iodothyronine deiodinase 3	-1.9009	0.904933	0.0420188	0.823891	FALSE
ENSG00000182687.4	8811	GALR2	galanin receptor 2	2.41005	-0.592176	0.0420281	0.823891	FALSE
ENSG00000166741.7	4837	NNMT	nicotinamide N-methyltransferase	1.74352	6.82888	0.0420437	0.823891	FALSE
ENSG00000172155.9	353134	LCE1D	late cornified envelope 1D	-1.74974	5.01615	0.0421348	0.82522	FALSE
ENSG00000149527.18	9651	PLCH2	phospholipase C eta 2	-1.74507	5.84807	0.0421931	0.825908	FALSE
ENSG00000138670.17	153020	RASGEF1B	RasGEF domain family member 1B	1.74459	6.14145	0.0422612	0.826786	FALSE
ENSG00000146285.14	256380	SCML4	Scm polycomb group protein like 4	1.77429	3.22738	0.0423158	0.8274	FALSE
ENSG00000148357.16	256158	HMCN2	hemicentin 2	-1.74879	4.73979	0.0424077	0.828743	FALSE
ENSG00000071539.14	9319	TRIP13	thyroid hormone receptor interactor 13	1.79427	2.73098	0.0424723	0.82955	FALSE
ENSG00000165474.7	2706	GJB2	gap junction protein beta 2	1.73749	8.04507	0.0425314	0.830249	FALSE
ENSG00000007372.22	5080	PAX6	paired box 6	-2.02874	0.485796	0.0426136	0.830453	FALSE
ENSG00000101986.12	215	ABCD1	ATP binding cassette subfamily D member 1	1.74574	5.26257	0.0426184	0.830453	FALSE
ENSG00000263155.6	100820829	MYZAP	myocardial zonula adherens protein	-1.75717	4.25745	0.042628	0.830453	FALSE
ENSG00000128016.6	7538	ZFP36	ZFP36 ring finger protein	1.73723	7.44253	0.0426352	0.830453	FALSE
ENSG00000089101.18	26074	CFAP61	cilia and flagella associated protein 61	-1.8894	0.970693	0.0428262	0.833416	FALSE
ENSG00000089250.19	4842	NOS1	nitric oxide synthase 1	-1.77352	3.08462	0.0428341	0.833416	FALSE
ENSG00000119630.14	5228	PGF	placental growth factor	1.74574	4.91299	0.0429181	0.834595	FALSE
ENSG00000171533.11	4135	MAP6	microtubule associated protein 6	-1.78232	3.04921	0.0430259	0.836043	FALSE
ENSG00000111799.21	1303	COL12A1	collagen type XII alpha 1 chain	-1.7339	7.24716	0.0430396	0.836043	FALSE
ENSG00000123096.11	8082	SSPN	sarcospan	-1.75173	4.3163	0.0430803	0.836379	FALSE
ENSG00000184012.12	7113	TMPRSS2	transmembrane serine protease 2	-1.76657	3.24815	0.0431173	0.83664	FALSE
ENSG00000265460.6		RP11-690G19.4		-2.20461	-0.132024	0.0433428	0.839691	FALSE
ENSG00000182256.13	2567	GABRG3	gamma-aminobutyric acid type A receptor subunit gamma3	-2.13079	-0.128076	0.0433428	0.839691	FALSE
ENSG00000080986.13	10403	NDC80	NDC80 kinetochore complex component	1.78571	2.80445	0.0433453	0.839691	FALSE
ENSG00000272899.4	100130705	RP11-309L24.4		1.79008	2.68346	0.0434186	0.840298	FALSE
ENSG00000140406.3	59274	MESDC1		1.73562	5.6181	0.0434238	0.840298	FALSE
ENSG00000135899.17	3431	SP110	SP110 nuclear body protein	1.73534	5.72724	0.0435267	0.841628	FALSE
ENSG00000111644.8	84519	ACRBP	acrosin binding protein	1.81576	2.03862	0.0435398	0.841628	FALSE
ENSG00000276043.5	29128	UHRF1	ubiquitin like with PHD and ring finger domains 1	1.75865	3.60585	0.0436056	0.842441	FALSE
ENSG00000050030.15	340533	KIAA2022		-2.09983	0.258406	0.0436439	0.842726	FALSE
ENSG00000111432.4	11211	FZD10	frizzled class receptor 10	-1.76124	3.50033	0.0436906	0.843169	FALSE
ENSG00000214274.9	283	ANG	angiogenin	-1.75935	3.42851	0.0437546	0.843946	FALSE
ENSG00000203685.10	375057	STUM	stum, mechanosensory transduction mediator homolog	-1.74536	4.13858	0.0439508	0.847201	FALSE
ENSG00000235568.6	150372	NFAM1	NFAT activating protein with ITAM motif 1	1.73286	5.19623	0.0439709	0.847201	FALSE
ENSG00000163347.6	9076	CLDN1	claudin 1	-1.72404	7.88535	0.044087	0.848979	FALSE
ENSG00000203785.9	6704	SPRR2E	small proline rich protein 2E	-1.72278	8.74155	0.0441613	0.84995	FALSE
ENSG00000222009.8	149478	BTBD19	BTB domain containing 19	1.73853	4.43949	0.0442426	0.851054	FALSE
ENSG00000078081.8	27074	LAMP3	lysosomal associated membrane protein 3	1.72874	5.40025	0.0443587	0.852827	FALSE
ENSG00000130707.17	445	ASS1	argininosuccinate synthase 1	-1.72478	6.36072	0.0444455	0.854015	FALSE
ENSG00000243742.5	113157	RPLP0P2	ribosomal protein lateral stalk subunit P0 pseudogene 2	1.82116	1.89558	0.0444685	0.854015	FALSE
ENSG00000138821.13	64116	SLC39A8	solute carrier family 39 member 8	1.72291	6.16338	0.0446343	0.856103	FALSE
ENSG00000108352.12	51195	RAPGEFL1	Rap guanine nucleotide exchange factor like 1	-1.71948	7.54384	0.044664	0.856103	FALSE
ENSG00000141744.3	5409	PNMT	phenylethanolamine N-methyltransferase	-2.31208	-0.481283	0.0446974	0.856103	FALSE
ENSG00000256797.1	100431172	KLRF2	killer cell lectin like receptor F2	-2.31208	-0.481283	0.0446974	0.856103	FALSE
ENSG00000264743.2		DPRXP4	divergent-paired related homeobox pseudogene 4	2.27261	-0.417542	0.0446974	0.856103	FALSE
ENSG00000143590.14	1944	EFNA3	ephrin A3	-1.72585	5.48003	0.0447821	0.85718	FALSE
ENSG00000167759.13	26085	KLK13	kallikrein related peptidase 13	1.73076	4.77445	0.0448411	0.85718	FALSE
ENSG00000178538.10	767	CA8	carbonic anhydrase 8	-2.06558	0.359981	0.0448499	0.85718	FALSE
ENSG00000006377.11	1750	DLX6	distal-less homeobox 6	-2.06558	0.35998	0.0448499	0.85718	FALSE
ENSG00000141293.16	8631	SKAP1	src kinase associated phosphoprotein 1	1.7599	3.2226	0.0449599	0.857607	FALSE
ENSG00000244476.3	405754	ERVFRD-1		-2.14798	-0.000377903	0.0449855	0.857607	FALSE
ENSG00000100604.13	1113	CHGA	chromogranin A	-2.13421	-0.010686	0.0449855	0.857607	FALSE
ENSG00000248144.6	126	ADH1C	alcohol dehydrogenase 1C (class I), gamma polypeptide	-2.10167	0.0260953	0.0449855	0.857607	FALSE
ENSG00000221955.10	84561	SLC12A8	solute carrier family 12 member 8	1.82894	1.52898	0.0449927	0.857607	FALSE
ENSG00000173338.12	10089	KCNK7	potassium two pore domain channel subfamily K member 7	-1.72592	4.92818	0.0451121	0.859423	FALSE
ENSG00000137571.11	81796	SLCO5A1	solute carrier organic anion transporter family member 5A1	1.94703	0.958595	0.045187	0.85993	FALSE
ENSG00000250461.1		RP11-631M6.2		1.88697	0.964376	0.045187	0.85993	FALSE
ENSG00000198133.8	161145	TMEM229B	transmembrane protein 229B	1.73476	3.92184	0.0452406	0.860491	FALSE
ENSG00000168461.13	11031	RAB31	RAB31, member RAS oncogene family	1.71604	6.49779	0.0453004	0.860895	FALSE
ENSG00000123975.5	1164	CKS2	CDC28 protein kinase regulatory subunit 2	1.7462	3.44719	0.0453254	0.860895	FALSE
ENSG00000170458.14	929	CD14	CD14 molecule	1.71405	7.39984	0.0453345	0.860895	FALSE
ENSG00000075673.11	479	ATP12A	ATPase H+/K+ transporting non-gastric alpha2 subunit	-1.72416	4.96903	0.0453904	0.861499	FALSE
ENSG00000125285.5	11166	SOX21	SRY-box transcription factor 21	-1.73527	3.62553	0.0454939	0.863003	FALSE
ENSG00000042493.16	822	CAPG	capping actin protein, gelsolin like	1.71093	8.04706	0.0456232	0.86374	FALSE
ENSG00000185008.17	6092	ROBO2	roundabout guidance receptor 2	-1.80078	2.23006	0.0457411	0.86374	FALSE
ENSG00000128335.14	23780	APOL2	apolipoprotein L2	1.71187	6.53575	0.0457888	0.86374	FALSE
ENSG00000139278.10	11010	GLIPR1	GLI pathogenesis related 1	1.71539	5.44416	0.0457948	0.86374	FALSE
ENSG00000277443.3	4082	MARCKS	myristoylated alanine rich protein kinase C substrate	1.70936	8.206	0.0457955	0.86374	FALSE
ENSG00000126545.14	1446	CSN1S1	casein alpha s1	-3.37936	-1.52907	0.0457996	0.86374	FALSE
ENSG00000215838.4	440700	RP11-466F5.6		-3.37163	-1.5131	0.0457996	0.86374	FALSE
ENSG00000226937.9		CEP164P1	centrosomal protein 164 pseudogene 1	-3.28025	-1.58717	0.0457996	0.86374	FALSE
ENSG00000175841.8		FAM172BP	family with sequence similarity 172 member B, pseudogene	3.23227	-1.54306	0.0457996	0.86374	FALSE
ENSG00000213235.3		EEF1A1P16	eukaryotic translation elongation factor 1 alpha 1 pseudogene 16	-3.21937	-1.57532	0.0457996	0.86374	FALSE
ENSG00000278030.1		TRBV7-9		2.95435	-1.44635	0.0457996	0.86374	FALSE
ENSG00000095539.15	57715	SEMA4G	semaphorin 4G	-1.72306	4.26482	0.0458775	0.864625	FALSE
ENSG00000004846.16	340273	ABCB5	ATP binding cassette subfamily B member 5	-1.76175	2.76756	0.0458951	0.864625	FALSE
ENSG00000172379.21	100847042	ARNT2	aryl hydrocarbon receptor nuclear translocator 2	1.74427	3.3778	0.04608	0.86765	FALSE
ENSG00000241278.1		ENPP7P4	ectonucleotide pyrophosphatase/phosphodiesterase 7 pseudogene 4	-2.61255	-0.883053	0.0461955	0.868446	FALSE
ENSG00000272710.2		CTD-2026G6.3		-2.61255	-0.883053	0.0461955	0.868446	FALSE
ENSG00000197721.16	1379	CR1L	complement C3b/C4b receptor 1 like	2.47167	-0.892404	0.0461955	0.868446	FALSE
ENSG00000198039.11	10793	ZNF273	zinc finger protein 273	-1.71345	5.11643	0.0462997	0.868745	FALSE
ENSG00000213366.13	2946	GSTM2	glutathione S-transferase mu 2	-1.70728	6.65765	0.0462999	0.868745	FALSE
ENSG00000228727.9	401251	SAPCD1	suppressor APC domain containing 1	-1.92178	0.788432	0.046309	0.868745	FALSE
ENSG00000157890.17	84465	MEGF11	multiple EGF like domains 11	-1.89666	0.796329	0.046309	0.868745	FALSE
ENSG00000198417.7	4494	MT1F	metallothionein 1F	1.74615	2.74692	0.0464299	0.870555	FALSE
ENSG00000059378.12	64761	PARP12	poly(ADP-ribose) polymerase family member 12	1.70481	7.19044	0.046486	0.871147	FALSE
ENSG00000167900.12	7083	TK1	thymidine kinase 1	1.71915	4.40673	0.0465405	0.87171	FALSE
ENSG00000111679.17	5777	PTPN6	protein tyrosine phosphatase non-receptor type 6	1.70446	6.81203	0.0466112	0.872575	FALSE
ENSG00000178752.16	151176	ERFE	erythroferrone	2.16697	-0.255882	0.0467816	0.87329	FALSE
ENSG00000183260.7	140701	ABHD16B	abhydrolase domain containing 16B	1.72973	3.49703	0.0467917	0.87329	FALSE
ENSG00000204539.4	1041	CDSN	corneodesmosin	-1.9349	0.542825	0.0468627	0.87329	FALSE
ENSG00000171345.13	3880	KRT19	keratin 19	-1.70503	6.14702	0.0468783	0.87329	FALSE
ENSG00000156970.12	701	BUB1B	BUB1 mitotic checkpoint serine/threonine kinase B	1.74563	2.82119	0.0471519	0.87329	FALSE
ENSG00000171914.16	83660	TLN2	talin 2	-1.7066	5.04822	0.0473329	0.87329	FALSE
ENSG00000283227.1		RP1-20N18.10		-1.69863	6.3643	0.0474689	0.87329	FALSE
ENSG00000125430.9	9953	HS3ST3B1	heparan sulfate-glucosamine 3-sulfotransferase 3B1	1.72108	3.86267	0.0474736	0.87329	FALSE
ENSG00000087085.15	43	ACHE	acetylcholinesterase (Cartwright blood group)	1.75192	2.69801	0.0475673	0.87329	FALSE
ENSG00000274049.4		INO80B-WBP1		-2.10022	0.231784	0.0475712	0.87329	FALSE
ENSG00000244094.2	6705	SPRR2F	small proline rich protein 2F	-2.06281	0.239614	0.0475712	0.87329	FALSE
ENSG00000173530.6	8793	TNFRSF10D	TNF receptor superfamily member 10d	1.72424	3.43043	0.0476051	0.87329	FALSE
ENSG00000270885.1	91608	RASL10B	RAS like family 10 member B	-1.88357	0.932584	0.0476972	0.87329	FALSE
ENSG00000165507.8	11067	C10orf10		-1.69624	6.42206	0.0477275	0.87329	FALSE
ENSG00000163710.9	26577	PCOLCE2	procollagen C-endopeptidase enhancer 2	-1.70387	4.69455	0.047788	0.87329	FALSE
ENSG00000100626.17	57452	GALNT16	polypeptide N-acetylgalactosaminyltransferase 16	-1.70199	4.92038	0.0478039	0.87329	FALSE
ENSG00000135362.14	79899	PRR5L	proline rich 5 like	1.72071	3.73663	0.0478226	0.87329	FALSE
ENSG00000159363.18	23400	ATP13A2	ATPase cation transporting 13A2	1.69492	6.56855	0.0478565	0.87329	FALSE
ENSG00000131620.17	55107	ANO1	anoctamin 1	-1.69656	6.2726	0.0478765	0.87329	FALSE
ENSG00000180096.12	1731	SEPT1		1.69888	5.29702	0.0479145	0.87329	FALSE
ENSG00000171777.16	115727	RASGRP4	RAS guanyl releasing protein 4	1.71189	4.22528	0.0479885	0.87329	FALSE
ENSG00000172350.10	64137	ABCG4	ATP binding cassette subfamily G member 4	1.84572	1.45874	0.0480226	0.87329	FALSE
ENSG00000149124.11	10249	GLYAT	glycine-N-acyltransferase	-1.78367	1.96494	0.0480341	0.87329	FALSE
ENSG00000152377.14	6695	SPOCK1	SPARC (osteonectin), cwcv and kazal like domains proteoglycan 1	-1.70188	4.93106	0.0480866	0.87329	FALSE
ENSG00000165795.23	102465428	NDRG2	NDRG family member 2	-1.69104	7.50333	0.0481317	0.87329	FALSE
ENSG00000198010.12	619343	DLGAP2	DLG associated protein 2	-5.90015	-2.05289	0.0482191	0.87329	FALSE
ENSG00000185792.9	338321	NLRP9	NLR family pyrin domain containing 9	5.89528	-2.01661	0.0482191	0.87329	FALSE
ENSG00000249967.1		RP11-548K23.11		-5.87788	-2.06745	0.0482191	0.87329	FALSE
ENSG00000241431.1		RPL37P6	ribosomal protein L37 pseudogene 6	-5.87564	-2.06891	0.0482191	0.87329	FALSE
ENSG00000260571.1		BNIP3P5	BCL2 interacting protein 3 pseudogene 5	-5.8755	-2.06878	0.0482191	0.87329	FALSE
ENSG00000255042.3	441601	RP11-347H15.5		-5.87334	-2.07041	0.0482191	0.87329	FALSE
ENSG00000243838.1		PSMC1P7	proteasome 26S subunit, ATPase 1 pseudogene 7	-5.87281	-2.07075	0.0482191	0.87329	FALSE
ENSG00000145626.11	133688	UGT3A1	UDP glycosyltransferase family 3 member A1	-5.8719	-2.07134	0.0482191	0.87329	FALSE
ENSG00000156687.11	137970	UNC5D	unc-5 netrin receptor D	-5.8719	-2.07134	0.0482191	0.87329	FALSE
ENSG00000181778.4	169693	TMEM252	transmembrane protein 252	-5.8719	-2.07134	0.0482191	0.87329	FALSE
ENSG00000186326.3	388531	RGS9BP	regulator of G protein signaling 9 binding protein	-5.8719	-2.07134	0.0482191	0.87329	FALSE
ENSG00000198797.7	57795	BRINP2	BMP/retinoic acid inducible neural specific 2	-5.8719	-2.07134	0.0482191	0.87329	FALSE
ENSG00000204711.9	138255	C9orf135		-5.8719	-2.07134	0.0482191	0.87329	FALSE
ENSG00000204928.2	643226	GRXCR2	glutaredoxin and cysteine rich domain containing 2	-5.8719	-2.07134	0.0482191	0.87329	FALSE
ENSG00000244222.2		OR7E121P	olfactory receptor family 7 subfamily E member 121 pseudogene	-5.8719	-2.07134	0.0482191	0.87329	FALSE
ENSG00000249853.7	222537	HS3ST5	heparan sulfate-glucosamine 3-sulfotransferase 5	-5.8719	-2.07134	0.0482191	0.87329	FALSE
ENSG00000262503.1		RP11-530N7.2		-5.8719	-2.07134	0.0482191	0.87329	FALSE
ENSG00000263045.1		RP11-28B23.1		-5.8719	-2.07134	0.0482191	0.87329	FALSE
ENSG00000229419.1		RALGAPA1P1	RALGAPA1 pseudogene 1	-5.83002	-2.09846	0.0482191	0.87329	FALSE
ENSG00000270099.1		RP11-248J23.7		5.82424	-2.06313	0.0482191	0.87329	FALSE
ENSG00000239402.3		CYP4F62P	cytochrome P450 family 4 subfamily F member 62, pseudogene	5.80396	-2.07627	0.0482191	0.87329	FALSE
ENSG00000080511.4	50700	RDH8	retinol dehydrogenase 8	5.79494	-2.08209	0.0482191	0.87329	FALSE
ENSG00000126231.14	8858	PROZ	protein Z, vitamin K dependent plasma glycoprotein	5.79494	-2.08209	0.0482191	0.87329	FALSE
ENSG00000140557.12	8128	ST8SIA2	ST8 alpha-N-acetyl-neuraminide alpha-2,8-sialyltransferase 2	5.79494	-2.08209	0.0482191	0.87329	FALSE
ENSG00000149735.7	170589	GPHA2	glycoprotein hormone subunit alpha 2	5.79494	-2.08209	0.0482191	0.87329	FALSE
ENSG00000179097.5	3355	HTR1F	5-hydroxytryptamine receptor 1F	5.79494	-2.08209	0.0482191	0.87329	FALSE
ENSG00000196565.15	3048	HBG2	hemoglobin subunit gamma 2	5.79494	-2.08209	0.0482191	0.87329	FALSE
ENSG00000226967.1		HAUS4P1	HAUS augmin like complex subunit 4 pseudogene 1	5.79494	-2.08209	0.0482191	0.87329	FALSE
ENSG00000228415.3		PTMAP1	prothymosin alpha pseudogene 1	5.79494	-2.08209	0.0482191	0.87329	FALSE
ENSG00000241233.3	57830	KRTAP5-8		5.79494	-2.08209	0.0482191	0.87329	FALSE
ENSG00000255274.9	100526771	TMPRSS4-AS1		5.79494	-2.08209	0.0482191	0.87329	FALSE
ENSG00000258872.2		FDPSP3	farnesyl diphosphate synthase pseudogene 3	5.79494	-2.08209	0.0482191	0.87329	FALSE
ENSG00000282499.1		TRBV25-1		5.79494	-2.08209	0.0482191	0.87329	FALSE
ENSG00000188778.6	155	ADRB3	adrenoceptor beta 3	-5.78827	-2.1252	0.0482191	0.87329	FALSE
ENSG00000211972.2		IGHV3-66		-5.74802	-2.15072	0.0482191	0.87329	FALSE
ENSG00000211967.3		IGHV3-53		-5.74786	-2.15083	0.0482191	0.87329	FALSE
ENSG00000230202.1		RP11-632C17__A.1		-5.74733	-2.15116	0.0482191	0.87329	FALSE
ENSG00000267441.1		RP1-37N7.5		-4.11353	-2.11145	0.0482191	0.87329	FALSE
ENSG00000204790.9		BX255923.2		-4.06443	-2.07776	0.0482191	0.87329	FALSE
ENSG00000124785.9	51299	NRN1	neuritin 1	-1.69705	5.36543	0.0482909	0.873473	FALSE
ENSG00000153246.13	22925	PLA2R1	phospholipase A2 receptor 1	-1.69456	5.70205	0.048334	0.873473	FALSE
ENSG00000206066.3		IGLL3P	immunoglobulin lambda like polypeptide 3, pseudogene	1.83419	1.50248	0.0484396	0.873473	FALSE
ENSG00000065328.16	55388	MCM10	minichromosome maintenance 10 replication initiation factor	1.82367	1.49451	0.0484396	0.873473	FALSE
ENSG00000171462.15	65989	DLK2	delta like non-canonical Notch ligand 2	-1.74848	2.60535	0.0484432	0.873473	FALSE
ENSG00000180209.11	29895	MYLPF		-2.15749	-0.167139	0.0484502	0.873473	FALSE
ENSG00000167664.8	126259	TMIGD2	transmembrane and immunoglobulin domain containing 2	2.07837	-0.142878	0.0484502	0.873473	FALSE
ENSG00000260105.6	90586	AOC4P	amine oxidase copper containing 4, pseudogene	-2.04954	-0.15566	0.0484502	0.873473	FALSE
ENSG00000188305.6	374872	C19orf35		1.94954	0.703709	0.0484745	0.873473	FALSE
ENSG00000187808.5	347454	SOWAHD	sosondowah ankyrin repeat domain family member D	1.8889	0.73514	0.0484745	0.873473	FALSE
ENSG00000158473.6	912	CD1D	CD1d molecule	1.8004	1.71388	0.048632	0.875868	FALSE
ENSG00000172936.14	4615	MYD88	MYD88 innate immune signal transduction adaptor	1.68665	6.9435	0.0487998	0.878061	FALSE
ENSG00000133135.14	79589	RNF128	ring finger protein 128	-1.73601	2.91301	0.0488031	0.878061	FALSE
ENSG00000183117.19	64478	CSMD1	CUB and Sushi multiple domains 1	-1.79969	1.54155	0.048834	0.878174	FALSE
ENSG00000148498.16	56288	PARD3	par-3 family cell polarity regulator	-1.68947	6.07571	0.0488588	0.878176	FALSE
ENSG00000144843.11	141	ADPRH	ADP-ribosylarginine hydrolase	1.6999	4.16867	0.048962	0.879586	FALSE
ENSG00000186204.14	66002	CYP4F12	cytochrome P450 family 4 subfamily F member 12	-1.68929	5.48958	0.0490189	0.879642	FALSE
ENSG00000136492.8	83990	BRIP1	BRCA1 interacting helicase 1	1.74282	2.77012	0.0490211	0.879642	FALSE
ENSG00000275011.1		RP11-599B13.9		-1.71914	3.16926	0.0490458	0.879642	FALSE
ENSG00000141497.14	84225	ZMYND15	zinc finger MYND-type containing 15	1.71037	3.73902	0.0490639	0.879642	FALSE
ENSG00000023445.14	330	BIRC3	baculoviral IAP repeat containing 3	1.68662	5.88857	0.0491141	0.879766	FALSE
ENSG00000177706.9	56975	FAM20C	FAM20C golgi associated secretory pathway kinase	1.68581	6.03731	0.0491736	0.879766	FALSE
ENSG00000185736.16	105	ADARB2	adenosine deaminase RNA specific B2 (inactive)	-2.36512	-0.70972	0.049219	0.879766	FALSE
ENSG00000224999.1		VTA1P1	vesicle trafficking 1 pseudogene 1	-2.36343	-0.719346	0.049219	0.879766	FALSE
ENSG00000160963.14	136227	COL26A1	collagen type XXVI alpha 1 chain	-2.36343	-0.719349	0.049219	0.879766	FALSE
ENSG00000165682.14	51266	CLEC1B	C-type lectin domain family 1 member B	2.34628	-0.639081	0.049219	0.879766	FALSE
ENSG00000022267.17	2273	FHL1	four and a half LIM domains 1	-1.68145	8.02105	0.0492831	0.879953	FALSE
ENSG00000167363.14	64122	FN3K	fructosamine 3 kinase	-1.71218	3.26427	0.0492981	0.879953	FALSE
ENSG00000128815.19		WDFY4	WDFY family member 4	1.69409	4.88573	0.0493037	0.879953	FALSE
ENSG00000108244.16	25984	KRT23	keratin 23	-1.68264	6.49245	0.0494275	0.88172	FALSE
ENSG00000130751.9	4861	NPAS1	neuronal PAS domain protein 1	-1.73316	2.72542	0.0494759	0.881968	FALSE
ENSG00000058404.20	816	CAMK2B	calcium/calmodulin dependent protein kinase II beta	-2.00539	0.431547	0.0495113	0.881968	FALSE
[truncated: 33,608 more rows]

## Sheet: NOISeq
SYMBOL	M	D	prob	Lesional_mean	Normal_mean	ranking	Length	GC	Biotype	DEG	log2mean
CCL7	37.8506	1691.3	1	1690.3	6.8201e-09	1690.73	8464	47.47	protein_coding	TRUE	9.72307
ACOD1	36.2407	554.769	0.999977	553.769	6.8201e-09	554.954	14814	52.66	protein_coding	TRUE	8.11314
HIST2H2AA3	35.4041	311.093	0.999795	310.093	6.8201e-09	312.107	36937	40.37	unprocessed_pseudogene	TRUE	7.27656
PKD2L1	35.139	259.039	0.999626	258.039	6.8201e-09	260.421	20008	41.26	protein_coding	TRUE	7.01145
CTD.3214H19.16	34.5382	171.152	0.998917	170.152	6.8201e-09	173.622	274	62.18	unprocessed_pseudogene	TRUE	6.41068
NME1.NME2	33.9938	117.668	0.996973	116.668	6.8201e-09	121.519	8173	62	protein_coding	TRUE	5.86626
CTD.2207O23.3	33.9817	116.689	0.996922	115.689	6.8201e-09	120.577	251	37.7	processed_pseudogene	TRUE	5.85411
AC007192.4	33.7094	96.7933	0.994852	95.7933	6.8201e-09	101.551	4024	59.93	protein_coding	TRUE	5.58185
SLC18A3	33.6329	91.8453	0.994085	90.8453	6.8201e-09	96.8712	86549	48.17	protein_coding	TRUE	5.50534
SPRR3	33.4877	83.1473	0.992257	82.1473	6.8201e-09	88.7108	20476	39.37	protein_coding	TRUE	5.36014
SPDYE10P	-33.3187	69.195	0.98754	6.3653e-09	68.195	-75.8992	29242	41.87	protein_coding	TRUE	5.09159
TRBC2	32.9141	56.1983	0.978444	55.1983	6.8201e-09	64.2666	591	41.22	processed_pseudogene	TRUE	4.78655
CEBPE	32.9112	56.087	0.978323	55.087	6.8201e-09	64.1695	57452	36.94	protein_coding	TRUE	4.78364
RP11.330H6.5	32.8357	53.2782	0.975198	52.2782	6.8201e-09	61.7349	19874	45.46	protein_coding	TRUE	4.70814
ENSG00000284554.2	27.6473	135.693	0.968465	134.693	6.40752e-07	137.501	599	53.33	processed_pseudogene	TRUE	6.07353
AQP7P2	-32.7562	47.1756	0.966587	6.3653e-09	46.1756	-56.6141	102592	45.85	protein_coding	TRUE	4.52906
IKBKGP1	-27.938	101.935	0.966021	3.92531e-07	100.935	-104.731	996	46.54	processed_pseudogene	TRUE	5.65729
GGT3P	-32.7354	46.5151	0.965465	6.3653e-09	45.5151	-56.0646	23324.5	43.96	protein_coding	TRUE	4.50827
CRHR1.1	-32.6195	43.0014	0.958395	6.3653e-09	42.0014	-53.1804	923	46.86	transcribed_unprocessed_pseudogene	TRUE	4.39237
IGHV4.39	-32.6187	42.9778	0.958354	6.3653e-09	41.9778	-53.1612	13567	40.23	protein_coding	TRUE	4.39156
AC138647.1	-32.5254	40.3486	0.95182	6.3653e-09	39.3486	-51.051	4820	47.58	protein_coding	TRUE	4.29824
IMPDH1P10	32.4227	40.2649	0.951591	39.2649	6.8201e-09	50.9211	168	44.38	processed_pseudogene	TRUE	4.29517
MRGPRE	-32.4869	39.3131	0.948928	6.3653e-09	38.3131	-50.2324	5852.5	53.23	protein_coding	TRUE	4.25977
SHD	32.3637	38.6911	0.94718	37.6911	6.8201e-09	49.6793	556961	37.5	protein_coding	TRUE	4.23615
HES5	-29.5729	37.7625	0.943594	4.60349e-08	36.7625	-47.1809	19711	41.11	protein_coding	TRUE	4.20016
HSPA1B	32.1436	33.3578	0.928141	32.3578	6.8201e-09	45.6096	459	44.78	processed_pseudogene	TRUE	4.01604
TM4SF19.TCTEX1D2	31.9729	29.7476	0.910757	28.7476	6.8201e-09	42.9964	290	45.02	processed_pseudogene	TRUE	3.84537
HSFX2	-32.0662	29.6219	0.910119	6.3653e-09	28.6219	-42.982	282	38.87	processed_pseudogene	TRUE	3.83905
SLC11A1	4.59126	2728.9	0.907019	2845.97	118.065	2727.9	15234	43.14	protein_coding	TRUE	10.5333
FCN1	4.40925	7784.83	0.907019	8168.25	384.425	7783.83	5922	63.14	protein_coding	TRUE	12.0622
MMP9	4.79248	7386.45	0.907019	7661.93	276.476	7385.45	26220	49.38	protein_coding	TRUE	11.9546
IL4I1	5.1245	3790.35	0.907019	3901.19	111.833	3789.36	37891	38.01	protein_coding	TRUE	10.9705
CCL2	5.6257	18484.8	0.907019	18865.9	382.095	18483.8	20551.5	44.01	protein_coding	TRUE	13.2324
CCL8	7.19098	10519.7	0.907019	10591.2	72.4843	10518.7	25376	44.1	protein_coding	TRUE	12.3804
SCGB2A2	-4.50295	7772.08	0.907019	358.549	8129.63	-7771.09	16664	38.99	protein_coding	TRUE	12.0512
OTOF	5.58627	2046.95	0.907019	2089.44	43.4906	2045.96	2534	56.38	protein_coding	TRUE	10.0586
SPP1	5.45385	4657.78	0.907019	4765.51	108.726	4656.78	17505	38.46	protein_coding	TRUE	11.251
CD274	4.13405	1372.65	0.907019	1454.49	82.8392	1371.65	12971.5	42.6	protein_coding	TRUE	9.58621
SCGB1D2	-6.61789	3665.18	0.907019	37.6911	3701.87	-3664.19	10528	34.9	protein_coding	TRUE	10.8687
IL1B	4.77871	1534.74	0.907019	1591.73	57.9874	1533.75	30551	34.14	protein_coding	TRUE	9.688
APOBEC3A	6.79156	7213.84	0.907019	7278.55	65.7026	7212.85	17089	38.66	protein_coding	TRUE	11.8424
CTSL	4.41257	36255.7	0.907019	38040.9	1786.22	36254.7	106792	38.49	protein_coding	TRUE	14.2815
SDS	6.90691	3200.09	0.907019	3225.97	26.8828	3199.1	24239	47.85	protein_coding	TRUE	10.6675
BCL2A1	5.71401	1760.53	0.907019	1793.7	34.1711	1759.54	118909	39.86	protein_coding	TRUE	9.83595
ITGAX	4.22587	4917.94	0.907019	5194.55	277.61	4916.94	77582	38.27	protein_coding	TRUE	11.4179
S100A8	4.38317	34006.9	0.907019	35717.6	1711.66	34005.9	13378	40.95	protein_coding	TRUE	14.1919
GBP5	4.37279	4180.64	0.907019	4391.62	211.975	4179.65	5713	36.09	protein_coding	TRUE	11.1685
PIP	-7.06125	6149.94	0.907019	46.3891	6195.33	-6148.95	98908	42.18	protein_coding	TRUE	11.6077
HK3	4.60088	1591.06	0.907019	1658.41	68.3423	1590.07	33726.5	37.07	protein_coding	TRUE	9.75384
DCD	-11.3733	71760.3	0.907019	27.0603	71786.4	-71759.3	82957	39.59	protein_coding	TRUE	15.132
S100A9	4.24446	58434.2	0.907019	61687.8	3254.54	58433.3	12717	58.83	protein_coding	TRUE	14.9869
CCR1	4.93661	4909.13	0.907019	5073.8	165.678	4908.13	8741.5	54.24	protein_coding	TRUE	11.3552
PLIN1	-4.14675	13391.2	0.907019	801.178	14191.4	-13390.2	28752	39.07	protein_coding	TRUE	12.872
MS4A6E	8.29463	1950.09	0.907019	1955.32	6.22708	1949.11	4434	47.12	protein_coding	TRUE	9.93777
KLK6	5.11249	1566.42	0.907019	1612.02	46.5971	1565.43	17332.5	52.57	protein_coding	TRUE	9.69577
CXCL10	5.71827	9039.06	0.907019	9213.06	174.998	9038.07	28762.5	41.14	protein_coding	TRUE	12.1966
CXCL11	4.50338	2313.34	0.907019	2419	106.655	2312.35	7014	59.66	protein_coding	TRUE	10.3024
KRT6C	9.14236	17715	0.907019	17745.4	31.4023	17714	18717	43.46	protein_coding	TRUE	13.1177
FPR1	5.76487	4865.01	0.907019	4955.14	91.1289	4864.01	7617	37.32	protein_coding	TRUE	11.301
SAA1	-4.1948	4501.44	0.907019	259.946	4760.39	-4500.44	18417.5	38.14	protein_coding	TRUE	11.2936
LPL	-4.26096	7113.79	0.907019	391.407	7504.2	-7112.79	435	47.94	processed_pseudogene	TRUE	11.9468
S100A7A	4.91295	2596.98	0.907019	2685.11	89.1283	2595.98	2300	48.36	protein_coding	TRUE	10.4379
SOCS3	4.35412	4895.42	0.907019	5146.05	251.624	4894.43	5979	61.49	protein_coding	TRUE	11.3981
CD300E	6.79703	18628.8	0.907019	18796.9	169.034	18627.8	9402	51.62	protein_coding	TRUE	13.2111
KRT16	4.66278	44786.5	0.907019	46626.2	1840.74	44785.5	835	55.26	processed_pseudogene	TRUE	14.5647
MMP1	11.8168	11204.7	0.907019	11206.8	3.10647	11203.7	3882	52.43	protein_coding	TRUE	12.4525
SERPINA1	4.78667	3306.45	0.907019	3429.71	124.259	3305.45	115	50	rRNA_pseudogene	TRUE	10.7952
C5AR1	4.39399	3420.01	0.907019	3589.76	170.742	3419.02	118	48.74	rRNA_pseudogene	TRUE	10.8767
FCGR3A	5.01834	8809.77	0.907019	9089.22	280.451	8808.77	136	49.64	rRNA_pseudogene	TRUE	12.1938
SERPINB4	4.50031	2482.13	0.907019	2595.83	114.696	2481.14	575	42.01	processed_pseudogene	TRUE	10.4044
IFI30	4.55805	41649.9	0.907019	43495.4	1846.43	41648.9	782	49.43	processed_pseudogene	TRUE	14.4686
CCL4	5.18875	2275.28	0.907019	2338.39	64.1132	2274.29	177	59.55	processed_pseudogene	TRUE	10.2303
SERPINE1	4.06031	1484	0.907017	1577.56	94.5603	1483	2995	42.19	protein_coding	TRUE	9.70746
CD207	-3.90692	1692.3	0.907017	120.805	1812.11	-1691.31	36635	37.44	protein_coding	TRUE	9.91656
SRGN	4.02389	10751.1	0.907017	11454.2	704.133	10750.1	19356.5	43.46	protein_coding	TRUE	12.5697
RBP4	-4.02239	1946.48	0.907017	127.57	2073.05	-1945.48	2330.5	52.15	protein_coding	TRUE	10.1037
FCGR2A	3.8988	6406.53	0.907017	6865.82	460.296	6405.53	1375.5	54.32	protein_coding	TRUE	11.8388
PLA2G7	3.95353	2027.84	0.907017	2166.69	139.851	2026.84	5766	50.79	protein_coding	TRUE	10.1715
FCGR1A	6.68353	1318.08	0.907017	1330.02	12.9394	1317.09	2437.5	50.65	protein_coding	TRUE	9.39119
CCR5	3.89954	2899	0.907017	3106.13	208.133	2898	32674.5	36.83	protein_coding	TRUE	10.6945
PTX3	4.7016	1296.44	0.907017	1347.22	51.7745	1295.45	39921	40.81	protein_coding	TRUE	9.45017
SERPINA12	-4.11883	8387.79	0.907017	512.212	8899	-8386.79	17922	46.79	protein_coding	TRUE	12.2002
PHYHIP	-4.09869	1606.91	0.907017	99.543	1705.45	-1605.92	6019	48.47	protein_coding	TRUE	9.81778
SELL	4.12202	2176.31	0.907017	2307.85	132.543	2175.32	11890	41.25	protein_coding	TRUE	10.2529
KRT6A	3.89811	82824.3	0.907017	88778	5954.65	82823.3	393	39.85	processed_pseudogene	TRUE	15.5316
HS3ST1	4.61681	1099.99	0.907015	1145.69	46.6947	1099	17715	41	protein_coding	TRUE	9.21963
PLAUR	3.88691	2888.75	0.907015	3097.11	209.353	2887.76	20851.5	51.6	protein_coding	TRUE	10.6911
CRISP3	-4.2434	1075.98	0.907015	59.9192	1134.89	-1074.98	8887	52.36	protein_coding	TRUE	9.22257
HAMP	5.35178	846.711	0.907015	866.941	21.2296	845.728	146258	46.13	protein_coding	TRUE	8.79469
TREM1	7.10151	989.185	0.907015	995.433	7.24842	988.21	22487	34.89	protein_coding	TRUE	8.96965
FFAR2	4.18847	1112.21	0.907015	1175.69	64.482	1111.21	24331	47.95	protein_coding	TRUE	9.27632
IDO1	3.91422	1333.3	0.907015	1426.94	94.6478	1332.3	70725	39.57	protein_coding	TRUE	9.57137
TCN1	5.6721	984.489	0.907015	1003.16	19.6744	983.506	20433	46.25	protein_coding	TRUE	8.99836
CXCL1	6.11391	919.843	0.907015	932.305	13.4613	918.864	10173	37.14	protein_coding	TRUE	8.88534
BATF2	4.25295	1048.62	0.907015	1105.61	57.9874	1047.63	3089	55.64	protein_coding	TRUE	9.18437
UGT3A2	-7.50895	876.334	0.907015	4.83219	880.166	-875.366	474440	34.9	protein_coding	TRUE	8.78953
TUSC5	-3.93309	1310.58	0.907015	91.7399	1401.32	-1309.58	51260	48.23	protein_coding	TRUE	9.54405
FAM26F	4.23928	871.498	0.907015	919.166	48.668	870.508	2987	54.69	protein_coding	TRUE	8.91862
CCL18	5.31645	930.757	0.907015	953.69	23.933	929.772	72227	42.17	protein_coding	TRUE	8.93313
NPR3	-4.371	841.357	0.907013	42.6752	883.032	-840.368	9315	62.83	protein_coding	TRUE	8.85441
CXCR2P1	4.64231	820.194	0.907013	853.366	34.1712	819.208	462	41.9	processed_pseudogene	TRUE	8.79366
GYG2	-3.88854	1055.41	0.907011	76.3486	1130.75	-1054.41	26469	45.79	protein_coding	TRUE	9.23733
RGS1	3.86808	874.245	0.907011	937.446	64.2004	873.254	15429.5	53.35	protein_coding	TRUE	8.96816
GZMB	3.72289	1524.83	0.907011	1648.69	124.864	1523.83	25295.5	47.25	protein_coding	TRUE	9.79243
CCRL2	4.08035	792.098	0.907011	840.802	49.7035	791.109	647	45.22	processed_pseudogene	TRUE	8.79848
CXCR4	3.80494	3790.26	0.907011	4081.27	292.008	3789.27	9785	33.9	protein_coding	TRUE	11.0945
CLSTN2	-4.17443	760.945	0.907011	44.5552	804.5	-759.957	218494	36.98	protein_coding	TRUE	8.72971
MUCL1	-3.80044	9662.7	0.907011	747.057	10408.8	-9661.7	8899	39.63	protein_coding	TRUE	12.4455
KRT2	-3.77651	51271.7	0.907011	4035.84	55306.5	-51270.7	2370	45.61	protein_coding	TRUE	14.8568
CIDEC	-3.80691	2412.44	0.907011	185.556	2596.99	-2411.44	10191	42.93	protein_coding	TRUE	10.4422
KRT77	-3.80452	15710	0.907011	1210.95	16919.9	-15709	2704	59.5	protein_coding	TRUE	13.1462
SIGLEC9	4.21258	673.019	0.907009	710.332	38.3131	672.032	2887	54.37	protein_coding	TRUE	8.54814
TIMP4	-4.11154	709.276	0.907009	43.4897	751.765	-708.288	11530	36.3	protein_coding	TRUE	8.63527
LAG3	3.76407	1030.6	0.907006	1111.4	81.8037	1029.61	40688	40.22	protein_coding	TRUE	9.22063
TSPAN8	-3.79098	919.411	0.907006	71.5165	989.927	-918.419	36567	39	protein_coding	TRUE	9.05181
ZBP1	3.92356	643.306	0.907004	687.621	45.3148	642.318	21224	46.76	protein_coding	TRUE	8.51754
FCER1G	3.67725	9611.21	0.907004	10425.1	814.925	9610.21	11239.5	44.57	protein_coding	TRUE	12.4564
FPR2	5.22841	633.899	0.907004	650.244	17.3447	632.921	6743	52.16	protein_coding	TRUE	8.38282
SIGLEC14	4.73631	637.511	0.907004	661.322	24.8108	636.529	1094	41.46	processed_pseudogene	TRUE	8.42234
FGR	3.65533	3436.27	0.907002	3731.42	296.149	3435.27	21391	48.69	protein_coding	TRUE	10.9757
IL37	-3.62625	2863.51	0.907002	252.24	3114.75	-2862.52	3044.5	43.8	protein_coding	TRUE	10.7172
KLHDC7B	3.64838	1566.29	0.907002	1700.93	135.649	1565.29	29896.5	38.54	protein_coding	TRUE	9.84281
ADAM12	3.66482	1561.59	0.907002	1694.17	133.578	1560.6	95374.5	38.14	protein_coding	TRUE	9.83585
GPD1	-3.62896	5309.14	0.907002	466.79	5774.93	-5308.14	102212	41.55	protein_coding	TRUE	11.6077
CXCR6	3.9309	606.059	0.907002	647.514	42.4551	605.072	78108	46.51	protein_coding	TRUE	8.43039
CFD	-3.6515	13129.8	0.907002	1135.08	14263.9	-13128.8	55169.5	38.17	protein_coding	TRUE	12.9105
PLIN4	-3.61268	21267.5	0.907	1893.25	23159.7	-21266.5	33317.5	41.55	protein_coding	TRUE	13.6127
ISG15	3.62138	10386	0.907	11303.5	918.479	10385	21957	36.47	protein_coding	TRUE	12.5772
PRR4	-3.62177	1121.58	0.906998	99.078	1219.66	-1120.59	6121	49.11	protein_coding	TRUE	9.36494
SLAMF1	3.66208	858.161	0.906998	930.681	73.5198	857.169	5695	41.38	protein_coding	TRUE	8.97183
TDO2	5.70722	547.5	0.906994	557.165	10.6645	546.53	11387	48.36	protein_coding	TRUE	8.14931
MATN4	-4.66527	519.228	0.906991	21.2617	539.49	-518.249	18187	41.75	protein_coding	TRUE	8.13122
CDKN1C	-3.84101	569.481	0.906991	42.6453	611.126	-568.494	6925	39.24	protein_coding	TRUE	8.35264
OASL	3.58569	2793.17	0.906991	3045.87	253.695	2792.18	4615.5	41.82	protein_coding	TRUE	10.6881
S100A7	3.57692	26412.8	0.906991	28827.5	2415.72	26411.8	30416	43.12	protein_coding	TRUE	13.9313
FPR3	3.59314	3462.23	0.906991	3773.94	312.718	3461.23	37356	50.32	protein_coding	TRUE	10.9967
TFEC	3.6161	677.369	0.906989	736.427	60.0584	676.378	159580	37.56	protein_coding	TRUE	8.6375
SH2D2A	3.82168	545.243	0.906985	585.663	41.4196	544.256	24403	49.95	protein_coding	TRUE	8.29251
CD180	3.69793	528.315	0.906985	571.341	44.0259	527.328	91612	53.9	protein_coding	TRUE	8.2653
PPP1R1A	-3.53848	1961.96	0.906985	184.656	2145.61	-1960.96	4474.5	46.11	protein_coding	TRUE	10.1863
FCMR	3.62592	582.044	0.906985	632.257	51.2132	581.055	65914	35.47	protein_coding	TRUE	8.41674
S100A12	5.35713	497.887	0.906985	509.313	12.4259	496.916	13937.5	38.45	protein_coding	TRUE	8.02718
FCGR1B	4.6093	500.351	0.906985	520.683	21.3322	499.372	7212	40.97	protein_coding	TRUE	8.08219
CP	-3.53382	1399.79	0.906983	132.185	1530.98	-1398.8	2969.5	56.61	protein_coding	TRUE	9.69971
ADAMDEC1	4.76943	490.708	0.906983	508.347	18.6388	489.731	9126	42.83	protein_coding	TRUE	8.04162
MUC7	-6.68453	493.203	0.906983	4.83219	497.036	-492.249	142927	35.49	protein_coding	TRUE	7.97116
LGR5	-4.74948	476.566	0.906979	18.3623	493.929	-475.59	4140.5	37.39	protein_coding	TRUE	8.00082
LILRA6	5.13466	480.974	0.906979	494.037	14.0628	480.001	459	41.3	processed_pseudogene	TRUE	7.98897
AIM2	4.36073	468.055	0.906974	490.951	23.8961	467.075	53365	51.65	protein_coding	TRUE	8.008
LILRB4	5.78747	470.635	0.906974	478.295	8.65949	469.671	32921	41.2	protein_coding	TRUE	7.92764
SIRPB1	3.79444	476.943	0.90697	512.908	36.9657	475.958	4257	37.55	protein_coding	TRUE	8.10296
MYO1G	3.47648	4831.73	0.906968	5307.57	476.838	4830.73	40666	44.56	protein_coding	TRUE	11.498
SULF1	3.47843	4907.26	0.906968	5389.83	483.574	4906.26	968	49.43	protein_coding	TRUE	11.52
PAMR1	-3.52316	640.105	0.906966	60.8857	699.991	-639.115	6832	59.39	protein_coding	TRUE	8.57152
AQP5	-3.46166	3292.48	0.906966	328.589	3620.07	-3291.48	2609	56.28	protein_coding	TRUE	10.9471
NAT8L	-3.58196	541.941	0.906966	49.2884	590.229	-540.952	22413.5	45.82	protein_coding	TRUE	8.32084
ATP1A2	-3.46988	1177.31	0.906964	116.698	1293.01	-1176.32	10098.5	40.44	protein_coding	TRUE	9.46118
THEMIS2	3.45168	2934.76	0.906964	3228.87	295.114	2933.76	6957.5	51.39	protein_coding	TRUE	10.783
LILRB2	8.18532	453.332	0.906964	453.891	1.55928	452.406	27267	49.14	protein_coding	TRUE	7.83115
BTC	-3.47776	863.426	0.906964	85.0467	947.473	-862.433	928	49.19	unprocessed_pseudogene	TRUE	9.01195
CA6	-3.45031	1212.83	0.906962	122.029	1333.85	-1211.83	68209	35.02	protein_coding	TRUE	9.50768
CTLA4	4.41216	446.159	0.906962	467.098	21.9389	445.181	62724	38.21	protein_coding	TRUE	7.9338
GDF15	3.8575	448.257	0.906959	480.399	33.1421	447.273	7210	35.46	protein_coding	TRUE	8.00433
SERPINE2	3.44334	3816.62	0.906957	4201.9	386.276	3815.63	28767	38.58	protein_coding	TRUE	11.1637
CD300C	3.65053	467.757	0.906957	507.141	40.3841	466.771	17062	38.91	protein_coding	TRUE	8.09678
CD163	3.43948	13098.8	0.906957	14427.7	1329.87	13097.8	10120	51.59	protein_coding	TRUE	12.9438
TMEM132C	-3.48758	632.926	0.906957	61.8521	693.778	-631.935	1739	63.29	protein_coding	TRUE	8.56154
RAB20	3.42563	1161.48	0.906955	1279.57	119.081	1160.49	2063	57.99	protein_coding	TRUE	9.44982
IFIT2	3.41656	4769.89	0.906953	5261.65	492.759	4768.89	20343	51.49	protein_coding	TRUE	11.4905
CD80	6.13003	432.191	0.906953	437.437	6.24584	431.234	7633.5	44.69	protein_coding	TRUE	7.79338
TMIGD3	5.03465	428.772	0.906953	441.234	13.4614	427.802	39467.5	37.68	protein_coding	TRUE	7.82876
PLAC8	3.47411	591.894	0.906951	649.326	58.432	590.904	5139	51.21	protein_coding	TRUE	8.46711
ENSG00000285444.1	-4.22642	420.261	0.906945	23.6618	442.922	-419.282	6163	42.89	protein_coding	TRUE	7.86599
CSF3R	3.40966	2287.4	0.90694	2523.9	237.499	2286.4	8857	53.76	protein_coding	TRUE	10.4312
HSD11B2	-3.38879	1594.2	0.906938	168.16	1761.36	-1593.21	4741.5	43.03	protein_coding	TRUE	9.91403
SLC13A2	-3.83981	425.758	0.906936	31.8924	456.651	-424.776	27404	44.16	protein_coding	TRUE	7.93234
TLR2	3.38088	1814.74	0.906932	2006.34	192.601	1813.74	1579.5	51.07	protein_coding	TRUE	10.1026
PIK3R5	3.36837	2376.92	0.90693	2630.65	254.731	2375.92	33151	39.4	protein_coding	TRUE	10.4945
CD22	3.78943	415.501	0.906927	446.816	32.3144	414.519	547908	39.46	protein_coding	TRUE	7.90427
WIF1	-5.28399	404.565	0.906927	10.6308	414.196	-403.599	11396	56.16	protein_coding	TRUE	7.73073
MMP3	3.35544	1435.42	0.906925	1589.74	155.323	1434.42	403435	42.73	protein_coding	TRUE	9.76906
CD300LF	4.63515	396.135	0.906925	411.703	16.5678	395.163	1086	41.4	protein_coding	TRUE	7.74238
SIGLEC7	3.97807	398.344	0.906923	424.267	26.9227	397.364	20902	39.03	protein_coding	TRUE	7.81759
LRRC25	3.36406	1286.4	0.906923	1423.67	138.27	1285.4	1180	41.74	processed_pseudogene	TRUE	9.60912
ICOS	3.84659	402.969	0.906921	431.998	30.0292	401.987	15932	41.78	protein_coding	TRUE	7.85183
TIMM22	-4.34506	390.29	0.906915	20.1462	409.437	-389.315	2392	43.92	protein_coding	TRUE	7.74679
MYOC	-6.32829	384.451	0.906912	4.83219	388.283	-383.503	406267	39.12	protein_coding	TRUE	7.61881
TMPRSS6	-4.1476	388.895	0.906912	23.1945	411.089	-387.917	12542	50.35	protein_coding	TRUE	7.76249
CH25H	3.36185	635.259	0.90691	702.601	68.3423	634.268	10222.5	51.78	protein_coding	TRUE	8.59048
LEPR	-3.32526	1413.59	0.906904	156.552	1569.14	-1412.6	21978	47.41	protein_coding	TRUE	9.75296
IL10	4.91111	374.84	0.906904	386.692	12.8521	373.872	38409	40.76	protein_coding	TRUE	7.64221
SLC16A3	3.33871	3014.31	0.906904	3343.83	330.517	3013.32	14292.5	56.03	protein_coding	TRUE	10.8433
IL7R	3.31828	2795.36	0.9069	3105.72	311.357	2794.37	10538.5	45.73	protein_coding	TRUE	10.7385
C5orf46	-3.33467	1098.97	0.9069	120.805	1218.77	-1097.97	2923.5	32.96	polymorphic_pseudogene	TRUE	9.38756
SIGLEC5	5.41126	364.961	0.906898	372.72	8.75853	364.001	18095.5	41.25	protein_coding	TRUE	7.57546
HMGCS2	-3.53252	409.674	0.906898	38.6576	447.331	-408.689	4398	53.68	protein_coding	TRUE	7.92478
HSPB7	-3.31696	806.819	0.906893	89.8788	895.698	-805.826	54061.5	35.15	protein_coding	TRUE	8.94482
LCE3E	3.64528	377.429	0.906889	409.127	32.698	376.447	943	42.06	unprocessed_pseudogene	TRUE	7.78733
RP11.903H12.5	-3.31103	545.463	0.906868	61.0058	605.468	-544.473	3026	50.21	protein_coding	TRUE	8.3804
GALNT8	-3.3446	487.06	0.906863	53.0725	539.133	-486.072	21839	46.84	protein_coding	TRUE	8.20995
OLR1	7.30067	337.108	0.906861	338.254	2.14546	336.187	2151	59.76	unprocessed_pseudogene	TRUE	7.41108
ACVR1C	-3.36322	431.972	0.906859	46.3891	477.361	-430.985	41339	54.01	protein_coding	TRUE	8.03273
F13A1	-3.25703	2780.67	0.906859	324.723	3104.39	-2779.67	29789	37.74	protein_coding	TRUE	10.7436
LRRC15	3.25887	3187.68	0.906859	3558.42	371.741	3186.69	2280	62.08	protein_coding	TRUE	10.9404
THBS4	-3.25935	1053.54	0.906855	122.738	1175.28	-1052.55	5129	58.19	protein_coding	TRUE	9.3421
SVEP1	-3.25454	4715.72	0.906853	551.84	5266.56	-4714.72	7705	55.63	protein_coding	TRUE	11.5064
HCK	3.23675	3602.66	0.90684	4029.07	427.411	3601.66	4647	60.84	protein_coding	TRUE	11.1217
PTGER2	3.23867	1154.51	0.906838	1290.2	136.685	1153.52	9639	40.14	protein_coding	TRUE	9.47865
CYTH4	3.23293	5294.07	0.906829	5923.07	629.994	5293.07	72622	35.47	protein_coding	TRUE	11.678
ADH1B	-3.23019	14894.2	0.906829	1776.4	16669.6	-14893.2	20943	44.98	protein_coding	TRUE	13.171
RSAD2	3.22078	6204.89	0.906825	6949.28	745.397	6203.89	19567	45.88	protein_coding	TRUE	11.9096
C1orf68	-3.22334	10156.1	0.906825	1217.71	11372.8	-10155.1	51837.5	43.76	protein_coding	TRUE	12.62
HHATL	-5.57298	316.273	0.906823	6.76508	322.038	-315.322	8583	54.08	protein_coding	TRUE	7.36108
TREM2	4.67303	305.566	0.906812	316.992	12.4259	304.602	145532	38.71	protein_coding	TRUE	7.36377
RP11.1223D19.5	3.88789	306.702	0.906808	327.848	22.1463	305.726	408	67.24	transcribed_processed_pseudogene	TRUE	7.45119
IL12RB2	3.24369	503.156	0.906806	561.427	59.2716	502.166	66508.5	44.81	protein_coding	TRUE	8.27775
IGFL1	4.1793	302.322	0.906806	318.925	17.6033	301.35	9716	45.44	protein_coding	TRUE	7.39458
ADGRE2	3.20388	1805.22	0.906801	2023.86	219.642	1804.22	5726	57.73	protein_coding	TRUE	10.1315
CXCL13	5.61468	299.215	0.906795	304.428	6.21294	298.268	40541	44.61	protein_coding	TRUE	7.27911
MSMB	-3.62313	307.368	0.906793	27.0603	333.428	-306.389	143	39.58	processed_pseudogene	TRUE	7.49381
C1QTNF7	-3.26615	400.907	0.906786	46.3891	446.296	-399.921	14097.5	48.57	protein_coding	TRUE	7.94452
ATP6V1B1	-3.17888	1896.79	0.906784	235.325	2131.11	-1895.79	99935.5	35.73	protein_coding	TRUE	10.2085
CD53	3.19188	4635.76	0.906784	5204.28	569.519	4634.76	22113.5	44.56	protein_coding	TRUE	11.4953
ATF3	3.18951	1944.02	0.906784	2182.21	239.198	1943.02	38081	39.79	protein_coding	TRUE	10.2416
MNDA	3.19154	2073.46	0.906784	2327.19	254.73	2072.46	13822	45.84	protein_coding	TRUE	10.3342
C3AR1	3.18106	2073.32	0.906784	2329.12	256.801	2072.32	39369	50.22	protein_coding	TRUE	10.3365
RELT	3.19162	1239.49	0.906782	1390.71	152.217	1238.49	6057	53.18	protein_coding	TRUE	9.59145
C7	-3.18959	1039.75	0.90678	127.869	1166.62	-1038.75	42643.5	46.38	protein_coding	TRUE	9.33816
ADGRE1	5.16943	296.149	0.90678	303.584	8.4358	295.194	1.11301e+06	42.34	protein_coding	TRUE	7.2855
SORBS1	-3.17048	4510.58	0.906778	563.452	5073.03	-4509.58	2961	59.67	protein_coding	TRUE	11.4606
HPSE2	-3.29771	385.168	0.906778	43.4897	427.657	-384.182	24526	41.45	protein_coding	TRUE	7.88003
RUBCNL	3.18247	737.149	0.906776	827.272	91.1231	736.156	20176.5	45.62	protein_coding	TRUE	8.84297
CRTAC1	-3.27376	387.749	0.906774	44.5994	431.349	-386.763	20218.5	38.58	protein_coding	TRUE	7.89466
SLAMF7	3.14701	1633.36	0.906771	1840.09	207.727	1632.36	20151	42.64	protein_coding	TRUE	9.99987
SASH3	3.16391	2284.9	0.906771	2570.73	286.831	2283.9	110066	48.69	protein_coding	TRUE	10.4806
ID4	-3.15785	3646.69	0.906771	460.025	4105.72	-3645.69	68721	38.21	protein_coding	TRUE	11.1566
APOD	-3.16017	31725.2	0.906771	3995.81	35720	-31724.2	9077	59.05	protein_coding	TRUE	14.2774
CCL5	3.14713	4308.97	0.906771	4856.13	548.162	4307.97	185	65.05	unprocessed_pseudogene	TRUE	11.3999
ANGPTL5	-3.42599	302.466	0.906744	30.926	332.392	-301.486	3123	51.45	protein_coding	TRUE	7.50509
LAPTM5	3.13435	16759.4	0.906742	18912.2	2153.81	16758.4	503036	40.01	protein_coding	TRUE	13.3626
CD48	3.11928	1617.37	0.906727	1826.57	210.204	1616.37	6416.5	51.32	protein_coding	TRUE	9.99207
CHP2	-3.12101	1911.14	0.906727	248.07	2158.21	-1910.14	4031.5	50.32	protein_coding	TRUE	10.2326
CYP2W1	-5.33872	279.596	0.906724	7.05873	285.655	-278.647	6051	34.51	protein_coding	TRUE	7.19335
COMP	-3.2301	386.851	0.906722	46.0258	431.877	-385.864	1971	44.94	protein_coding	TRUE	7.90057
CXCL8	6.48038	275.261	0.906718	277.368	3.10647	274.338	228	46.29	processed_pseudogene	TRUE	7.13172
MAMDC2	-3.12455	680.061	0.906716	87.9459	767.007	-679.068	141741	38.49	protein_coding	TRUE	8.7397
CYTIP	3.10555	1064.42	0.906712	1203.22	139.791	1063.43	453837	36.4	protein_coding	TRUE	9.39125
CD7	3.11228	777.049	0.90671	877.527	101.478	776.055	10775	52.64	protein_coding	TRUE	8.93517
TIMP1	3.0998	25996.4	0.906707	29428.1	3432.65	25995.4	24300.5	40.88	protein_coding	TRUE	14.0041
MLXIPL	-3.10118	876.905	0.906703	115.536	991.442	-875.911	21875	39.59	protein_coding	TRUE	9.11241
TIGIT	3.11909	518.629	0.906699	584.955	67.3261	517.638	24462	43.7	protein_coding	TRUE	8.34935
KRT31	-4.16227	265.091	0.906671	15.6223	279.714	-264.124	20947	45.89	protein_coding	TRUE	7.20621
GNLY	3.08216	2932.13	0.906658	3323.58	392.45	2931.13	2385	56.83	protein_coding	TRUE	10.8595
FOSB	3.07768	2709.6	0.906658	3072.54	363.934	2708.61	11666	54.7	protein_coding	TRUE	10.7467
PIK3AP1	3.09133	1962.78	0.906658	2222.56	260.778	1961.79	3129.5	64.59	protein_coding	TRUE	10.2781
ISG20	3.0682	1983.58	0.906658	2250.96	268.379	1982.58	35536.5	49.13	protein_coding	TRUE	10.2988
CMA1	-3.33594	291.145	0.906654	31.8925	322.037	-290.164	8424	44.64	protein_coding	TRUE	7.46732
COCH	-3.26961	293.382	0.906637	33.8254	326.207	-292.4	24416	42.02	protein_coding	TRUE	7.49198
TM4SF19	4.42323	256.213	0.906637	267.69	12.4769	255.251	19675.5	37.63	protein_coding	TRUE	7.13014
NLRC4	3.34228	284.994	0.906628	315.059	31.0646	284.014	118272	36.94	protein_coding	TRUE	7.43514
SLC2A4	-3.34106	283.988	0.906626	30.9835	313.971	-283.008	3171	60.75	protein_coding	TRUE	7.43026
SPX	-5.07685	254.212	0.906624	7.73151	260.944	-253.263	9841.5	40	protein_coding	TRUE	7.06972
NRIP3	3.36139	273.492	0.906622	301.864	29.3718	272.513	9588.5	53.15	protein_coding	TRUE	7.37172
SP5	-3.28823	289.143	0.906622	32.8589	321.002	-288.162	511	51.95	processed_pseudogene	TRUE	7.46704
LCE5A	-3.06222	3148.88	0.906618	428.132	3576.01	-3147.88	112111	37.68	protein_coding	TRUE	10.9673
LILRB3	5.46975	251.47	0.906616	256.252	5.78239	250.53	105	42.45	rRNA_pseudogene	TRUE	7.03361
SLC2A3	3.04111	3965.76	0.906607	4513.04	548.28	3964.76	24744	39.36	protein_coding	TRUE	11.3053
IL1RL1	3.70815	251.405	0.906607	271.152	20.7466	250.433	10038	39.83	protein_coding	TRUE	7.18932
MMP19	3.05171	3836.6	0.906607	4361.61	526.007	3835.61	2703	33.91	protein_coding	TRUE	11.2549
DOK3	3.03846	1405.78	0.906607	1599.46	194.672	1404.79	15954.5	36.54	protein_coding	TRUE	9.80907
CD69	3.06418	595.772	0.906603	675.541	80.7682	594.78	10004	37.19	protein_coding	TRUE	8.56283
CLDN10	-3.04516	632.821	0.906592	87.0949	718.915	-631.828	12675.5	41.7	protein_coding	TRUE	8.65465
RNASE2	4.6229	245.785	0.906592	255.14	10.3549	244.829	27185.5	47.52	protein_coding	TRUE	7.05254
PLEKHO1	3.03264	6405.09	0.906586	7295.64	891.556	6404.09	51628	40.92	protein_coding	TRUE	11.9992
PLEK	3.03491	4605.93	0.906586	5244.86	639.932	4604.93	21824	39.89	protein_coding	TRUE	11.5228
SERPINB9	3.02686	2298.93	0.906586	2619.3	321.372	2297.93	21385	43.12	protein_coding	TRUE	10.5219
MEFV	3.08333	410.582	0.906573	464.371	54.7884	409.594	4402	49.45	protein_coding	TRUE	8.02003
TNFRSF1B	3.00537	8375.27	0.90656	9565.51	1191.24	8374.27	17745	39.65	protein_coding	TRUE	12.393
SCO2	3.01773	1898.74	0.90656	2165.07	267.328	1897.75	14781	44.22	protein_coding	TRUE	10.2482
CXCL9	3.00863	3175.67	0.90656	3625.11	450.438	3174.68	3265	52.23	protein_coding	TRUE	10.9928
IKZF3	3.01226	1652.94	0.90656	1885.66	233.713	1651.95	10250.5	53.67	protein_coding	TRUE	10.0494
IL18RAP	3.06702	367.832	0.906537	416.535	49.7035	366.844	35635.5	38.3	protein_coding	TRUE	7.86492
CD68	2.99043	18057.5	0.906519	20655.6	2599.13	18056.5	3784	48.22	protein_coding	TRUE	13.5052
WFDC3	-3.12496	301.594	0.906513	38.9177	339.512	-300.611	1994	42.36	protein_coding	TRUE	7.56388
KMO	3.78601	230.246	0.906511	247.163	17.9177	229.277	19824	49.11	protein_coding	TRUE	7.05029
TYMP	2.97376	27734.2	0.906509	31778.4	4045.2	27733.2	7293	50.43	protein_coding	TRUE	14.1286
JAK3	2.98281	2459.54	0.906509	2814.58	356.041	2458.54	26251	54.36	protein_coding	TRUE	10.6306
HAVCR2	2.96635	1849.43	0.906509	2119.64	271.208	1848.43	93047	39.71	protein_coding	TRUE	10.2233
UCP2	2.98438	6916.82	0.906509	7916.1	1000.28	6915.82	12430	50.13	protein_coding	TRUE	12.1222
ATP6V0A4	-3.01354	459.143	0.906507	64.7514	522.894	-458.153	5187.5	42.34	protein_coding	TRUE	8.1988
GPAM	-2.97068	1296.47	0.906507	189.422	1484.89	-1295.47	78826	48.88	protein_coding	TRUE	9.70935
VTCN1	-3.13157	293.63	0.906498	37.6911	330.321	-292.647	3927	55.98	protein_coding	TRUE	7.52361
PDCD1	3.2999	248.372	0.906472	275.328	27.9564	247.394	935	49.68	protein_coding	TRUE	7.24453
GPR65	3.0606	343.829	0.90647	389.515	46.6867	342.842	1010	57.47	protein_coding	TRUE	7.76885
SPDEF	-3.02985	368.117	0.906464	51.2213	418.338	-367.129	79328	40.05	protein_coding	TRUE	7.87516
TUBB3	2.96367	592.67	0.906449	678.667	86.997	591.677	462	50.97	transcribed_processed_pseudogene	TRUE	8.58057
CLEC7A	2.94843	1426.45	0.906447	1637.6	212.149	1425.45	3352	54.39	protein_coding	TRUE	9.85311
PILRA	2.95202	825.113	0.90644	946.415	122.302	824.118	7520	54.46	protein_coding	TRUE	9.06167
WFDC21P	-2.9483	702.234	0.906438	104.375	805.61	-701.24	1172	45.78	processed_pseudogene	TRUE	8.8297
S1PR4	2.98343	408.767	0.906421	466.79	59.0229	407.778	50740	45.89	protein_coding	TRUE	8.0384
EOMES	2.95933	464.199	0.906419	531.541	68.3423	463.209	14258	42.74	protein_coding	TRUE	8.22854
CYBB	2.94144	4200.79	0.906413	4828.33	628.542	4199.79	3879.5	60.55	protein_coding	TRUE	11.4139
HSH2D	2.94154	884.9	0.906408	1016.17	132.274	883.905	3823	58.93	protein_coding	TRUE	9.16547
CNTFR	-2.94391	712.729	0.906404	106.308	818.037	-711.735	1661	61.02	protein_coding	TRUE	8.85229
GPSM3	2.92959	1679	0.906404	1931.52	253.514	1678	801	51.5	processed_pseudogene	TRUE	10.0934
LYN	2.93401	4031.45	0.906404	4637.23	606.783	4030.45	712	47.27	processed_pseudogene	TRUE	11.3565
CDH22	-3.72406	213.483	0.9064	17.3959	229.879	-212.516	40272	48.14	protein_coding	TRUE	6.94997
C14orf180	-4.50215	210.342	0.906396	9.66439	219.006	-209.39	121919	39.87	protein_coding	TRUE	6.83713
CYP27B1	3.51514	217.067	0.906389	236.777	20.7098	216.096	6619	41.99	protein_coding	TRUE	7.00836
BATF	2.92502	547.312	0.906378	629.151	82.8392	546.32	2462.5	50.45	protein_coding	TRUE	8.47571
SOSTDC1	-2.93569	502.385	0.906378	75.3822	576.768	-501.394	4733	48.56	protein_coding	TRUE	8.34906
FYB	2.92154	1907.78	0.906374	2196.72	289.937	1906.78	14515	54.85	protein_coding	TRUE	10.28
GBP1	2.91419	6258.61	0.906374	7214.72	957.109	6257.61	57319	49.91	protein_coding	TRUE	11.9964
CCL20	-3.46668	214.794	0.906372	21.2617	235.056	-213.822	25464.5	46.59	protein_coding	TRUE	7.00179
GPC3	-2.91189	1306.55	0.906372	200.053	1505.6	-1305.55	16208	51.58	protein_coding	TRUE	9.73611
PALM2.AKAP2	-3.2302	240.419	0.906372	28.5567	267.976	-239.441	10154.5	54.04	protein_coding	TRUE	7.21205
LILRA5	5.83124	206.8	0.906361	209.479	3.67927	205.883	64612	39.28	protein_coding	TRUE	6.73578
GREM1	2.94818	406.246	0.906355	465.571	60.3248	405.257	12285	39.76	protein_coding	TRUE	8.03863
RAB42	2.92264	518.443	0.906346	596.054	78.611	517.452	32134.5	39.8	protein_coding	TRUE	8.39803
LHFPL2	2.90311	4231.18	0.906319	4882.95	652.768	4230.18	10377	51.81	protein_coding	TRUE	11.4346
LEP	-2.904	1989.03	0.906319	306.559	2294.59	-1988.04	60020	43.15	protein_coding	TRUE	10.3449
RP11.1223D19.6	3.08107	260.733	0.906293	294.539	34.8056	259.751	149	33.33	unprocessed_pseudogene	TRUE	7.36345
MYBPC3	3.69485	198.981	0.906284	214.549	16.5678	198.016	9527	40.94	protein_coding	TRUE	6.85248
CYP39A1	-2.91019	397.801	0.90628	60.8857	457.687	-396.812	6197	54.86	protein_coding	TRUE	8.0184
RUFY4	3.07521	254.828	0.906269	287.999	34.1711	253.846	135227	41.49	protein_coding	TRUE	7.33168
APOC1	2.87726	1795.19	0.906265	2076.85	282.66	1794.19	33543	39.87	protein_coding	TRUE	10.2043
MYH11	-2.8766	7486.33	0.906265	1179.87	8665.2	-7485.33	7221	52.94	protein_coding	TRUE	12.2652
CD86	2.8799	1107.57	0.906261	1280.53	173.962	1106.57	49397.5	41.71	protein_coding	TRUE	9.5063
NCF1C	2.89224	600.146	0.90625	692.409	93.2633	599.153	1822	58.02	protein_coding	TRUE	8.61778
IL12RB1	2.88816	533.902	0.90624	616.126	83.2235	532.91	57332	35.15	protein_coding	TRUE	8.44987
FDCSP	5.96653	192.148	0.90624	194.254	3.10647	191.241	12489	44.49	protein_coding	TRUE	6.62469
ADIRF	-2.86885	4747.63	0.906225	752.856	5499.48	-4746.63	19775	39.37	protein_coding	TRUE	11.6102
GPR84	3.81418	190.421	0.906216	203.918	14.4969	189.46	10839	49.37	protein_coding	TRUE	6.77093
KLHL6	2.8726	740.753	0.906216	856.732	116.979	739.758	5282	49.7	protein_coding	TRUE	8.92735
PLA2G2A	-2.862	2909.69	0.90621	463.891	3372.58	-2908.7	2440	54.25	protein_coding	TRUE	10.9056
SPRR2A	2.8577	2070.02	0.90621	2400.14	331.118	2069.02	1678	41.75	protein_coding	TRUE	10.4154
NPY1R	-2.8649	954.611	0.906205	151.731	1105.34	-953.615	18504	44.27	protein_coding	TRUE	9.29585
CD1A	-2.86075	769.819	0.906203	122.738	891.556	-768.824	11605	39.09	protein_coding	TRUE	8.98626
LYZ	2.84979	14145.6	0.90619	16422.7	2278.1	14144.6	19872.5	37.99	protein_coding	TRUE	13.1908
SPOCK2	2.85078	2259.49	0.90619	2621.95	363.457	2258.49	40911.5	51.76	protein_coding	TRUE	10.5437
FCGBP	-2.85344	5147.61	0.90619	826.472	5973.08	-5146.61	2373	47.35	unprocessed_pseudogene	TRUE	11.7312
NCF1	2.85499	1003.09	0.906186	1162.81	160.721	1002.09	4412	55.61	protein_coding	TRUE	9.37018
FCER1A	-2.85856	550.916	0.906184	87.9459	637.862	-549.923	91664	37.94	protein_coding	TRUE	8.50344
ELANE	-4.47668	185.959	0.906169	8.69795	193.657	-185.013	109	47.27	rRNA_pseudogene	TRUE	6.66074
SGCG	-3.06535	228.946	0.906156	30.926	258.872	-227.967	26594	53.69	protein_coding	TRUE	7.17891
AQP7	-2.83837	1600.32	0.906156	259.962	1859.28	-1599.32	3858	52.76	protein_coding	TRUE	10.0493
ADIPOQ	-2.84455	7052.99	0.906156	1140.58	8192.57	-7051.99	5358.5	67.44	protein_coding	TRUE	12.1881
LCE1B	-2.84129	5846.38	0.906156	947.905	6793.29	-5845.38	13734	60	protein_coding	TRUE	11.9183
GLT1D1	2.94595	271.809	0.906137	311.194	40.3841	270.825	4998	48.71	protein_coding	TRUE	7.4577
ACTC1	-3.08797	225.786	0.906137	29.9596	254.746	-224.807	12711.5	39.9	protein_coding	TRUE	7.15333
GSN	-2.82766	72346.8	0.906133	11861.5	84207.3	-72345.8	12575.5	53.86	protein_coding	TRUE	15.5518
CTSS	2.83036	8458.89	0.906133	9841.59	1383.7	8457.89	18362.5	41.5	protein_coding	TRUE	12.4545
MMP12	4.22237	183.933	0.906129	193.288	10.3549	182.982	567	32.04	processed_pseudogene	TRUE	6.6699
FGFBP2	-2.88092	345.543	0.90612	54.1206	398.663	-344.555	22124.5	42.1	protein_coding	TRUE	7.82268
FERMT3	2.81845	3944.13	0.906118	4594.46	651.323	3943.13	34810.5	50.36	protein_coding	TRUE	11.3569
GP1BB	-2.80591	749.683	0.906109	124.927	873.609	-748.688	113	46.49	rRNA_pseudogene	TRUE	8.96367
GZMK	2.81965	634.775	0.906103	738.359	104.584	633.781	89903	44.55	protein_coding	TRUE	8.71929
ADAM8	2.79883	2802.28	0.906099	3271.39	470.112	2801.28	9929.5	40.73	protein_coding	TRUE	10.8694
ENSG00000285753.1	-2.81818	533.312	0.906092	87.9459	620.258	-532.32	12966	55.14	protein_coding	TRUE	8.46802
YBX2	-2.9209	280.514	0.906088	42.5234	322.037	-279.529	9607	50.69	protein_coding	TRUE	7.51002
KRT4	2.89636	294.665	0.906077	339.227	45.5615	293.68	52520	38.97	protein_coding	TRUE	7.58792
NLRP3	2.84229	406.562	0.906064	471.276	65.7144	405.572	11985	59.62	protein_coding	TRUE	8.06875
RAB3B	-2.82688	424.631	0.906058	69.5001	493.131	-423.64	22262	46.03	protein_coding	TRUE	8.13605
ACP5	2.79475	7085.67	0.906041	8277.55	1192.88	7084.67	3118	58.25	protein_coding	TRUE	12.2092
DES	-2.79199	4616.95	0.906041	778.95	5394.9	-4615.95	1068	43.69	protein_coding	TRUE	11.592
MSR1	2.78972	1155.3	0.906039	1349.45	195.149	1154.3	23210	47.61	protein_coding	TRUE	9.59302
HRH2	2.79425	1181.3	0.906039	1379.11	198.814	1180.3	2320	44.5	protein_coding	TRUE	9.62381
GZMA	2.78617	1063.67	0.906037	1242.84	180.175	1062.67	37929	39.56	protein_coding	TRUE	9.47474
FNDC1	2.78796	918.424	0.906037	1072.75	155.324	917.428	2714	56.7	protein_coding	TRUE	9.26218
JAKMIP2	3.02272	223.004	0.90602	253.154	31.1499	222.025	4287	44.03	protein_coding	TRUE	7.15129
C16orf89	-3.05825	214.106	0.906013	29.0746	242.18	-213.128	3966	48.4	protein_coding	TRUE	7.0835
HSPB6	-2.78457	2511.45	0.906009	426.199	2936.65	-2510.45	8669	43.14	protein_coding	TRUE	10.7155
C1orf162	2.78028	1628.57	0.906009	1904.85	277.276	1627.57	17872.5	41.78	protein_coding	TRUE	10.0915
DOK2	2.78141	1959.97	0.906009	2292.39	333.427	1958.97	16590	48.29	protein_coding	TRUE	10.3586
FFAR3	6.1497	175.058	0.905996	176.545	2.48662	174.167	28455.5	44.61	protein_coding	TRUE	6.48407
LGALS12	-3.22705	186.905	0.905994	22.2281	208.133	-185.933	12386	38.69	protein_coding	TRUE	6.84775
TNIP3	4.31964	173.541	0.905973	181.638	9.09632	172.595	5566	57.86	protein_coding	TRUE	6.57542
FCRL3	3.08645	200.523	0.905951	226.147	26.6243	199.547	98091.5	37.79	protein_coding	TRUE	6.98169
DMXL2	2.76594	2242.03	0.905943	2627.28	386.256	2241.03	17825	39.68	protein_coding	TRUE	10.5572
CD52	2.75867	2378.02	0.905926	2789.14	412.124	2377.02	23285	51.22	protein_coding	TRUE	10.6444
TNFSF13B	2.75576	866.179	0.905921	1015.54	150.359	865.183	8101	41.51	protein_coding	TRUE	9.18722
PANK4	2.87517	265.496	0.905919	306.235	41.7391	264.512	10734.5	41.55	protein_coding	TRUE	7.44284
FAM167A	-2.75628	702.317	0.905917	121.83	823.147	-701.322	55315	39.14	protein_coding	TRUE	8.88413
TMEM150B	3.03399	204.999	0.905908	232.368	28.3698	204.021	3048	62.84	protein_coding	TRUE	7.02646
C2orf72	-3.42948	171.028	0.905874	17.3959	187.424	-170.062	677	35.1	processed_pseudogene	TRUE	6.67821
VSIG8	-2.82746	287.441	0.905866	46.9712	333.412	-286.455	203	47.06	processed_pseudogene	TRUE	7.57131
SP140	2.76837	380.931	0.905832	445.286	65.3547	379.941	28347	43.74	protein_coding	TRUE	7.99616
METTL7B	4.38425	165.709	0.905829	172.993	8.28392	164.767	5310.5	52.19	protein_coding	TRUE	6.50205
TNC	2.73319	8034.55	0.905821	9455.61	1422.06	8033.55	26126	50.24	protein_coding	TRUE	12.4091
PPP1R1B	-2.73104	1608.78	0.905821	285.099	1892.88	-1607.78	28607.5	42.26	protein_coding	TRUE	10.0888
CXCR3	2.73074	573.13	0.905802	673.608	101.478	572.136	2248	41.11	protein_coding	TRUE	8.59821
ALDH1L1	-2.73716	418.483	0.905797	73.6619	491.145	-417.492	15044	52.33	protein_coding	TRUE	8.14161
SDSL	2.7539	388.075	0.905795	454.447	67.3718	387.085	98992	47.38	protein_coding	TRUE	8.02741
GPR12	-2.80383	270.774	0.905782	45.0908	314.864	-269.788	7578	55.13	protein_coding	TRUE	7.49167
DNER	-2.73289	481.331	0.90578	85.0466	565.377	-480.338	4150	53.87	protein_coding	TRUE	8.34524
GFRA1	-2.71628	2199.08	0.905778	394.505	2592.59	-2198.09	21740	42.23	protein_coding	TRUE	10.5445
TYROBP	2.70984	5763.17	0.905759	6801.8	1039.63	5762.17	9209	50.87	protein_coding	TRUE	11.9369
LIPE	-2.70995	4109.97	0.905759	741.29	4850.26	-4108.98	126537	40.94	protein_coding	TRUE	11.449
CD8A	2.70992	1723.06	0.905759	2032.75	310.681	1722.07	12244	38.89	protein_coding	TRUE	10.1944
ENHO	-3.45504	164.746	0.905757	16.4295	180.175	-163.782	13435.5	49.7	transcribed_unitary_pseudogene	TRUE	6.61915
PRKAR2B	-2.71267	886.869	0.905755	159.462	1045.33	-885.873	7906	38.09	protein_coding	TRUE	9.23457
TAGAP	2.7078	912.004	0.905755	1075.65	164.642	911.008	171096	37.31	protein_coding	TRUE	9.27646
KLK1	-2.71303	763.606	0.90575	137.234	899.841	-762.611	929	47.85	protein_coding	TRUE	9.0183
IL6	4.74174	161.014	0.905725	166.227	6.21294	160.085	50473	39.42	protein_coding	TRUE	6.42995
FAM180B	-2.88016	220.757	0.905716	34.5404	254.298	-219.776	1009	46.24	processed_pseudogene	TRUE	7.17412
PCK1	-3.88109	160.278	0.90571	11.5973	170.875	-159.325	28314	42.62	protein_coding	TRUE	6.51154
KCP	2.72087	425.215	0.905703	500.067	75.8515	424.224	36231.5	44.48	protein_coding	TRUE	8.16972
CD2	2.6985	1519.2	0.905699	1794.68	276.476	1518.21	33439.5	39.77	protein_coding	TRUE	10.0162
CD300A	2.69974	1133.7	0.905697	1338.76	206.063	1132.7	21801.5	43.09	protein_coding	TRUE	9.59322
AKR1B10	2.70385	564.084	0.90568	665.177	102.093	563.091	25778	44.95	protein_coding	TRUE	8.58359
COL3A1	2.68749	105393	0.905667	124759	19366.7	105392	2469	54.27	protein_coding	TRUE	16.137
CD38	2.71541	377.666	0.905665	444.317	67.6511	376.676	5115	34.16	protein_coding	TRUE	7.99991
GPIHBP1	-2.6887	606.418	0.905652	111.14	716.559	-605.424	558	37.75	processed_pseudogene	TRUE	8.69296
ACADL	-2.83354	228.813	0.905631	37.1747	264.988	-227.831	30355	35.34	protein_coding	TRUE	7.23918
TMPRSS11D	4.96222	157.218	0.905629	161.396	5.17745	156.297	64037.5	43.45	protein_coding	TRUE	6.38001
KCNA3	3.13017	169.643	0.905627	190.388	21.7453	168.672	33625	40.24	protein_coding	TRUE	6.72883
ADCY8	-5.36635	156.6	0.905612	3.86575	159.465	-155.692	10258	37.94	protein_coding	TRUE	6.35166
MXD1	2.68284	2701.83	0.905599	3199.03	498.199	2700.83	9702	34.63	protein_coding	TRUE	10.8522
PTPRC	2.6799	4552.24	0.905599	5392.8	841.558	4551.24	7384.5	61.35	protein_coding	TRUE	11.606
MPP1	2.68076	4271.27	0.905599	5059.31	789.043	4270.27	79647	50.54	protein_coding	TRUE	11.5138
SLC7A7	2.68217	1384.62	0.905599	1638.98	255.364	1383.62	14114	38.66	protein_coding	TRUE	9.88748
SLA	2.6789	1573.32	0.905599	1863.29	290.972	1572.32	66800	49.61	protein_coding	TRUE	10.073
JAKMIP1	3.20977	163.354	0.905569	182.028	19.6743	162.385	48431.5	39.41	protein_coding	TRUE	6.65608
CXorf21	2.79152	234.263	0.90556	272.641	39.3785	233.279	9469.5	44.87	protein_coding	TRUE	7.28549
NR4A3	2.72867	286.581	0.905552	336.32	50.739	285.594	27929	53.44	protein_coding	TRUE	7.59641
SAA2	-2.70539	310.319	0.905552	56.0122	365.331	-309.331	84830.5	40.21	protein_coding	TRUE	7.71885
TTYH3	2.67156	6536.1	0.905547	7751.8	1216.7	6535.1	81315	54.13	protein_coding	TRUE	12.1307
TNFRSF6B	2.66816	665.664	0.905537	788.757	124.093	664.669	557	47.49	processed_pseudogene	TRUE	8.83423
SLC46A2	-2.6737	629.049	0.905533	116.724	744.773	-628.055	19426.5	43.95	protein_coding	TRUE	8.7507
VMO1	2.8242	215.135	0.905524	249.341	35.2067	214.153	2643	61.53	protein_coding	TRUE	7.15253
CXCL5	6.21514	153.015	0.90552	154.089	2.0741	152.142	23389	51.12	protein_coding	TRUE	6.28691
CHST13	4.11422	153.076	0.90552	161.395	9.31941	152.132	17888.5	56.43	protein_coding	TRUE	6.41544
SLC15A3	2.65532	3535.25	0.905503	4201.11	666.856	3534.26	6507	41.17	protein_coding	TRUE	11.2491
IL1A	-3.61414	153.148	0.905503	13.5301	165.678	-152.191	5234	47.61	protein_coding	TRUE	6.48549
OSCAR	3.83739	152.666	0.905498	163.074	11.4082	151.715	155399	39.68	protein_coding	TRUE	6.44694
GPR183	2.6599	579.412	0.905486	687.138	108.726	578.418	130779	40.95	protein_coding	TRUE	8.63638
SLA2	2.67865	353.626	0.905458	417.896	65.2699	352.636	27278	37.03	protein_coding	TRUE	7.91637
P2RX4	2.65219	2334.56	0.905441	2775	441.444	2333.56	2085	48.59	protein_coding	TRUE	10.6513
KIF21B	2.64889	1092.95	0.905436	1299.08	207.129	1091.96	3553.5	58.44	protein_coding	TRUE	9.55671
TLR1	2.65292	676.888	0.90543	803.669	127.781	675.893	417	53.11	processed_pseudogene	TRUE	8.86333
TLR8	2.67249	362.792	0.905424	429.099	67.3068	361.802	11456	49.11	protein_coding	TRUE	7.95538
ASIP	-3.49645	150.111	0.905413	14.4966	163.607	-149.152	10237	55.64	protein_coding	TRUE	6.47657
MYO1F	2.63997	3466.91	0.905413	4128.2	662.293	3465.91	63939	40.99	protein_coding	TRUE	11.226
KRT6B	2.6363	18268.8	0.905413	21769.1	3501.35	18267.8	11645	51.85	protein_coding	TRUE	13.6252
LCP2	2.63293	2877.93	0.905411	3429.88	552.952	2876.93	57391	35.24	protein_coding	TRUE	10.9596
NAMPT	2.63432	8253.91	0.905411	9837.31	1584.4	8252.91	47034.5	37.98	protein_coding	TRUE	12.4795
LCE2B	-2.63144	8249.73	0.905411	1587.39	9836.11	-8248.73	27439	43.39	protein_coding	TRUE	12.4797
HPSE	2.62911	1676.75	0.905411	1998.85	323.102	1675.75	6309	44.35	protein_coding	TRUE	10.1811
CCL3	5.56826	147.949	0.905392	150.112	3.16376	147.054	426	54.8	processed_pseudogene	TRUE	6.25999
EPSTI1	2.61997	4062.51	0.905381	4850.56	789.043	4061.52	31001.5	37.8	protein_coding	TRUE	11.4614
GAN	-2.61613	4022.77	0.905381	783.816	4805.59	-4021.77	107	60.19	processed_pseudogene	TRUE	11.4485
SPOCD1	2.88567	183.398	0.905368	210.94	28.5421	182.421	35422	37.71	protein_coding	TRUE	6.90377
PCDHGA2	-3.88093	146.987	0.90536	10.6308	156.618	-146.039	1852	52.44	protein_coding	TRUE	6.38585
TPSD1	-2.62385	551.567	0.905357	106.618	657.185	-550.573	42919.5	36.08	protein_coding	TRUE	8.57706
NETO2	2.79587	196.108	0.905355	227.929	32.8216	195.128	18871	59.37	protein_coding	TRUE	7.02653
LRRC26	-2.78942	201.279	0.905342	33.868	234.147	-200.298	4755	52.44	protein_coding	TRUE	7.06617
CD84	2.60599	1355.31	0.905327	1620.49	266.174	1354.32	29806	43.92	protein_coding	TRUE	9.88162
SCEL	-2.60591	7573.22	0.905327	1488.32	9060.54	-7572.22	7767	50.1	protein_coding	TRUE	12.3648
PTAFR	2.61496	2649.74	0.905327	3165.46	516.722	2648.74	7087.5	58.24	protein_coding	TRUE	10.8463
RP11.1263C18.1	-3.86895	145.693	0.905319	10.6308	155.323	-144.744	9615	43.41	unprocessed_pseudogene	TRUE	6.37464
SERHL	-5.18935	145.397	0.905315	4.06889	148.465	-144.49	11799	57.07	protein_coding	TRUE	6.25299
MAPT	-2.62879	389.992	0.905306	75.0218	464.014	-389.001	2504	32.3	protein_coding	TRUE	8.07424
GLRB	-2.76663	208.582	0.905302	35.7582	243.341	-207.601	9995	45.67	protein_coding	TRUE	7.12463
WAS	2.59563	1777.28	0.905255	2128.4	352.12	1776.29	3093.5	67.93	protein_coding	TRUE	10.2764
SPI1	2.60111	4944.04	0.905255	5918.47	975.431	4943.04	25871	38.82	protein_coding	TRUE	11.7511
RASAL3	2.59785	1345.93	0.905255	1611.05	266.121	1344.94	2020	61.95	protein_coding	TRUE	9.87435
SAMSN1	2.58694	747.778	0.905223	895.888	149.11	746.782	8642.5	47.01	protein_coding	TRUE	9.02929
HS3ST6	-2.65982	278.616	0.905208	52.1877	329.803	-277.628	23480	36.99	protein_coding	TRUE	7.5774
CD72	2.59891	425.423	0.90518	508.33	83.9068	424.431	148137	45.3	protein_coding	TRUE	8.21003
OXGR1	-3.35695	143.966	0.905178	15.463	158.429	-143.006	207044	34.02	protein_coding	TRUE	6.44205
SELPLG	2.5827	3049.96	0.905174	3659.9	610.939	3048.96	51089.5	44.08	protein_coding	TRUE	11.0603
FN1	2.58492	27663.1	0.905174	33194.7	5532.64	27662.1	17827	44.63	protein_coding	TRUE	14.2411
LILRA2	2.95428	161.787	0.905169	184.606	23.8187	160.814	320	56.39	processed_pseudogene	TRUE	6.70338
WARS	2.5651	10028.1	0.905122	12066	2038.88	10027.1	8371	64.08	protein_coding	TRUE	12.7839
TRBC1	2.56011	1160.53	0.90512	1396.28	236.756	1159.53	446	54.14	processed_pseudogene	TRUE	9.67334
ISM1	-2.56274	997.145	0.905118	202.952	1199.1	-996.148	21813	46.44	protein_coding	TRUE	9.45332
BIN2	2.56413	1115.6	0.905118	1341.42	226.822	1114.6	17825.5	51.76	protein_coding	TRUE	9.61493
CD1E	-4.42149	139.204	0.905118	6.76507	144.969	-138.274	6751	49.3	protein_coding	TRUE	6.2454
NXPH3	-2.5784	452.751	0.905118	90.8452	542.596	-451.759	5246	52.42	protein_coding	TRUE	8.30707
LCK	2.56305	1084.13	0.905118	1303.74	220.616	1083.13	28604	51.23	protein_coding	TRUE	9.57399
PLD4	2.6929	220.028	0.905116	259.098	40.07	219.044	45986	44.95	protein_coding	TRUE	7.22481
DACT2	-2.84149	173.858	0.905114	28.0268	200.885	-172.882	10751.5	47.33	protein_coding	TRUE	6.83865
CD8B	2.55764	531.288	0.905097	638.789	108.5	530.294	6069.5	46.15	protein_coding	TRUE	8.54552
CEACAM3	4.2983	137.681	0.905071	143.999	7.31885	136.748	8188	53.43	protein_coding	TRUE	6.24144
TNFAIP6	2.56254	448.183	0.905067	538.306	91.1231	447.19	222782	43.98	protein_coding	TRUE	8.2979
EXTL1	-2.8468	168.612	0.905063	27.0603	194.672	-167.636	60382	38.75	protein_coding	TRUE	6.79268
SYT8	-2.55215	2789.97	0.905048	573.263	3362.23	-2788.97	26570	40.47	protein_coding	TRUE	10.9423
SLC9A2	-3.2505	140.929	0.905018	16.4295	156.359	-139.967	12811	52.5	protein_coding	TRUE	6.43286
NGEF	-2.54972	470.228	0.905003	96.6439	565.872	-469.235	101310	39.72	protein_coding	TRUE	8.37181
CASP5	6.04894	136.162	0.905003	137.234	2.07277	135.297	407	50.49	processed_pseudogene	TRUE	6.12213
LY9	2.57688	316.377	0.904979	378.878	63.501	315.387	17460	39.57	protein_coding	TRUE	7.78914
SLC12A2	-2.54395	2702.86	0.904973	559.177	3261.03	-2701.86	3936	46.07	protein_coding	TRUE	10.8994
PTPRCAP	2.543	1508.02	0.904973	1819.17	312.142	1507.03	457	55.9	processed_pseudogene	TRUE	10.0575
PPARGC1A	-2.54522	403.019	0.904956	83.1137	485.132	-402.027	77444	35.88	protein_coding	TRUE	8.15037
IL17D	-2.61344	258.286	0.904952	50.2548	307.54	-257.299	21895	39.99	protein_coding	TRUE	7.48299
MAPK4	-3.54887	135.476	0.904947	12.5637	147.04	-134.523	101452	39.53	protein_coding	TRUE	6.31835
AP000275.65	31.9196	28.7036	0.904937	27.7036	6.8201e-09	42.2652	7238	55.09	transcribed_unprocessed_pseudogene	TRUE	3.792
STK32A	-2.57697	294.132	0.90493	59.0178	352.15	-293.144	7493.5	38.24	protein_coding	TRUE	7.68358
AOC3	-2.52799	3763.15	0.904922	789.098	4551.25	-3762.15	36479	39.73	protein_coding	TRUE	11.3827
CMPK2	2.5293	2027.34	0.904922	2450.89	424.551	2026.34	8319	54.6	protein_coding	TRUE	10.4896
PLEKHO2	2.52718	4320.85	0.904922	5226.54	906.686	4319.85	61135.5	39.64	protein_coding	TRUE	11.5824
EPB41L4B	-2.53052	989.133	0.904917	206.818	1194.95	-988.136	7602	41.53	protein_coding	TRUE	9.45303
KLB	-2.65006	225.569	0.904917	42.5567	267.125	-224.584	12498	43.81	protein_coding	TRUE	7.27464
MEI1	2.56994	305.76	0.904915	366.479	61.7192	304.771	5156	47.44	protein_coding	TRUE	7.74214
ADAM19	2.52301	1303.82	0.904911	1577.23	274.405	1302.82	4723.5	54.28	protein_coding	TRUE	9.85458
PSTPIP1	2.52247	1165.88	0.904911	1410.35	245.464	1164.88	4692.5	51.33	protein_coding	TRUE	9.69332
CCR7	2.52295	777.738	0.904907	940.345	163.608	776.742	15325	41.29	protein_coding	TRUE	9.10846
ATOH8	-2.52705	631.753	0.904907	132.402	763.155	-630.758	14360	38.55	protein_coding	TRUE	8.80664
EMX2	-2.52156	562.666	0.904892	118.445	680.111	-561.672	67774	55.28	protein_coding	TRUE	8.64125
RPS10.NUDT3	2.57339	294.686	0.904881	352.991	59.3055	293.697	80517	40.82	protein_coding	TRUE	7.68754
SIGLEC12	5.03999	133.126	0.904858	136.268	4.14196	132.222	236	42.62	processed_pseudogene	TRUE	6.1335
DEFB4A	31.9183	28.68	0.904821	27.68	6.8201e-09	42.2488	27870.5	51.66	protein_coding	TRUE	3.79077
SLAMF6	2.52798	390.405	0.904817	471.081	81.6764	389.413	28489	37.56	protein_coding	TRUE	8.1105
HRASLS5	-2.58701	247.861	0.904815	49.2884	296.15	-246.875	16513	35.89	protein_coding	TRUE	7.43228
APOBEC3H	2.98697	144.703	0.904796	164.445	20.7421	143.734	1873.5	46.06	protein_coding	TRUE	6.53284
FOSL1	2.52334	369.824	0.904796	446.485	77.6617	368.832	1237	65.43	protein_coding	TRUE	8.03383
NKG7	2.50827	1418.9	0.904776	1720.26	302.363	1417.9	11861	40.78	protein_coding	TRUE	9.98201
NPL	2.51488	2325.94	0.904776	2817.98	493.041	2324.94	53563	39.37	protein_coding	TRUE	10.6931
SPRR1A	2.50939	1415.33	0.904776	1715.65	301.319	1414.33	14767.5	47.57	protein_coding	TRUE	9.97797
MARCH1	2.51403	1108.83	0.904772	1342.93	235.102	1107.83	510054	42.02	protein_coding	TRUE	9.62391
KCNJ15	2.51983	345.063	0.904766	416.725	72.6614	344.073	13447.5	52.16	protein_coding	TRUE	7.93483
FAM189A2	-2.50556	588.815	0.904761	125.637	713.452	-587.821	22440	44.15	protein_coding	TRUE	8.71268
SLC7A10	-4.78318	130.842	0.904751	4.89328	134.736	-129.93	6674.5	57.71	protein_coding	TRUE	6.12545
IRF1	2.4984	4460.81	0.904717	5418.8	958.982	4459.81	22945	38.59	protein_coding	TRUE	11.6388
FAM83H	-2.4967	1966.96	0.904717	423.337	2389.29	-1965.96	7329	45.68	protein_coding	TRUE	10.4577
VAV1	2.50084	1043.13	0.904712	1265.76	223.627	1042.13	58498.5	39.04	protein_coding	TRUE	9.5405
ST8SIA4	2.50255	790.592	0.90471	958.783	169.191	789.596	37969	41.43	protein_coding	TRUE	9.13952
WNK2	-2.48887	1120.09	0.904708	242.576	1361.67	-1119.1	6529	54.98	protein_coding	TRUE	9.64768
GHR	-2.49458	923.792	0.904706	199.064	1121.86	-922.796	33816.5	49.33	protein_coding	TRUE	9.36733
LMO3	-2.66251	187.609	0.90468	35.0025	221.612	-186.628	6832.5	65.72	protein_coding	TRUE	7.00346
CHRM1	-3.02556	139.065	0.90468	19.3288	157.394	-138.098	1803	68.74	protein_coding	TRUE	6.46535
GRB14	-2.65756	185.732	0.904648	34.7918	219.523	-184.751	14578	43.43	protein_coding	TRUE	6.99047
CD1C	-2.67072	182.556	0.904635	33.8254	215.381	-181.576	11494	36	protein_coding	TRUE	6.9612
ADAMTS2	2.47596	2897.62	0.904631	3531.37	634.756	2896.62	67504	44.05	protein_coding	TRUE	11.0245
IKZF1	2.48225	1480.05	0.904631	1801.45	322.398	1479.06	7734	54.45	protein_coding	TRUE	10.0525
LMNB1	2.48066	1206.01	0.904629	1468.02	263.014	1205.01	4570	56.84	protein_coding	TRUE	9.75742
CHST11	2.47873	1047.74	0.904627	1275.59	228.844	1046.75	10727	44.2	protein_coding	TRUE	9.555
CD3D	2.48092	764.968	0.904623	930.681	166.713	763.972	13968.5	41.97	protein_coding	TRUE	9.09987
MYEOV	-2.48067	625.322	0.904616	136.268	760.59	-624.327	10921	44.44	protein_coding	TRUE	8.80874
ATP6V0D2	3.98593	128.644	0.90461	136.242	8.5986	127.706	25302	39.56	protein_coding	TRUE	6.17833
OR2I1P	2.50164	385.767	0.90461	467.277	82.5096	384.775	1649	58.97	unprocessed_pseudogene	TRUE	8.10273
ADAMTS4	2.47599	498.821	0.904597	606.909	109.088	497.828	11645	38.99	protein_coding	TRUE	8.48381
MCEMP1	6.95131	128.109	0.904571	128.144	1.03549	127.299	1293	40.57	protein_coding	TRUE	6.01324
GPR171	2.80733	150.107	0.904556	173.959	24.8517	149.133	3680	37.57	protein_coding	TRUE	6.63525
GPR162	2.54312	245.991	0.904546	295.73	50.7389	245.004	312	46.33	processed_pseudogene	TRUE	7.43658
PSG7	-3.8141	127.271	0.904526	9.6644	135.936	-126.329	539	54.07	IG_V_gene	TRUE	6.18587
SGK1	2.47476	5914.61	0.904518	7210.81	1297.21	5913.61	13797.5	37.65	protein_coding	TRUE	12.0546
PARVG	2.46014	2150.42	0.904516	2626.78	477.361	2149.42	46457.5	38.22	protein_coding	TRUE	10.6
NABP1	2.46256	2546.84	0.904516	3110.08	564.243	2545.84	18311	46.27	protein_coding	TRUE	10.8433
CD247	2.46147	710.501	0.904507	866.895	157.394	709.505	31632	36.74	protein_coding	TRUE	9.00041
ENSG00000286231.1	-6.54967	126.527	0.904507	1.35442	126.882	-125.698	198	37.19	processed_pseudogene	TRUE	6.00266
GDPD2	-2.47158	646.946	0.904505	142.076	788.022	-645.951	42644	51.35	protein_coding	TRUE	8.86124
HS3ST2	2.45964	527.638	0.90449	643.648	117.01	526.644	15215	52.91	protein_coding	TRUE	8.57111
HEPACAM	-2.72765	158.88	0.90449	28.0738	185.954	-157.903	45568	45.79	protein_coding	TRUE	6.74165
IRF7	2.46508	501.875	0.904484	611.649	110.774	500.881	14332	54.19	protein_coding	TRUE	8.4967
FOXP3	2.45921	495.92	0.904479	604.923	110.003	494.926	4574.5	57.37	protein_coding	TRUE	8.48165
GZMH	2.46654	448.292	0.904462	546.093	98.8016	447.299	41678	44.95	protein_coding	TRUE	8.33292
SPIB	2.53888	225.395	0.90445	271.034	46.6385	224.409	597	52.84	processed_pseudogene	TRUE	7.31139
ALOX5	2.44694	1407.34	0.904415	1722.19	315.847	1406.34	37674	44	protein_coding	TRUE	9.99296
LIMD2	2.44767	2255.5	0.904415	2760.52	506.021	2254.5	49782	36.81	protein_coding	TRUE	10.6735
LCE1A	-2.44637	2936.87	0.904415	659.683	3595.55	-2935.87	938	41.85	unprocessed_pseudogene	TRUE	11.055
CD6	2.45349	962.776	0.904411	1176.58	214.807	961.779	20722	45.86	protein_coding	TRUE	9.44231
LYPD6B	-2.44546	821.87	0.904409	184.59	1005.46	-820.873	21782	40.27	protein_coding	TRUE	9.21681
NNAT	-2.53384	227.886	0.904407	47.3554	274.241	-226.9	233034	37.95	protein_coding	TRUE	7.32911
CACNA1H	-2.44861	720.649	0.904407	161.396	881.045	-719.653	118831	37.01	protein_coding	TRUE	9.02575
RP11.886H22.1	31.9146	28.6079	0.904396	27.6079	6.8201e-09	42.1987	467	41.03	processed_pseudogene	TRUE	3.78701
CAMK4	2.63361	174.072	0.904381	206.318	33.2463	173.092	944	49.21	protein_coding	TRUE	6.90427
KRT72	-3.54801	125.052	0.904379	11.5973	135.649	-124.102	133954	35.63	protein_coding	TRUE	6.20209
LCE1C	-2.4351	5481.85	0.904364	1243.39	6724.23	-5480.85	1377	44.27	protein_coding	TRUE	11.9599
SNX20	2.43902	1045.98	0.90436	1281.25	236.274	1044.98	7602	48.55	protein_coding	TRUE	9.56751
ZNRD1	2.54534	201.97	0.904356	242.515	41.5447	200.987	16177	38.61	protein_coding	TRUE	7.15005
FMNL1	2.42748	5158.98	0.904334	6335.73	1177.75	5157.98	3144	51.76	protein_coding	TRUE	11.8753
MME	2.43497	3465.96	0.904334	4251.1	786.144	3464.96	4847	61.86	protein_coding	TRUE	11.2984
TNFRSF8	2.51935	206.851	0.904255	249.341	43.4906	205.866	15074.5	43.95	protein_coding	TRUE	7.19393
UPK1A	-2.4378	381.018	0.904253	86.0131	466.031	-380.025	10685	36.66	protein_coding	TRUE	8.10864
KRT73	-3.12048	127.466	0.904247	16.4311	142.898	-126.505	18933	47.17	protein_coding	TRUE	6.31586
ZG16B	-2.48799	237.128	0.904238	51.2213	287.349	-236.141	25064.5	39.02	protein_coding	TRUE	7.40331
SPRR1B	2.41844	8191.33	0.904227	10074.9	1884.6	8190.33	2354	55.12	protein_coding	TRUE	12.5459
LCE2A	-2.41503	2774.03	0.904227	639.934	3412.96	-2773.03	12813	56.63	protein_coding	TRUE	10.9847
COL5A2	2.42082	7040.03	0.904227	8655.43	1616.4	7039.03	1014	57.83	processed_pseudogene	TRUE	12.3264
LCE6A	-2.41748	2116.1	0.904227	487.085	2602.19	-2115.1	1592	52.35	protein_coding	TRUE	10.5931
KRT16P3	2.82752	138.2	0.904202	159.697	22.4973	137.229	746	52.21	processed_pseudogene	TRUE	6.50934
UBASH3A	2.43797	307.567	0.904157	375.945	69.3778	306.577	9377	40.13	protein_coding	TRUE	7.79871
IL21R	2.42314	425.558	0.904153	521.859	97.3008	424.565	16629	51.1	protein_coding	TRUE	8.27417
KIF20A	2.43426	306.6	0.904127	374.978	69.3778	305.61	9772	51.88	protein_coding	TRUE	7.79557
CYP19A1	2.55069	182.138	0.904127	218.415	37.2777	181.156	5270	52.21	protein_coding	TRUE	6.99827
MILR1	2.4169	349.69	0.904086	429.029	80.3393	348.698	504	46.93	TR_V_gene	TRUE	7.99257
CHRNA9	3.09026	125.532	0.904082	141.1	16.5678	124.571	9426.5	66.04	protein_coding	TRUE	6.30075
SUSD3	2.44692	263.801	0.904061	321.824	59.023	262.812	3924	64.48	protein_coding	TRUE	7.57307
IL27	5.28126	118.699	0.90405	120.805	3.10647	117.817	118	47.9	rRNA_pseudogene	TRUE	5.95317
C1QTNF9B	-2.4912	206.453	0.904046	44.4466	249.899	-205.468	3019	59.64	unprocessed_pseudogene	TRUE	7.20137
DYSF	2.39543	1801.33	0.904031	2222.81	422.48	1800.33	223764	36.77	protein_coding	TRUE	10.3692
GPX3	-2.40115	13889.8	0.904031	3243.37	17132.2	-13888.8	651	51.69	processed_pseudogene	TRUE	13.3146
UPP1	2.412	1217.74	0.904029	1498.26	281.517	1216.75	27487	39.9	transcribed_unprocessed_pseudogene	TRUE	9.79748
GRIA2	-3.48038	118.839	0.904009	11.5973	129.436	-117.89	21508	46.55	protein_coding	TRUE	6.13989
LPXN	2.39472	1919.3	0.903962	2368.74	450.437	1918.31	5683	58.6	protein_coding	TRUE	10.4611
ARRB2	2.38662	4266.56	0.903962	5274.12	1008.57	4265.56	488898	37.67	protein_coding	TRUE	11.6172
CLEC3B	-2.38816	7758.97	0.903962	1831.91	9589.88	-7757.97	2539	54.28	protein_coding	TRUE	12.4795
CD3E	2.39069	1591.89	0.903962	1965.74	374.848	1590.89	2031	58.81	processed_pseudogene	TRUE	10.1927
LOR	-2.39019	27240.6	0.903962	6421.02	33660.7	-27239.6	573	38.5	processed_pseudogene	TRUE	14.2907
SAMD9	2.39443	1588.16	0.903962	1959.94	372.777	1587.17	40125.5	45.27	protein_coding	TRUE	10.1878
NKPD1	-2.38978	776.59	0.903956	182.888	958.479	-775.594	22973.5	49.14	protein_coding	TRUE	9.15655
FABP7	-2.38512	613.932	0.903948	145.111	758.043	-612.936	6065	56.09	protein_coding	TRUE	8.81883
FZD2	2.39997	390.817	0.903928	480.94	91.1231	389.824	3263	47.65	protein_coding	TRUE	8.16003
LAMP5	2.8119	131.952	0.903911	152.697	21.7453	130.982	665	54.35	protein_coding	TRUE	6.44661
RP11.439C15.6	-2.79893	131.982	0.903894	21.9795	152.961	-131.012	954	42.83	transcribed_processed_pseudogene	TRUE	6.45072
GSTA3	-2.59941	157.497	0.903877	30.926	187.423	-156.519	90657	54.35	protein_coding	TRUE	6.77049
SAMD3	2.39725	336.902	0.903871	414.605	78.7031	335.911	52294.5	36.7	protein_coding	TRUE	7.94635
KLC3	-2.37507	1590.01	0.903787	379.457	1968.47	-1589.01	18988	46.49	protein_coding	TRUE	10.1972
COL1A1	2.37735	117401	0.903787	145380	27980.3	117400	14827	42.38	protein_coding	TRUE	16.4034
IFIT3	2.376	5901.67	0.903787	7308.63	1407.96	5900.67	10294	47.55	protein_coding	TRUE	12.0895
TBC1D10C	2.37634	1444.3	0.903787	1787.58	344.284	1443.3	295	45.27	protein_coding	TRUE	10.0579
RP11.848G14.5	2.37609	882.092	0.903783	1091.31	210.221	881.095	892	40.87	processed_pseudogene	TRUE	9.346
MSLN	-3.18136	118.011	0.903781	14.4966	131.507	-117.054	8566	50.01	protein_coding	TRUE	6.18986
KCNIP2	-2.37815	796.329	0.903781	189.422	984.751	-795.332	20321.5	44.69	protein_coding	TRUE	9.19743
C19orf38	2.56095	158.322	0.903781	189.422	32.1002	157.343	165	36.75	processed_pseudogene	TRUE	6.79131
PHKG1	-2.38743	298.06	0.903732	70.1895	367.25	-297.07	61516	38.59	protein_coding	TRUE	7.77294
IL18BP	2.36793	1542.3	0.903689	1911.62	370.326	1541.3	21048	40.27	protein_coding	TRUE	10.1561
CTSB	2.36942	56119.4	0.903689	69584.7	13466.3	56118.4	39741.5	38.98	protein_coding	TRUE	15.3417
PSAPL1	-2.36831	6293.97	0.903689	1511.51	7804.48	-6292.97	10447	43.93	protein_coding	TRUE	12.1855
FUT4	2.36797	490.635	0.903653	607.274	117.64	489.64	56143	38.17	protein_coding	TRUE	8.50167
LTK	2.82643	127.189	0.903646	146.899	20.7098	126.221	40378	41.75	protein_coding	TRUE	6.38895
CD5	2.35873	492.708	0.90364	610.789	119.081	491.714	1863	71.68	protein_coding	TRUE	8.5115
HS3ST3A1	2.71482	133.046	0.903591	155.773	23.7273	132.074	1420	66.92	protein_coding	TRUE	6.48784
SMOC1	-2.45489	187.287	0.903587	41.5569	227.844	-186.303	1022.5	48.72	protein_coding	TRUE	7.07361
IPCEF1	2.43929	191.479	0.903578	233.538	43.0582	190.495	9938	44.27	protein_coding	TRUE	7.11164
TNFSF18	4.4854	111.795	0.903537	115.973	5.17745	110.886	119206	40.73	protein_coding	TRUE	5.92065
ZAP70	2.34725	1592.85	0.90352	1981.2	389.344	1591.86	2050	58.67	protein_coding	TRUE	10.211
TPSAB1	-2.35136	4430.45	0.90352	1079.55	5509	-4429.45	4765	39.22	protein_coding	TRUE	11.6857
AACSP1	-3.26503	113.073	0.90351	13.0116	125.085	-112.121	956	48.17	processed_pseudogene	TRUE	6.10953
EPHB2	2.35278	511.691	0.90349	635.005	124.314	510.696	10259	36.42	transcribed_unprocessed_pseudogene	TRUE	8.56856
TNFSF9	2.734	129.779	0.903488	151.56	22.7808	128.808	33272	35.32	protein_coding	TRUE	6.44576
ATP13A5	-2.42149	190.496	0.903433	43.4897	232.986	-189.511	935	44.34	unprocessed_pseudogene	TRUE	7.11101
WDR72	-2.39222	222.771	0.903422	52.1857	273.956	-221.784	9527.5	35.36	protein_coding	TRUE	7.34936
RHOH	2.36504	283.837	0.903411	350.963	68.126	282.847	7667.5	63.18	protein_coding	TRUE	7.71111
CD28	2.35386	381.11	0.903409	472.552	92.4413	380.118	6987.5	43	protein_coding	TRUE	8.14209
LY86	2.35133	328.138	0.903349	406.871	79.7327	327.147	94287	44.5	protein_coding	TRUE	7.9266
RHPN2	-2.34671	327.609	0.903347	79.9212	406.53	-326.618	8076.5	40.92	protein_coding	TRUE	7.92615
ENSG00000286075.1	-6.4313	109.426	0.903339	1.2711	109.697	-108.616	309	36.45	processed_pseudogene	TRUE	5.794
VMP1	2.3387	6517.87	0.90332	8122.61	1605.75	6516.87	128884	49.21	protein_coding	TRUE	12.248
IFI6	2.33904	21599.8	0.90332	26919.1	5320.35	21598.8	68238.5	37.83	protein_coding	TRUE	13.9765
FLG2	-2.34347	31020.7	0.90332	7611.76	38631.4	-31019.7	21387	41.87	protein_coding	TRUE	14.497
PLIN2	2.34418	6575.36	0.90332	8186.62	1612.27	6574.36	69983.5	36.6	protein_coding	TRUE	12.2584
SEMA3G	-2.32999	2142.06	0.903317	531.541	2672.6	-2141.06	4779	50.75	protein_coding	TRUE	10.6457
SLIT3	-2.33388	6627.02	0.903317	1639.45	8265.48	-6626.03	8645.5	37.77	transcribed_unprocessed_pseudogene	TRUE	12.2739
TPSB2	-2.32513	3501.91	0.903317	872.807	4373.72	-3500.91	110	51.35	rRNA_pseudogene	TRUE	11.3571
TRAF3IP3	2.33978	1069.92	0.903315	1332.05	263.133	1068.92	357638	38.48	protein_coding	TRUE	9.6395
GK	2.33712	1030.38	0.903315	1283.36	253.985	1029.38	2371	56.98	protein_coding	TRUE	9.58623
RARRES1	2.36231	256.783	0.903294	317.538	61.7549	255.794	29423	45.03	protein_coding	TRUE	7.56717
OVOL2	-2.51741	147.143	0.903262	30.9261	177.069	-146.164	10596	39.96	protein_coding	TRUE	6.7004
PTGS2	2.911	115.799	0.903221	132.402	17.6033	114.835	44467	58.21	protein_coding	TRUE	6.22887
CORO1A	2.31974	7508.54	0.903211	9387.99	1880.45	7507.54	116267	39.79	protein_coding	TRUE	12.46
CD37	2.31905	2249.19	0.903211	2811.64	563.45	2248.19	44385	38.63	protein_coding	TRUE	10.7207
MGP	-2.32396	5699.71	0.903211	1422.17	7120.88	-5698.71	3745	56.17	protein_coding	TRUE	12.0605
KRT7	-2.31683	1752.32	0.903211	439.77	2191.09	-1751.32	243002	35.36	protein_coding	TRUE	10.3613
PTPRJ	2.32412	1963.89	0.903211	2452.68	489.79	1962.89	87960.5	43.01	protein_coding	TRUE	10.5228
LGALS9	2.32397	6451.19	0.903211	8059.88	1609.7	6450.19	1749	55.2	protein_coding	TRUE	12.2392
ADAP2	2.32396	2067.99	0.903211	2582.83	515.838	2066.99	902	46.95	unprocessed_pseudogene	TRUE	10.5974
ADORA2A	2.34012	381.388	0.903208	474.001	93.6122	380.396	6448	54.55	protein_coding	TRUE	8.14876
CES1	-2.31684	1315.86	0.903208	330.169	1645.03	-1314.86	1064	56.5	protein_coding	TRUE	9.94778
HSPA6	2.31915	1062.2	0.903206	1327.13	265.938	1061.2	3872	49.88	protein_coding	TRUE	9.63759
AOC1	-2.3741	231.689	0.903196	55.1342	285.823	-230.701	112318	39.48	protein_coding	TRUE	7.41345
CD300LB	2.85979	117.662	0.903179	135.301	18.6388	116.697	437	55.71	processed_pseudogene	TRUE	6.26622
PCP4	-2.33427	294.045	0.903074	72.4829	365.528	-293.055	1715	53.73	protein_coding	TRUE	7.77482
CYBA	2.30622	6518.99	0.903053	8169.85	1651.86	6517.99	4210	53.64	protein_coding	TRUE	12.2618
TMPRSS4	2.30787	654.875	0.90304	819.349	165.475	653.879	56856	45.92	protein_coding	TRUE	8.94372
TMEM99	-2.31139	636.903	0.903038	160.436	796.338	-635.907	9288.5	41.64	protein_coding	TRUE	8.90203
SLC2A6	2.36787	205.7	0.903025	253.886	49.1857	204.714	264476	34.53	protein_coding	TRUE	7.24351
MS4A7	2.30157	1656.69	0.903025	2076.99	421.302	1655.69	100713	40.42	protein_coding	TRUE	10.2867
CPA3	-2.29503	964.01	0.90302	246.442	1209.45	-963.013	59027	39.64	protein_coding	TRUE	9.50769
HCST	2.30416	784.087	0.903018	981.902	198.814	783.091	2731	54.5	protein_coding	TRUE	9.20545
PKHD1L1	-2.95487	112.04	0.902984	16.4415	127.481	-111.079	2279	58.25	protein_coding	TRUE	6.16915
CLEC12A	2.46268	150.521	0.902969	182.657	33.1357	149.542	18223.5	42.92	protein_coding	TRUE	6.7535
DRAM1	2.293	1785.99	0.902961	2242.59	457.601	1784.99	5040	47.24	protein_coding	TRUE	10.3988
THY1	2.29437	4995.32	0.902961	6273.15	1278.83	4994.32	41809	39.5	protein_coding	TRUE	11.8826
SH2D1A	2.3233	287.134	0.902941	357.583	71.4488	286.143	2187	56.3	protein_coding	TRUE	7.74494
LRP1B	-3.44749	106.344	0.902939	10.6308	115.975	-105.4	13031	34.55	protein_coding	TRUE	5.9842
NTSR1	3.47333	105.651	0.902894	115.006	10.3549	104.709	149944	40.19	protein_coding	TRUE	5.96995
EPGN	2.64366	126.015	0.902867	148.832	23.8163	125.043	20570	36.54	protein_coding	TRUE	6.43169
PTPN22	2.3101	304.547	0.902839	380.216	76.6695	303.555	24523.5	48.33	protein_coding	TRUE	7.83569
ENSG00000284194.1	2.28634	361.839	0.902837	453.883	93.0437	360.847	4438	51.92	transcribed_processed_pseudogene	TRUE	8.0952
FAM20A	2.28466	2491.16	0.902813	3133.2	643.039	2490.16	9693.5	45.54	protein_coding	TRUE	10.8827
RAC2	2.28075	2342.81	0.902813	2948.61	606.797	2341.81	10499	44.61	protein_coding	TRUE	10.7958
SLAMF8	2.27882	1034.12	0.902809	1301.27	268.146	1033.12	1686	50.06	protein_coding	TRUE	9.61601
AMOT	-2.28348	427.209	0.902741	110.174	536.383	-426.215	14395.5	40.19	protein_coding	TRUE	8.33663
PFKFB1	-2.64388	122.774	0.902679	23.1946	144.969	-121.803	137320	40.78	protein_coding	TRUE	6.39372
MYH14	-2.26613	5891.84	0.90267	1546.02	7436.86	-5890.84	32836	53.01	protein_coding	TRUE	12.133
IRF8	2.26668	2582.62	0.90267	3258.83	677.21	2581.62	87324	36.03	protein_coding	TRUE	10.9425
HCLS1	2.27382	4004.94	0.90267	5047.71	1043.77	4003.94	1682	60.25	protein_coding	TRUE	11.5726
ZNF831	2.33012	205.401	0.902651	255.14	50.739	204.414	6468	55.09	protein_coding	TRUE	7.25682
SLC25A19	2.25741	563.094	0.90263	710.743	148.649	562.098	12503.5	40.46	protein_coding	TRUE	8.74717
WISP2	-2.24917	8452.6	0.902578	2251.31	10702.9	-8451.6	14937.5	38.93	protein_coding	TRUE	12.6611
TMC8	2.24753	2124.64	0.902578	2690.14	566.504	2123.64	7073	45.17	protein_coding	TRUE	10.6692
APOBR	2.25073	1731.7	0.902578	2191.09	460.385	1730.7	49802	37.3	protein_coding	TRUE	10.3726
INHBB	-2.24993	1199.07	0.902576	318.925	1516.99	-1198.07	2032.5	50.46	protein_coding	TRUE	9.84229
ITGBL1	-2.24788	897.888	0.902574	239.181	1136.07	-896.891	27239	45.99	protein_coding	TRUE	9.42548
CD96	2.25299	529.427	0.902553	668.716	140.289	528.432	5202.5	57.23	protein_coding	TRUE	8.66
CPB1	-2.62194	120.684	0.902531	23.2135	142.897	-119.712	7623	57.67	protein_coding	TRUE	6.376
MB21D1	2.25062	419.121	0.902497	529.357	111.235	418.127	9180	39.89	protein_coding	TRUE	8.32326
GJC2	-2.65282	118.563	0.902461	22.2281	139.791	-117.593	14545	52.68	protein_coding	TRUE	6.34002
CXCL3	3.424	101.786	0.902457	111.141	10.3549	100.844	247290	38.63	protein_coding	TRUE	5.92476
KANK4	-2.49367	130.94	0.902444	28.0522	157.992	-129.964	4053	58.16	protein_coding	TRUE	6.5395
CYP4X1	-2.31256	211.896	0.902435	53.1541	264.05	-210.908	74648.5	43.56	protein_coding	TRUE	7.30927
RBM20	-2.98046	105.508	0.902427	15.1627	119.67	-104.55	683	45.76	processed_pseudogene	TRUE	6.07503
C9orf152	-2.40856	147.842	0.902403	34.0744	180.917	-146.862	56760	40.78	protein_coding	TRUE	6.74813
FOXI1	-2.33755	181.245	0.902388	44.4562	224.701	-180.26	19019.5	40.87	protein_coding	TRUE	7.0723
IL10RA	2.24388	3297.65	0.902384	4178.89	882.237	3296.65	25939.5	50.24	protein_coding	TRUE	11.3052
SMOC2	-2.23863	1510.76	0.902384	405.904	1915.66	-1509.76	3163	42.98	protein_coding	TRUE	10.1809
IL2RG	2.24094	2167.95	0.902384	2748.36	581.41	2166.95	2066	49.13	protein_coding	TRUE	10.7012
PRF1	2.23597	1380.45	0.902384	1751.19	371.74	1379.45	11422	38.52	protein_coding	TRUE	10.0518
HSPA2	-2.23818	1195.58	0.902382	321.297	1515.88	-1194.59	11711.5	52.71	protein_coding	TRUE	9.84328
CARD11	2.24259	658.037	0.902373	833.07	176.033	657.041	18642.5	40.02	protein_coding	TRUE	8.97886
TNN	-2.38907	148.454	0.90235	34.7918	182.246	-147.474	1796.5	67.84	protein_coding	TRUE	6.7618
MS4A6A	2.22734	4230.03	0.902341	5377.38	1148.35	4229.03	33324	45.72	protein_coding	TRUE	11.6719
NCF2	2.23201	2627.77	0.902341	3337.11	710.346	2626.77	10609.5	51.11	protein_coding	TRUE	10.9828
IRF5	2.22517	1531.06	0.902341	1946.33	416.267	1530.06	12364	37.81	protein_coding	TRUE	10.2062
ATP1B1	-2.22774	3227.57	0.902341	875.834	4102.4	-3226.57	3061	53.24	protein_coding	TRUE	11.2814
RNASE4	-2.22814	1596.21	0.902341	432.858	2028.07	-1595.21	258	52.12	processed_pseudogene	TRUE	10.265
ZNF267	2.2274	874.31	0.902337	1110.44	237.127	873.313	120690	41.05	protein_coding	TRUE	9.39614
ICAM1	2.21565	2922.74	0.902328	3723.34	801.598	2921.75	15981	56.75	protein_coding	TRUE	11.1437
CCDC3	-2.21787	2768.12	0.902328	757.688	3524.8	-2767.12	8690	51.85	protein_coding	TRUE	11.0642
ATF5	2.22455	2811.63	0.902328	3575.7	765.076	2810.63	24084	40.73	protein_coding	TRUE	11.0837
PIM2	2.22108	858.085	0.902324	1091.11	234.021	857.088	135578	34.23	protein_coding	TRUE	9.37191
PLXNA4	-2.21504	877.65	0.902324	240.643	1117.29	-876.653	30713	47.01	unprocessed_pseudogene	TRUE	9.4072
PAIP2B	-2.22989	564.604	0.902322	152.697	716.301	-563.608	911	48.58	protein_coding	TRUE	8.76321
THRSP	-2.22079	545.946	0.902303	148.832	693.778	-544.951	5395.5	48.5	protein_coding	TRUE	8.71872
SIT1	2.25641	263.111	0.902292	331.489	69.3778	262.12	134736	37.34	protein_coding	TRUE	7.64698
IGHG3	2.32779	171.066	0.902234	212.367	42.3011	170.082	681	54.11	processed_pseudogene	TRUE	6.99248
ERMN	2.57488	119.492	0.902215	142.39	23.8981	118.52	144932	40.8	protein_coding	TRUE	6.37754
F2RL2	2.22948	358.636	0.902213	454.565	96.9295	357.643	26946	40.42	protein_coding	TRUE	8.1072
HSD17B8	-2.24402	317.828	0.902198	84.778	401.606	-316.836	7203	59.67	protein_coding	TRUE	7.92595
C1orf186	-2.36523	153.494	0.902198	36.7247	189.218	-152.512	230	40.69	processed_pseudogene	TRUE	6.81982
TRPV6	-2.22702	344.166	0.902194	93.2092	436.375	-343.173	123848	36.19	protein_coding	TRUE	8.04872
CLDN8	-2.30902	184.49	0.902179	46.3891	229.879	-183.504	4749	45.49	protein_coding	TRUE	7.10992
LIPK	-2.23863	302.95	0.90217	81.1809	383.131	-301.959	1744	40.46	processed_pseudogene	TRUE	7.85895
STMN2	-2.26677	218.385	0.902102	57.0199	274.405	-217.397	17510.5	43.33	protein_coding	TRUE	7.37254
TBX21	2.22237	285.753	0.902057	362.415	77.6617	284.762	30800.5	37.73	protein_coding	TRUE	7.78161
SIGLEC1	2.20868	8107.1	0.901925	10343.8	2237.69	8106.1	52388.5	36.96	protein_coding	TRUE	12.619
PREX1	2.21111	2613.61	0.901925	3332.27	719.665	2612.61	4468	42.72	protein_coding	TRUE	10.9844
FABP4	-2.20922	8954.98	0.901925	2470.58	11424.6	-8953.98	20857.5	50.18	protein_coding	TRUE	12.7623
GIMAP5	2.21412	2723.52	0.901925	3470.47	747.949	2722.52	6131	58.22	protein_coding	TRUE	11.0425
CHN1	2.2102	632.222	0.90191	805.238	174.016	631.226	3326.5	58.66	protein_coding	TRUE	8.93554
AC136616.1	-3.53565	97.2605	0.901905	9.08398	105.344	-96.3254	1305	62.94	processed_pseudogene	TRUE	5.8383
CYBRD1	-2.1998	9738.55	0.901893	2709.27	12446.8	-9737.55	42900	38.27	protein_coding	TRUE	12.8876
CHRDL1	-2.20091	4420.22	0.901893	1228.34	5647.56	-4419.22	15079	39.97	protein_coding	TRUE	11.7473
ALDOC	-2.19594	1479.13	0.901893	412.67	1890.8	-1478.13	7333	44.91	protein_coding	TRUE	10.1696
CD83	2.19823	1524.79	0.901893	1948.34	424.551	1523.79	7833.5	54.01	protein_coding	TRUE	10.2124
CTSD	2.20023	60331.4	0.901893	77109.7	16779.3	60330.4	39510	39.15	protein_coding	TRUE	15.5187
MX2	2.19903	5003.91	0.901893	6395.81	1392.91	5002.91	944	66.35	protein_coding	TRUE	11.9272
ARID5A	2.20249	1855.11	0.901893	2368.75	514.638	1854.11	500	48.1	protein_coding	TRUE	10.4935
AIF1	2.19543	1629.5	0.901893	2083.35	454.854	1628.5	5219	42.01	processed_pseudogene	TRUE	10.3096
PTPN7	2.19948	833.566	0.901886	1064.27	231.709	832.569	3657	53.25	protein_coding	TRUE	9.33983
CA4	-2.3626	141.137	0.901852	33.8253	173.962	-140.157	38535	44.27	protein_coding	TRUE	6.69897
CARMIL2	2.20393	471.654	0.90185	601.125	130.472	470.659	63793	40.58	protein_coding	TRUE	8.51491
SCGB2A1	-4.37755	96.6103	0.901848	4.83219	100.442	-95.7104	14015	48.11	protein_coding	TRUE	5.71801
KIF12	-2.44125	125.19	0.901771	28.0267	152.217	-124.214	234027	37.97	protein_coding	TRUE	6.49381
GZMM	2.23802	212.718	0.901769	268.67	56.9519	211.73	20822	42.91	protein_coding	TRUE	7.34705
PCSK1N	-2.25661	183.592	0.901758	48.3219	230.914	-182.606	67354	42.8	protein_coding	TRUE	7.12534
PRKCQ	2.22236	217.412	0.901747	275.435	59.0229	216.423	8199	47.4	protein_coding	TRUE	7.38568
AP000295.9	2.49463	118.43	0.901722	142.761	25.331	117.457	369	39.19	processed_pseudogene	TRUE	6.39311
BTBD16	-2.2997	160.259	0.901715	40.5904	199.849	-159.275	54700	37.46	protein_coding	TRUE	6.90953
GPR174	2.27141	177.127	0.901685	222.138	46.0108	176.142	104424	41.76	protein_coding	TRUE	7.06689
TRDN	-5.63872	95.3677	0.901673	1.93288	96.3006	-94.536	80778.5	40.43	protein_coding	TRUE	5.61814
ITGAL	2.18675	1967.01	0.901638	2519.37	553.369	1966.01	11431	43.11	protein_coding	TRUE	10.5853
COTL1	2.17639	5866.55	0.901634	7531.8	1666.25	5865.55	3079.5	58.35	protein_coding	TRUE	12.1671
G0S2	-2.1788	3986.55	0.901634	1129.77	5115.32	-3985.55	57109	42.29	protein_coding	TRUE	11.6085
PIF1	2.24469	195.764	0.901634	246.85	52.0852	194.777	2821	59.18	protein_coding	TRUE	7.22369
RGL1	2.18035	3212.74	0.901634	4120.9	909.159	3211.74	45616	46.33	protein_coding	TRUE	11.2964
ADGRF4	-2.19071	951.998	0.901634	266.737	1217.74	-951.001	2185	41.44	protein_coding	TRUE	9.53573
PDPN	2.17774	1589.46	0.901634	2039.16	450.698	1588.46	42699	39.78	protein_coding	TRUE	10.2818
SCNN1B	-2.18969	1095.73	0.901634	307.328	1402.05	-1094.73	8095	45.73	protein_coding	TRUE	9.73926
FOS	2.17745	2952.69	0.901634	3789.4	837.711	2951.69	9562	45.4	protein_coding	TRUE	11.1759
CNN1	-2.18181	1089.96	0.90163	307.859	1396.82	-1088.97	5343	57.32	protein_coding	TRUE	9.73529
NLRC3	2.18772	688.429	0.901628	880.751	193.323	687.432	12880.5	51.94	protein_coding	TRUE	9.06888
FOXQ1	-2.18239	753.46	0.901626	212.617	965.076	-752.463	23313.5	50.77	protein_coding	TRUE	9.20175
ITK	2.19428	592.301	0.901623	756.626	165.324	591.305	10242	41.97	protein_coding	TRUE	8.84854
CORIN	-2.18246	658.396	0.901623	185.743	843.139	-657.4	16812	34.88	protein_coding	TRUE	9.00686
EVI2A	2.18368	600.367	0.901619	768.531	169.164	599.371	13885.5	47.09	protein_coding	TRUE	8.87297
C2orf82	-2.18891	465.016	0.901594	130.356	594.372	-464.021	7813.5	66.58	protein_coding	TRUE	8.5013
ADH1A	-2.7346	103.771	0.901564	18.1711	120.942	-102.807	18573	40.25	protein_coding	TRUE	6.12011
C16orf54	2.19334	416.561	0.901555	531.847	116.285	415.567	56713	46.66	protein_coding	TRUE	8.34014
VENTX	2.18333	358.005	0.901506	457.796	100.792	357.011	395	53.79	protein_coding	TRUE	8.12564
ACTA1	-2.28896	155.028	0.9015	39.6261	193.654	-154.045	3385.5	56.95	protein_coding	TRUE	6.86592
TGM3	-2.16941	2277.82	0.901482	650.818	2927.64	-2276.82	7433	47.43	protein_coding	TRUE	10.8051
EFCAB1	-3.09956	96.1272	0.901468	12.5637	107.691	-95.1777	16130.5	45.47	protein_coding	TRUE	5.90995
ADGRE5	2.16102	4403.35	0.901455	5670.19	1267.84	4402.35	2336	57.08	protein_coding	TRUE	11.7603
LCP1	2.16202	12017.2	0.901455	15473.7	3457.5	12016.2	11891	44.13	protein_coding	TRUE	13.2085
SLC20A1	2.15912	1540.87	0.901455	1984.1	444.225	1539.87	20460	51.72	protein_coding	TRUE	10.2457
OLFML2B	2.15663	3313.86	0.901455	4270.69	957.828	3312.86	86993.5	36.15	protein_coding	TRUE	11.3522
CMKLR1	2.16288	1819.76	0.901455	2341.68	522.922	1818.76	13924	45.38	protein_coding	TRUE	10.4841
MGAT4A	2.16308	1010.71	0.90145	1299.96	290.255	1009.71	30338.5	48.54	protein_coding	TRUE	9.63501
SLC43A2	2.15863	890.88	0.90145	1146.71	256.828	889.882	10387	46.17	protein_coding	TRUE	9.45485
LTF	2.15863	714.988	0.901446	920.05	206.063	713.991	9434	50.49	protein_coding	TRUE	9.13714
ABCA10	-2.15547	708.279	0.901446	204.704	911.984	-707.283	228815	38.44	protein_coding	TRUE	9.12501
SUSD2	-2.1455	1407.55	0.901444	410.737	1817.29	-1406.55	6809	55.04	protein_coding	TRUE	10.1215
PLCB2	2.15462	1777.79	0.901444	2291.43	514.638	1776.79	37940	39.46	protein_coding	TRUE	10.4543
FGD2	2.14872	1420.76	0.901444	1833.16	413.402	1419.76	34632	39.18	protein_coding	TRUE	10.1335
C1QTNF6	2.14171	1449.76	0.901435	1873.27	424.504	1448.76	13550	39.68	protein_coding	TRUE	10.166
DOCK2	2.14069	1681.63	0.901435	2173.52	492.893	1680.63	35478.5	39.17	protein_coding	TRUE	10.3807
CKB	-2.13938	4000.08	0.901435	1174.22	5173.3	-3999.08	15393	39.69	protein_coding	TRUE	11.632
RRM2	2.14941	737.046	0.901435	950.233	214.187	736.049	1053	49.72	protein_coding	TRUE	9.1854
USP18	2.14234	1361.5	0.901435	1758.91	398.414	1360.5	2611	60.12	protein_coding	TRUE	10.075
MUC1	2.1476	704.426	0.901435	908.453	205.027	703.429	4813	42.93	protein_coding	TRUE	9.12086
ARHGAP30	2.14321	4123.6	0.901435	5328.95	1206.35	4122.6	69942.5	50.94	protein_coding	TRUE	11.674
KPRP	-2.13892	9160.58	0.901435	2690.57	11850.1	-9159.58	2833	51.52	protein_coding	TRUE	12.8278
TRAC	2.13565	2109.9	0.901435	2730.19	621.294	2108.9	1790	51.54	unprocessed_pseudogene	TRUE	10.7106
MELTF	-2.13865	1278.68	0.901433	375.402	1653.08	-1277.68	3166	54.62	protein_coding	TRUE	9.98618
IL36G	-2.15659	519.093	0.901427	149.798	667.891	-518.097	62265	39.25	protein_coding	TRUE	8.67541
FXYD1	-2.13651	696.99	0.901427	204.885	900.876	-695.994	891	52.47	unprocessed_pseudogene	TRUE	9.11082
IL2RA	2.25195	166.971	0.901423	210.074	44.1029	165.986	318137	37.59	protein_coding	TRUE	6.98969
SCUBE1	-2.70132	103.033	0.901356	18.5381	120.571	-102.068	30754	38.41	protein_coding	TRUE	6.12007
FRMD1	-2.92101	97.5331	0.901337	14.6846	111.218	-96.5773	6664	41.71	protein_coding	TRUE	5.97616
TRGC2	2.15673	364.312	0.901333	468.345	105.033	363.319	4000	63.07	protein_coding	TRUE	8.16334
HSD11B1	-2.15156	363.7	0.901322	105.342	468.042	-362.706	57340	40.42	protein_coding	TRUE	8.16336
IGHM	2.16095	333.902	0.90129	428.781	95.8795	332.909	1544	51.67	protein_coding	TRUE	8.03524
KLRG2	-2.74982	100.614	0.901269	17.3959	117.01	-99.6524	9132	40.94	protein_coding	TRUE	6.07046
IGFL3	-2.19173	249.312	0.901228	69.5836	317.895	-248.321	12709	36.01	protein_coding	TRUE	7.59797
FBN2	2.41917	118.077	0.901226	144	26.9227	117.102	40579	39.48	protein_coding	TRUE	6.4172
SFRP5	-4.06919	92.5374	0.901209	5.79863	97.336	-91.6278	20827	54.9	protein_coding	TRUE	5.68839
HOPX	-2.1349	14978.1	0.901147	4415.31	19392.4	-14977.1	4490	37.57	protein_coding	TRUE	13.5391
ARHGAP25	2.1275	1206.07	0.901145	1562.7	357.63	1205.07	35573	41.07	protein_coding	TRUE	9.90714
COBL	-2.12953	855.766	0.901143	253.207	1107.97	-854.768	9122	49.97	protein_coding	TRUE	9.41064
TMEM106A	2.12544	624.087	0.901132	808.345	185.258	623.091	82613	40.42	protein_coding	TRUE	8.95653
EPHB6	-2.12011	2358.71	0.90113	704.371	3062.08	-2357.71	30953.5	51.16	protein_coding	TRUE	10.879
MT2A	2.11785	4352.44	0.90113	5654.08	1302.64	4351.44	20689	53.82	protein_coding	TRUE	11.7642
ELMOD1	-2.1167	1277.89	0.901128	382.645	1659.54	-1276.89	5117	54.32	protein_coding	TRUE	9.9959
EVI2B	2.12348	1138.48	0.901128	1476.27	338.794	1137.48	16074.5	38.81	protein_coding	TRUE	9.82581
FRZB	-2.11781	698.302	0.901121	208.751	906.053	-697.306	12424	52.58	protein_coding	TRUE	9.12257
SLC17A9	2.11908	572.37	0.901111	742.226	170.856	571.374	9514	38.8	protein_coding	TRUE	8.8346
SDPR	-2.13414	439.981	0.901087	129.503	568.484	-438.986	3362	50.18	protein_coding	TRUE	8.44706
APOBEC3B	2.15909	257.228	0.901074	330.148	73.9192	256.237	8949	51.56	protein_coding	TRUE	7.65845
RAD51AP1	2.24333	159.565	0.901062	201.02	42.455	158.581	75437	39.37	protein_coding	TRUE	6.92763
SIGLEC10	2.17039	246.533	0.901057	315.656	70.1232	245.542	66362	37.14	protein_coding	TRUE	7.59163
FOXA1	-2.21504	159.431	0.901006	43.4897	201.92	-158.446	255227	41.47	protein_coding	TRUE	6.93905
MROH6	-2.12829	343.316	0.900998	101.518	443.834	-342.323	934	45.67	processed_pseudogene	TRUE	8.09105
SEMA3E	-2.2722	145.525	0.900966	37.7291	182.254	-144.543	59082.5	37.49	protein_coding	TRUE	6.78125
VCAN	2.11258	6146.08	0.900955	7993.42	1848.34	6145.08	3701.5	40.53	protein_coding	TRUE	12.2647
SAT1	2.10667	17081.5	0.900955	22245.5	5165.03	17080.5	68954.5	46.36	transcribed_unprocessed_pseudogene	TRUE	13.7424
ACP2	2.10963	2390.35	0.900955	3109.95	720.597	2389.35	32404	37.66	protein_coding	TRUE	10.9033
DIO2	2.10955	2215.65	0.900955	2882.61	667.955	2214.66	11947	49.87	protein_coding	TRUE	10.7938
C1orf115	-2.11041	850.796	0.900951	256.106	1105.9	-849.799	274224	39.13	protein_coding	TRUE	9.41152
TNFRSF12A	2.10563	784.432	0.900948	1020.56	237.127	783.435	10715.5	50.38	protein_coding	TRUE	9.29656
POU2F2	2.11445	766.553	0.900946	995.432	229.879	765.556	11754	42.97	protein_coding	TRUE	9.25893
HOXC12	-2.28719	136.028	0.90094	34.7918	169.82	-135.048	4399	40.59	protein_coding	TRUE	6.67675
IL1RN	2.09911	7211.14	0.900936	9405.39	2195.24	7210.14	47553	39.1	protein_coding	TRUE	12.5019
NFKBIE	2.09737	999.326	0.900931	1302.76	304.433	998.328	26762	45.94	protein_coding	TRUE	9.65033
FAM78A	2.10044	828.448	0.900929	1079.07	251.626	827.45	100571	39.28	protein_coding	TRUE	9.37797
C2orf40	-2.37258	122.153	0.900921	28.9932	150.146	-121.176	9817	48.89	protein_coding	TRUE	6.48494
SOCS1	2.10386	598.739	0.900921	778.95	181.211	597.742	7531	51.03	protein_coding	TRUE	8.90713
GSTM5	-2.09905	559.221	0.900912	169.967	728.188	-558.225	2565	63.8	protein_coding	TRUE	8.81082
P2RY8	2.1012	491.672	0.900899	639.783	149.11	490.677	10029	37.78	protein_coding	TRUE	8.62369
MRAP	-3.48332	90.8221	0.900895	8.82024	98.6424	-89.8896	2657	49.07	protein_coding	TRUE	5.74769
FCGR1CP	3.75755	90.5278	0.900876	96.6758	7.14798	89.6066	4685	56.94	protein_coding	TRUE	5.69799
ROPN1B	-2.84348	95.5989	0.900842	15.3135	109.912	-94.6416	18330	40.82	protein_coding	TRUE	5.96839
CD226	2.15788	212.886	0.900839	273.08	61.1934	211.897	52418.5	41.16	protein_coding	TRUE	7.38488
ENTPD2	-2.17445	208.168	0.900837	58.9528	266.121	-207.179	7484	46.85	protein_coding	TRUE	7.34462
P2RY10	2.14289	210.822	0.900812	271.237	61.415	209.833	10411	45.71	protein_coding	TRUE	7.37787
ADRA2C	-2.16995	203.957	0.900799	57.9863	260.943	-202.968	1138.5	74.32	protein_coding	TRUE	7.31709
TMEM139	-2.32196	128.573	0.900797	31.8924	159.465	-127.594	322640	43.68	protein_coding	TRUE	6.58013
FCRL6	2.19583	164.18	0.900671	208.742	45.5615	163.195	994	45.63	protein_coding	TRUE	6.99041
SCN7A	-2.13929	193.381	0.900666	56.4919	248.873	-192.393	21690.5	47.83	protein_coding	TRUE	7.25439
TNFSF8	2.2724	135.887	0.900643	170.093	35.2067	134.906	11290.5	45.78	protein_coding	TRUE	6.68159
KBTBD8	2.32447	125.532	0.900634	155.597	31.0646	124.554	28530.5	49.55	protein_coding	TRUE	6.54428
GBP6	2.32344	123.167	0.900498	152.668	30.5017	122.189	3881	36.04	protein_coding	TRUE	6.51704
ZNF683	2.11767	208.507	0.900487	269.637	62.1294	207.518	4143.5	41.75	protein_coding	TRUE	7.37402
BCHE	-2.11451	232.744	0.90047	69.5836	301.328	-231.754	26297	44.51	protein_coding	TRUE	7.53493
ADGRF2	-2.37488	114.962	0.900461	27.2185	141.18	-113.987	14311	37.48	protein_coding	TRUE	6.39574
DCST2	-2.09956	226.461	0.900414	68.6172	294.078	-225.471	94719	36.89	protein_coding	TRUE	7.50261
CCDC129	-2.74002	94.3324	0.90038	16.4295	109.762	-93.3726	3609.5	58.47	protein_coding	TRUE	5.97947
CASQ2	-2.10494	214.795	0.900342	64.7514	278.547	-213.806	8588	53.79	protein_coding	TRUE	7.42332
IFI35	2.09024	2215.16	0.900246	2893.72	679.566	2214.16	5084.5	53.11	protein_coding	TRUE	10.803
PLXNC1	2.08969	1052.34	0.900241	1374.18	322.838	1051.34	153297	37.96	protein_coding	TRUE	9.72878
PLEKHG2	2.08285	1951.15	0.900239	2552.71	602.561	1950.15	57116	39.22	protein_coding	TRUE	10.6235
SFRP1	-2.07639	4637.32	0.900239	1440.96	6077.29	-4636.32	21712	51.11	protein_coding	TRUE	11.8762
ITGB2	2.08347	5634.34	0.900239	7372.96	1739.62	5633.34	5331	51.09	protein_coding	TRUE	12.1536
APOBEC3G	2.07918	1439.95	0.900239	1885.04	446.094	1438.95	1294	43.55	processed_pseudogene	TRUE	10.1868
KIAA0408	-2.14717	164.651	0.900233	47.7174	211.368	-163.665	16206	39.46	protein_coding	TRUE	7.01729
AOAH	2.09137	590.02	0.900231	769.616	180.596	589.024	21880	42.42	protein_coding	TRUE	8.89211
CAP2	-2.16565	162.744	0.900224	46.3891	208.134	-161.759	7620	45.09	protein_coding	TRUE	6.99165
SOAT1	2.0695	1414.56	0.900222	1855.65	442.094	1413.56	22920	53.05	protein_coding	TRUE	10.166
FTL	2.06861	150353	0.900222	197414	47061.3	150352	4580	48.64	protein_coding	TRUE	16.8993
NCKAP1L	2.07329	2651.88	0.900222	3477.1	826.218	2650.88	1235	50.39	protein_coding	TRUE	11.0712
EMILIN2	2.06939	3168.58	0.900222	4158.35	990.766	3167.58	66229	41.71	protein_coding	TRUE	11.3301
GBP4	2.06677	2229.94	0.900222	2927.78	698.84	2228.94	6710.5	56.79	protein_coding	TRUE	10.8244
LCE2C	-2.06649	4230.44	0.900222	1326.4	5555.84	-4229.44	12659	51.05	protein_coding	TRUE	11.7487
SLC29A3	2.08427	573.119	0.90022	748.665	176.546	572.123	43584	38.17	protein_coding	TRUE	8.85364
CCL27	-2.0742	1291.99	0.90022	402.038	1693.03	-1290.99	12579.5	35.49	protein_coding	TRUE	10.0328
MEST	-2.07315	1011.72	0.900218	315.059	1325.78	-1010.72	23319.5	39.14	protein_coding	TRUE	9.68022
RTP4	2.06531	525.428	0.900197	689.071	164.643	524.432	2495	45.81	protein_coding	TRUE	8.73761
GPRIN3	2.06666	460.857	0.900173	604.051	144.194	459.862	148908	37.08	protein_coding	TRUE	8.54737
RGS16	2.08748	408.214	0.900158	532.508	125.294	407.219	82735	40.33	protein_coding	TRUE	8.36151
PVRIG	2.17581	153.746	0.900145	196.16	43.4136	152.762	597	51.34	TR_V_gene	TRUE	6.90433
FASLG	2.25799	126.36	0.900128	158.496	33.1357	125.381	33450	45.28	protein_coding	TRUE	6.58219
CHRM3	-2.30258	119.646	0.900126	30.1636	148.809	-118.668	94681	42.77	protein_coding	TRUE	6.4836
MZB1	2.38898	107.935	0.900124	132.169	25.2333	106.962	4317	52.03	protein_coding	TRUE	6.29831
SYN2	-2.14396	159.638	0.900113	46.3891	205.027	-158.652	93310	41.96	protein_coding	TRUE	6.97393
MARC1	-2.07642	350.298	0.900098	108.558	457.857	-349.305	8699.5	39	protein_coding	TRUE	8.14572
CA9	-2.63115	95.3981	0.90007	18.1702	112.568	-94.4347	10453	63.57	protein_coding	TRUE	6.03054
GRIN1	-2.15231	157.498	0.900066	45.4226	201.921	-156.513	1064	48.45	protein_coding	TRUE	6.95037
CDK7	2.08322	315.583	0.900043	411.751	97.1677	314.59	9075.5	64.73	protein_coding	TRUE	7.99129
