# Supplementary material for: VEXAS syndrome is characterized by inflammasome activation and monocyte dysregulation
Source: Nat Commun. 2024 Jan 30;15:910. doi: 10.1038/s41467-024-44811-4 (PMC10828464; doi:10.1038/s41467-024-44811-4)
Supplement: Supplementary file 6 — Source Data [file 41467_2024_44811_MOESM6_ESM.zip › Source_DATA_KOSMIDER/Raw_DATA_KOSMIDER_Fig4/Raw_DATA_KOSMIDER_Fig4.xlsx]

## Sheet: Feuil1
UPN	Gender	Age	Groupe	scRNA Seq	IL6 (ng/L, <7,5)	Calprotectine (mg/L, <1,4)	Thiols (µM (385-435)	Ferritine	Transferrine	Galectine-3 (ng/mL)	IL-18 (pg/mL)	IL-1beta (pg/mL)	HMGB1 (pg/mL)	IFNa_Simoa	IFNg_Simoa	IL17A_Simoa	CD40L_Luminex	EGF_Luminex	EOTAXIN_Luminex	FGF_Luminex	FLT3L_Luminex	FRACTALKINE_Luminex	GCSF_Luminex	GMCSF_Luminex	GRANZYME_B_Luminex	GRO-A_Luminex	GRO-B_Luminex	IFN-A_Luminex	IFN-B_Luminex	IL-1A_Luminex	IL-1B_Luminex	IL-1RA_Luminex	IL-2_Luminex	IL-3_Luminex	IL-4_Luminex	IL-5_Luminex	IL-6_Luminex	IL-7_Luminex	IL-8_Luminex	IL-10_Luminex	IL-12p70_Luminex	IL-13_Luminex	IL-15_Luminex	IL-33_Luminex	IP-10_Luminex	MCP-1_Luminex	MIP-1A_Luminex	MIP-1B_Luminex	MIP-3A_Luminex
UPN1	Male	58.7871	Healthy controls		1
UPN10	Male	68	Healthy controls	x	4.1	1.2	529.412	438	2.13	10.4185	466.471	0.414738	590.776	0.000225869	0.0155822	0.280078	2546.59	121.304	224.61	0.985016	111.718	470.061	46.8827	16.4167	13.5325	30.6977	165.065	0.625166	15.7633	10.1838	953.149	3.05593	6.26561	1.39639	0.836733	4.27602	2.24904	2.81208	21.5688	0.241014	57.345	0.413976	3.42404	10.2135	98.6194	251.412	4.00804	163.683	22.1392
UPN11	Male	85	Healthy controls	x	6.6	0.7	464.706	528	1.24	12.1283	285.074	0	240.966	0.000140377	0.0008883	0.890561	884.47	59.6672	565.368	10.2054	78.3205	545.107	19.4951	11.5177	6.21763	26.6645	251.487	0.625166	7.3123	1.93977	1386.02	1.22583	4.65025	1.39639	0.836733	6.66159	1.4351	2.48551	18.3321	0.241014	41.1751	3.51879	3.42404	8.35952	104.484	480.059	2.48213	97.6989	16.3452
UPN12	Male	54.809	Healthy controls		1
UPN2	Male	59.5044	Healthy controls		1	0.6	602.941	145	2.3	5.88288	189.38	0	375.598	0.0165871	0.381408	3.3765	2089.2	168.126	153.11	0.985016	139.431	342.331	23.6606	22.9153	16.9963	105.714	1950.83	1.25033	13.2902	4.70184	333.53	4.86877	7.08144	0.85493	0.836733	2.83568	5.0764	4.80775	29.5159	0.241014	57.345	3.21981	3.42404	7.43253	91.96	166.507	1.24107	177.062	13.5193
UPN3	Male	59.6003	Healthy controls		1
UPN4	Male	60.3094	Healthy controls		1	0.8	564.706	251	2.71	4.19282	243.084	0.103277	426.644	0.000225869	0.00329681	4.48716	1283.21	82.182	133.684	0.678207	84.6985	378.337	32.1096	26.1747	7.50848	72.5208	599.795	7.95666	11.7424	3.35243	334.316	3.66021	5.44977	0.655446	2.34043	2.83568	2.24904	2.34038	4.82061	2.41014	49.7779	0.252985	3.42404	123.108	60.9063	159.845	6.12395	116.906	14.8204
UPN5	Male	70.4531	Healthy controls		1
UPN6	Male	60.0192	Healthy controls		1
UPN7	Male	60.7283	Healthy controls		2.2	0.7	644.118	301	2.4	4.87784	293.092	0	153.763	3.74272	0.742519	13.4166	246.21	43.0603	84.8728	0.985016	101.111	280.249	23.6606	42.3514	10.9293	3.91141	375.73	0.625166	6.10248	1.93977	1312.09	0.621546	6.67352	0.085493	0.824606	2.83568	1.4351	3.33821	52.586	0.241014	30.7756	1.44891	3.42404	2.58235	419.26	254.987	2.48213	116.906	12.8485
UPN8	Male	60.0903	Healthy controls		1
UPN9	Male	60.7912	Healthy controls		1	1.1	623.529	294	2.24	5.75919	124.352	0.60445	290.723	0.00126597	0.00126137	4.75123	1033.59	83.1519	181.551	0.985016	78.3205	289.039	32.7335	13.1373	10.499	136.199	210.954	0.625166	8.48654	5.33437	324.097	3.05593	4.65025	0.655446	1.64921	2.34056	1.84207	1.74167	18.3321	0.241014	45.635	1.7479	3.42404	4.55221	55.0064	234.117	1.24107	116.906	23.3996
UPN13	Male	73	MDS	x	1	0.4	464.706	176	2.03	11.4769	428.61	0	364.514	0.754459	0.643958	32.69	343.238	33.3901	190.395	0.985016	84.6985	360.279	27.6574	4.93899	2.83988	3.91141	249.865	0.625166	3.45155	0.295183	566.272	1.22583	0.3916	0.284977	0.824606	1.84544	3.06298	6.53128	15.0541	0.482027	30.7756	2.34586	3.42404	2.06919	74.9493	237.24	11.4748	74.8779	17.4227
UPN14	Male	70.58	MDS		2.8	1	441.176	136	2.26	14.5259	209.524	0	292.601	0.00704665	0.569447	2.15952	1083.42	69.8664	98.0953	0.985016	97.9743	387.403	4.60395	19.656	4.32437	30.6977	152.91	0.625166	5.47978	1.56025	418.596	1.22583	0.3916	0.199484	1.64921	2.34056	1.02813	3.48335	4.16638	0.241014	30.7756	1.7479	3.42404	2.06919	22.9105	180.895	5.14738	97.6989	8.59952
UPN15	Male	80	MDS		1	0.4	502.941	133	2.16	8.75819	283.58	0.441834	366.788	0.00541371	0.214021	32.0147	1183.22	73.3642	286.773	4.03695	237.752	679.899	26.9997	13.1373	7.50848	53.9378	416.952	0.284166	7.3123	1.93977	389.447	1.22583	12.0907	0.85493	1.64921	2.34056	1.4351	4.40861	27.9458	2.41014	49.7779	4.99071	3.42404	4.55221	162.087	266.089	17.2732	116.906	10.6325
UPN16	Male	88	MDS	x	2.2	0.4	570.588	1208	1.31	11.2742	144.987	2.80669	187.104	0.0496271	0.00130622	0.0478097	538.805	33.978	45.6132	0.985016	211.339	360.279	15.0598	3.29933	3.27017	53.9378	135.532	0.625166	4.8215	1.93977	442.964	0.00863258	0.3916	0.0427465	0.836733	2.34056	1.4351	1.86867	8.33277	0.241014	16.0431	0.873949	3.42404	2.58235	58.292	112.202	5.14738	74.8779	7.68468
UPN42	Male	70	VEXAS		357	4.26	550	2219	1.95	22.1603	4208.71	8.00821	715.229	#VALUE!	1.15241	9.29464	1442.59	28.8983	575.307	1.51104	63.9303	679.654	93.5588	14.0329	13.9907	73.8659	111.763	0.33783	3.79957	7.89207	3040.1	2.29364	6.88866	0.231598	0.643216	844.505	0.924395	4.47569	77.8906	0.338985	29.1147	4.73941	3.06585	4.86906	124.308	1403.84	11.2556	114.422	30.743
UPN43	Male	76.2491	VEXAS		160	2.8	482.353	14606	1.18	28.1275	9339.14	0	357.389	0.00320629	3.69999	8.08344	1383.39	21.1921	8.00647	0.985016	61.4917	798.748	56.782	145.01	112.907	53.9378	550.84	1.25033	8.48654	5.33437	7907.79	4.86877	12.9391	0.0427465	0.824606	96.6981	2.65601	26.361	12351	0.241014	30.7756	9.36045	3.42404	9.30307	1864.44	687.799	22.2782	133.917	49.1575
UPN44	Male	74	VEXAS		8.2	1.9	355.882	5252	1.24	13.2558	1718.65	3.96734	455.023	0.00093641			1987.93	89.8829	337.881	0.985016	91.0417	342.331	30.2208	19.656	49.2462	3.91141	123.577	0.625166	1.90369	5.9669	2747.31	2.74516	1.51745	0.0427465	0.824606	9.99239	1.4351	13.7701	27.9458	0.241014	16.0431	5.28969	3.42404	9.30307	111.196	216.262	1.24107	97.6989	19.1507
UPN45	Male	72	VEXAS		460	2.1	529.412	312	1.62	12.3665	1123.55	4.17937	435.177	0.0182653			1886.21	87.5864	152.406	1.51104	142.735	610.711	70.9785	25.1351	16.0823	93.6694	142.111	0.696775	7.75652	4.47723	1972.75	3.44045	10.3943	0.294761	0.643216	1005.69	1.29789	6.62535	81.666	0.338985	29.1147	1.3653	3.06585	8.16745	330.227	640.078	5.06258	114.422	20.4134
UPN46	Male	71.7098	VEXAS		116	6.2	350	971	1.07	104.212	6195.07	9.94183	1042.23		0.0417469	0.421176	4893.41	390.893	360.42	0.985016	91.0417	414.747	49.1256	52.0294	14.8233	26.6645	928.037	0.284166	17.667	19.0604	2818.48	5.49032	1.51745	0.0427465	2.34043	62.2949	3.85549	291.495	88.1208	6.29172	41.1751	4.99071	3.42404	11.1405	447.559	1588.25	29.3787	213.242	32.7717
UPN47	Male	66	VEXAS		30.6	6.02	544.118	775	1.48	51.7361	3516.52	12.3728	820.413	1.25139			2030.51	123.473	169.149	27.0501	124.376	610.711	46.0144	114.103	35.4276	108.282	1097.48	17.2399	11.2975	21.0107	4137.19	3.44045	0.392237	0.294761	0.643216	59.0792	4.72469	74.6757	301.514	0.149784	22.3683	3.53934	3.06585	13.1815	2811.42	1419.31	10.3414	197.56	23.3745
UPN48	Male	80	VEXAS		2.42	3.04	573.529	395	1.27	23.1302	3110.32	6.32304	658.996		0.0516062	0.24709	811.021	45.9298	167.593	1.51104	43.955	282.309	13.8755	11.8524	64.1899	18.4632	83.7637	0.696775	1.43889	2.48524	1741.41	0.648705	3.50561	0.0701812	0.791651	0.519876	0.681625	6.80173	127.03	0.149784	13.2563	0.217404	3.06585	5.69064	94.4281	195.741	15.1681	76.1723	5.7059
UPN49	Male	72	VEXAS		8.39	3	555.882	601	1.95	16.9696	2033.22	6.69161	712.558	0.0643462	0.0971194	6.51875	647.013	55.9731	79.8787	1.51104	67.6576	316.438	11.3257	3.35068	6.30279	125.602	232.013	2.5654	6.82349	6.58305	1989.1	2.29364	4.33912	0.350906	0.791651	9.26445	0.924395	2.62368	36.4041	0.149784	29.1147	1.60879	3.06585	9.00111	149.794	257.458	7.33337	83.3276	22.3416
UPN50	Male	63	VEXAS		6.4	3.4	423.529	911	1.73	27.9012	4307.15	19.5706	581.724	0.00040883	0.0502672	3.14234	2212.35	108.666	3.96924	1.51104	61.4377	248.843	20.2084	11.8524	31.7836	76.9409	255.836	0.696775	6.82349	16.1541	2730.06	1.7376	2.29213	0.0140362	0.791651	70.9564	1.1765	39.0135	6.33115	0.149784	18.2807	1.3653	3.06585	6.51221	80.6828	664.107	2.55586	114.422	13.8516
UPN51	Male	75	VEXAS		11.6	7.8	514.706	1133	1.81	98.3472	8399.75	5.52268	1082.25		0.0254634	0.43708	5373.06	362.076	588.016	1.51104	119.471	780.746	53.4147	27.3856	43.9522	76.9409	1074.03	0.33783	16.9744	18.0797	3896.35	5.18964	1.12768	0.294761	0.643216	11.344	12.1572	16.5799	92.9924	6.18056	48.597	4.56549	6.61429	18.268	177.726	546.522	2.55586	189.548	36.1734
UPN52	Male	74.9624	VEXAS		14.8	3.5	494.118	434	1.95	20.5886	2312.65	3.3934	1149.4	0.430795	0.725148	8.91303	514.271	35.1243	206.065	0.985016	41.5953	271.478	17.3196	6.59865	17.8568	55.1097	307.331	0.284166	1.90369	4.70184	1646.17	1.22583	6.26561	0.284977	0.824606	10.4575	0.642582	6.33171	8.33277	0.241014	16.0431	5.28969	3.42404	2.58235	136.827	548.21	14.1604	97.6989	10.4089
UPN53	Male	67.6605	VEXAS		3	0.9	626.471	449	1.27	9.11637	713.593	0	428.911	0.072319	0.213599	0.280078	1283.21	63.7821	81.3526	0.985016	45.6162	396.487	23.6606	58.4881	9.85354	3.91141	95.777	0.625166	8.48654	1.93977	1812.73	1.22583	7.08144	0.085493	1.64921	3.31579	1.02813	3.48335	142.525	2.41014	30.7756	4.99071	3.42404	4.55221	875.051	171.634	1.24107	97.6989	11.7506
UPN54	Male	66	VEXAS		78.1	5.14	494.118	1647	2.03	22.1063	3928.17	5.07568	281.771	0.000185518	0.0867374	5.13895	1407.62	90.0496	42.5995	1.51104	115.178	552.85	17.8958	10.7722	33.3825	6.7545	216.587	0.696775	7.75652	8.63195	2298.18	0.011584	0.588355	0.0421087	0.791651	59.6924	0.438854	2.6788	13.824	0.149784	22.3683	0.217404	3.06585	8.16745	80.9546	235.9	5.69171	114.422	30.743
UPN55	Male	55	VEXAS	x	48.4	3.1	641.176	2540	1.38	21.4362	1949.89	6.25113	349.306	0.00107655	0.750435	33.172	2648.55	184.762	242.233	0.985016	56.2403	342.331	33.9646	24.535	13.1022	43.6647	637.995	0.625166	9.60741	9.02415	3251.08	19.2334	2.28434	0.284977	0.824606	29.107	4.26246	6.91227	31.0861	6.29172	16.0431	4.39274	3.42404	11.1405	58.0623	447.869	13.7128	116.906	10.4089
UPN56	Male	68	VEXAS	x	63.4	7.11	455.882	1291	1.74	48.0264	3795.52	29.2987	898.05		0.0287374	1.86022	1684.97	92.7339	102.238	0.985016	119.777	451.525	41.1488	22.9153	31.9057	231.214	83.8438	37.4152	3.45155	29.3917	5187.55	1.83011	7.08144	0.284977	0.836733	56.9986	1.4351	8.50881	67.5436	0.241014	30.7756	2.64484	3.42404	55.0239	131.616	654.834	1.24107	116.906	116.795
UPN57	Male	80	VEXAS		2.83	2.46	585.294	196	2.28	10.0397	1381.91	3.7936	475.413	0.524034	1.29403	58.0641	2066.75	88.6003	179.818	1.51104	154.944	386.577	24.6438	31.9065	12.5963	26.6238	142.111	0.696775	10.432	9.00189	1320.65	2.86125	0.588355	0.582504	2.01211	5.21209	2.16626	1.80792	70.3396	0.338985	39.8162	1.53052	3.06585	6.51221	586.688	343.791	5.06258	114.422	12.3562
UPN58	Male	84.7584	VEXAS		92.2	3.2	429.412	349	1.89	21.3363	2220.08	14.7836	515.935	0.0360113	2.92968	32.5933	1684.97	80.2421	110.18	0.985016	36.1533	396.487	26.342	18.0363	14.393	3.91141	132.021	0.625166	7.3123	5.9669	2148.83	1.83011	0.0979001	0.284977	0.836733	56.9986	1.4351	4.13648	19.9573	0.241014	16.0431	0.287483	3.42404	4.55221	201.884	380.404	6.12395	116.906	21.9156
UPN59	Male	66	VEXAS		20.8	6.69	611.765	1973	1.64	44.6138	6781.57	5.97686	735.147		0.0496398	0.197921	1850.3	110.225	164.071	1.51104	36.4195	184.011	10.4481	11.8524	16.7796	43.7334	145.999	0.696775	6.34011	4.86614	2433.67	3.44045	3.50561	0.407051	2.01211	11.344	0.924395	2.6788	23.2191	0.338985	34.7919	0.869616	187.244	6.51221	78.9505	83.264	6.82219	125.361	10.2509
UPN60	Male	74	VEXAS		55.9	2.1	626.471	294	2.06	14.0732	2117.01	9.04012	446.492	0.0256889	0.360625	2.36046	3057.66	230.762	418.01	0.985016	86.6049	583.191	36.41	26.1747	23.5366	235.4	1982.78	1.25033	14.7847	17.732	3285.95	4.86877	3.06754	1.02592	0.836733	54.8381	2.65601	14.6954	136.878	2.41014	30.7756	5.86466	3.42404	7.89602	92.8255	885.9	5.14738	201.737	21.2853
UPN61	Male	84.9856	VEXAS		1887	3.9	488.235	2218	1.03	14.5652	1677.95	8.86003	483.5	0.179858	0.268754	4.87369	834.87	9.49384	61.6906	0.985016	102.359	433.081	8.46586	26.1747	12.2201	16.3001	20.5776	0.625166	4.8215	16.0874	3996.92	1.22583	21.587	0.085493	0.836733	2001.6	1.24233	3.08422	27.9458	0.241014	16.0431	3.81778	3.42404	6.47242	248.995	297.593	4.00804	74.8779	116.795
UPN62	Male	73	VEXAS		2	3.11	488.235	322	1.8	10.5924	2431.54	1.59572	280.841		0.000428577	3.20271	2617.65	105.679	205.46	1.51104	178.105	591.297	54.0195	16.2333	17.6255	52.5642	169.858	0.33783	14.6025	6.39333	2005.5	4.59886	13.0909	0.582504	3.11712	3.73244	2.16626	4.9387	23.2191	10.6583	48.597	3.20019	24.1199	10.6684	87.6913	495.862	6.28153	125.361	30.1626
UPN63	Male	71.5072	VEXAS		14.7	4.5	552.941	403	2.21	32.8028	4145.86	7.74669	989.163	0.0312815	0.000510588	14.4285	1008.69	59.1381	114.022	14.7752	99.8634	333.375	13.4914	6.59865	9.20811	3.91141	95.777	0.284166	3.45155	7.21089	3051.82	1.83011	7.91359	0.37047	0.836733	4.27602	0.642582	4.20905	27.9458	2.41014	30.7756	2.64484	3.42404	4.07216	9.25606	203.607	6.12395	74.8779	13.2957
UPN65	Male	82.1081	VEXAS		25.1	3.9	464.706	1239	1.63	30.7164	2871.98	5.97608	499.893	0.000225869	0.0133523	0.280078	2241.36	93.2336	227.014	0.985016	114.838	433.081	37.6073	113.037	3.67894	77.8629	838.06	7.59671	11.7424	14.717	2474.88	10.9806	0.3916	0.655446	2.34043	19.4296	13.3871	6.38614	34.2126	81.3611	49.7779	10.3724	3.42404	13.8718	79.0474	124.406	11.4748	163.683	24.6601
UPN66	Male	79	VEXAS		26.7	2.72		1418	1.66	12.4636	1088.07	2.13242	299.064	0.0904974	0.580419	5.70506	1012	52.2919	191.232	1.51104	85.6135	770.501	44.7574	7.55154	9.01727	18.4632	445.692	0.622875	7.75652	6.39333	1205.35	2.29364	3.50561	0.175453	2.01211	28.3266	1.41927	2.02839	6.33115	0.149784	39.8162	2.86973	1.84519	7.33379	15.3417	267.894	6.82219	102.743	9.65084
UPN67	Male	66	VEXAS		315	3.4	476.471	294	2.02	14.9169	1740.18	1.30315	703.346		0.0734345	8.1652	2506.43	142.586	172.615	1.51104	117.013	709.661	81.059	25.1351	11.49	38.7267	717.963	0.907919	12.1406	6.39333	4792.4	3.44045	9.51174	0.407051	4.12318	615.64	4.72469	7.62852	96.7824	1.90778	44.3769	5.77425	3.06585	10.6684	207.527	726.001	16.7901	172.838	103.906
UPN68	Male	72	VEXAS		258	9.32	541.176	2648	0.9	23.3071	3872.55	7.76	535.979		3.53169	5.08983	1600.94	47.175	143.638	1.51104	105.958	1068.1	45.3978	114.103	9.84463	43.7334	271.01	0.696775	9.56637	13.3368	8621.85	1.45959	6.03064	0.175453	0.791651	364.646	1.04578	17.2744	240.729	0.149784	5.55421	8.844	2.91445	16.5645	3627.47	801.222	17.5568	185.468	222.904
UPN69	Male	74	VEXAS		1	1.4	576.471	175	1.61	13.2114	730.082	1.32352	378.616	0.0651217			1483.74	112.251	210.486	0.985016	87.2462	396.487	18.0448	13.1373	25.3008	30.6977	85.3771	0.625166	11.7424	6.59944	9619	1.83011	55.0525	0.085493	0.836733	0.855204	1.84207	2.68508	8.33277	0.241014	57.345	0.574966	3.42404	8.35952	65.34	238.72	1.24107	116.906	15.2677
UPN70	Male	77	VEXAS		44.9	2.5	394.118	413	1.64	26.069	1188.44	2.99189	79.7772	19.3504	5.06278	381.835	3211.55	211.627	483.672	0.985016	120.401	414.747	26.342	13.1373	7.0782	81.2568	683.039	0.625166	11.7424	8.72897	9995.65	5.49032	2.28434	0.199484	0.824606	3.79591	5.48337	24.7644	63.0949	0.241014	57.345	3.81778	3.42404	15.6762	76.0092	737.212	6.95811	163.683	34.1948
UPN71	Male	60	VEXAS		19.8	1.4	488.235	782	1.62	3.16252	1126.85	0	313.167	0.0144387	1.41154	0.280078	197.973	10.9929	100.199	0.985016	49.6371	185.196	13.4914	4.93899	6.64791	3.91141	64.5551	0.625166	1.90369	0.147591	1064.37	0.0172652	19.8411	0.0427465	0.824606	7.14171	1.4351	1.94124	131.203	0.241014	8.02153	1.01194	3.42404	1.55603	112.768	174.089	1.24107	44.3174	9.29073
UPN72	Male	70	VEXAS		1.9	6.92		2196	1.18	57.7157	3401.64	16.1003	500.914	0.195426	0.000428577	1.64413	2139.43	170.866	165.245	1.51104	51.4673	299.287	23.1851	9.69198	13.7118	48.3197	369.552	0.696775	7.75652	16.856	1919.56	2.29364	3.50561	0.350906	0.643216	6.19852	1.41927	42.6403	47.7014	0.149784	34.7919	1.86098	1.84519	5.69064	39.9112	382.033	11.4326	114.422	11.4512
UPN73	Male	88	VEXAS		46.4	5.28	452.941	2515	1.1	17.6599	1903.5	7.71491	580.685	0.0660991	0.207296	5.98683	3371.18	137.721	172.615	1.51104	106.57	1046.13	74.3703	68.9341	31.0585	139.335	307.253	10.5255	20.7852	12.6254	3042.83	16.1829	28.0327	1.59311	18.6038	68.5036	7.07769	22.8194	183.836	39.3538	106.032	4.73941	34.8882	37.1643	141.404	589.683	16.5345	287.726	81.2501
UPN74	Male	67	VEXAS		4.7	4.6	452.941	710	1.62	32.2493	2393.43	2.34342	534.122	2.21138	1.5767	81.7836	1760.83	93.3701	402.571	1.51104	51.4673	591.297	31.6764	54.9012	15.664	94.9573	86.6977	21.3361	5.85673	7.52213	3933.3	8.16674	6.88866	0.757957	0.791651	7.71816	3.94969	53.565	66.5642	25.6919	34.7919	1.69575	3.06585	5.69064	193.476	448.436	13.7132	114.422	14.1565
UPN75	Male	88	VEXAS		109	6.7	385.294	175	2.56	39.6219	4684.11	18.5831	650.719	0.0352081	0.00424399	0.280078	2750.67	154.135	578.204	0.985016	60.1919	460.775	30.8616	29.414	6.21763	234.715	114.777	0.625166	8.48654	20.1146	3446.3	3.05593	5.85769	0.0427465	0.824606	102.88	2.44181	36.1216	34.2126	0.482027	16.0431	2.94383	3.42404	18.3578	409.757	420.013	24.2517	163.683	11.7506
UPN76	Male	74.5435	VEXAS		17	3.5	529.412	1215	1.52	41.2299	3373.48	5.82489	400.08	0.00101835	0.000683946	0.280078	318.917	26.8355	114.022	0.985016	66.7085	168.26	8.46586	13.1373	1.18329	106.384	72.4661	0.625166	1.90369	10.1838	2209.28	3.05593	0.3916	0.284977	2.34043	10.9376	2.44181	3.93691	70.5186	0.241014	70.4922	6.16364	3.42404	1.55603	71.7521	149.175	6.95811	163.683	5.36708
UPN77	Male	74	VEXAS		7.62	4.13	547.059	44.7	2.31	16.6148	2427.91	3.39774	270.674	0.00023158	0.0740191	4.95257	3524.22	159.591	355.117	1.51104	80.0513	649.919	38.3414	18.4438	5.77291	26.6238	301.628	0.696775	10.432	8.26201	1895.35	2.29364	8.62921	0.294761	4.12318	4.22566	4.2018	2.73392	111.899	0.149784	39.8162	5.00029	3.06585	26.3751	88.6311	402.505	7.33337	154.997	22.194
UPN78	Male	84	VEXAS		19	5.5	526.471	694	1.25	10.4733	228.509	0	1183.26	0.00892616	0.0123455	0.24709	1079.88	71.909	398.406	1.51104	58.9451	282.309	23.1851	16.2333	2.59363	67.3742	372.594	0.696775	2.67544	2.07736	1615.03	4.59886	0.392237	19.1805	0.791651	14.5299	2.41837	254.166	6.33115	0.149784	22.3683	3.37411		4.04748	20.9463	407.845	8.71943	102.743	12.6612
UPN79	Male	79.6085	VEXAS		47.6	2.2	432.353	1799	1.33	47.6127	6291.35	16.6083	449.198	0.0302521	1.19411	9.01098	3726.23	162.218	393.905	0.985016	69.3082	621.606	48.0126	68.1261	35.2189	121.467	690.328	13.3179	18.6099	24.2893	10005.9	7.92471	17.2304	1.02592	2.97101	142.954	3.85549	23.9662	105.503	2.41014	70.4922	12.3963	4.96698	10.2135	563.648	375.908	40.1414	218.805	36.4514
UPN80	Male	83	VEXAS		17.7	6.38	473.529	297	1.55	41.1302	6057.24	23.117	566.607	0.0088952	0.00901824	0.24709	777.945	109.939	593.178	1.51104	86.8482	543.323	42.8598	17.3335	2.46348	63.9312	693.824	0.696775	12.9725	30.9991	1841.42	4.59886	0.588355	0.25967	2.01211	26.9136	2.41837	51.6358	2.58473	10.6583	44.3769	5.08726	0.615062	11.5021	98.6287	720.362	12.1109	159.584	9.0409
UPN41	Male	76.4846	VEXAS		1.8	2.6	335.294	284	1.71	23.7701	1169.57	1.14023	184.842	0.00630691	0.00520584	5.86492	4815.21	275.439	758.317	4.03695	129.639	602.352	48.0126	9.87799	12.2201	46.4194	170.176	0.625166	23.0934	11.3434	1671.79	7.92471	13.7876	1.93784	2.97101	4.27602	2.65601	30.4974	48.0408	6.29172	70.4922	0.252985	8.43329	12.051	61.9485	704.102	7.75158	189.721	22.3425
UPN64	Male	89.9767	VEXAS		19	3.5	452.941	497	2.21	37.5229	2877.78	12.4078	230.807	0.0332063	2.02183	23.6906	3623.07	226.823	253.545	0.985016	108.616	526.222	39.9852	13.1373	21.794	50.3004	291.398	0.625166	14.2866	25.3224	3864.86	4.26449	11.2422	0.85493	0.836733	10.9376	3.06298	6.13215	38.8541	0.241014	76.3895	1.44891	3.42404	12.051	62.4607	555.287	7.75158	183.476	18.2968
UPN17	Male	75	VEXAS-like	x	10.6	2.5	785.294	2119	1.64	11.9462	335.906	0	251.192	2.65842	0.503069	6.99809	2342.99	151.99	259.083	0.985016	82.1507	451.525	46.8827	103.439	10.499	64.8198	329.664	2.12177	12.7743	4.70184	3005.44	2.43439	0.3916	0.655446	0.836733	12.8281	3.06298	6.53128	145.335	10.1733	49.7779	1.01194	3.42404	10.2135	1860.82	268.491	5.14738	163.683	26.7541
UPN18	Male	81	VEXAS-like		1	7.45	488.235	423	2.22	40.5687	6010.89	0.190181	690.854		0.0169826	0.24709	2654.84	147.159	109.806	1.51104	80.6745	572.014	42.2194	11.8524	11.2112	18.4632	810.591	0.696775	8.66706	6.20362	5161.25	1.7376	7.75893	0.147381	0.643216	4.4656	1.91415	2.02839	25.1068	0.149784	29.1147	1.93924	3.06585	6.10143	86.7629	105.72	7.57912	135.709	15.947
UPN19	Male	55	VEXAS-like		5.86	1.1	391.176	71.9	1.47	24.1062	1475.43	1.54142	442.459		0.990536	86.6198	4417.86	211.399	237.381	1.51104	108.416	709.661	58.2059	38.7479	12.0478	153.803	831.552	2.5654	16.9744	12.6254	2351.97	5.47924	17.6629	0.638649	4.60147	12.397	6.67619	11.3656	45.8137	19.9607	52.5427	1.69575	11.4591	14.0272	80.2299	336.568	13.0939	189.548	18.0326
UPN20	Male	56.0383	VEXAS-like		44.9	2.3	341.176	3173	0.63	42.6646	1026.86	0	162.008	17.7152	0.453746	11.3891	1208.2	65.8102	232.338	16.7614	173.296	2381.83	27.6574	87.4022	16.1357	134.023	305.887	0.284166	8.48654	4.70184	2259.78	1.83011	1.90905	0.48446	2.01301	37.4039	2.24904	4.80775	152.373	2.41014	30.7756	5.28969	12.8296	7.89602	1307.24	372.189	10.3558	213.242	39.5009
UPN21	Male	71	VEXAS-like		90.7	5.7	650	1162	1.46	16.8055	279.779	0	251.483	0.00232338	0.12918	12.6047	811.021	39.2955	151.586	1.51104	95.4915	552.85	20.2084	25.1351	4.30412	43.7334	384.969	0.907919	10.432	3.30101	1168.63	2.29364	3.50561	1.6282	3.11712	13.4635	2.16626	1.27877	369.98	1.90778	29.1147	3.88718	0.615062	7.33379	477.779	202.588	7.07778	145.57	9.19831
UPN22	Male	53.9904	VEXAS-like		3.7	1.5	450	582	1.51	9.28061	559.311	0.855289	512.83	0.0054292	0.0330439	28.6874	1433.54	50.7024	227.014	0.985016	74.4556	342.331	19.4951	19.656	9.20811	26.6645	80.6883	1.25033	10.6927	4.70184	895.234	4.26449	1.51745	1.02592	0.836733	1.84544	3.46994	3.73734	27.9458	14.0803	41.1751	3.81778	3.42404	5.52887	10.6339	171.02	2.48213	97.6989	11.7506
UPN23	Male	63	VEXAS-like		8.9	0.9	402.941	430	2.38	9.6871	305.475	0	173.486	0.0655839	0.0301045	20.4384	785.356	55.9931	500.887	0.985016	99.8634	573.629	30.2208	26.1747	3.67894	26.6645	851.238	0.625166	6.10248	3.68978	491.361	1.83011	0.3916	0.48446	0.824606	5.71637	3.46994	6.78527	64.5824	0.241014	41.1751	1.7479	3.42404	3.57556	106.392	196.62	13.9366	156.663	23.1963
UPN24	Male	69.9274	VEXAS-like	x	5.5	1.2	329.412	81.4	1.86	6.21211	281	0	219.09	0.00579465	0.00966188	3.32511	1283.21	33.978	67.3144	0.985016	161.268	396.487	30.2208	14.777	10.0687	3.91141	40.7552	0.625166	7.3123	5.33437	560.302	1.83011	7.08144	0.655446	0.824606	7.14171	1.02813	1.74167	43.4681	0.241014	41.1751	1.31092	3.42404	6.47242	85.9188	208.77	18.0463	116.906	13.2957
UPN25	Male	75	VEXAS-like		1	2.5	435.3	519	1.88	14.2419	1551.15	1.78553	466.785	0.000470812			538.805	73.3642	104.277	0.985016	84.0572	378.337	15.0598	6.59865	14.8233	149.212	205.554	0.625166	8.48654	6.59944	901.161	2.43439	5.44977	0.284977	0.836733	1.36533	1.24233	4.53561	8.33277	0.241014	30.7756	0.287483	30.1612	11.1405	92.7195	136.953	14.1604	74.8779	9.96162
UPN26	Male	67	VEXAS-like		3.95	4.56	661.765	485	1.85	28.531	4063.2	3.99189	660.064	0.0235127	0.315101	0.24709	241.146	28.5649	95.8302	1.51104	102.265	145.032	10.4481	7.55154	2.85392	18.4632	45.4234	0.696775	2.67544	2.89313	1520	0.648705	0.588355	0.119308	0.791651	3.73244	0.681625	1.17955	10.0776	0.149784	13.2563	3.53934	3.06585	2.42849	173.798	118.493	1.19929	76.1723	5.08612
UPN27	Male	70	VEXAS-like		7	0.5	411.765	560	1.83	4.36669	465.776	0	286.054	0.877696	0.037991	84.8979	489.758	48.5273	388.281	32.0857	79.5857	254.027	136.162	9.87799	13.9628	391.856	541.085	169.95	3.45155	1.93977	348.401	21.3915	0.3916	0.0427465	58.5107	8.08693	0.642582	19.1947	24.7779	0.241014	30.7756	0.252985	3.42404	5.52887	55.4657	472.729	33.1833	116.906	12.6248
UPN28	Male	82.1821	VEXAS-like		1.7	1.9	482.353	651	2.25	12.6949	605.564	0.116813	257.781		0.112528	9.7772	2139.88	99.3473	181.551	8.68751	105.496	14379.9	37.6073	35.8927	9.63839	70.664	1079.95	2.12177	13.7884	6.59944	1191.65	4.86877	9.15366	1.39639	2.97101	6.43654	2.24904	5.26131	58.6048	10.1733	67.4062	4.39274	6.40423	7.43253	323.662	157.083	1.24107	177.062	20.4315
UPN29	Male	72	VEXAS-like		2.47	2.71	547.059	523	2.02	5.80998	213.386	0.556571	511.513	1.01864	0.902578	51.3072	647.013	14.4049	407.49	1.51104	60.1914	386.577	12.1915	9.69198	8.74768	6.7545	35.6493	0.696775	3.79957	3.30101	1444.72	1.7376	5.17262	0.378978	0.643216	3.25256	0.924395	1.80792	13.824	0.338985	22.3683	1.03484	3.06585	1.63107	57.9136	194.578	6.82219	76.1723	8.13583
UPN30	Male	63	VEXAS-like		445	1.1	397.059	731	1.97	75.3769	3455.2	0.123582	1139.86	0.245746	0.181087	0.280078	1634.6	38.0048	135.38	0.985016	48.9611	315.575	10.2197	45.5907	16.3508	37.653	47.6441	0.625166	6.10248	1.15965	1134.24	2.43439	3.85074	0.284977	0.824606	459.845	3.46994	4.53561	21.5688	0.241014	8.02153	0.287483	3.42404	12.5145	139.494	176.364	18.0463	116.906	13.0721
UPN31	Male	57.7194	VEXAS-like		1	4.5	470.588	276	2.42	27.8724	3011.35	9.74363	1015.96		0.108459	0.280078	3365.68	345.452	384.804	0.985016	217.232	488.689	36.41	6.59865	299.264	64.8198	144.666	2.12177	13.7884	62.7052	5523.78	4.86877	7.08144	0.85493	0.824606	3.31579	2.65601	84.3079	11.7347	0.241014	41.1751	0.574966	3.42404	10.2135	67.389	251.484	10.9255	133.917	17.4227
UPN32	Male	82	VEXAS-like		5.61	2.63	547.059	185	2.08	30.9034	1840.62	2.03071	448.187	3.6954	0.197367	6.38499	455.312	13.6769	185.753	1.51104	48.9632	422.545	1.61288	45.6393	39.9642	6.7545	42.3003	0.696775	1.43889	4.86614	1678.95	1.19315	6.03064	0.119308	0.791651	7.21161	0.205421	0.970101	127.03	0.338985	13.2563	3.20019	3.06585	2.42849	1138.65	162.418	5.69171	76.1723	18.6327
UPN33	Male	71	VEXAS-like		46.8	1.2	482.353	610	2.03	8.72364	589.882	0.529909	590.554	0.00554778	0.00428756	0.126964	3932.8	231.556	466.135	9.83401	332.728	488.689	33.9646	14.777	24.8705	53.9378	195.91	1.25033	15.7633	9.02415	1322.05	4.86877	6.26561	1.2254	2.97101	85.1453	2.24904	4.93474	27.9458	6.29172	64.1934	3.21981	3.42404	9.30307	68.4136	246.357	1.24107	133.917	16.1419
UPN34	Male	56	VEXAS-like		1	6.31	597.059	418	3.09	29.0607	2266.27	13.4665	529.473				3716.55	276.79	422.631	1.51104	154.944	468.311	37.0369	54.9012	33.3825	58.4777	358.113	2.5654	12.1406	12.6254	4639.55	12.4528	5.17262	0.175453	4.12318	5.21209	6.80691	84.3767	115.674	37.3829	56.2802	4.22633	3.06585	11.925	62.9294	267.34	11.0787	181.325	13.704
UPN35	Male	82	VEXAS-like		7	0.4	341.176	167	1.55	7.12473	413.681	0	214.351	0.0561538	0.137239	5.39647	1785.81	76.3328	160.709	11.3035	141.875	1087.35	44.6229	85.8025	5.37857	2427.22	2781.51	97.0901	15.7633	5.9669	1260.08	9.75482	0.3916	1.2254	2.34043	13.2932	2.24904	5.46088	122.678	14.0803	87.2328	3.81778	3.42404	8.35952	703.319	569.586	49.4392	428.49	17.8699
UPN36	Male	59	VEXAS-like		20.5	6.13	555.882	51.3	1.65	51.5227	4544.88	4.84284	195.383	0.00040883			7596.89	499.893	291.935	1.51104	165.319	610.711	47.2715	45.6393	22.7291	43.7334	105.958	0.907919	16.9744	13.3368	4108.82	11.2133	16.2778	0.350906	6.795	11.8772	3.18403	7.39702	174.368	0.149784	69.6311	1.53052	25.4352	18.268	300.947	406.383	4.3548	205.36	59.1741
UPN37	Male	72	VEXAS-like		2.25	2.5	567.647	755	2.78	10.6223	1023.45	1.30994	281.882	0.306001	1.81101	2.52798	1814.47	115.6	236.738	1.51104	213.924	514.936	20.2084	102.121	22.0133	163.987	503.518	19.2986	9.56637	6.01391	1805.25	24.4191	4.33912	0.231598	0.643216	7.21161	8.53432	15.5106	233.134	57.3752	77.0588	7.17433	3.06585	9.83477	120.99	236.055	1.19929	189.548	58.7413
UPN38	Male	66	VEXAS-like		3.1	2.7	602.941	321	2.16	11.5041	196.625	0	786.601	0.00040883	0.0803503	5.30973	647.013	43.0991	156.487	1.51104	88.7061	216.063	17.1131	7.55154	3.3745	18.4632	271.613	0.696775	4.85625	3.30101	809.318	1.7376	0.392237	0.0701812	0.643216	4.71887	1.67138	1.97327	6.33115	0.149784	25.9165	0.0782655	3.06585	4.86906	97.27	282.295	8.27707	90.1025	17.4423
UPN39	Male	78	VEXAS-like		10.9	7.32	238.235	941	1.09	13.6925	527.788		1337.28	0.112313	0.0356123	11.7732	2469.47	117.009	490.956	1.51104	65.1766	1675.57	58.2059	20.6642	33.0943	67.3742	90.9997	0.696775	8.66706	8.63195	6837.19	2.29364	9.51174	0.175453	0.643216	19.9552	1.67138	57.1588	59.0133	6.18056	29.1147	2.19143	3.06585	11.0913	86.4232	109.453	11.7766	135.709	24.1123
UPN40	Male	70	VEXAS-like		8.18	1.96	591.176	1118	1.95	13.8485	1453.66	0	772.036	0.30876			518.505	16.2081	292.233	1.51104	58.9451	248.843	23.1851	187.058	34.2563	139.335	177.922	38.0059	14.6025	2.89313	793.682	88.5483	0.588355	0.231598	0.643216	43.3097	29.2912	16.9547	560.67	201.799	232.615	20.8882	3.06585	3.23798	159.701	194.5	5.69171	281.469	11.6086
[truncated: 9 more columns]
