# Supplementary material for: VEXAS syndrome is characterized by inflammasome activation and monocyte dysregulation
Source: Nat Commun. 2024 Jan 30;15:910. doi: 10.1038/s41467-024-44811-4 (PMC10828464; doi:10.1038/s41467-024-44811-4)
Supplement: Supplementary file 6 — Source Data [file 41467_2024_44811_MOESM6_ESM.zip › Source_DATA_KOSMIDER/Raw_DATA_KOSMIDER_Fig5/Raw_DATA_KOSMIDER_Fig5.xlsx]

## Sheet: Raw_DATA_Nanostring_Fig5
UPN	Sex	Group	ABCB1	ABL1	ADA	AHR	AICDA	AIRE	APP	ARG1	ARG2	ARHGDIB	ATG10	ATG12	ATG16L1	ATG5	ATG7	ATM	B2M	B3GAT1	BATF	BATF3	BAX	BCAP31	BCL10	BCL2	BCL2L11	BCL3	BCL6	BID	BLNK	BST1	BST2	BTK	BTLA	C14orf166	C1QA	C1QB	C1QBP	C1R	C1S	C2	C3	C4A/B	C4BPA	C5	C6	C7	C8A
1	M	Healthy controls	258.319	141.413	270.53	1314.86	0.855178	7.80284	697.729	113.849	12.9776	6440.81	66.1243	65.7869	305.389	443.847	839.692	40.1393	243333	40.3081	145.941	89.9295	882.576	805.66	1060.75	330.96	191.284	654.674	2149.66	53.567	23.2918	1483.65	489.377	372.701	217.037	1180.08	24.4065	72.9208	587.516	9.81609	3.83326	97.098	8.21977	30.4694	3.53033	75.148	11.9812	0.991422	1.10454
2	M	Healthy controls	204.881	163.646	208.8	1092.02	0.926443	8.49458	428.669	92.1342	3.04519	6883.6	76.0656	63.8528	350.036	386.481	795.449	69.43	157040	6.4322	114.55	50.3895	842.761	760.306	1078.61	504.515	200.178	799.04	2501.81	52.9704	52.2796	1223.07	179.811	316.652	478.316	1347.31	8.29915	8.56189	642.321	20.8418	9.85902	5.11221	10.8358	24.0421	5.01861	42.2973	4.79036	1.57801	1.19659
3	M	Healthy controls	198.485	171.588	320.784	976.224	1.14024	4.33722	431.564	60.8003	7.46593	4859.01	66.9731	57.0929	297.513	519.17	958.538	36.8136	238089	30.8968	195.884	135.201	948.881	845.707	1029.45	374.175	191.588	505.993	1245.77	55.4241	65.3405	1247.01	1172.78	404.305	366.788	1286.91	29.8302	38.5044	647.758	5.45628	8.04403	98.0275	17.4233	23.4287	1.38444	59.7285	4.94968	2.52813	1.47272
5	M	Healthy controls	213.784	172.606	176.651	1166.18	8.40212	12.6035	671.974	110.505	11.1847	5747.24	68.5195	53.3092	330.264	371.356	628.676	71.9042	137140	8.15292	70.4202	88.0556	729.345	727.111	913.555	575.275	237.656	652.447	1597.03	34.0242	74.8277	1020.76	190.645	301.234	485.017	1478.52	11.2798	6.46363	722.864	17.7177	3.89134	32.793	11.7175	19.4375	2.78619	52.221	7.97685	7.97268	8.88235
10	M	Healthy controls	151.166	158.377	191.19	1929.64	1.1046	5.56851	918.818	436.709	6.15679	7373.07	41.8349	62.9233	351.215	423.538	850.174	25.1635	226983	17.4237	112.319	24.1208	902.323	931.893	1635.52	335.37	338.272	1363.13	2829.66	58.5128	19.9631	2146.14	196.297	267.586	173.351	1652.56	1.81179	5.95715	670.748	40.7611	10.3454	30.2312	19.4345	27.0571	15.0212	32.4774	11.8431	1.28059	1.4267
11	M	Healthy controls	168.266	115.646	88.5221	1406.05	1.30415	4.68309	695.22	389.502	1.73604	7154.82	73.9495	56.2667	265.197	424.964	913.619	28.8098	219634	3.96233	150.514	55.6279	682.891	822.23	1306.16	374.192	326.248	1086.05	3386.87	59.4269	29.4141	1861.81	166.811	233.367	262.839	1308.79	10.0525	14.7843	652.651	31.415	1.32857	42.9947	7.60037	32.7674	250.143	18.4163	3.29271	16.1932	1.68443
13	M	MDS	243.297	100.606	173.487	752.295	2.45864	3.70081	614.386	332.589	8.6897	7052.55	41.6605	60.4635	340.208	419.999	856.238	53.0617	231322	20.9705	158.374	51.7922	797.443	800.659	1073.69	447.317	202.234	602.844	2456.29	60.139	106.79	2081.5	340.398	359.337	991.698	1343.92	8.48617	4.16036	863.318	6.3178	3.88408	23.3393	10.8431	30.9532	7.92595	58.8782	5.68258	1.56975	1.74886
14	M	MDS	165.084	141.216	182.384	2245.42	1.00483	4.94595	985.853	250.4	14.8275	7307.57	82.3211	66.4722	296.691	425.589	850.899	18.4919	183734	24.0491	153.264	48.1319	905.911	895.375	944.646	300.834	250.804	725.32	1886.62	16.4059	35.9899	1558.03	318.279	253.963	187.236	1408.21	16.6217	1.70032	608.409	13.6015	3.1363	67.4223	24.7905	9.83972	1.22004	55.8089	4.58855	5.90722	1.37147
15	M	MDS	92.7752	151.651	198.714	1877.94	1.15449	7.96885	743.384	233.593	11.7064	7067.26	52.6948	56.4826	292.372	403.323	970	35.4913	180924	14.4622	109.875	79.4856	1000.97	892.749	1074.72	408.578	218.775	529.797	2025.77	66.6147	18.6752	1584.26	225.737	504.657	220.496	1091.71	14.4242	17.8714	549.051	7.15321	0.725996	36.4203	13.8016	19.2129	118.396	29.0451	2.6023	0.826185	0.920451
16	M	MDS	261.901	121.051	165.493	1213.74	1.75311	5.05663	777.651	96.1622	86.3183	5811.18	55.0319	67.214	234.437	414.118	769.957	25.5441	155202	12.7942	138.128	34.5976	914.521	932.84	914.215	353.25	227.304	427.726	1300.32	30.3774	51.7354	962.357	195.716	327.204	284.313	1609.48	12.7994	11.7455	539.303	21.1377	6.18548	6.91452	12.3952	15.7487	4.23121	26.4423	5.19398	0.999684	1.11375
44	M	VEXAS	125.501	90.6375	132.323	2760.29	7.40441	13.316	657.275	2577.05	74.3083	4280.21	22.3825	54.1354	426.835	327.532	264.849	25.2035	92811.9	11.2666	321.367	85.8418	520.157	403.941	834.318	262.791	471.332	1094.91	932.007	12.8457	28.1806	1025.14	140.312	102.729	233.18	1943.34	15.6047	8.9719	563.594	16.7517	5.40141	21.8204	2.14967	21.7355	2.55257	65.9088	3.13338	8.58406	4.12362
53	M	VEXAS	57.8284	65.4835	90.7485	2074.14	4.82463	1.49416	1118.08	3515.66	26.9419	6899.77	20.4408	36.8132	428.758	603.673	332.947	41.4416	261192	9.02498	160.438	33.4907	570.968	886.278	2417.66	152.341	263.183	2210.74	3703.88	83.5114	27.718	1117.44	241.558	197.769	133.144	2024.41	15.4995	8.16395	506.333	58.5919	14.3384	24.8356	17.5399	33.8732	73.2285	56.3584	2.29427	1.78456	1.98817
56	M	VEXAS	135.489	96.1776	78.7877	3877.83	1.13311	7.7475	701.117	1215.54	30.2906	4159.18	48.2532	40.4654	474.72	453.236	356.264	55.9467	90191.3	2.82104	206.724	7.03568	519.687	427.44	963.001	440.748	455.591	1102.64	2308.72	26.1244	21.7318	1349.03	89.7304	155.582	346.722	2616.43	28.0067	19.2703	644.137	12.5225	12.763	39.8095	8.16148	20.6988	1.37579	34.7691	3.43079	1.34668	2.97306
63	M	VEXAS	538.681	118.962	141.513	2984.61	1.62484	1.57717	449.716	153.912	41.6366	3455.26	24.5684	26.2509	671.467	531.369	165.636	12.0508	189307	3.04344	211.298	197.755	502.851	432.147	1818.63	218.98	542.43	2231.72	1576.86	46.6101	2.06797	358.478	134.9	106.941	168.408	2602.76	2.66508	14.507	650.273	44.1376	2.11991	29.109	7.10486	10.3926	4.49945	21.9108	10.3561	1.8837	23.6372
69	M	VEXAS	337.955	192.709	283.018	2579.13	1.11886	3.00216	467.204	103.86	11.5831	6026.95	36.1608	36.5879	631.072	419.166	343.597	42.1929	214484	63.3563	107.496	44.4387	997.616	790.331	1557.9	387.893	179.828	1329.2	1217.6	40.5288	19.6457	785.877	314.656	100.882	127.615	1699.82	10.5902	12.8187	608.011	24.3227	6.57752	17.411	6.60205	6.47054	1.35849	30.6212	6.27739	1.29711	3.99476
71	M	VEXAS	20.1494	139.272	88.5472	1953.94	2.40162	1.30047	1208.43	516.151	6.005	6646.7	104.018	61.6934	235.645	361.987	1070.71	37.5749	235164	0.866211	132.287	42.7291	949.613	836.502	1073.31	303.689	501.102	697.85	2335.1	38.9508	17.8589	3657.76	628.565	490.183	135.063	1527.36	24.7572	23.7442	654.661	6.80512	1.36487	52.607	4.61269	24.7073	1.28061	66.6035	5.15149	1.22275	1.36227
75	M	VEXAS	174.058	79.3182	168.54	3387.73	1.86001	4.12969	944.948	640.065	15.5485	4779.21	9.96458	34.9543	373.336	415.7	281.494	19.0229	164929	1.52757	417.92	457.637	411.699	684.83	1217.03	123.489	494.245	3195.23	1898.51	18.2726	24.3167	789.235	60.7515	154.855	89.3553	2122.95	3.05081	13.482	514.178	25.5932	4.33419	33.3371	13.8381	14.1592	11.9235	27.8007	14.6366	2.15634	2.40238
79	M	VEXAS	33.9337	79.5677	191.173	6628.77	1.03334	1.00302	1038.8	2003.39	21.8571	6355.45	11.6505	36.5691	187.18	331.082	334.27	44.8074	247597	3.32438	325.227	15.7371	707.428	677.357	1373.36	92.0565	379.306	4301.26	5905.18	48.6115	15.6458	2816.09	225.248	232.475	40.9065	1793.05	72.5766	116.719	523.605	22.5648	5.17635	14.6452	18.8953	29.8993	74.9936	40.3894	6.03309	1.19797	1.33465
70	M	VEXAS	99.3552	127.516	132.683	1763.58	4.74624	1.18288	1604.28	1480	27.3593	9115.93	65.2755	33.4802	431.86	280.45	534.753	37.4347	213640	21.8718	227.303	31.6058	672.787	1027.77	1180.23	306.212	259.08	1595.14	2238.84	35.9583	24.607	1348.24	229.535	238.825	162.728	1145.75	7.78484	32.7161	447.11	31.0321	9.78642	9.4763	9.82292	29.3377	215.411	35.215	1.8163	1.41278	1.57397
64	M	VEXAS	277.118	190.224	256.058	8642.01	5.3021	1.34889	468.148	438.045	14.4575	3416.5	15.4526	30.7951	650.062	533.691	110.489	26.9866	142946	13.4848	203.734	249.734	523.575	348.151	1427.24	251.496	359.28	2473.07	2087.21	55.9629	12.0541	587.914	132.77	129.165	209.853	2398.22	15.5346	53.6626	711.787	30.2402	12.4799	28.3269	25.3224	11.4811	6.43767	7.71494	3.74944	1.61106	21.2072
42	M	VEXAS	36.9675	47.2475	151.313	1459.4	1.97854	2.03834	1197.66	1210.03	45.8227	7785.33	22.8342	31.2822	306.129	311.285	422.848	44.8025	317314	4.42525	1585.15	186.331	583.794	1033.78	1472.08	379.695	603.825	5030.17	4774.96	64.2263	27.7177	2148.75	366.73	128.86	168.31	1616.16	17.8973	18.5173	584.986	36.9906	9.394	81.8859	19.0338	53.5832	90.9765	46.0001	3.7659	1.70664	1.53186
45	M	VEXAS	71.7559	120.885	162.818	2966.51	1.40322	4.10558	444.559	459.511	4.0162	5368.82	28.2267	43.1901	539.265	365.016	414.489	60.7549	200805	8.14998	619.361	56.4194	715.621	516.524	1358.94	620.51	421.89	2032.23	1952.8	24.0589	14.8621	1173.65	262.133	115.512	151.35	2193.76	6.57031	7.16477	624.436	48.8267	2.57577	15.3062	5.22847	29.0314	476.009	33.5116	7.23052	1.21038	7.2899
47	M	VEXAS	123.176	94.6681	115.722	6316.89	4.43417	11.2325	889.771	3247.13	32.4775	4120.94	7.99843	42.6362	427.674	202.259	218.039	87.4986	69414.6	8.03038	340.262	19.7007	348.53	479.487	488.712	516.232	773.5	705.879	1142.46	14.4561	10.2536	528.698	76.7342	128.889	278.006	2137.49	13.2176	8.98913	525.389	17.7541	14.9312	63.7743	2.11334	33.8816	1.77977	34.1577	11.6555	5.6888	21.7937
48	M	VEXAS	224.805	138.741	303.294	2270.15	3.6624	3.77309	295.782	548.327	14.6417	4330.3	36.7326	39.4835	763.201	598.401	239.933	40.1305	121823	43.0052	174.738	21.8177	723.395	411.883	1301.2	259.862	273.5	1012.27	1003.46	13.1362	17.3869	482.298	140.095	62.9074	197.66	2510.34	11.883	30.7405	755.175	31.7965	13.0855	12.8096	1.3723	10.9968	10.9791	27.899	3.05038	1.21038	6.23607
49	M	VEXAS	61.3389	128.976	174.873	3840.56	1.40322	13.9214	539.671	144.964	3.99512	4842.84	33.9202	21.9838	511.584	431.359	294.277	49.0751	148262	1.70859	194.517	31.2529	607.925	469.27	1271.8	516.848	276.936	1614.49	1945.44	31.5623	8.46745	802.296	149.618	176.048	261.141	2348.7	2.13877	6.36868	698.803	30.4291	4.33887	14.7857	5.20102	8.89001	7.38491	24.2827	3.56819	1.21038	4.82372
50	M	VEXAS	573.949	195.195	150.536	3626.68	1.40322	1.44563	510.097	98.8008	43.4614	3181.79	31.2197	15.5612	623.071	374.843	135.655	26.3943	101144	1.70859	311.819	137.467	380.882	359.966	1031.24	270.232	516.585	1494.61	1417.02	11.0889	12.8445	256.101	51.1272	125.246	307.493	2789.9	0.855509	0.829256	889.273	17.9265	1.37742	16.3737	11.939	3.218	1.1557	24.5527	0.941474	2.17869	3.02026
51	M	VEXAS	144.127	59.5043	96.1997	1511.23	1.54354	1.59019	1168.74	1421.17	69.8355	7697.04	3.14777	19.108	312.814	268.267	337.709	15.7128	306908	1.87945	464.143	90.501	316.092	1066.61	1647.77	125.187	743.932	4652.28	4560.26	59.7159	14.9283	1201.6	137.341	257.499	91.0006	2067.09	9.71003	3.94726	306.851	49.6311	11.102	17.7587	33.6488	19.4932	53.7168	30.0013	1.03562	1.33142	1.19507
57	M	VEXAS	125.541	102.317	366.734	5730.69	1.40322	4.17787	792.346	104.502	44.6737	4940.17	58.8616	43.4563	437.774	463.331	338.322	34.4204	238740	22.4851	109.773	130.924	813.882	588.424	1902.91	313.73	371.66	2438.55	1886.52	48.1489	46.7253	1184.4	443.431	228.865	271.298	1923.3	57.8752	207.397	645.644	36.8987	3.98074	148.175	11.5548	9.7466	1.1557	46.9645	1.9771	1.21038	2.28149
59	M	VEXAS	40.6027	81.0355	147.8	3524.94	1.50144	4.52482	679.672	1398.52	16.8027	7894.68	21.9656	43.1155	308.002	336.176	291.837	30.8266	212645	1.82819	215.484	59.3302	582.889	688.521	2048.27	287.515	456.078	2782.59	3501.86	58.7078	24.6306	2030.58	138.805	187.113	117.345	1894.77	31.8934	91.9728	644.016	48.9761	1.47384	38.5346	1.46836	39.4494	15.9486	43.1552	2.94681	1.29511	28.9097
62	M	VEXAS	229.926	177.022	151.635	2734.83	4.30788	1.44563	714.861	871.726	9.35006	7056.78	36.7584	39.3344	500.781	400.781	393.247	49.4245	193434	15.1552	312.694	80.5001	753.394	835.001	1538.09	303.082	302.011	2516.6	3030.25	36.3741	16.1852	1635.12	118.762	175.479	144.515	1776.52	14.21	29.8283	587.18	32.4401	4.22868	20.6347	13.5034	19.227	2.42697	22.5565	0.941474	1.21038	3.33532
66	M	VEXAS	73.4757	155.539	83.3802	2974.16	17.0351	9.74353	781.686	779.427	26.0895	7724.38	52.2736	62.82	320.15	324.043	791.149	48.9852	262291	5.34789	274.854	35.7332	849.387	693.258	1758.31	640.645	389.914	2020.8	3023.19	53.8129	14.377	2678.11	377.565	226.137	178.668	1681.71	17.3241	35.4673	601.652	50.1827	20.4409	37.7318	26.554	29.6912	45.2571	29.9531	1.25216	4.88995	2.42272
67	M	VEXAS	164.707	90.7621	149.759	2005.04	1.55757	1.60465	1016.68	1128.49	46.9084	8444.98	22.0774	21.4406	417.399	526.898	416.255	34.4703	271517	28.7214	843.736	134.602	822.348	940.615	2037.7	250.568	351.195	3575.97	5617.22	34.7321	24.6416	2310.95	253.684	206.215	116.224	1731.98	24.8012	52.5168	560.369	61.3178	13.9946	11.9009	26.1012	38.6854	1.50241	38.642	6.43968	1.34352	2.61828
68	M	VEXAS	50.3552	76.6773	96.6895	1789.14	3.53611	1.86486	1237.56	5646.76	3.94241	8136.21	27.4527	71.8414	310.672	433.194	487.787	47.7673	287924	2.10157	1404.27	156.575	587.191	644.453	1513.59	168.891	382.273	4048.29	4183.17	63.7378	32.4916	2942.17	535.578	153.572	185.44	1773.35	41.9884	63.0483	575.51	32.463	22.0387	81.1272	30.3553	55.3889	15.6597	48.5075	12.757	1.56139	2.73779
72	M	VEXAS	257.698	169.335	233.749	3514.51	1.40322	3.71526	804.47	209.741	30.306	4083.22	46.6833	19.4701	667.039	536.274	168.309	31.9747	91844.5	24.5354	159.734	25.0388	564.508	514.202	1111.58	491.165	324.955	726.646	1009.77	13.5623	30.2535	269.249	75.9099	73.1333	313.641	2555.75	5.00473	4.30384	870.248	24.0169	6.25348	6.88999	3.52681	14.3421	1.1557	23.9451	6.74096	1.21038	1.08642
73	M	VEXAS	169.046	94.3121	129.341	2017.4	1.40322	6.27403	1774.85	3393.27	87.1758	7139.74	22.774	33.6467	468.124	428.862	198.318	23.0401	135001	13.2245	254.049	117.438	467.248	936.76	1014.02	168.927	315.418	1366.6	1761.84	21.3256	23.5611	1591.56	87.8512	233.231	151.488	1791.41	10.2661	9.95107	623.89	21.6267	15.3582	5.3285	1.3723	35.5832	1.1557	34.5724	0.941474	1.21038	1.08642
74	M	VEXAS	143.893	144.657	225.219	4711.34	1.40322	3.52733	655.759	2047.29	8.31702	5304.32	28.8804	36.5971	470.576	366.572	228.174	17.2102	83417.3	13.4808	175.883	50.5338	395.578	514.615	704.874	97.9816	298.309	1858.43	1383.41	16.2956	6.13008	1098.67	78.6431	84.1399	64.3596	1762.26	2.75474	15.5817	436.334	15.3295	14.091	15.8884	22.5881	23.5562	19.9242	16.6256	4.50025	1.21038	1.81433
77	M	VEXAS	35.6581	28.7372	100.955	1566.31	2.32934	2.39974	1835.83	1870.92	61.1496	10793.8	28.5363	58.2613	226.192	265.654	745.257	59.5669	403620	5.77504	441.782	113.359	627.68	1303.83	1651.03	132.137	349.813	2797.12	5295.67	74.0577	27.4531	2730.8	382.51	276.091	175.23	1600.94	28.3858	34.3809	443.411	62.8576	22.9065	17.5911	43.2686	44.1607	135.922	44.7754	15.6567	4.09109	16.2638
78	M	VEXAS	194.873	139.866	130.022	1877.07	2.23112	2.29855	1004.17	387.135	54.4137	4862.39	3.38858	54.9808	448.101	377.831	304.127	30.9065	146657	2.71666	325.29	61.6023	422.223	549.202	1487.13	144.984	465.16	2228.27	1419.62	63.5507	28.8753	1005.34	81.8426	115.618	113.462	1913.47	4.73097	8.54134	627.732	31.9229	2.1901	2.07317	20.6806	15.6038	4.55345	94.2279	2.21246	1.92451	1.72741
80	M	VEXAS	176.004	125.541	240.427	4417.77	1.40322	1.44563	1526.33	33.0104	45.5275	3447.07	26.8765	9.78833	618.053	440.495	164.144	24.7771	135442	3.14381	262.053	74.6327	450.135	529.696	1017.5	369.821	371.028	1449.59	1288.8	23.8822	5.07165	211.384	65.7799	92.9973	312.085	2463.04	0.855509	4.57749	691.871	16.9038	12.6585	29.192	21.4491	1.15755	1.1557	21.2738	0.941474	1.21038	1.99902
54	M	VEXAS	129.225	149.275	273.617	2615.1	1.40322	1.44563	694.949	693.337	37.3897	5066.43	27.5903	36.874	612.051	556.804	338.607	36.2573	150948	1.70859	393.193	37.0107	787.185	507.868	1293.03	264.479	322.467	1153.12	933.94	27.1559	56.8907	684.087	108.447	131.549	216.26	2118.35	3.47337	1.96534	923.129	18.3287	11.4464	5.83135	25.3738	22.3871	3.70979	15.3816	0.941474	1.21038	1.08642
25	M	VEXAS_like	90.1043	135.873	234.43	4906.42	1.01196	1.8677	489.431	368.96	12.0005	5139.64	22.9871	18.5615	409.508	389.281	388.672	29.7714	169138	7.40376	136.813	82.4555	598.284	813.438	1494.46	198.783	324.05	3186.24	2669.17	54.6062	24.3802	1315.67	124.463	200.57	76.4917	1705.7	59.6837	52.9993	534.323	18.44	7.12202	222.353	8.18334	12.1636	3.56495	54.4193	2.86784	1.17318	1.30704
17	M	VEXAS_like	107.327	124.491	246.005	2532.59	6.15728	0.795502	661.542	1035.57	4.9425	5376.54	43.3465	75.8798	422.428	323.837	427.115	18.9828	188342	9.75072	117.244	27.0468	922.55	778.26	1102.43	208.108	439.293	1624.76	1802.56	23.7477	18.2308	1947.43	614.292	169.443	81.8035	1608.86	109.198	207.982	466.644	22.4778	4.61007	20.1881	11.3095	20.336	0.99507	55.2904	1.22149	0.950113	1.05852
20	M	VEXAS_like	73.3012	115.064	372.235	2386.86	1.38966	1.34889	654.862	255.926	4.95199	5386.38	46.9509	59.9189	616.654	523.927	611.747	44.3667	301050	21.3451	185.655	48.5374	1149.48	765.394	1895.51	233.823	389.142	1657.93	3231.94	55.7705	17.1333	2631.3	514.502	287.134	241.252	2151.25	60.8994	105.227	848.979	30.04	19.3913	309.26	20.8846	21.3813	83.9579	64.1563	3.47328	1.61106	11.9935
23	M	VEXAS_like	100.573	108.599	127.694	1167.39	2.61542	4.68309	654.154	418.23	1.47042	9526.4	16.8944	58.7829	279.335	318.643	1235.88	36.3027	253151	5.78254	116.827	36.3181	910.784	960.36	1546.43	539.448	317.922	1211.5	4645.45	69.1935	39.9081	3052.38	206.448	369.101	299.587	1165.55	1.81179	10.0452	601.351	16.6908	1.12529	7.67399	13.9765	39.3502	3.17557	32.7574	2.25179	1.28059	3.37806
24	M	VEXAS_like	147.943	126.175	124.639	5317.96	1.03334	1.00302	669.047	67.3255	1.37555	4851.57	29.9984	43.2633	415.451	396.245	449.55	22.9396	179315	2.38208	136.508	13.9837	976.291	646.657	1961.75	444.388	429.599	1281.67	1280.68	26.2206	124.559	1447.93	204.069	199.595	168.125	2196.27	13.2202	10.1537	767.524	9.84219	12.4218	63.727	24.0764	13.5285	2.26703	49.276	1.54014	1.19797	2.41158
27	M	VEXAS_like	202.343	171.078	307.852	2897	1.57495	13.0116	373.043	660.726	42.9932	2720.8	19.3129	17.6602	575.302	527.716	178.558	40.9708	91807.8	4.54761	242.337	32.7236	615.018	407.918	1233.29	328.081	296.488	734.136	984.691	5.34996	15.0653	589.368	68.2567	111.195	214.022	2626.82	2.58326	2.66504	968.249	25.9848	13.656	8.80751	13.7069	10.5308	2.89868	30.9634	2.34738	1.82587	2.0342
28	M	VEXAS_like	176.627	126.737	129.502	948.416	4.05497	1.03069	597.327	4023.81	2.57086	10825.2	101.913	38.9163	294.981	444.94	589.587	59.4427	418186	3.33023	63.2087	43.7922	1003.15	647.517	3670.78	574.389	223.141	3078.67	8241.14	65.7006	226.841	1939.25	424.338	415.666	1089.98	1575.15	64.1372	93.1196	543.76	69.7917	25.7656	302.074	20.4328	64.1353	262.828	127.981	4.46109	1.23102	1.37147
31	M	VEXAS_like	889.469	176.171	193.291	7470.55	2.43013	2.35884	181.729	17.2629	8.60432	1503.59	6.58104	62.9984	661.861	489.086	112.547	63.7902	84839.6	11.3017	245.374	95.9789	274.535	292.481	1309.1	272.968	500.13	1416.09	1742.7	15.2994	20.6162	53.5011	99.6236	48.3709	302.139	2892.46	3.98593	10.9375	734.505	22.7476	18.9775	41.2378	46.4038	31.4284	2.9506	34.1884	6.01185	2.81729	14.6352
33	M	VEXAS_like	235.837	165.58	190.846	4480.19	1.74599	1.69477	704.891	61.0609	2.32421	3783.69	82.5188	38.982	678.01	548.961	348.387	41.5919	144580	14.2515	149.746	56.2635	760.192	456.909	1081.61	308.438	372.631	1078.58	971.559	16.3386	2.22216	881.469	162.717	167.835	55.4808	2266	19.8478	38.2391	724.029	8.37152	3.4267	19.2473	15.9513	10.4358	2.11993	43.0543	15.4332	2.02415	6.59964
35	M	VEXAS_like	90.3192	125.936	155.232	1769.64	1.06897	4.15736	564.432	82.8404	17.0569	5315.97	60.892	51.976	524.624	554.197	682.745	52.4606	217065	0.877916	422.253	62.3129	669.857	646.809	2031.71	606.31	471.129	1849.26	1917.86	60.4661	42.0759	997.914	180.65	158.29	234.654	2039.79	8.7784	14.4587	920.502	37.7676	4.36323	27.1593	31.6257	21.986	2.61314	13.9885	1.59325	1.23928	1.38068
19	M	VEXAS_like	70.5246	110.292	148.362	3944.22	2.75031	5.33437	908.051	212.569	21.2511	6350.85	38.9601	34.4029	359.906	329.125	490.38	41.7577	205560	1.86236	70.4742	61.1096	849.451	799.808	1552.21	207.699	243.242	1953.39	1798.87	43.4722	33.6934	1586.45	193.902	293.449	251.513	1573.24	19.4714	31.8103	579.661	27.154	12.2453	38.4375	33.6214	17.317	1.1557	30.3099	6.74096	5.51935	14.3734
21	M	VEXAS_like	75.391	75.4651	59.617	658.492	1.82418	1.87932	947.903	6899.49	3.37319	11051.5	68.5801	89.0748	220.78	353.267	1189.7	64.0591	272482	5.46749	114.17	36.0708	763.224	601.889	2175.42	97.9454	334.856	1353.66	10678.5	45.1247	23.5501	3275.89	187.785	256.892	104.956	1220.89	32.7061	69.3507	446.913	37.9674	11.5565	28.0011	1.78399	41.2436	933.226	69.3956	14.0091	10.1551	4.88891
26	M	VEXAS_like	71.2282	165.265	141.456	10879.6	6.4969	11.753	682.572	277.512	14.1041	3728.54	36.3456	46.8753	377.881	266.749	267.35	22.9702	120475	25.851	119.387	66.5116	931.291	706.32	1223.16	308.098	426.175	1162.75	1616.63	22.0947	32.1168	1499.46	220.474	257.499	68.7821	2052.21	213.586	424.023	585.264	13.3644	9.98629	441.833	9.94918	8.39226	9.39582	42.4416	5.17811	1.36773	9.77781
29	M	VEXAS_like	195.636	180.995	155.506	3139.75	1.40322	1.44563	478.974	121.56	1.05412	5323.95	68.3307	32.5283	532.673	407.516	359.655	28.0814	155769	9.89274	83.8691	28.9716	824.67	639.882	1385.81	266.05	200.624	1359.28	1674	30.4815	17.0341	1181.48	158.859	165.61	104.501	1985.91	30.2594	55.867	792.657	22.6035	4.6419	18.9585	11.2529	19.9794	1.1557	31.7854	2.03358	1.21038	1.08642
32	M	VEXAS_like	198.753	195.676	121.588	6246.68	6.74947	2.47202	976.788	438.815	23.8758	4916.26	41.4973	31.5697	494.604	501.652	605.07	35.7781	229363	30.7546	116.643	30.5776	998.85	699.325	2007.41	533.623	369.261	1801.53	2015.75	32.4145	19.8456	1330.44	631.975	290.972	98.6501	1955.69	10.095	12.3559	618.554	38.5075	16.2535	105.52	15.1228	22.6302	6.46035	59.993	3.80356	5.82194	6.07311
34	M	VEXAS_like	202.769	153.653	146.414	3357.43	1.40322	1.7203	608.063	969.366	3.64726	6151.48	25.81	27.9271	461.16	436.883	344.191	26.9334	192463	7.21025	59.4559	31.5357	630.491	642.314	1621.8	203.118	291.705	2309.8	3197.1	31.978	18.0374	1143.76	120.573	147.356	138.485	1716.46	13.3459	21.1129	495.756	45.816	7.90638	13.0919	28.6948	16.2984	8.39037	40.6479	1.12035	5.10782	1.08642
36	M	VEXAS_like	57.2542	149.785	191.742	3218.07	1.40322	1.44563	638.337	1441.48	14.1358	6912.7	23.1095	47.0457	494.355	366.601	496.474	38.3337	227485	1.70859	106.91	24.5187	554.828	891.213	1695.31	211.409	489.673	4486.72	6375.41	41.9133	14.785	2253.71	160.518	178.776	52.8377	1309.19	18.8725	53.3709	396.03	40.8172	1.37742	27.0924	26.3207	28.8694	11.0485	36.1058	0.941474	1.21038	1.08642
37	M	VEXAS_like	123.86	133.151	278.563	4492.4	1.40322	2.47202	541.247	92.4271	13.2608	4374.4	62.921	39.8776	447.014	450.813	256.224	38.9226	180871	10.8837	97.4908	100.776	785.087	571.185	1208.24	492.059	308.389	1046.61	1176.55	24.381	19.0077	1043.82	416.295	181.301	141.5	1888.5	66.5757	248.097	812.145	25.166	8.77416	135.806	32.1942	12.7678	1.1557	40.5997	3.06921	1.21038	3.54174
38	M	VEXAS_like	277.593	187.268	276.926	3242.98	1.40322	6.41859	565.319	100.413	4.6803	4095.33	100.935	89.4796	458.624	460.727	692.965	46.799	128796	59.3906	116.125	42.7776	865.01	664.895	981.544	751.825	287.924	218.098	915.791	10.9226	73.4066	697.207	237.415	240.922	581.977	2114.36	9.63304	6.82478	871.773	19.0412	16.5566	33.3384	39.3713	20.9286	1.62953	36.4433	4.18015	1.21038	1.08642
39	M	VEXAS_like	285.362	101.913	210.308	1179.85	1.40322	1.44563	265.816	378.145	48.5212	1860.65	4.50664	37.4811	400.439	324.61	230.42	11.5899	77866.4	1.70859	141.964	43.7449	265.508	490.336	1593.19	132.644	1391.19	4245.13	3476.74	38.5565	4.36603	215.265	96.9183	60.334	78.3678	1472.22	1.75379	3.81458	210.195	34.5774	5.45458	33.8589	35.1721	20.8244	15.625	8.73713	0.941474	1.21038	1.08642
40	M	VEXAS_like	198.753	123.578	222.65	2315.11	1.40322	5.46447	820.018	646.668	36.2934	4494.38	46.6059	37.4065	602.438	538.349	415.54	24.1682	161675	1.79402	113.003	17.748	763.65	615.695	1257.71	191.479	254.605	1820.37	1261.37	51.3602	13.925	981.456	216.906	221.636	109.23	2007.81	16.6397	27.4235	635.457	46.6204	34.2977	11.7421	8.91995	16.2057	1.1557	34.5242	0.941474	1.21038	1.08642
18	M	VEXAS_like	201.831	96.2844	133.475	3326.21	1.40322	1.44563	462.569	608.49	1.15953	5398.24	8.81548	30.4088	479.651	592.32	170.911	26.005	189242	1.70859	137.751	33.6436	475.033	907.965	1822.24	97.8366	278.614	2349.04	3533.07	38.3175	6.71442	970.879	104.033	92.4479	67.1634	2103.2	34.3829	46.4383	537.41	29.9349	1.51516	28.1246	11.7881	15.7196	8.00899	31.5443	0.941474	1.21038	3.91113
[truncated: 532 more columns]
