# Supplementary material for: VEXAS syndrome is characterized by inflammasome activation and monocyte dysregulation
Source: Nat Commun. 2024 Jan 30;15:910. doi: 10.1038/s41467-024-44811-4 (PMC10828464; doi:10.1038/s41467-024-44811-4)
Supplement: Supplementary file 6 — Source Data [file 41467_2024_44811_MOESM6_ESM.zip › Source_DATA_KOSMIDER/Raw_DATA_KOSMIDER_Fig6/CD14_mds-ctl_DOWN.csv]

p_val	avg_log2FC	pct.1	pct.2	p_val_adj	GeneName	cluster
2.29056594213365e-07	-0.262935786375937	0.195	0.257	0.00551087260017935	TYK2	CD14_mds-ctl
3.8367875506279e-11	-0.274537332615951	0.418	0.499	9.23092716805567e-07	AOAH	CD14_mds-ctl
2.42881000220334e-07	-0.275904336302209	0.212	0.277	0.005843473984301	RBM6	CD14_mds-ctl
2.28075828487086e-13	-0.276142370877505	0.517	0.428	5.4872763575708e-09	HSPA8	CD14_mds-ctl
9.26839886730191e-15	-0.287076773401118	0.22	0.318	2.22988408348417e-10	CD33	CD14_mds-ctl
3.13679659428244e-13	-0.296329923008428	0.198	0.287	7.54681892618413e-09	PROK2	CD14_mds-ctl
7.21740179359959e-09	-0.325372780313334	0.271	0.347	0.000173643469752213	NAPRT	CD14_mds-ctl
1.84258392359445e-09	-0.331213609781675	0.214	0.288	4.43307266177588e-05	FURIN	CD14_mds-ctl
5.90146343331627e-13	-0.353053592092164	0.302	0.396	1.41983308742156e-08	ANPEP	CD14_mds-ctl
1.94688531962332e-14	-0.359198127769893	0.843	0.796	4.68401139048174e-10	ARPC1B	CD14_mds-ctl
4.00254342817491e-18	-0.3643524725589	0.311	0.42	9.62971923384602e-14	ARHGAP26	CD14_mds-ctl
1.58732157916641e-06	-0.364605894476682	0.238	0.298	0.0381893698731647	RAB3D	CD14_mds-ctl
5.49702866097167e-10	-0.371138466916403	0.255	0.331	1.32253012554317e-05	FLOT1	CD14_mds-ctl
2.25306802714216e-16	-0.373681689262454	0.179	0.275	5.42065636650131e-12	TNFRSF1A	CD14_mds-ctl
2.02318167853004e-06	-0.374924763164262	0.251	0.311	0.0486757280037543	FAM200B	CD14_mds-ctl
9.47036676302077e-09	-0.377637589502466	0.564	0.487	0.000227847553951517	SSR1	CD14_mds-ctl
8.71015984383024e-08	-0.38063765004193	0.247	0.312	0.00209557735682712	CTDSP1	CD14_mds-ctl
5.62627353166334e-07	-0.382545205892675	0.202	0.262	0.0135362514898288	PCMTD1	CD14_mds-ctl
2.14494538618746e-07	-0.386809237912536	0.248	0.312	0.00516052410462841	TFEC	CD14_mds-ctl
6.18946866922264e-15	-0.393278430046296	0.702	0.61	1.48912426712827e-10	UBL5	CD14_mds-ctl
4.07903595437367e-08	-0.395019150740051	0.355	0.427	0.000981375260262761	RPN1	CD14_mds-ctl
1.89707577689237e-07	-0.395976842957683	0.566	0.493	0.00456417461162535	COPE	CD14_mds-ctl
2.11878169178094e-16	-0.404818745028606	0.161	0.255	5.09757687225576e-12	TBL1X	CD14_mds-ctl
5.85873255806047e-13	-0.413760087952133	0.186	0.27	1.40955246614377e-08	GAA	CD14_mds-ctl
1.23965123371402e-13	-0.415104297243846	0.389	0.488	2.98247690319256e-09	CKAP4	CD14_mds-ctl
6.86522467701606e-20	-0.420380721185752	0.261	0.378	1.65170440504329e-15	DOK3	CD14_mds-ctl
1.39648514686271e-07	-0.436922162036553	0.194	0.256	0.00335980361483699	LILRA6	CD14_mds-ctl
9.39022693609859e-08	-0.438957081654045	0.387	0.458	0.00225919469855596	TRABD	CD14_mds-ctl
4.85289770742169e-10	-0.442428839978553	0.253	0.331	1.16755865942859e-05	OTULINL	CD14_mds-ctl
9.9050249385874e-08	-0.446626391092917	0.332	0.402	0.00238304994997474	MSL1	CD14_mds-ctl
2.74798052304923e-12	-0.470889092329006	0.341	0.429	6.61136634040413e-08	PTK2B	CD14_mds-ctl
1.54355267300192e-13	-0.470897981374986	0.828	0.885	3.71363337597531e-09	CSF3R	CD14_mds-ctl
4.51905943704224e-07	-0.483092583663316	0.271	0.33	0.0108724050995799	ALOX5	CD14_mds-ctl
1.09915086551184e-08	-0.489700766068785	0.369	0.443	0.000264444706733493	ADPGK	CD14_mds-ctl
4.45467925603008e-15	-0.495818979569241	0.549	0.457	1.07175128220828e-10	CREG1	CD14_mds-ctl
1.76123514110133e-06	-0.500120600799688	0.543	0.478	0.042373556259757	LRP1	CD14_mds-ctl
2.62968602512057e-17	-0.513590134455784	0.218	0.323	6.32676160783758e-13	AGO4	CD14_mds-ctl
3.15577750137683e-07	-0.521108704713972	0.561	0.499	0.00759248509056252	CARD16	CD14_mds-ctl
3.94889859614665e-14	-0.554840060513181	0.204	0.294	9.50065513246922e-10	ZFHX3	CD14_mds-ctl
1.7355665577152e-07	-0.568640475028842	0.473	0.531	0.004175599581207	AGTPBP1	CD14_mds-ctl
4.10093558386386e-08	-0.57060521183583	0.291	0.363	0.000986644092121805	ACSL4	CD14_mds-ctl
2.12741640456937e-15	-0.572039906924029	0.178	0.267	5.11835112775345e-11	MAN2C1	CD14_mds-ctl
1.12025497985408e-18	-0.577455212645649	0.167	0.27	2.69522145603094e-14	TAGAP	CD14_mds-ctl
2.02396872855821e-12	-0.586818253752146	0.241	0.328	4.86946636403819e-08	ERO1A	CD14_mds-ctl
7.50344761027142e-07	-0.601793450673787	0.432	0.487	0.018052544605552	DPP7	CD14_mds-ctl
3.21046690618589e-18	-0.625169656402842	0.398	0.511	7.72406232959262e-14	ITGAM	CD14_mds-ctl
1.55540925292139e-07	-0.625745593832983	0.201	0.26	0.00374215912160357	ELK3	CD14_mds-ctl
6.56264880234564e-11	-0.653504069214493	0.367	0.455	1.57890767535634e-06	ARHGAP4	CD14_mds-ctl
1.83266061056758e-12	-0.662807125812153	0.296	0.387	4.40919816296453e-08	SOAT1	CD14_mds-ctl
2.88457307437924e-11	-0.686106952311079	0.327	0.411	6.93999435964902e-07	STK24	CD14_mds-ctl
4.43289358377768e-15	-0.686442106111937	0.164	0.252	1.06650986732107e-10	NIBAN1	CD14_mds-ctl
2.05289243795204e-36	-0.686458585239234	0.177	0.328	4.9390539164688e-32	RASSF4	CD14_mds-ctl
6.45190396591749e-11	-0.690861462459486	0.18	0.258	1.55226357516009e-06	ADAM8	CD14_mds-ctl
8.64723413769536e-07	-0.711987667683116	0.272	0.337	0.0208043806118813	MRPL23	CD14_mds-ctl
2.04449510284821e-06	-0.723710769794696	0.284	0.341	0.0491885076794252	ASAP1	CD14_mds-ctl
1.79788149226718e-11	-0.747041851260404	0.33	0.417	4.3255230822456e-07	RBM47	CD14_mds-ctl
4.67550385397747e-08	-0.747525916614263	0.678	0.629	0.00112487947222844	SRSF11	CD14_mds-ctl
6.93389225125726e-12	-0.747576292506282	0.431	0.526	1.66822513672998e-07	TCIRG1	CD14_mds-ctl
4.51771215043741e-24	-0.749427371951445	0.138	0.25	1.08691636627374e-19	CYP1B1	CD14_mds-ctl
1.20526376949323e-10	-0.759050544591345	0.22	0.295	2.89974410302375e-06	KIAA0930	CD14_mds-ctl
1.09120933402938e-23	-0.776139736736254	0.272	0.402	2.62534053674128e-19	PSTPIP1	CD14_mds-ctl
8.06104657077197e-11	-0.780699382167843	0.782	0.725	1.93940719446203e-06	NPM1	CD14_mds-ctl
6.00228790800316e-58	-0.787979265720406	0.569	0.35	1.44409044778648e-53	SBDS	CD14_mds-ctl
6.06931554286839e-13	-0.799554095846407	0.331	0.24	1.46021662645871e-08	IRF9	CD14_mds-ctl
2.09862413671052e-17	-0.801322582942138	0.166	0.262	5.04907981051185e-13	MAPK14	CD14_mds-ctl
4.56937594797358e-42	-0.81134896662429	0.124	0.278	1.09934615932296e-37	PTAFR	CD14_mds-ctl
1.16108392222641e-08	-0.824197389560205	0.23	0.301	0.000279345180848453	SLC31A2	CD14_mds-ctl
6.10835224579755e-19	-0.82750013747716	0.184	0.292	1.46960846681643e-14	SLC24A4	CD14_mds-ctl
1.40070796898531e-20	-0.850992717688526	0.152	0.258	3.36996330258176e-16	CD1D	CD14_mds-ctl
1.85555246337333e-07	-0.868140100296483	0.554	0.619	0.00446427367162988	RBPJ	CD14_mds-ctl
7.29691355607728e-22	-0.871157121844606	0.797	0.717	1.75556443245663e-17	COX7B	CD14_mds-ctl
1.09894225843185e-09	-0.871525634705624	0.239	0.313	2.6439451795612e-05	SLC8A1	CD14_mds-ctl
2.22988947665988e-50	-0.873941881527376	0.257	0.445	5.36489109189601e-46	CD93	CD14_mds-ctl
7.57801860230578e-13	-0.889015821638612	0.635	0.559	1.82319549552875e-08	NKTR	CD14_mds-ctl
1.29778094068643e-42	-0.903654790880187	0.11	0.257	3.12233116519748e-38	CCR1	CD14_mds-ctl
8.36399961366857e-18	-0.908135030976748	0.902	0.869	2.01229466705252e-13	ATP5MPL	CD14_mds-ctl
7.13541604456354e-08	-0.913113581470999	0.75	0.679	0.00171670974616154	MTPN	CD14_mds-ctl
1.35505757942174e-07	-0.917597260969437	0.346	0.415	0.00326013303033076	RNPEPL1	CD14_mds-ctl
2.66497853203191e-18	-0.929221982469422	0.39	0.27	6.41167185021558e-14	CCND3	CD14_mds-ctl
1.9285713997475e-13	-0.937476898200715	0.33	0.42	4.63994993065251e-09	MAPK1	CD14_mds-ctl
8.97864597489112e-10	-0.95800388149498	0.351	0.421	2.16017243509905e-05	PRKAR1A	CD14_mds-ctl
7.68182094480639e-08	-0.988382520396415	0.576	0.646	0.00184816930111097	RAB11FIP1	CD14_mds-ctl
4.27086837600395e-08	-1.01864826871055	0.531	0.45	0.00102752822258279	LINC-PINT	CD14_mds-ctl
9.27489653098925e-19	-1.04011050440456	0.203	0.302	2.2314473563907e-14	RASSF3	CD14_mds-ctl
2.64983493037194e-17	-1.04066135383848	0.54	0.433	6.37523785898185e-13	WARS	CD14_mds-ctl
4.88183414398124e-07	-1.05459172839149	0.306	0.365	0.0117452047670045	IRF8	CD14_mds-ctl
2.6511215435261e-16	-1.05481547897382	0.677	0.603	6.37833332156945e-12	NDUFA1	CD14_mds-ctl
3.03421986163337e-15	-1.0681260652165	0.177	0.267	7.30002956510372e-11	CEP85L	CD14_mds-ctl
6.7649626198204e-09	-1.09010452924867	0.39	0.453	0.000162758235670259	GTF2I	CD14_mds-ctl
3.53586360977185e-44	-1.09809815299185	0.17	0.339	8.5069342587501e-40	STAB1	CD14_mds-ctl
1.9967338671902e-08	-1.09928535246326	0.231	0.301	0.00048039420110729	VPS35	CD14_mds-ctl
1.91864545642718e-08	-1.10204016107125	0.39	0.456	0.000461606910361816	NUMB	CD14_mds-ctl
2.69576075700472e-07	-1.10617276399735	0.272	0.337	0.00648573080527766	FYN	CD14_mds-ctl
4.06454252726349e-25	-1.11708189917611	0.241	0.368	9.77888286634324e-21	HIPK3	CD14_mds-ctl
2.18422054158051e-24	-1.12755305367499	0.325	0.196	5.25501620098854e-20	CCNT1	CD14_mds-ctl
1.31942991492906e-22	-1.12932058927945	0.825	0.758	3.17441643232783e-18	SKP1	CD14_mds-ctl
2.48719631323639e-08	-1.13510864528224	0.508	0.579	0.000598394561001544	TGFBI	CD14_mds-ctl
1.03233454436228e-13	-1.16427476331029	0.926	0.903	2.48369368028121e-09	UQCRB	CD14_mds-ctl
4.69636381137245e-07	-1.18316296960269	0.542	0.598	0.011298981693781	RAP2B	CD14_mds-ctl
9.1480701689505e-08	-1.1972067404765	0.229	0.294	0.0022009342019478	DNAJB11	CD14_mds-ctl
5.60230468221402e-11	-1.20179681560673	0.404	0.488	1.34785848349387e-06	STT3B	CD14_mds-ctl
2.0379604989074e-15	-1.22667780161011	0.178	0.265	4.90312916432132e-11	NEDD9	CD14_mds-ctl
1.92764374992094e-10	-1.22968240843679	0.519	0.597	4.63771809793479e-06	HIPK1	CD14_mds-ctl
6.3125377139444e-07	-1.23098641824634	0.408	0.466	0.0151873344859788	UBE2R2	CD14_mds-ctl
4.49922905023861e-08	-1.28208740929034	0.339	0.408	0.00108246951719691	TNRC6B	CD14_mds-ctl
2.26612076693571e-31	-1.30335925351763	0.216	0.362	5.45205995317063e-27	CD300LF	CD14_mds-ctl
3.95316437575658e-08	-1.33074936540641	0.367	0.296	0.000951091817163276	IFRD1	CD14_mds-ctl
4.45153672951662e-15	-1.39019889521348	0.213	0.303	1.0709952217544e-10	METTL7A	CD14_mds-ctl
2.20310834297431e-25	-1.39808651476838	0.987	0.981	5.3004583623619e-21	SH3BGRL3	CD14_mds-ctl
2.24474599443574e-12	-1.40817333033507	0.7	0.631	5.40063438801294e-08	MAP1LC3B	CD14_mds-ctl
1.69754012138826e-09	-1.40946990167644	0.191	0.254	4.08411177804802e-05	DYNLL1	CD14_mds-ctl
2.35371824246086e-32	-1.41022023869191	0.132	0.261	5.66281071953659e-28	PNP	CD14_mds-ctl
1.228187120477e-15	-1.42697175926774	0.337	0.433	2.95489539315561e-11	PTGER2	CD14_mds-ctl
3.90536228501731e-33	-1.42854431380633	0.357	0.516	9.39591112152315e-29	IFNGR1	CD14_mds-ctl
3.08481663777528e-10	-1.43880379387111	0.478	0.551	7.42176034882354e-06	ATP6V0D1	CD14_mds-ctl
2.84232550183123e-07	-1.444160410952	0.691	0.64	0.00683835092485574	DEK	CD14_mds-ctl
1.42901785794682e-27	-1.44419920876917	0.426	0.556	3.43807406443425e-23	LY86	CD14_mds-ctl
3.82668835520173e-08	-1.52417351453073	0.596	0.639	0.000920662951377984	FGR	CD14_mds-ctl
1.03786556970756e-35	-1.52610023129294	0.157	0.3	2.49700077415941e-31	FHOD1	CD14_mds-ctl
6.88620256981713e-16	-1.54207964681268	0.356	0.451	1.6567514762723e-11	MGAT4A	CD14_mds-ctl
1.02278418478367e-15	-1.57194961430696	0.375	0.477	2.46071647017102e-11	GNG10	CD14_mds-ctl
2.39208254977248e-10	-1.57641911654046	0.792	0.73	5.75511140649762e-06	SF3B1	CD14_mds-ctl
3.92263174222161e-26	-1.61507663797839	0.666	0.54	9.43745970861098e-22	JARID2	CD14_mds-ctl
1.93394792979344e-06	-1.62115850139108	0.369	0.439	0.0465288532429004	WDFY2	CD14_mds-ctl
2.58427376239638e-07	-1.62599084977899	0.39	0.447	0.00621750424494945	IQGAP2	CD14_mds-ctl
3.12482020512857e-29	-1.64739683080359	0.596	0.447	7.51800493151884e-25	SH2B3	CD14_mds-ctl
4.28565657495301e-41	-1.67533251872766	0.393	0.566	1.03108611536794e-36	SORL1	CD14_mds-ctl
1.15466433090778e-12	-1.68692013845716	0.733	0.762	2.77800691373103e-08	TMBIM6	CD14_mds-ctl
7.0146041589262e-11	-1.72121440235477	0.311	0.385	1.68764361459605e-06	SKIL	CD14_mds-ctl
1.26650227749131e-07	-1.73766562627448	0.566	0.498	0.00304707782941634	TACC1	CD14_mds-ctl
8.8996392146053e-14	-1.75126252327593	0.209	0.295	2.14116419864189e-09	RNF13	CD14_mds-ctl
4.34068915178447e-35	-1.77584917182784	0.396	0.558	1.04432640302782e-30	ALDH2	CD14_mds-ctl
1.89903862429443e-09	-1.78049754486337	0.802	0.764	4.56889702618997e-05	GPX4	CD14_mds-ctl
3.38538994717834e-17	-1.78366504289321	0.766	0.692	8.14490967391637e-13	ATP5MD	CD14_mds-ctl
3.90262617562003e-19	-1.80384122537939	0.795	0.709	9.38932831592422e-15	USP3	CD14_mds-ctl
4.98842291189763e-46	-1.81526736807456	0.722	0.568	1.20016466837345e-41	BLOC1S1	CD14_mds-ctl
5.2445480614701e-09	-1.83000933023063	0.355	0.421	0.000126178581810909	ADAM10	CD14_mds-ctl
8.88852158534171e-13	-1.84484703110141	0.374	0.287	2.13848940821736e-08	NUP50	CD14_mds-ctl
3.14701742648927e-07	-1.86268109133483	0.391	0.443	0.00757140922639054	DPYD	CD14_mds-ctl
6.75141443767416e-11	-1.91094687242531	0.335	0.411	1.62432279956003e-06	UCP2	CD14_mds-ctl
6.5331540385517e-18	-1.93990167109312	0.349	0.454	1.57181153013515e-13	RNASE6	CD14_mds-ctl
5.20253373995782e-07	-1.94967259750462	0.662	0.593	0.0125167759249645	ATP6V1F	CD14_mds-ctl
9.48878004073953e-30	-1.9582838096072	0.948	0.915	2.28290559000152e-25	RPL3	CD14_mds-ctl
6.30056010449739e-08	-1.96296019918798	0.47	0.531	0.00151585175554103	CASP1	CD14_mds-ctl
3.02207580190961e-51	-1.99264470018966	0.596	0.731	7.27081217181432e-47	METTL9	CD14_mds-ctl
1.30716964613577e-28	-1.9953208132499	0.205	0.34	3.14491945163806e-24	CALHM6	CD14_mds-ctl
5.5337379456056e-20	-2.04221224359381	0.301	0.421	1.33136201233325e-15	ARRDC4	CD14_mds-ctl
2.16396071343075e-07	-2.15478768939039	0.4	0.466	0.00520627308044305	LEPROT	CD14_mds-ctl
2.01935542458332e-06	-2.18197958802459	0.431	0.478	0.0485836721600502	OSBPL8	CD14_mds-ctl
3.81809895057449e-11	-2.18279982637562	0.688	0.754	9.18596426518717e-07	SARAF	CD14_mds-ctl
8.76776986517231e-48	-2.19466279419127	0.315	0.492	2.10943775186181e-43	RARA	CD14_mds-ctl
7.02551914599541e-14	-2.22422594850892	0.193	0.278	1.69026965133504e-09	SDF2L1	CD14_mds-ctl
2.94573864689998e-27	-2.26925061192754	0.835	0.759	7.08715261057666e-23	SET	CD14_mds-ctl
1.84614422081215e-06	-2.2714665209668	0.566	0.619	0.0444163838085195	SCPEP1	CD14_mds-ctl
4.1298129350793e-10	-2.29113889947076	0.594	0.515	9.9359169405073e-06	NDUFA3	CD14_mds-ctl
1.11146385750202e-43	-2.3169295168876	0.428	0.602	2.67407089476412e-39	ADA2	CD14_mds-ctl
1.14186830188454e-21	-2.3215289122394	0.241	0.355	2.74722094750402e-17	HCK	CD14_mds-ctl
2.60058522451019e-21	-2.38129260768216	0.977	0.962	6.25674799164906e-17	PFDN5	CD14_mds-ctl
6.05295742166039e-09	-2.41257735769278	0.734	0.687	0.000145628102607727	TPI1	CD14_mds-ctl
6.2511371161075e-08	-2.42153011448862	0.627	0.671	0.0015039610787643	CANX	CD14_mds-ctl
2.70747095609147e-40	-2.46243702018645	0.352	0.52	6.51390437326046e-36	TLR2	CD14_mds-ctl
1.13196090783201e-29	-2.48839264141228	0.194	0.324	2.72338474815302e-25	GASK1B	CD14_mds-ctl
3.44790142638554e-35	-2.49685462863537	0.423	0.572	8.29530604174096e-31	PLEC	CD14_mds-ctl
1.81244709021546e-06	-2.50129004256666	0.65	0.593	0.0436056645434938	CAPZB	CD14_mds-ctl
1.15129351928296e-36	-2.52303785273912	0.509	0.657	2.76989707804286e-32	ADAM17	CD14_mds-ctl
8.34719410615819e-21	-2.5778574322594	0.552	0.637	2.0082514300006e-16	IDS	CD14_mds-ctl
8.49310363682487e-41	-2.57917036877984	0.635	0.759	2.04335580398369e-36	LENG8	CD14_mds-ctl
1.54212813186018e-16	-2.62605023610508	0.42	0.312	3.7102060724424e-12	PLIN2	CD14_mds-ctl
2.08486155767159e-08	-2.62703641306945	0.553	0.611	0.000501596842160208	ADAR	CD14_mds-ctl
5.15589528268669e-13	-2.65114975079271	0.37	0.45	1.24045684606159e-08	MARCH1	CD14_mds-ctl
1.08298873809569e-09	-2.67113970057564	0.318	0.391	2.60556260498441e-05	DICER1	CD14_mds-ctl
3.83547276544009e-28	-2.67219343330252	0.256	0.396	9.22776392637231e-24	RFLNB	CD14_mds-ctl
3.48180651892282e-48	-2.69045378361102	0.182	0.358	8.37687830387641e-44	FAM102B	CD14_mds-ctl
1.13030426260275e-29	-2.70133121414892	0.212	0.354	2.71939902539596e-25	CD163	CD14_mds-ctl
7.73003749035686e-07	-2.74326807977222	0.798	0.824	0.0185976971980496	SH3BGRL	CD14_mds-ctl
1.04247583981138e-09	-2.75119870465159	0.678	0.725	2.50809262300219e-05	PPT1	CD14_mds-ctl
1.33160498383525e-15	-2.79952281594436	0.492	0.584	3.20370843060923e-11	PGAM1	CD14_mds-ctl
9.3831800827205e-25	-2.80367406677553	0.21	0.335	2.25749929610173e-20	MS4A7	CD14_mds-ctl
4.28788684650255e-21	-2.81042864346247	0.617	0.715	1.03162269640005e-16	CD99	CD14_mds-ctl
1.22049254144905e-09	-2.83389544885274	0.677	0.588	2.93638300547227e-05	EIF1B	CD14_mds-ctl
2.51280605153913e-10	-2.84383574333912	0.413	0.484	6.04556007939799e-06	PECAM1	CD14_mds-ctl
3.23666348086138e-25	-2.8455557719459	0.423	0.548	7.78708866860439e-21	GCA	CD14_mds-ctl
1.03603055156609e-09	-2.8757500548124	0.292	0.36	2.49258590401285e-05	MAP1S	CD14_mds-ctl
3.41551495018172e-10	-2.91814253226665	0.556	0.637	8.21738741864219e-06	CRTAP	CD14_mds-ctl
3.83251957240378e-16	-2.97899881552536	0.703	0.608	9.22065883924626e-12	NDUFA13	CD14_mds-ctl
1.03452825026065e-16	-3.11452302977082	0.48	0.371	2.48897151730209e-12	DDX3Y	CD14_mds-ctl
8.27594001763224e-07	-3.13663930953145	0.797	0.828	0.0199110840884214	COMMD6	CD14_mds-ctl
1.24939288794304e-06	-3.16441203042335	0.724	0.761	0.0300591434910216	VASP	CD14_mds-ctl
7.55252492387853e-09	-3.18175632429771	0.862	0.822	0.000181706197143593	ATP5ME	CD14_mds-ctl
7.61409027999704e-14	-3.2164249264928	0.954	0.942	1.83187398046449e-09	MT-ND5	CD14_mds-ctl
2.16117564416364e-13	-3.25239373500968	0.471	0.556	5.1995724822933e-09	PIM1	CD14_mds-ctl
7.19186791381106e-10	-3.25758298004151	0.404	0.485	1.7302915013838e-05	RNF19B	CD14_mds-ctl
8.62949782392543e-16	-3.31864642156599	0.914	0.875	2.07617088145822e-11	YBX1	CD14_mds-ctl
4.3181727930449e-15	-3.42165336881173	0.613	0.674	1.03890919227867e-10	JMJD1C	CD14_mds-ctl
2.00434397685709e-20	-3.46543061192831	0.48	0.595	4.82225117392047e-16	CLEC12A	CD14_mds-ctl
1.24181731400584e-14	-3.54545305146698	0.614	0.516	2.98768827576666e-10	ATP5MF	CD14_mds-ctl
1.19293657931951e-19	-3.70203996234647	0.393	0.498	2.87008611618481e-15	HLA-DMB	CD14_mds-ctl
3.34039848668183e-07	-3.747263193493	0.586	0.527	0.00803666471910781	FXR1	CD14_mds-ctl
3.0617552964496e-13	-3.76888629379663	0.439	0.33	7.36627706772809e-09	NXT1	CD14_mds-ctl
4.69084915278991e-13	-3.80074218514312	0.734	0.641	1.12857139766972e-08	FLNA	CD14_mds-ctl
8.73517192470364e-11	-3.83253309490692	0.756	0.804	2.10159501336445e-06	RNF130	CD14_mds-ctl
3.86000800294499e-33	-3.85071183493874	0.308	0.453	9.28679325428535e-29	AC245014.3	CD14_mds-ctl
1.06998402363779e-12	-3.85519087581324	0.43	0.52	2.57427456247016e-08	TPM4	CD14_mds-ctl
3.828569124477e-10	-3.87209139387112	0.307	0.382	9.21115445657922e-06	FPR1	CD14_mds-ctl
1.55962849810383e-39	-3.87950574841297	0.631	0.755	3.752310203588e-35	HSP90B1	CD14_mds-ctl
5.06194441837258e-46	-3.90129320222682	0.147	0.312	1.21785320761626e-41	RASGEF1B	CD14_mds-ctl
3.61281029423007e-15	-3.97124262198697	0.359	0.443	8.69206028688812e-11	MEGF9	CD14_mds-ctl
3.10847382121309e-14	-3.99227160484244	0.837	0.776	7.47867716645657e-10	MYL12A	CD14_mds-ctl
8.33221668420549e-47	-3.99938989664099	0.94	0.892	2.004648012053e-42	RPL10A	CD14_mds-ctl
4.67897866313143e-58	-4.00017609927872	0.315	0.513	1.12571547656279e-53	CREB5	CD14_mds-ctl
8.8608026737553e-09	-4.01469544070683	0.44	0.496	0.000213182051527879	GABARAPL1	CD14_mds-ctl
2.52185925523199e-08	-4.09182437668913	0.923	0.92	0.000606734118216265	FCER1G	CD14_mds-ctl
8.98331637071848e-07	-4.13462213570879	0.723	0.625	0.0216129608563116	TLE3	CD14_mds-ctl
1.17177639150943e-08	-4.18315913944528	0.438	0.505	0.000281917682033253	EID1	CD14_mds-ctl
2.03455932997948e-08	-4.20984940226034	0.692	0.632	0.000489494629199763	PPP2R5C	CD14_mds-ctl
8.96553974008105e-73	-4.22368064951335	0.202	0.424	2.1570192060661e-68	RFX2	CD14_mds-ctl
2.00470015122075e-07	-4.36307772816988	0.473	0.538	0.00482310809382201	LCP2	CD14_mds-ctl
6.40864717309687e-11	-4.37253700752407	0.656	0.702	1.54185642337537e-06	CNBP	CD14_mds-ctl
3.61935172076473e-13	-4.43158610170976	0.6	0.675	8.70779830498787e-09	ATP2B1	CD14_mds-ctl
3.74990728564997e-14	-4.44111268365055	0.545	0.438	9.02190193854526e-10	NDUFB2	CD14_mds-ctl
1.07678026195398e-08	-4.47899171422698	0.643	0.707	0.000259062563223508	YBX3	CD14_mds-ctl
1.40094847453726e-14	-4.50741511624532	0.953	0.937	3.37054193488919e-10	LAPTM5	CD14_mds-ctl
3.01059315074712e-12	-4.62368999613547	0.677	0.597	7.2431860613825e-08	KMT2E	CD14_mds-ctl
1.74429048458778e-08	-4.6509897072237	0.346	0.407	0.000419658847686974	TIPARP	CD14_mds-ctl
1.03100647701442e-52	-4.67418247464662	0.176	0.355	2.48049848304898e-48	ENTPD1	CD14_mds-ctl
3.61141711434834e-10	-4.83353451433316	0.418	0.464	8.68870843541067e-06	AC253572.2	CD14_mds-ctl
2.94812316294234e-07	-4.84235067658654	0.947	0.946	0.00709288951772298	CFL1	CD14_mds-ctl
7.76437583673953e-54	-4.84367272070554	0.986	0.977	1.86803118256116e-49	RPS15	CD14_mds-ctl
6.08990401681501e-12	-4.88360324348597	0.465	0.548	1.46517000740552e-07	RNF149	CD14_mds-ctl
1.19831656923227e-06	-4.88803650107361	0.697	0.617	0.0288302983391593	UPP1	CD14_mds-ctl
1.5707971287676e-54	-5.05350186445257	0.298	0.488	3.77918081210198e-50	NAIP	CD14_mds-ctl
3.39106536381018e-10	-5.23080340128845	0.817	0.762	8.15856415879092e-06	CORO1A	CD14_mds-ctl
1.65835257881561e-14	-5.66316284476964	0.829	0.769	3.98983046937247e-10	CHCHD2	CD14_mds-ctl
6.54709994678513e-16	-5.70420515554159	0.877	0.841	1.57516677619704e-11	COX7C	CD14_mds-ctl
2.4012598790509e-33	-5.77094326875602	0.357	0.487	5.77719114300855e-29	RUNX1	CD14_mds-ctl
1.66064531098446e-06	-5.89580478921155	0.777	0.818	0.0399534655369751	LGALS3	CD14_mds-ctl
6.52429692590082e-66	-5.8978268024063	0.235	0.451	1.56968059740248e-61	DSE	CD14_mds-ctl
1.70083553372081e-14	-5.94167490808896	0.585	0.642	4.0920402105789e-10	BHLHE40	CD14_mds-ctl
1.19664190559971e-11	-5.94463234547178	0.608	0.69	2.87900076068234e-07	SPCS3	CD14_mds-ctl
4.56568513018283e-13	-5.98391189668899	0.329	0.418	1.09845818547069e-08	PDIA6	CD14_mds-ctl
6.22671976036796e-10	-6.03674562454819	0.624	0.677	1.49808650714693e-05	GLIPR1	CD14_mds-ctl
9.21655622996898e-08	-6.10180197241223	0.546	0.598	0.00221741126336824	LITAF	CD14_mds-ctl
1.39254556795371e-15	-6.18242446476602	0.491	0.562	3.35032538193982e-11	EAF1	CD14_mds-ctl
3.09478594341424e-15	-6.23162829519471	0.723	0.638	7.44574550126033e-11	ZFP36L2	CD14_mds-ctl
5.86624244661889e-16	-6.28653214665579	0.977	0.967	1.41135927023204e-11	RPS6	CD14_mds-ctl
1.11929895320577e-51	-6.3146514540597	0.321	0.496	2.69292135151776e-47	AC007952.4	CD14_mds-ctl
1.29852408423919e-12	-6.3971726127312	0.574	0.644	3.12411909427107e-08	MAP3K2	CD14_mds-ctl
3.71431778029979e-30	-6.45736981311585	0.474	0.591	8.93627714762327e-26	KCTD12	CD14_mds-ctl
5.23074130396715e-13	-6.67432735691078	0.926	0.906	1.25846405032146e-08	LINC01578	CD14_mds-ctl
9.74414666393012e-28	-7.15532451572674	0.634	0.735	2.34434424587495e-23	CPVL	CD14_mds-ctl
2.86618716326573e-11	-7.44902616972476	0.857	0.799	6.89575969610101e-07	SLC25A6	CD14_mds-ctl
2.50461196336078e-15	-7.48000606338512	0.711	0.609	6.02584592264971e-11	NINJ1	CD14_mds-ctl
5.93084053180946e-37	-7.51357199904752	0.418	0.548	1.42690092354804e-32	MPEG1	CD14_mds-ctl
5.66144265010685e-11	-7.72549351649383	0.996	0.996	1.36208648718921e-06	MT-ATP6	CD14_mds-ctl
3.15751462455339e-32	-7.72774088464427	0.47	0.636	7.596664435213e-28	DUSP6	CD14_mds-ctl
1.05254462175247e-09	-7.76355272305914	0.952	0.936	2.53231710547426e-05	RPL27	CD14_mds-ctl
8.97921796523252e-140	-7.93860872668221	0.213	0.522	2.16031005025529e-135	ITGA5	CD14_mds-ctl
1.88871055963584e-12	-8.19515532716002	0.751	0.671	4.54404873542787e-08	VSIR	CD14_mds-ctl
7.42130951857953e-45	-8.26145910615554	0.148	0.303	1.78549285707505e-40	F13A1	CD14_mds-ctl
7.40782583024417e-15	-8.54049881033668	0.431	0.508	1.78224881649845e-10	PPIF	CD14_mds-ctl
1.14246251871306e-11	-8.58286033734852	0.737	0.773	2.74865057377176e-07	MTRNR2L12	CD14_mds-ctl
5.64298789701404e-19	-8.72120924640184	0.444	0.544	1.35764645814261e-14	SLC25A37	CD14_mds-ctl
5.01987633200562e-43	-8.78448382817529	0.306	0.461	1.20773204671723e-38	SMAD7	CD14_mds-ctl
1.87311463538205e-10	-8.83254774032706	0.865	0.82	4.50652650126568e-06	RPS10	CD14_mds-ctl
2.78500715013984e-16	-8.92277869104218	0.362	0.454	6.70044870252145e-12	JAML	CD14_mds-ctl
8.02545613633791e-08	-8.9440125508711	0.658	0.714	0.00193084449184154	PDIA3	CD14_mds-ctl
1.36126593260948e-11	-9.11616061561284	0.633	0.53	3.27506970726514e-07	H1FX	CD14_mds-ctl
1.0210495481437e-29	-9.17175904285887	0.993	0.993	2.45654310787893e-25	RPL13	CD14_mds-ctl
6.41759103829944e-26	-9.17192469369024	0.97	0.972	1.54400822790446e-21	DUSP1	CD14_mds-ctl
3.08130350567531e-07	-9.2092998076025	0.953	0.934	0.00741330810430423	PSAP	CD14_mds-ctl
2.05006166078376e-19	-9.74284917175033	0.339	0.441	4.93224334967965e-15	VEGFA	CD14_mds-ctl
3.7402392978946e-179	-10.0196992760217	0.582	0.852	8.99864172680461e-175	AC020916.1	CD14_mds-ctl
3.68345933690152e-19	-10.1650263877567	0.783	0.84	8.86203481865137e-15	TAGLN2	CD14_mds-ctl
5.16169165458449e-30	-10.1724188864272	0.985	0.99	1.24185139517648e-25	CTSS	CD14_mds-ctl
1.62069571014355e-27	-10.2427976124836	0.949	0.907	3.89923180903438e-23	LCP1	CD14_mds-ctl
1.3286165545816e-23	-10.6495454098658	0.669	0.74	3.19651856866787e-19	CALM2	CD14_mds-ctl
1.14324878098519e-07	-10.9136523744296	0.223	0.291	0.00275054224217228	TREM1	CD14_mds-ctl
1.45346059287161e-173	-11.311427706652	0.18	0.544	3.4968808403898e-169	LGALS2	CD14_mds-ctl
3.07172826645936e-08	-11.5116366803937	0.365	0.294	0.000739027103627457	CXXC5	CD14_mds-ctl
3.28314949408716e-22	-11.7834394216253	0.183	0.301	7.89892936782429e-18	RNASE2	CD14_mds-ctl
1.21155430520427e-06	-12.2002526489158	0.869	0.797	0.0291487850289096	CYBB	CD14_mds-ctl
2.19669244764853e-16	-12.4428714804871	0.443	0.518	5.28502235979759e-12	CD14	CD14_mds-ctl
1.49080628075427e-15	-13.0137466483832	0.456	0.343	3.5867308308667e-11	PLAC8	CD14_mds-ctl
2.06421200579749e-97	-13.094570430935	0.265	0.536	4.96628766474819e-93	RGCC	CD14_mds-ctl
3.54851480466591e-30	-13.1688666543974	0.984	0.974	8.53737176854572e-26	RPL8	CD14_mds-ctl
2.53023203639475e-13	-13.1919178790533	0.852	0.8	6.08748525636212e-09	NPC2	CD14_mds-ctl
1.81737880199549e-39	-13.2823504606856	0.304	0.455	4.37243165972095e-35	RHOB	CD14_mds-ctl
7.75969664484954e-39	-13.2974111379407	0.997	0.997	1.86690541578435e-34	RPL41	CD14_mds-ctl
7.19635538171881e-33	-13.3068837480372	0.822	0.883	1.73137114128773e-28	AHNAK	CD14_mds-ctl
4.13275790772904e-27	-13.4268022181218	0.292	0.415	9.94300225020529e-23	LMNA	CD14_mds-ctl
1.80878485843448e-25	-13.5822152195539	0.454	0.572	4.35175549090752e-21	CALR	CD14_mds-ctl
4.7852515089972e-89	-14.166509318893	0.604	0.82	1.15128366054964e-84	MYADM	CD14_mds-ctl
4.12062211986907e-17	-14.2705381701943	0.69	0.754	9.91380475819301e-13	GPCPD1	CD14_mds-ctl
3.34349969462577e-09	-14.6388105176629	0.663	0.559	8.04412591530014e-05	AC103591.3	CD14_mds-ctl
1.20554847464762e-21	-14.9341564888253	0.831	0.899	2.90042907515471e-17	ZFP36L1	CD14_mds-ctl
1.58199836762811e-117	-14.9407047166974	0.261	0.014	3.80612987267646e-113	HBA1	CD14_mds-ctl
1.59349535293083e-14	-14.9423354564145	0.995	0.991	3.83379046961629e-10	RPL21	CD14_mds-ctl
1.0564203567626e-16	-15.4212987460268	0.884	0.822	2.54164173633514e-12	HIF1A	CD14_mds-ctl
2.59232791231585e-43	-15.878782126277	0.919	0.86	6.23688172424069e-39	RPSA	CD14_mds-ctl
3.45953770566207e-61	-17.1682827324199	0.486	0.633	8.32330176605237e-57	FGL2	CD14_mds-ctl
3.14727958546097e-17	-17.5131579566599	0.883	0.913	7.57203995466054e-13	S100A11	CD14_mds-ctl
5.27675627763345e-14	-17.8295129376757	0.916	0.919	1.26953479283583e-09	PTPRC	CD14_mds-ctl
3.6627439983361e-07	-18.5249642855524	0.318	0.253	0.00881219578559682	SEPTIN6	CD14_mds-ctl
9.80851262409111e-38	-18.7885881242885	0.662	0.727	2.35983005223008e-33	MNDA	CD14_mds-ctl
1.82904577373431e-39	-19.2188892241265	0.994	0.986	4.40050122702738e-35	RPS15A	CD14_mds-ctl
2.91211095227243e-23	-19.2608363065558	0.983	0.979	7.00624774007223e-19	RPL17	CD14_mds-ctl
8.90464777160956e-30	-19.2660676291659	0.986	0.993	2.14236920737155e-25	VIM	CD14_mds-ctl
1.61947987269731e-16	-20.2005201521612	0.713	0.765	3.89630662572245e-12	AHR	CD14_mds-ctl
1.01621326991986e-07	-23.634409679276	0.973	0.968	0.00244490750610019	FOS	CD14_mds-ctl
7.13799126388734e-36	-26.4402954690106	0.99	0.984	1.71732931817866e-31	UBA52	CD14_mds-ctl
4.93719776822981e-23	-27.139724636193	0.803	0.875	1.18784041105841e-18	CD52	CD14_mds-ctl
1.09962799137879e-22	-30.4701455110175	0.96	0.939	2.64559498445823e-18	RACK1	CD14_mds-ctl
3.11866396215335e-21	-30.7986334622354	0.843	0.825	7.50319362654474e-17	CTNNB1	CD14_mds-ctl
4.38195131650926e-53	-31.2014908380133	0.811	0.895	1.05425366723896e-48	IER2	CD14_mds-ctl
1.76437908077105e-08	-32.2238110628054	0.994	0.988	0.000424491963042707	MT-ND4	CD14_mds-ctl
3.35452334813436e-23	-38.5332735160068	0.708	0.794	8.07064772327646e-19	MS4A6A	CD14_mds-ctl
4.80051347662739e-41	-42.3634311001295	0.631	0.704	1.15495553734178e-36	HSPA5	CD14_mds-ctl
1.03011699815705e-23	-44.7871938596897	0.993	0.992	2.47835848586606e-19	RPS12	CD14_mds-ctl
2.77201431164981e-20	-48.0738997639169	0.914	0.935	6.66918923239827e-16	VCAN	CD14_mds-ctl
1.82930753468364e-31	-50.8263705458116	0.997	0.997	4.40113099769536e-27	RPL34	CD14_mds-ctl
7.54212848692267e-08	-58.6660854750207	0.998	0.997	0.00181456069266872	EEF1A1	CD14_mds-ctl
4.99616029936738e-19	-59.6398315284914	0.996	0.992	1.2020262064248e-14	RPS27A	CD14_mds-ctl
1.72793636991061e-08	-63.9941705967895	0.564	0.637	0.000415724211236793	HLA-DPB1	CD14_mds-ctl
1.23119129702787e-64	-65.4591861371921	0.991	0.986	2.96212314151935e-60	MT-ND1	CD14_mds-ctl
8.92662242925088e-60	-68.2470400459203	0.736	0.873	2.14765609025347e-55	S100A12	CD14_mds-ctl
2.01350505529946e-35	-68.318687321753	0.997	0.997	4.84429181254498e-31	FTL	CD14_mds-ctl
7.80726338928899e-10	-94.2902792844949	0.65	0.727	1.87834949882904e-05	HLA-DPA1	CD14_mds-ctl
1.34284408750848e-172	-111.601726539948	0.381	0.034	3.23074859013666e-168	HBA2	CD14_mds-ctl
2.09179076274035e-23	-235.674879262537	0.9	0.946	5.03263939607701e-19	HLA-DRA	CD14_mds-ctl
4.35955331664974e-08	-259.165222268969	0.987	0.982	0.00104886493245276	S100A9	CD14_mds-ctl
1.13963798086815e-11	-263.086086238378	0.998	0.997	2.74185501817069e-07	MT-CO1	CD14_mds-ctl
9.13052390066119e-07	-264.528781280306	0.996	0.998	0.0219671274526008	TMSB4X	CD14_mds-ctl
