# Supplementary material for: VEXAS syndrome is characterized by inflammasome activation and monocyte dysregulation
Source: Nat Commun. 2024 Jan 30;15:910. doi: 10.1038/s41467-024-44811-4 (PMC10828464; doi:10.1038/s41467-024-44811-4)
Supplement: Supplementary file 6 — Source Data [file 41467_2024_44811_MOESM6_ESM.zip › Source_DATA_KOSMIDER/Raw_DATA_KOSMIDER_Fig6/CD14_mds-ctl_UP.csv]

p_val	avg_log2FC	pct.1	pct.2	p_val_adj	GeneName	cluster
2.77252234497158e-12	270.707507230774	0.418	0.334	6.67041150976712e-08	PPBP	CD14_mds-ctl
1.97296484870917e-79	132.212354917952	0.998	0.991	4.74675612950939e-75	RPS27	CD14_mds-ctl
1.8517266216831e-86	123.113324314149	0.612	0.374	4.45506907910736e-82	MT2A	CD14_mds-ctl
6.5210124142363e-187	104.799325395417	0.994	0.962	1.56889037674111e-182	TXNIP	CD14_mds-ctl
3.96709243393445e-12	100.021122981464	0.992	0.992	9.54442768680289e-08	LYZ	CD14_mds-ctl
1.79722362524437e-100	99.2134783964814	0.99	0.971	4.32394031997544e-96	RPS29	CD14_mds-ctl
6.58274674122101e-11	99.020855616292	0.995	0.994	1.58374303847036e-06	MT-ND3	CD14_mds-ctl
7.34616881570582e-35	91.6337750184126	0.996	0.997	1.76741475537066e-30	RPL39	CD14_mds-ctl
0	90.2889344331856	0.988	0.855	0	RPS26	CD14_mds-ctl
5.74769242064482e-87	82.6475395382162	0.487	0.723	1.38283731948294e-82	JUN	CD14_mds-ctl
6.02936721059664e-178	82.194009269559	0.378	0.026	1.45060545719744e-173	HBB	CD14_mds-ctl
1.40111532991774e-125	81.7080342973463	0.612	0.296	3.37094337224909e-121	G0S2	CD14_mds-ctl
7.08051883091677e-65	79.6251434033461	0.982	0.982	1.70350202553027e-60	SRGN	CD14_mds-ctl
8.60822517901602e-46	78.7613604080939	0.374	0.194	2.07105289581947e-41	PMAIP1	CD14_mds-ctl
1.55613143000528e-72	78.6167434917188	0.993	0.991	3.74389660744969e-68	RPL37	CD14_mds-ctl
7.08297478179515e-33	74.77335647394	0.995	0.993	1.7040929027521e-28	PTMA	CD14_mds-ctl
8.7350639110179e-63	74.5040605782025	0.982	0.969	2.1015690263518e-58	RPS18	CD14_mds-ctl
8.06291571987148e-140	71.5886104635124	0.407	0.088	1.93985689304388e-135	THBS1	CD14_mds-ctl
5.04260614678452e-27	68.7335951321643	0.758	0.677	1.21320061285489e-22	TIMP1	CD14_mds-ctl
1.01898372312545e-81	68.7240849650258	0.98	0.954	2.45157293946752e-77	RPS19	CD14_mds-ctl
2.351514455126e-35	67.2874943621534	0.996	0.993	5.65750862758764e-31	RPL32	CD14_mds-ctl
3.10003050508267e-32	65.8478987387304	0.991	0.99	7.45836339217839e-28	RPL26	CD14_mds-ctl
3.67243695344422e-28	64.4056225455016	0.659	0.772	8.83551606629144e-24	CRIP1	CD14_mds-ctl
5.00438322478537e-10	61.5111022305603	0.99	0.989	1.20400456005111e-05	MT-CYB	CD14_mds-ctl
1.39220840654072e-45	60.0762841498044	0.99	0.989	3.34951420529631e-41	RPL12	CD14_mds-ctl
2.69049355376756e-25	60.0514181018427	0.997	0.996	6.47305844100938e-21	RPLP1	CD14_mds-ctl
1.0441822450718e-20	54.08799578478	0.985	0.98	2.51219806341824e-16	UBC	CD14_mds-ctl
2.51766604934498e-55	53.6990633913283	0.496	0.297	6.0572527481191e-51	APOBEC3A	CD14_mds-ctl
3.80043728611643e-35	52.8641277036863	0.343	0.191	9.14347206666751e-31	GNLY	CD14_mds-ctl
2.86392159198264e-15	52.8636437663664	0.992	0.993	6.89030895815103e-11	RPS3A	CD14_mds-ctl
5.54666285395297e-52	52.8603036166628	0.4	0.207	1.33447161603254e-47	CCL5	CD14_mds-ctl
1.63646919569306e-24	49.9788031341193	0.999	0.999	3.93718123791793e-20	FTH1	CD14_mds-ctl
7.15433495013532e-11	49.9749316829929	0.924	0.914	1.72126144565306e-06	NAMPT	CD14_mds-ctl
1.04093575997501e-21	44.2079574687827	0.984	0.971	2.50438734492387e-17	S100A8	CD14_mds-ctl
6.81892371522403e-09	44.2078512573265	0.947	0.966	0.000164056485664575	S100A10	CD14_mds-ctl
1.6233027463753e-19	41.5097779397082	0.471	0.358	3.90550407750433e-15	ATP1B3	CD14_mds-ctl
2.18371823364307e-51	39.8536549602589	0.98	0.969	5.25380769832187e-47	RPL36	CD14_mds-ctl
2.48157201912628e-42	39.3073459453681	0.99	0.986	5.97041412081591e-38	RPS14	CD14_mds-ctl
2.0340797128583e-21	38.4275429771344	0.988	0.981	4.89379238116577e-17	RPL18A	CD14_mds-ctl
4.41041183335438e-49	37.0658314137748	0.993	0.987	1.06110098298673e-44	RPS8	CD14_mds-ctl
6.0837864385513e-51	36.9944162190755	0.921	0.847	1.46369817925106e-46	RPS5	CD14_mds-ctl
1.23911879374409e-14	36.9812472224977	0.984	0.982	2.9811959058689e-10	RPS23	CD14_mds-ctl
3.47514962977384e-19	35.5517864349864	0.992	0.99	8.36086249427287e-15	S100A6	CD14_mds-ctl
1.3946563579187e-22	35.5512859181025	0.981	0.976	3.3554037315166e-18	H3F3B	CD14_mds-ctl
4.10415332791031e-57	34.0994048710974	0.991	0.987	9.87418249161941e-53	RPL11	CD14_mds-ctl
6.56965173448684e-82	34.0297001781685	0.88	0.951	1.58059251080019e-77	KLF6	CD14_mds-ctl
9.40813506414256e-104	33.8485160803487	0.404	0.674	2.26350321508206e-99	FOSB	CD14_mds-ctl
1.571503240557e-23	31.1972534347691	0.984	0.972	3.78087964645609e-19	RPL29	CD14_mds-ctl
1.99003700926472e-12	31.1533600342752	0.815	0.789	4.78783004058998e-08	BTG1	CD14_mds-ctl
7.5936696498163e-73	29.7810159064101	0.971	0.952	1.8269609810493e-68	RPS2	CD14_mds-ctl
7.95988833193482e-24	29.5978953488174	0.985	0.981	1.9150695337802e-19	RPLP2	CD14_mds-ctl
2.05709221551151e-60	28.3383120201732	0.995	0.993	4.94915816129914e-56	TMSB10	CD14_mds-ctl
1.83056672951162e-58	28.2682586049285	0.998	0.995	4.404160494532e-54	RPL28	CD14_mds-ctl
1.29297567532966e-29	27.6762326710124	0.326	0.188	3.11077017727562e-25	NKG7	CD14_mds-ctl
2.13287236526293e-78	26.6399094300556	0.872	0.753	5.13147762358607e-74	FUS	CD14_mds-ctl
1.24174391973854e-24	25.4520394950937	0.951	0.933	2.98751169649894e-20	RPL23A	CD14_mds-ctl
1.25449766221001e-26	25.3496001540433	0.945	0.922	3.01819592551105e-22	TPM3	CD14_mds-ctl
1.91879345011678e-07	24.9979410002332	0.271	0.343	0.00461642516163597	RGS18	CD14_mds-ctl
6.7951576945631e-28	24.5565094548836	0.896	0.84	1.63484698973494e-23	SRP14	CD14_mds-ctl
1.44805579037307e-39	24.0586696209321	0.981	0.961	3.48387742605857e-35	HLA-C	CD14_mds-ctl
1.36580372537127e-36	22.8181938446464	0.912	0.84	3.28598718287074e-32	RPLP0	CD14_mds-ctl
3.31386051451238e-11	22.5857159722789	0.949	0.936	7.97281701186532e-07	EMP3	CD14_mds-ctl
2.5447924262027e-17	22.5673571444235	0.97	0.96	6.12251609820109e-13	RPL5	CD14_mds-ctl
3.81364092248133e-52	22.3980402196744	0.975	0.959	9.17523869539783e-48	RPS25	CD14_mds-ctl
3.15641408950937e-08	21.6294030177389	0.549	0.473	0.00075940166579506	RGS2	CD14_mds-ctl
1.3097627289275e-44	21.1944686325721	0.968	0.942	3.15115814952668e-40	RPL36A	CD14_mds-ctl
6.57128724668414e-64	21.1212653192277	0.974	0.945	1.58098599867974e-59	RPS3	CD14_mds-ctl
1.46333599130719e-38	20.8623203470549	0.982	0.975	3.52064006148596e-34	DDX5	CD14_mds-ctl
1.41667895345154e-09	20.1060722738862	0.868	0.852	3.40838789410907e-05	AP1S2	CD14_mds-ctl
3.32509158753407e-63	19.8471377145185	0.963	0.926	7.99983785044822e-59	RPL38	CD14_mds-ctl
2.26700341997809e-21	19.7078450058793	0.967	0.955	5.45418352812529e-17	RPS4X	CD14_mds-ctl
1.5136948844572e-07	19.6816537516177	0.952	0.946	0.00364179852251558	LGALS1	CD14_mds-ctl
1.48695767791812e-48	19.517024893382	0.878	0.805	3.57747147730321e-44	RPL31	CD14_mds-ctl
4.35573273047487e-154	19.2126851964278	0.765	0.525	1.04794573762495e-149	MTRNR2L8	CD14_mds-ctl
1.48217159408771e-65	18.2848531300316	0.982	0.963	3.56595663821563e-61	RPL37A	CD14_mds-ctl
5.86154712088691e-30	18.2394462915861	0.976	0.951	1.41022962181418e-25	RPL13A	CD14_mds-ctl
8.61977604597187e-57	18.1714553894774	0.977	0.961	2.07383191890037e-52	RPS21	CD14_mds-ctl
4.72332200571798e-08	17.3551226500893	0.35	0.421	0.00113638404135569	HMOX1	CD14_mds-ctl
6.53388378872049e-59	17.0206498997906	0.96	0.878	1.57198710072826e-54	CEBPB	CD14_mds-ctl
1.42935769328302e-43	16.8064171702911	0.994	0.994	3.43889167426962e-39	RPS28	CD14_mds-ctl
3.37050412393249e-51	16.7994487321029	0.973	0.949	8.10909587176917e-47	RPS16	CD14_mds-ctl
4.55289906969095e-45	16.7959128792341	0.967	0.939	1.09538198717695e-40	RPL35	CD14_mds-ctl
4.71357359302406e-28	16.7227534468173	0.997	0.996	1.13403867074566e-23	EIF1	CD14_mds-ctl
4.74169839090545e-31	16.6183771861985	0.982	0.982	1.14080521586794e-26	RPS7	CD14_mds-ctl
6.07464973180154e-30	16.3451757886802	0.914	0.867	1.46149997897413e-25	RPS20	CD14_mds-ctl
3.59347646446583e-52	16.1257683827675	0.839	0.753	8.64554502585834e-48	ZFAS1	CD14_mds-ctl
2.94865904549718e-43	15.9751505031111	0.491	0.322	7.09417879756166e-39	BCL2A1	CD14_mds-ctl
4.9722789675024e-20	15.3542542200297	0.967	0.959	1.1962805967914e-15	RPS11	CD14_mds-ctl
2.27101166949682e-25	15.2831921157023	0.93	0.901	5.4638269756424e-21	MYL6	CD14_mds-ctl
3.00104456468844e-16	15.162509416235	0.994	0.993	7.22021311818392e-12	HLA-B	CD14_mds-ctl
2.23969539615319e-31	15.0082017964892	0.486	0.339	5.38848315360495e-27	AC004687.1	CD14_mds-ctl
6.23896750222778e-69	14.6735150266307	0.748	0.571	1.50103319136098e-64	CEBPD	CD14_mds-ctl
4.72306812523124e-13	14.4389282705174	0.46	0.372	1.13632296024938e-08	CD83	CD14_mds-ctl
1.90388029154141e-49	14.1180616085782	0.967	0.941	4.58054559341949e-45	RPL7A	CD14_mds-ctl
1.35549742459516e-43	13.9352638440493	0.817	0.706	3.2611912538335e-39	CLIC1	CD14_mds-ctl
1.27176017908567e-11	13.908864241047	0.915	0.933	3.05972781486222e-07	ZFP36	CD14_mds-ctl
2.74647936294382e-79	13.6870400931661	0.539	0.285	6.60775469930653e-75	DDIT4	CD14_mds-ctl
7.49404148431097e-29	13.6184996778731	0.888	0.825	1.80299144071038e-24	EIF4G2	CD14_mds-ctl
2.65270304783151e-12	13.4736054139669	0.787	0.745	6.38213826277783e-08	RPS4Y1	CD14_mds-ctl
9.85533019591915e-09	12.9192850146189	0.99	0.991	0.000237109389183619	S100A4	CD14_mds-ctl
1.71853628843276e-18	12.8633554520308	0.457	0.339	4.13462645634038e-14	EML4	CD14_mds-ctl
8.01034681812203e-52	12.8483549152383	0.766	0.621	1.92720934097198e-47	HSP90AB1	CD14_mds-ctl
5.36786329164701e-15	12.6903640198956	0.792	0.741	1.29145422933736e-10	CELF2	CD14_mds-ctl
5.51591286381097e-72	12.6604007434188	0.695	0.496	1.32707347590428e-67	GAS5	CD14_mds-ctl
5.83205977560933e-08	12.4686698149847	0.993	0.988	0.00140313526141385	RPL9	CD14_mds-ctl
3.35456450870909e-15	12.4650437064697	0.98	0.977	8.0707467515032e-11	RPL6	CD14_mds-ctl
5.87687820005908e-69	12.3828408592439	0.964	0.93	1.41391812615221e-64	PTP4A2	CD14_mds-ctl
8.02429842649951e-47	11.9914978890265	0.807	0.679	1.93056595843152e-42	HCST	CD14_mds-ctl
6.46622710751911e-25	11.8881277610951	0.913	0.873	1.55570957979802e-20	HNRNPK	CD14_mds-ctl
2.35814080171314e-16	11.7614593720525	0.833	0.765	5.67345095484163e-12	HINT1	CD14_mds-ctl
5.63321976327177e-21	11.6361517246507	0.858	0.777	1.35529634284556e-16	ZNF207	CD14_mds-ctl
1.48587124591058e-09	11.5746294974289	0.988	0.989	3.57485763053627e-05	ATP5F1E	CD14_mds-ctl
2.00435622431975e-16	11.2168521787556	0.554	0.574	4.82228064009088e-12	IER3	CD14_mds-ctl
1.58439900114057e-06	11.0778513111445	0.868	0.841	0.038119055568441	APLP2	CD14_mds-ctl
3.00547235037282e-39	11.0736148385454	0.975	0.976	7.23086592776196e-35	TYROBP	CD14_mds-ctl
6.04331255261157e-34	11.0357183015158	0.942	0.927	1.45396056703282e-29	IFI30	CD14_mds-ctl
3.18810851220995e-42	11.0356247331273	0.972	0.945	7.67027026952592e-38	RPL24	CD14_mds-ctl
1.32765304946761e-64	11.0160920414925	0.8	0.655	3.19420047171413e-60	PLEK	CD14_mds-ctl
2.7597623034076e-83	10.9902465169912	0.843	0.685	6.63971212576834e-79	TRA2B	CD14_mds-ctl
1.31056009398721e-40	10.6522765880478	0.704	0.552	3.15307653012382e-36	EPC1	CD14_mds-ctl
8.00767318864941e-56	10.6079774061757	0.932	0.869	1.92656609245716e-51	SUB1	CD14_mds-ctl
4.32460340543782e-10	10.5420274736945	0.305	0.233	1.04045633331428e-05	NR4A2	CD14_mds-ctl
3.57202383457082e-15	10.4400825178488	0.956	0.94	8.59393214359395e-11	RPL23	CD14_mds-ctl
1.53981927687698e-50	10.3290499046437	0.65	0.472	3.70465119823832e-46	CLEC2B	CD14_mds-ctl
3.18287805829114e-40	10.0838744965286	0.527	0.36	7.65768632044264e-36	KLF9	CD14_mds-ctl
1.82701263144771e-26	9.77047880229949	0.466	0.327	4.39560969000005e-22	PIK3R1	CD14_mds-ctl
1.93425094830873e-43	9.58733084913032	0.988	0.978	4.65361435653598e-39	RPL35A	CD14_mds-ctl
2.71490476144604e-16	9.58678262274364	0.253	0.16	6.53178936556302e-12	PF4	CD14_mds-ctl
1.63618613317367e-50	9.58321495060834	0.633	0.448	3.93650021780253e-46	LY6E	CD14_mds-ctl
1.77342295669801e-34	9.435899173328	0.981	0.977	4.26667829151974e-30	RPL18	CD14_mds-ctl
3.53932763719884e-15	9.42807314222566	0.643	0.543	8.5152683623367e-11	SSR2	CD14_mds-ctl
2.79141302353153e-34	9.29457765161289	0.737	0.604	6.71586059331451e-30	UBB	CD14_mds-ctl
4.98742522768062e-50	9.29209489879367	0.932	0.857	1.19992463552768e-45	RBM39	CD14_mds-ctl
1.38204199337045e-29	9.15170077216182	0.913	0.947	3.32505483184996e-25	MCL1	CD14_mds-ctl
1.54238137222846e-21	9.14358530537308	0.565	0.452	3.71081534344445e-17	PNN	CD14_mds-ctl
3.29687409446836e-10	9.1384193156803	0.539	0.443	7.93194938388143e-06	GNA13	CD14_mds-ctl
7.24411387701569e-09	8.91996615209343	0.927	0.909	0.00017428613576712	ATP5MG	CD14_mds-ctl
6.49397745005971e-07	8.88232573127084	0.746	0.692	0.0156238603470987	IFNGR2	CD14_mds-ctl
6.36486263706211e-73	8.82857817972942	0.825	0.68	1.53132230185077e-68	RSL24D1	CD14_mds-ctl
7.82790642950405e-47	8.63937120931016	0.977	0.95	1.88331600787438e-42	CDC42	CD14_mds-ctl
3.12880790288671e-10	8.53553657126509	0.486	0.398	7.52759893355515e-06	HMGB2	CD14_mds-ctl
1.79337902827273e-22	8.33346405704412	0.795	0.717	4.31469060412137e-18	POLR2L	CD14_mds-ctl
6.3134692163696e-23	8.3065368205305	0.848	0.769	1.51895755876636e-18	IER5	CD14_mds-ctl
1.9176748498583e-39	8.21179611894214	0.91	0.829	4.61373392127409e-35	SFPQ	CD14_mds-ctl
3.62503919504141e-60	8.14188600783719	0.991	0.988	8.72148179935014e-56	FAU	CD14_mds-ctl
7.05567864612687e-23	8.09420699026677	0.868	0.798	1.69752572547166e-18	CD37	CD14_mds-ctl
4.81508748570057e-08	8.00020064373663	0.47	0.398	0.0011584618981847	ICAM1	CD14_mds-ctl
2.20911596556379e-08	7.94004024119137	0.602	0.523	0.000531491210154992	SF3B2	CD14_mds-ctl
3.23273158878559e-45	7.7520519301065	0.734	0.597	7.77762892945926e-41	COX6A1	CD14_mds-ctl
7.04695780083923e-17	7.68884291865683	0.992	0.991	1.69542757730391e-12	RPL30	CD14_mds-ctl
5.11123376196983e-24	7.27637724582831	0.758	0.661	1.22971173079232e-19	EIF5	CD14_mds-ctl
1.15678796439751e-38	7.26831707696174	0.757	0.63	2.78311616354396e-34	SNHG6	CD14_mds-ctl
5.36847737158994e-44	7.24946875919801	0.727	0.579	1.29160197083082e-39	EIF4A2	CD14_mds-ctl
4.95882410373933e-10	7.18517199304602	0.826	0.785	1.19304349111865e-05	CMTM6	CD14_mds-ctl
3.52941096681378e-21	7.17034185625881	0.741	0.647	8.49140984505728e-17	PRRC2C	CD14_mds-ctl
1.2288637730531e-25	7.10661968791818	0.964	0.953	2.95652335158845e-21	PFN1	CD14_mds-ctl
3.9298702725628e-15	7.09073102998886	0.578	0.484	9.45487488875884e-11	DYNC1H1	CD14_mds-ctl
1.27896462748336e-33	7.01976530033141	0.503	0.351	3.07706099726222e-29	PLAUR	CD14_mds-ctl
3.36840480989887e-17	6.92341337527797	0.812	0.738	8.10404513213568e-13	ACTR3	CD14_mds-ctl
3.83282707001918e-25	6.91608629531324	0.314	0.192	9.22139864775914e-21	ISG15	CD14_mds-ctl
1.80335831924271e-50	6.76806306859177	0.829	0.708	4.33869978026604e-46	HSP90AA1	CD14_mds-ctl
1.78838326754784e-07	6.74368364826669	0.952	0.937	0.00430267130339335	FCN1	CD14_mds-ctl
4.25673262893141e-25	6.726365934311	0.917	0.873	1.02412730319461e-20	TMA7	CD14_mds-ctl
4.09364286088621e-48	6.63174836664092	0.862	0.779	9.84889535900613e-44	PSME1	CD14_mds-ctl
1.78561552671435e-36	6.62829888973704	0.973	0.95	4.29601239572206e-32	RPL15	CD14_mds-ctl
7.88200529565318e-56	6.62383359874388	0.383	0.182	1.8963316540812e-51	TCF7L2	CD14_mds-ctl
3.72306764985693e-08	6.61838295192407	0.27	0.203	0.00089573284587908	MT1X	CD14_mds-ctl
7.37256290624745e-18	6.60984386217577	0.882	0.843	1.77376490961407e-13	TOMM7	CD14_mds-ctl
1.19478533839995e-10	6.5746477154328	0.578	0.503	2.87453404565643e-06	SFT2D2	CD14_mds-ctl
3.44735105917722e-09	6.56496174833306	0.657	0.597	8.29398191327448e-05	DBI	CD14_mds-ctl
3.81418636640017e-36	6.54312735265211	0.934	0.888	9.17655097892217e-32	ELOB	CD14_mds-ctl
1.43337048130067e-29	6.3500596017626	0.812	0.723	3.44854604096128e-25	CALM1	CD14_mds-ctl
4.25220360527283e-21	6.28082844588312	0.771	0.687	1.02303766539259e-16	SEPTIN7	CD14_mds-ctl
2.40297712645817e-42	6.2419594242693	0.791	0.661	5.78132266854571e-38	GGNBP2	CD14_mds-ctl
9.99944527798531e-07	6.11765696458201	0.553	0.494	0.0240576653943049	RNF213	CD14_mds-ctl
3.30633286287871e-13	6.10388785566307	0.953	0.946	7.95470623479988e-09	ITM2B	CD14_mds-ctl
2.64455208300294e-30	6.00887088257418	0.796	0.705	6.36252785649677e-26	RAB31	CD14_mds-ctl
2.27638148238295e-17	5.98877414966794	0.742	0.651	5.47674620846513e-13	SNHG25	CD14_mds-ctl
1.11880794723051e-38	5.82370626264317	0.629	0.766	2.69174004024188e-34	KLF4	CD14_mds-ctl
7.99942787149505e-19	5.80249021810638	0.743	0.668	1.92458235160299e-14	CDV3	CD14_mds-ctl
1.70386416471944e-06	5.76595426907144	0.659	0.607	0.040993267938985	CLK1	CD14_mds-ctl
8.47469151653389e-07	5.71676808257501	0.731	0.681	0.0203892603196289	ZYX	CD14_mds-ctl
1.22897492336785e-11	5.62873429979052	0.516	0.452	2.95679076813071e-07	RAB8B	CD14_mds-ctl
5.12640730716576e-19	5.48489091009885	0.907	0.859	1.23336233403101e-14	RPL4	CD14_mds-ctl
8.95653268194055e-07	5.45128555787359	0.895	0.866	0.0215485219794808	EEF1G	CD14_mds-ctl
6.34772676234245e-53	5.35919495795917	0.357	0.16	1.52719958175197e-48	GABPB1-AS1	CD14_mds-ctl
1.46610115396853e-38	5.30882674131808	0.808	0.682	3.52729276633289e-34	YPEL5	CD14_mds-ctl
5.29227741200888e-58	5.28187463359621	0.601	0.362	1.27326902255522e-53	HLA-DRB5	CD14_mds-ctl
4.20654099916429e-41	5.26656277342602	0.982	0.972	1.01205169898894e-36	RPS9	CD14_mds-ctl
3.33473975774249e-07	5.25288869817314	0.694	0.644	0.00802305038315266	CD164	CD14_mds-ctl
3.13203272035576e-23	5.24819603675626	0.639	0.534	7.53535752190392e-19	CPEB4	CD14_mds-ctl
3.95221836648448e-25	5.24644230906171	0.727	0.625	9.50864216792501e-21	CD63	CD14_mds-ctl
9.42773503253747e-50	5.23716654658205	0.831	0.709	2.26821877147819e-45	IRF1	CD14_mds-ctl
9.57520049490262e-16	5.20789524834555	0.544	0.452	2.30369748706862e-11	SLTM	CD14_mds-ctl
2.12545179014235e-29	5.11730848416589	0.56	0.436	5.11362446190347e-25	MGAT1	CD14_mds-ctl
6.84702649255133e-34	5.10463209216185	0.9	0.827	1.64732610384292e-29	SRSF5	CD14_mds-ctl
9.63980014862667e-08	5.07671766198026	0.83	0.788	0.00231923951775809	EIF3E	CD14_mds-ctl
4.9516646306153e-22	5.03074879008219	0.58	0.466	1.19132099347974e-17	REL	CD14_mds-ctl
1.80885207800546e-28	4.84298557185488	0.772	0.682	4.35191721447334e-24	MIF	CD14_mds-ctl
1.09643015215079e-23	4.81610088790514	0.628	0.511	2.63790130305958e-19	AAK1	CD14_mds-ctl
9.39647239463883e-31	4.79673189044783	0.573	0.426	2.26069729342616e-26	PRDM2	CD14_mds-ctl
8.1266398595753e-07	4.7756992942206	0.479	0.416	0.0195518828381522	TRIM8	CD14_mds-ctl
1.97920326066826e-28	4.71963813109898	0.555	0.677	4.76176512484177e-24	SLC2A3	CD14_mds-ctl
6.89838171860644e-71	4.7126602742966	0.814	0.668	1.65968165767952e-66	COX5B	CD14_mds-ctl
2.32334495436627e-12	4.67406470800714	0.395	0.31	5.58973562570982e-08	ZNF292	CD14_mds-ctl
5.99047758923229e-08	4.61611783823114	0.812	0.771	0.0014412490031934	MORF4L1	CD14_mds-ctl
3.3423798331155e-31	4.57604408969937	0.685	0.557	8.04143164049258e-27	RSRC2	CD14_mds-ctl
6.58089676190731e-16	4.570192883574	0.301	0.202	1.58329795194728e-11	ADM	CD14_mds-ctl
1.04689678090573e-18	4.5548202546487	0.858	0.801	2.51872896518109e-14	SNHG5	CD14_mds-ctl
7.73184386154112e-12	4.52267940251586	0.787	0.731	1.86020431464818e-07	COX8A	CD14_mds-ctl
1.1842782981362e-54	4.52096701529047	0.782	0.648	2.84925515748589e-50	BZW1	CD14_mds-ctl
1.27676796587839e-10	4.51672623523193	0.689	0.632	3.07177604910683e-06	PRKCB	CD14_mds-ctl
3.6882872270836e-23	4.50801121046267	0.544	0.418	8.87365023964042e-19	RNMT	CD14_mds-ctl
2.83214516699319e-22	4.50338828611849	0.476	0.356	6.81385805726891e-18	MECP2	CD14_mds-ctl
1.42367937378513e-53	4.46949165573414	0.587	0.392	3.42523020538964e-49	PSME2	CD14_mds-ctl
6.17742214440492e-52	4.42045722462735	0.817	0.703	1.48622599372238e-47	NSA2	CD14_mds-ctl
9.48356575575518e-49	4.3864290480961	0.815	0.686	2.28165108517714e-44	SNHG9	CD14_mds-ctl
1.1178074021968e-19	4.29936865500477	0.654	0.555	2.68933282894528e-15	TRA2A	CD14_mds-ctl
5.87492325913395e-14	4.29557518395426	0.776	0.7	1.41344778691504e-09	SREK1	CD14_mds-ctl
1.15278650966316e-07	4.25191713518518	0.558	0.502	0.0027734890635986	RICTOR	CD14_mds-ctl
2.57046061812876e-18	4.2489259064204	0.473	0.361	6.18427120115597e-14	DNTTIP2	CD14_mds-ctl
2.00039277839002e-15	4.22054750464155	0.503	0.405	4.81274498552856e-11	ANKRD12	CD14_mds-ctl
4.28233044788013e-17	4.17716695255662	0.531	0.422	1.03028588245548e-12	AP3S1	CD14_mds-ctl
2.83866658360962e-08	4.16774227836952	0.329	0.26	0.000682954793350638	P2RY13	CD14_mds-ctl
1.04463899543511e-17	4.16002873609209	0.778	0.724	2.51329695911733e-13	OST4	CD14_mds-ctl
1.3390237055441e-07	4.13510940896451	0.542	0.467	0.00322155713316854	UXT	CD14_mds-ctl
2.35579581959105e-33	4.00144638155275	0.304	0.157	5.66780916235411e-29	AC116366.1	CD14_mds-ctl
6.16013273902917e-41	3.99678312133304	0.982	0.971	1.48206633568303e-36	RPL19	CD14_mds-ctl
1.4430161362978e-18	3.92184672350774	0.942	0.912	3.47175252231888e-14	HMGB1	CD14_mds-ctl
5.59781776115958e-35	3.83933687091373	0.316	0.163	1.34677897515738e-30	ID1	CD14_mds-ctl
2.06289914290751e-31	3.82782274565383	0.683	0.529	4.96312904792118e-27	TNFAIP3	CD14_mds-ctl
4.28000092927802e-43	3.81365553093235	0.927	0.883	1.029725423575e-38	RPL27A	CD14_mds-ctl
5.31175627811132e-07	3.80876924574602	0.817	0.771	0.012779554429508	VAPA	CD14_mds-ctl
1.20272053930453e-44	3.79812821070894	0.92	0.849	2.89362534551278e-40	BRI3	CD14_mds-ctl
8.16737193791685e-26	3.79154358099159	0.251	0.132	1.96498801454341e-21	IFI44L	CD14_mds-ctl
1.17199090608932e-15	3.77546302788082	0.494	0.391	2.81969292096029e-11	CXCR4	CD14_mds-ctl
5.61418449341983e-25	3.76321953230551	0.716	0.606	1.35071664727188e-20	TOMM20	CD14_mds-ctl
1.51515872759089e-08	3.75356266003495	0.891	0.876	0.000364532038271093	ITGB2	CD14_mds-ctl
1.00054552444136e-52	3.74078317050271	0.869	0.937	2.40721247725346e-48	ANXA1	CD14_mds-ctl
1.86865884607971e-46	3.71989611907307	0.664	0.508	4.49580631778318e-42	CNOT1	CD14_mds-ctl
1.01413646509269e-07	3.70544336750581	0.547	0.486	0.0024399109213665	PRPF4B	CD14_mds-ctl
2.05900553022927e-08	3.70257075163636	0.407	0.341	0.000495376140517861	NFKB1	CD14_mds-ctl
9.52775572837745e-08	3.69549982918946	0.586	0.525	0.00229228275069033	PRPF40A	CD14_mds-ctl
2.32461826589872e-26	3.69309010286415	0.343	0.208	5.59279908592572e-22	GYPC	CD14_mds-ctl
1.29131176232448e-52	3.68034162955301	0.327	0.52	3.10676696897648e-48	CD300E	CD14_mds-ctl
4.24696741681225e-08	3.63739238060654	0.331	0.264	0.00102177789081086	SELENOS	CD14_mds-ctl
7.09625138582519e-24	3.63727376465122	0.685	0.578	1.70728712091568e-19	WAC	CD14_mds-ctl
3.11368999360278e-08	3.59954972498653	0.82	0.766	0.000749122675560892	GMFG	CD14_mds-ctl
7.32393924065619e-53	3.59347155734044	0.406	0.2	1.76206654190947e-48	HBEGF	CD14_mds-ctl
4.17609090329026e-09	3.58788279279024	0.481	0.413	0.00010047257104226	MIS18BP1	CD14_mds-ctl
1.24782025782233e-20	3.57975153312172	0.913	0.887	3.00213075829473e-16	UBE2D3	CD14_mds-ctl
5.9050872105622e-53	3.54198288851531	0.255	0.086	1.42070493198916e-48	HIST2H2AA4	CD14_mds-ctl
6.1011511084553e-13	3.52060310210153	0.568	0.488	1.46787594518326e-08	RWDD1	CD14_mds-ctl
8.46389783483474e-11	3.5156011353814	0.728	0.668	2.03632918008289e-06	SSR4	CD14_mds-ctl
1.70349155182743e-22	3.48154099038623	0.599	0.477	4.09843032454161e-18	TLN1	CD14_mds-ctl
1.17043628745007e-61	3.44504338052464	0.679	0.487	2.81595266397613e-57	SF3B6	CD14_mds-ctl
5.9141198695871e-20	3.43873386798439	0.538	0.408	1.42287809942396e-15	MZT2B	CD14_mds-ctl
1.99059758261443e-32	3.41840090956177	0.75	0.645	4.78917872401206e-28	DDX21	CD14_mds-ctl
1.51553206198019e-31	3.37569722405772	0.689	0.563	3.64621858791813e-27	RAB5IF	CD14_mds-ctl
2.62233876766138e-14	3.37298965835838	0.678	0.579	6.30908484111652e-10	TLE5	CD14_mds-ctl
4.89257817985126e-25	3.35413417131726	0.39	0.253	1.17710538429042e-20	RLF	CD14_mds-ctl
2.55443539047901e-10	3.31931715143177	0.622	0.555	6.14571610595344e-06	PPIB	CD14_mds-ctl
3.39647903579025e-08	3.30768659017925	0.825	0.8	0.000817158891220776	SF1	CD14_mds-ctl
1.04462868250103e-20	3.30074418399452	0.581	0.476	2.51327214722922e-16	CIR1	CD14_mds-ctl
2.61684028323566e-10	3.22944291382242	0.844	0.793	6.29585603743667e-06	CSDE1	CD14_mds-ctl
6.25618934922332e-37	3.21377657025267	0.583	0.419	1.50517659552964e-32	C9orf78	CD14_mds-ctl
2.05262663400904e-19	3.2097384450886	0.704	0.592	4.93841441876236e-15	EP300	CD14_mds-ctl
2.04782879693186e-38	3.15110929627495	0.696	0.544	4.92687130253835e-34	EIF5A	CD14_mds-ctl
3.75824551961745e-08	3.10305349799573	0.931	0.925	0.000904196289564762	DAZAP2	CD14_mds-ctl
1.25947160635957e-18	3.0256483019697	0.777	0.71	3.03016273774048e-14	COX6C	CD14_mds-ctl
3.71190095459639e-19	3.01743405763701	0.516	0.408	8.93046250666346e-15	ARID4B	CD14_mds-ctl
2.82099701434278e-62	2.99363551725935	0.716	0.548	6.78703671680729e-58	ELF1	CD14_mds-ctl
1.94958793135149e-34	2.9925832946357	0.576	0.414	4.69051360403854e-30	SNRPB	CD14_mds-ctl
4.36690891303654e-09	2.98994363231268	0.404	0.328	0.000105063461538746	IGBP1	CD14_mds-ctl
1.82807729824797e-23	2.93998624606796	0.807	0.734	4.39817117185479e-19	LSP1	CD14_mds-ctl
7.94206253690743e-09	2.91547961897749	0.66	0.601	0.000191078082575456	PLP2	CD14_mds-ctl
1.11680602624316e-06	2.89848304491256	0.514	0.58	0.0268692361853843	SNX2	CD14_mds-ctl
7.29064468506616e-12	2.88013327685815	0.748	0.674	1.75405620478007e-07	SYF2	CD14_mds-ctl
1.75898545870141e-08	2.87211988392369	0.457	0.383	0.000423194311508972	METAP2	CD14_mds-ctl
5.74059454463983e-46	2.83944655650099	0.806	0.687	1.3811296414949e-41	ATF4	CD14_mds-ctl
3.80632707077553e-14	2.82701119135758	0.831	0.783	9.15764229957886e-10	PNISR	CD14_mds-ctl
6.42462144511161e-22	2.8225713176196	0.844	0.781	1.5456996734794e-17	SON	CD14_mds-ctl
1.56692463390465e-09	2.79665704584113	0.402	0.323	3.7698639767112e-05	PCSK7	CD14_mds-ctl
7.27895542191467e-21	2.78491589767179	0.568	0.449	1.75124388495845e-16	HSPA9	CD14_mds-ctl
7.55814946421579e-08	2.7838555987684	0.825	0.775	0.00181841517959568	SLC25A3	CD14_mds-ctl
7.88922617251995e-62	2.76434486792681	0.596	0.391	1.89806892484657e-57	RBM8A	CD14_mds-ctl
8.16032846092266e-21	2.76396578615249	0.702	0.608	1.96329342441338e-16	PSMA7	CD14_mds-ctl
2.44886312707008e-10	2.75864387928113	0.335	0.253	5.8917197974179e-06	MKNK2	CD14_mds-ctl
6.27667977125885e-13	2.75623011483276	0.68	0.567	1.51010638616717e-08	RIT1	CD14_mds-ctl
5.32309134962551e-12	2.74083002612382	0.415	0.328	1.2806825478064e-07	SELENOK	CD14_mds-ctl
1.00938877645299e-15	2.72968474002294	0.686	0.606	2.42848845726825e-11	RSRP1	CD14_mds-ctl
7.69760410692237e-21	2.72441497882471	0.33	0.221	1.85196657208445e-16	IFITM3	CD14_mds-ctl
8.51618303384775e-27	2.72350091476217	0.671	0.547	2.04890847611343e-22	PPP1R2	CD14_mds-ctl
1.30700788065941e-09	2.71003736732886	0.527	0.448	3.14453026007847e-05	ATG3	CD14_mds-ctl
3.3603186047912e-25	2.69749610238995	0.467	0.335	8.08459053126715e-21	BID	CD14_mds-ctl
4.5049838252258e-18	2.68491505175923	0.563	0.435	1.08385405851107e-13	NRIP1	CD14_mds-ctl
7.36065717525968e-19	2.65372500972448	0.511	0.397	1.77090050979573e-14	TOB1	CD14_mds-ctl
2.27912977840898e-13	2.64848926415414	0.746	0.675	5.48335833387417e-09	SNX3	CD14_mds-ctl
3.80729871254406e-14	2.64819858966271	0.667	0.584	9.15997997250975e-10	STK4	CD14_mds-ctl
6.63045602757776e-10	2.62847818932065	0.657	0.591	1.59522141567493e-05	HNRNPH3	CD14_mds-ctl
1.64082816463622e-18	2.62221460155091	0.52	0.413	3.94766848129829e-14	DDX24	CD14_mds-ctl
2.44641535988415e-09	2.62178335776597	0.827	0.779	5.88583071434528e-05	ATP6V0B	CD14_mds-ctl
3.0336333330188e-35	2.61578799050369	0.451	0.289	7.29861843590993e-31	RIPK2	CD14_mds-ctl
1.48509453877124e-17	2.61309885651058	0.589	0.472	3.57298895082973e-13	B4GALT1	CD14_mds-ctl
3.84480699751142e-46	2.61221931179732	0.835	0.73	9.25022115531271e-42	SRRM1	CD14_mds-ctl
1.61011822657468e-36	2.60016465916553	0.574	0.408	3.87378344131601e-32	LSM7	CD14_mds-ctl
6.227420922306e-16	2.5871129479263	0.698	0.607	1.4982551996976e-11	EIF3A	CD14_mds-ctl
1.26463411875073e-12	2.58116905391187	0.754	0.681	3.04258322630237e-08	COX7A2	CD14_mds-ctl
7.50401558245132e-15	2.56984716299567	0.464	0.362	1.80539110898196e-10	FNBP4	CD14_mds-ctl
5.19634768404795e-42	2.56841460882736	0.546	0.365	1.2501892893051e-37	CWC15	CD14_mds-ctl
9.10940623214762e-14	2.56054752852119	0.3	0.207	2.1916320453924e-09	DNAJB1	CD14_mds-ctl
5.28348657233192e-22	2.55667456474799	0.937	0.914	1.27115403443734e-17	COX4I1	CD14_mds-ctl
1.28787068251308e-07	2.55414295851772	0.773	0.719	0.00309848807505822	SRSF3	CD14_mds-ctl
1.83574380292448e-10	2.54178137850754	0.364	0.286	4.41661601545601e-06	CCNT2	CD14_mds-ctl
5.46899584445042e-23	2.53953024495407	0.397	0.275	1.31578571021633e-18	ARPC5L	CD14_mds-ctl
1.54957317782579e-19	2.53892911299579	0.464	0.345	3.72811810853107e-15	IK	CD14_mds-ctl
4.41642295035603e-07	2.51383032376794	0.272	0.215	0.0106254719762616	CCNH	CD14_mds-ctl
1.27179582904372e-16	2.50438356143106	0.918	0.894	3.05981358509628e-12	ATP5MC2	CD14_mds-ctl
6.64459494949605e-11	2.49490625509412	0.299	0.22	1.59862309889926e-06	SAMSN1	CD14_mds-ctl
6.59965128704548e-09	2.4935779964126	0.663	0.61	0.000158781010315027	TCF25	CD14_mds-ctl
7.47892560235103e-18	2.43857268265276	0.521	0.413	1.79935471066963e-13	CDC42SE2	CD14_mds-ctl
1.40878591277604e-20	2.43738072557745	0.445	0.32	3.38939802754787e-16	RNF19A	CD14_mds-ctl
1.96409371932948e-13	2.41407504940986	0.333	0.241	4.7254130793348e-09	POLR2A	CD14_mds-ctl
2.80455762238003e-15	2.41075990272743	0.758	0.69	6.74748518368412e-11	CDKN2D	CD14_mds-ctl
8.76960260434997e-19	2.39530049500557	0.675	0.59	2.10987869058056e-14	GNB2	CD14_mds-ctl
1.40258099310856e-28	2.38782237641782	0.475	0.337	3.37446961131988e-24	SNHG3	CD14_mds-ctl
2.4366173892427e-30	2.38442620286097	0.973	0.956	5.86225777677902e-26	SERF2	CD14_mds-ctl
4.23376201363632e-39	2.38237520064237	0.983	0.965	1.01860080286076e-34	RPL14	CD14_mds-ctl
1.93595483289743e-11	2.37536727562061	0.871	0.818	4.65771373246794e-07	HNRNPDL	CD14_mds-ctl
1.65684592098561e-11	2.35556537856881	0.501	0.416	3.98620560129927e-07	SNX6	CD14_mds-ctl
1.3298434072065e-15	2.35502557034049	0.634	0.542	3.19947025339813e-11	PSMA2	CD14_mds-ctl
2.2608782609483e-10	2.34238939909794	0.439	0.359	5.43944700801551e-06	PAFAH1B2	CD14_mds-ctl
2.01832349469535e-24	2.3404006013959	0.569	0.435	4.85588449588755e-20	DRAP1	CD14_mds-ctl
2.62707418424244e-35	2.28536638585358	0.615	0.457	6.32047777986889e-31	RAB2A	CD14_mds-ctl
2.01308452199854e-42	2.28078737723902	0.851	0.778	4.84328005147628e-38	RPL36AL	CD14_mds-ctl
9.89753077846838e-16	2.28019365124424	0.757	0.681	2.38124692999171e-11	PRR13	CD14_mds-ctl
8.16008461847627e-11	2.27400235560886	0.677	0.618	1.96323475835921e-06	ARGLU1	CD14_mds-ctl
1.54034616157901e-07	2.27336043039778	0.47	0.407	0.00370591883014295	ACSL1	CD14_mds-ctl
4.06033524976432e-10	2.26389472572487	0.746	0.699	9.76876057740797e-06	SRRM2	CD14_mds-ctl
2.58392457470903e-08	2.25449345638991	0.671	0.608	0.000621666413429247	CYLD	CD14_mds-ctl
1.92450855351275e-06	2.23473283527399	0.621	0.565	0.0463017512889632	SERBP1	CD14_mds-ctl
1.52257442457851e-13	2.23243431405202	0.658	0.57	3.66316180809343e-09	RSL1D1	CD14_mds-ctl
1.57363470956687e-09	2.22636388011279	0.315	0.238	3.78600774774694e-05	IL2RG	CD14_mds-ctl
5.24953213717435e-37	2.21604600019497	0.479	0.308	1.26298493688278e-32	ZNF644	CD14_mds-ctl
1.61203409590626e-28	2.18793837007273	0.686	0.547	3.87839283134087e-24	TMEM59	CD14_mds-ctl
1.80740038264662e-55	2.18111083265812	0.6	0.408	4.34842458060951e-51	PER1	CD14_mds-ctl
6.10969777884861e-24	2.17676493657249	0.537	0.407	1.46993218861319e-19	UFM1	CD14_mds-ctl
1.74261015231831e-14	2.16788091352612	0.814	0.761	4.19254576546262e-10	ATP6V1G1	CD14_mds-ctl
2.0263098482047e-30	2.15404451677158	0.48	0.336	4.87509886379569e-26	RNF181	CD14_mds-ctl
3.71473741657831e-15	2.14196206424756	0.729	0.647	8.93728675054575e-11	PAIP2	CD14_mds-ctl
2.55402011424337e-19	2.12412590634541	0.463	0.343	6.14471699285812e-15	CCT4	CD14_mds-ctl
1.58471859456488e-18	2.12154283429838	0.675	0.578	3.81267446666365e-14	PSMB3	CD14_mds-ctl
2.3318042211795e-10	2.1171177073711	0.502	0.415	5.61008777573576e-06	BST2	CD14_mds-ctl
5.49297482378544e-18	2.10909746243195	0.567	0.446	1.32155481285454e-13	AFF4	CD14_mds-ctl
2.05606693008441e-22	2.0988422899452	0.564	0.449	4.94669142709009e-18	FAM133B	CD14_mds-ctl
1.16198571171005e-28	2.07694016007415	0.607	0.459	2.7956214238032e-24	DNAJA1	CD14_mds-ctl
7.71260274019147e-20	2.07513625384881	0.749	0.652	1.85557509326267e-15	NUFIP2	CD14_mds-ctl
3.52084673609302e-09	2.03823687070302	0.898	0.869	8.47080516236621e-05	YWHAZ	CD14_mds-ctl
5.6735667781234e-09	2.03782040059018	0.439	0.366	0.000136500343114871	BAG1	CD14_mds-ctl
1.38664667090188e-16	2.02830642566476	0.461	0.36	3.33613322552283e-12	PDCD4	CD14_mds-ctl
7.11021101213966e-12	2.02554498464147	0.52	0.44	1.71064566741068e-07	HHEX	CD14_mds-ctl
5.72949849344604e-29	2.01657022789498	0.581	0.443	1.37846004253818e-24	BRD2	CD14_mds-ctl
4.79373717181645e-27	1.94326230915958	0.357	0.219	1.15332522616732e-22	CHD8	CD14_mds-ctl
2.00826972579571e-12	1.93038233609265	0.634	0.554	4.83169613329189e-08	CBX3	CD14_mds-ctl
4.39758586887786e-11	1.9303030313681	0.251	0.176	1.05801518419333e-06	PDK4	CD14_mds-ctl
8.10346456842258e-12	1.92954333396199	0.439	0.354	1.94961254051679e-07	TERF2IP	CD14_mds-ctl
1.11196101481036e-26	1.92763815768673	0.49	0.355	2.67526700553224e-22	NECAP1	CD14_mds-ctl
1.12548848797864e-07	1.91558486969363	0.508	0.445	0.00270781275322782	WASF2	CD14_mds-ctl
1.01180147070214e-15	1.91287985565794	0.685	0.6	2.43429315836228e-11	WTAP	CD14_mds-ctl
6.01136530658145e-38	1.90977218012161	0.948	0.905	1.44627437911043e-33	HLA-E	CD14_mds-ctl
8.30389880848365e-15	1.90261183718432	0.537	0.44	1.99783501433308e-10	IKZF1	CD14_mds-ctl
4.37678786630004e-27	1.9025598099697	0.561	0.421	1.05301139275313e-22	MRPL54	CD14_mds-ctl
4.36497492399015e-08	1.90154145482955	0.562	0.498	0.00105016931696279	RNPS1	CD14_mds-ctl
4.74435680835014e-16	1.89840163685968	0.495	0.387	1.14144480452096e-11	PRDX5	CD14_mds-ctl
1.00939781084988e-11	1.87122594211689	0.687	0.606	2.42851019312373e-07	MKRN1	CD14_mds-ctl
1.11488731166875e-10	1.86548863838121	0.272	0.195	2.68230738314385e-06	NT5C3A	CD14_mds-ctl
3.2116310676472e-22	1.84888008373204	0.772	0.695	7.72686318565239e-18	SEC61G	CD14_mds-ctl
6.86883409530601e-11	1.84619146432696	0.653	0.59	1.65257279498967e-06	DCP2	CD14_mds-ctl
9.12407916532597e-22	1.83737446252232	0.702	0.601	2.19516220638578e-17	SAP18	CD14_mds-ctl
5.0943744010852e-38	1.82995392162178	0.521	0.361	1.22565553715709e-33	C17orf49	CD14_mds-ctl
3.85905959906298e-37	1.82975051522137	0.496	0.332	9.28451148938562e-33	KRAS	CD14_mds-ctl
3.54420027122445e-22	1.82164654531108	0.642	0.541	8.52699143253891e-18	SF3B5	CD14_mds-ctl
5.28984520851911e-13	1.79950193878146	0.507	0.411	1.27268385871761e-08	PRPF38B	CD14_mds-ctl
6.19423616726406e-08	1.79703030989428	0.641	0.576	0.00149027127948206	YY1	CD14_mds-ctl
2.52426471882531e-17	1.79014541308456	0.381	0.274	6.07312848702182e-13	GPATCH2L	CD14_mds-ctl
1.99113659746778e-26	1.78758548504873	0.295	0.166	4.79047553984774e-22	CITED4	CD14_mds-ctl
1.33928096935341e-31	1.77865541823814	0.692	0.557	3.22217608416738e-27	SRSF10	CD14_mds-ctl
4.17404026581822e-44	1.75350246140897	0.814	0.708	1.00423234755321e-39	PET100	CD14_mds-ctl
1.04199364635592e-12	1.75257767011783	0.38	0.292	2.5069325137677e-08	EMC3	CD14_mds-ctl
9.99708467734847e-11	1.74775319742535	0.685	0.601	2.40519860252327e-06	PKM	CD14_mds-ctl
4.14191633726386e-07	1.74677946310196	0.486	0.426	0.00996503651582311	DNAJB14	CD14_mds-ctl
3.78463509693969e-24	1.73477081521942	0.389	0.257	9.10545357972719e-20	SPTY2D1	CD14_mds-ctl
5.19920765266285e-25	1.72810595560513	0.65	0.519	1.25087736915416e-20	RPL22L1	CD14_mds-ctl
2.4188496548336e-07	1.72803487404676	0.681	0.629	0.00581951038456417	NDUFB11	CD14_mds-ctl
2.86427016486952e-07	1.72421093575393	0.71	0.664	0.00689114758965959	ZFAND5	CD14_mds-ctl
9.65867810697895e-11	1.723726790879	0.424	0.344	2.32378136575807e-06	CHD4	CD14_mds-ctl
1.2390271488418e-21	1.71331257961132	0.72	0.597	2.98097541739848e-17	MIR22HG	CD14_mds-ctl
1.99994396835468e-55	1.70121200460803	0.609	0.416	4.81166519346453e-51	CCDC59	CD14_mds-ctl
6.77362651801703e-24	1.68771222067346	0.559	0.421	1.62966680396972e-19	PIK3CG	CD14_mds-ctl
1.88500600652564e-21	1.6783154539064	0.603	0.478	4.53513595110005e-17	U2SURP	CD14_mds-ctl
8.97960731728037e-08	1.6731196912528	0.592	0.536	0.00216040372446448	CREBRF	CD14_mds-ctl
1.03709458698963e-11	1.66223615959162	0.509	0.426	2.49514586683836e-07	ZFAND6	CD14_mds-ctl
5.01265810141734e-13	1.64912434708546	0.772	0.699	1.20599541262e-08	NDUFA4	CD14_mds-ctl
1.73905971260207e-07	1.64717528124868	0.608	0.543	0.00418400376254932	NCKAP1L	CD14_mds-ctl
8.13365921139432e-14	1.64683727412462	0.44	0.341	1.95687706966936e-09	MED23	CD14_mds-ctl
1.71396365816437e-20	1.63802170313784	0.577	0.465	4.12362516517767e-16	ELF2	CD14_mds-ctl
1.87881959970909e-11	1.63436366068352	0.388	0.304	4.52025207494011e-07	RSF1	CD14_mds-ctl
1.13113070538125e-27	1.62679599871232	0.432	0.292	2.72138736407675e-23	ING3	CD14_mds-ctl
9.76762017128588e-84	1.61939683736592	0.443	0.19	2.34999173700967e-79	IFI6	CD14_mds-ctl
2.22775401216619e-07	1.61698651726071	0.792	0.742	0.00535975337787064	SEC11A	CD14_mds-ctl
1.83614873880519e-22	1.60248417029249	0.496	0.377	4.4175902506914e-18	UFC1	CD14_mds-ctl
4.94515251921407e-16	1.59190328811637	0.304	0.205	1.18975424459771e-11	MAT2A	CD14_mds-ctl
3.63286934413772e-22	1.58585712070705	0.541	0.416	8.74032035506093e-18	LAP3	CD14_mds-ctl
3.14017785072666e-28	1.58348638193926	0.551	0.411	7.55495389106327e-24	NDUFA2	CD14_mds-ctl
7.16238420938023e-12	1.58006190422303	0.579	0.492	1.72319801693479e-07	C9orf16	CD14_mds-ctl
2.02852789885146e-10	1.57275842813373	0.437	0.356	4.88043527184672e-06	RPS27L	CD14_mds-ctl
9.03663761247345e-14	1.55837545957255	0.405	0.308	2.17412464318499e-09	DYNC1LI2	CD14_mds-ctl
1.38372665755897e-08	1.55672544680542	0.431	0.355	0.000332910796542112	RTF1	CD14_mds-ctl
3.97029081645709e-13	1.55459923387329	0.561	0.469	9.55212267531411e-09	PPP4R3A	CD14_mds-ctl
4.75315757359073e-14	1.5471685900525	0.703	0.626	1.14356218063019e-09	CSNK1A1	CD14_mds-ctl
1.21728673590999e-22	1.53458768987024	0.527	0.395	2.92867015792585e-18	LCOR	CD14_mds-ctl
2.18667752522188e-30	1.52390681402643	0.388	0.238	5.26092745793131e-26	NOL7	CD14_mds-ctl
6.05888626363999e-12	1.50397031328329	0.441	0.35	1.45770744616915e-07	GOLGA4	CD14_mds-ctl
1.1446056766322e-23	1.5006394064571	0.569	0.438	2.75380679740941e-19	UBXN1	CD14_mds-ctl
5.32723071063759e-09	1.49671985218653	0.578	0.499	0.00012816784366723	TENT5A	CD14_mds-ctl
6.07913332709007e-07	1.49161545403155	0.312	0.249	0.014625786871646	DDHD1	CD14_mds-ctl
6.20550730934188e-08	1.49047532503455	0.499	0.423	0.00149298300355456	ARID1B	CD14_mds-ctl
2.71074826846765e-18	1.4819748027341	0.414	0.304	6.52178925910632e-14	CDK12	CD14_mds-ctl
6.41981218587991e-51	1.46976594009331	0.451	0.252	1.54454261380085e-46	NFAT5	CD14_mds-ctl
4.67001102918913e-11	1.46559592429814	0.539	0.447	1.12355795351261e-06	KRT10	CD14_mds-ctl
1.40757543287915e-10	1.45227223906213	0.402	0.322	3.38648573396394e-06	ACTN4	CD14_mds-ctl
4.6763901486003e-33	1.45167417789688	0.344	0.196	1.12509270585175e-28	CEBPZ	CD14_mds-ctl
6.2900699945101e-09	1.44348850312376	0.541	0.465	0.000151332793997918	GPBP1	CD14_mds-ctl
2.329999836173e-14	1.44209786872399	0.341	0.244	5.60574660584863e-10	WDR43	CD14_mds-ctl
1.67087004740312e-09	1.44186634426594	0.507	0.434	4.01994624704717e-05	PTBP1	CD14_mds-ctl
2.92712825148089e-26	1.44130679550794	0.363	0.229	7.04237786023787e-22	DDX52	CD14_mds-ctl
1.25110829400644e-16	1.43611378882066	0.348	0.238	3.0100414445501e-12	TMEM170A	CD14_mds-ctl
7.34045273900101e-17	1.41942838972425	0.507	0.397	1.76603952447625e-12	SAR1A	CD14_mds-ctl
2.56148581037441e-15	1.41721980388834	0.532	0.439	6.1626787111798e-11	SSBP1	CD14_mds-ctl
9.16165421953425e-34	1.4140675263693	0.307	0.16	2.20420238867774e-29	BCAS2	CD14_mds-ctl
1.02748957473144e-45	1.40690079251714	0.432	0.246	2.47203716784638e-41	PSMB6	CD14_mds-ctl
2.60155692802433e-17	1.39745076235032	0.609	0.493	6.25908581313374e-13	C15orf39	CD14_mds-ctl
2.28744192584915e-22	1.39643492356786	0.656	0.553	5.50335652940048e-18	WDR83OS	CD14_mds-ctl
1.52446558070093e-07	1.39576899010402	0.575	0.508	0.00366771174060836	RAD21	CD14_mds-ctl
1.11317743693765e-17	1.39337868357121	0.469	0.363	2.6781935955283e-13	C16orf87	CD14_mds-ctl
1.00361733093626e-27	1.39203721702661	0.539	0.395	2.41460293649954e-23	ROMO1	CD14_mds-ctl
9.08875758356588e-12	1.39079623147582	0.608	0.525	2.18666418703012e-07	AMD1	CD14_mds-ctl
1.15408651551066e-06	1.38916907006171	0.625	0.572	0.0277661674766711	ATP5F1B	CD14_mds-ctl
2.05422863071736e-21	1.3836375105272	0.407	0.286	4.94226866264289e-17	SNHG32	CD14_mds-ctl
6.11284763645898e-24	1.38126375211579	0.577	0.451	1.47069001285567e-19	TAF10	CD14_mds-ctl
3.03146312355193e-16	1.37445110798528	0.454	0.348	7.29339712895358e-12	DNAJC8	CD14_mds-ctl
2.1025712729904e-25	1.37438977859633	0.293	0.171	5.0585762256876e-21	RBM38	CD14_mds-ctl
1.6464082901332e-10	1.36555221657472	0.655	0.589	3.96109370523148e-06	JTB	CD14_mds-ctl
1.84146155152885e-06	1.36434911348689	0.556	0.496	0.0443037234682325	ATP5MC3	CD14_mds-ctl
4.97764145348442e-44	1.35616040993287	0.479	0.29	1.19757075729382e-39	KRR1	CD14_mds-ctl
5.672821082838e-26	1.35544268112126	0.51	0.362	1.36482402431999e-21	MAPK6	CD14_mds-ctl
1.07602088459309e-27	1.35535338836233	0.476	0.334	2.58879864624251e-23	SNU13	CD14_mds-ctl
4.23951378874444e-44	1.34757038605524	0.451	0.266	1.01998462243403e-39	ZFAND2A	CD14_mds-ctl
6.97300583274547e-07	1.34302320259012	0.385	0.315	0.0167763547330023	FAM49A	CD14_mds-ctl
3.50076635808591e-13	1.34301517477854	0.357	0.264	8.42249378091888e-09	EIF3J	CD14_mds-ctl
5.22135769324982e-10	1.33659054825848	0.705	0.64	1.25620644741897e-05	FAM49B	CD14_mds-ctl
1.38689535911945e-08	1.334842609626	0.739	0.675	0.000333673154450549	UBE2J1	CD14_mds-ctl
3.84886124970845e-15	1.32851996970783	0.512	0.408	9.25997528067357e-11	AKIRIN1	CD14_mds-ctl
1.97158600022936e-70	1.32698857031843	0.318	0.105	4.74343875795181e-66	ERAP2	CD14_mds-ctl
1.49289406136026e-17	1.318904451246	0.622	0.52	3.59175382222666e-13	SCAND1	CD14_mds-ctl
1.57069675368568e-20	1.31036009522769	0.659	0.568	3.77893931969238e-16	NDUFS5	CD14_mds-ctl
3.63644035804916e-11	1.3007129449486	0.369	0.285	8.74891185743047e-07	CORO7	CD14_mds-ctl
4.34187837161557e-23	1.29459904649866	0.331	0.209	1.04461251742699e-18	ISCA1	CD14_mds-ctl
6.18467949692679e-23	1.28397538744654	0.352	0.227	1.48797204016562e-18	SLC3A2	CD14_mds-ctl
4.34124773512133e-09	1.27152186923952	0.67	0.616	0.000104446079259284	POLR1D	CD14_mds-ctl
7.96457353462578e-07	1.26960324472726	0.426	0.363	0.0191619674669562	STK10	CD14_mds-ctl
7.61196653244132e-08	1.26849147537312	0.466	0.395	0.00183136302804006	UQCRC2	CD14_mds-ctl
5.68350431039986e-38	1.26725147499425	0.51	0.338	1.3673943020391e-33	PFDN2	CD14_mds-ctl
1.73810645817567e-07	1.26686724438188	0.743	0.687	0.00418171032772485	HNRNPM	CD14_mds-ctl
6.18029267665316e-09	1.25802558053839	0.652	0.587	0.000148691661507598	ATP5PO	CD14_mds-ctl
2.1237177260215e-11	1.24990815163513	0.494	0.403	5.10945247703513e-07	LAMTOR5	CD14_mds-ctl
4.25449944087773e-30	1.24519274361841	0.399	0.247	1.02359002048077e-25	TMEM87A	CD14_mds-ctl
9.97384817851993e-20	1.24188267208386	0.821	0.723	2.39960813327011e-15	RIOK3	CD14_mds-ctl
2.56860675686733e-21	1.23934214479363	0.82	0.764	6.17981099634712e-17	SUMO2	CD14_mds-ctl
4.0313687720251e-14	1.23930830784186	0.605	0.499	9.69907012861519e-10	ETF1	CD14_mds-ctl
2.51269162674354e-18	1.23880899891531	0.459	0.342	6.0452847847823e-14	LLPH	CD14_mds-ctl
5.71616233791396e-15	1.23811554405165	0.623	0.543	1.37525149687872e-10	PSMB1	CD14_mds-ctl
7.87871792432004e-14	1.2230287783989	0.414	0.321	1.89554074541216e-09	PSMA3	CD14_mds-ctl
4.47109214637813e-16	1.21515158415719	0.412	0.299	1.07570005949711e-11	PSME4	CD14_mds-ctl
3.80249660968361e-19	1.2109662131047	0.454	0.341	9.1484265932378e-15	IDI1	CD14_mds-ctl
3.75787131138729e-08	1.20554638435072	0.397	0.322	0.000904106258806669	SMARCE1	CD14_mds-ctl
3.62911035543421e-17	1.20443169647	0.378	0.269	8.73127660413916e-13	RUFY3	CD14_mds-ctl
1.80649752859321e-17	1.20250584805259	0.446	0.333	4.3462524040424e-13	MEF2D	CD14_mds-ctl
3.67685418232594e-10	1.20233889320846	0.616	0.555	8.84614347725797e-06	CSTB	CD14_mds-ctl
6.15289056049621e-08	1.20028742294385	0.525	0.458	0.00148032393994978	HP1BP3	CD14_mds-ctl
1.17547276487439e-14	1.19387907343342	0.57	0.476	2.82806992501129e-10	LYPLA1	CD14_mds-ctl
2.7303391530727e-14	1.18466141997685	0.648	0.565	6.56892296837762e-10	ERP29	CD14_mds-ctl
4.92249879508203e-15	1.18413154532697	0.302	0.207	1.18430398510879e-10	ALOX5AP	CD14_mds-ctl
1.2722536682869e-26	1.18354425821204	0.669	0.534	3.06091510053146e-22	UQCRQ	CD14_mds-ctl
5.09414425982603e-13	1.17653374243783	0.755	0.692	1.22560016747154e-08	PRELID1	CD14_mds-ctl
1.09486767944908e-21	1.17041719266218	0.438	0.316	2.63414214998655e-17	MED10	CD14_mds-ctl
3.77186017066708e-19	1.16192961447213	0.436	0.329	9.07471838460793e-15	MRPS24	CD14_mds-ctl
1.12618855965989e-22	1.1603583922001	0.381	0.249	2.70949705568573e-18	CYCS	CD14_mds-ctl
2.1696841726024e-17	1.15483942627885	0.539	0.432	5.22004315086411e-13	PSMG2	CD14_mds-ctl
1.21223738395024e-09	1.14994206580881	0.548	0.476	2.91652192204588e-05	RAD23B	CD14_mds-ctl
1.67401738156811e-30	1.14946795914746	0.543	0.39	4.02751841831472e-26	YTHDF3	CD14_mds-ctl
7.01891495337928e-17	1.14764359253147	0.52	0.414	1.68868074863352e-12	CARD19	CD14_mds-ctl
3.70529880519199e-25	1.14553450002237	0.454	0.319	8.91457839541141e-21	PA2G4	CD14_mds-ctl
8.45537196575512e-18	1.13572430231228	0.336	0.229	2.03427794124103e-13	SMC3	CD14_mds-ctl
5.40637417083845e-17	1.12942578472028	0.339	0.232	1.30071956176202e-12	BAG5	CD14_mds-ctl
2.05777371560898e-09	1.12825157266677	0.592	0.524	4.95079778238364e-05	TMEM50A	CD14_mds-ctl
2.51512409272501e-25	1.12747546907294	0.483	0.348	6.05113705468711e-21	SIVA1	CD14_mds-ctl
4.63040857382557e-35	1.12503006523847	0.507	0.344	1.11402999877669e-30	RNF114	CD14_mds-ctl
3.13431470594042e-15	1.12381003476483	0.421	0.321	7.54084775102205e-11	GTF2B	CD14_mds-ctl
3.18155803288758e-13	1.11816712621845	0.693	0.605	7.65451047132422e-09	ZC3H15	CD14_mds-ctl
1.21714063640039e-10	1.1165056240892	0.501	0.424	2.92831865711569e-06	WBP11	CD14_mds-ctl
2.53973441778946e-11	1.11387034162462	0.563	0.487	6.11034703575967e-07	C19orf53	CD14_mds-ctl
1.4317705116064e-35	1.11038099488667	1	1	3.44469667387383e-31	B2M	CD14_mds-ctl
1.057031390731e-24	1.10030514422863	0.488	0.357	2.54311182295971e-20	BUD31	CD14_mds-ctl
3.63226210772541e-09	1.09706011013116	0.464	0.391	8.73885940497656e-05	FCGR2A	CD14_mds-ctl
7.2328732142506e-28	1.09186430889746	0.416	0.274	1.74015696661655e-23	NDUFA5	CD14_mds-ctl
8.78741890780372e-12	1.08019029144899	0.442	0.352	2.1141651150285e-07	SNHG15	CD14_mds-ctl
3.00728366083845e-09	1.07830303561832	0.366	0.292	7.23522375961124e-05	CNOT8	CD14_mds-ctl
7.54497548936848e-09	1.07756908938587	0.593	0.52	0.000181524565298716	ZNF106	CD14_mds-ctl
1.27792115443972e-23	1.07491093614767	0.46	0.324	3.07455050546652e-19	ARID4A	CD14_mds-ctl
1.2462214007231e-26	1.07294900824953	0.367	0.231	2.99828406799971e-22	COQ10B	CD14_mds-ctl
4.20863273793448e-23	1.07275809419846	0.534	0.413	1.01255495041966e-18	ZFP91	CD14_mds-ctl
6.37363158419579e-09	1.0727172390421	0.431	0.354	0.000153343202284167	CHMP2B	CD14_mds-ctl
4.34335984053968e-14	1.06396720100147	0.554	0.471	1.04496894403544e-09	NDUFB10	CD14_mds-ctl
1.75609711875138e-10	1.04939023172778	0.34	0.265	4.22499405800395e-06	TP53INP1	CD14_mds-ctl
2.28009287132597e-14	1.04713425117471	0.612	0.512	5.48567543912314e-10	PPP2CA	CD14_mds-ctl
1.7404141039614e-08	1.04701556775696	0.493	0.418	0.000418726229272072	USP16	CD14_mds-ctl
2.82349722701415e-19	1.03855829182613	0.56	0.45	6.79305197847335e-15	COPS9	CD14_mds-ctl
1.95702547893521e-11	1.03671481373776	0.485	0.405	4.70840759977023e-07	ELOC	CD14_mds-ctl
9.49357638129408e-37	1.03476323703376	0.438	0.275	2.28405954157554e-32	TOMM5	CD14_mds-ctl
5.82852198015299e-13	1.03275362121929	0.53	0.453	1.40228410320501e-08	SUMO1	CD14_mds-ctl
3.13913551121058e-20	1.03152654552916	0.327	0.213	7.55244612642154e-16	TSC22D2	CD14_mds-ctl
1.3968681174329e-29	1.02471968390482	0.572	0.423	3.36072500373181e-25	COG3	CD14_mds-ctl
1.03783923059676e-16	1.02268217639882	0.634	0.536	2.49693740489275e-12	RBBP6	CD14_mds-ctl
1.93100246576795e-12	1.01919514450954	0.389	0.298	4.64579883239112e-08	PPHLN1	CD14_mds-ctl
6.10705020634548e-12	1.01571481728746	0.519	0.431	1.46929520914466e-07	GLTP	CD14_mds-ctl
2.77870553702797e-36	1.01259699295077	0.657	0.502	6.68528765153559e-32	SLC25A36	CD14_mds-ctl
4.02746071849328e-31	1.00891192268231	0.457	0.304	9.68966774262298e-27	PCIF1	CD14_mds-ctl
2.876193179021e-07	1.00354176900327	0.504	0.438	0.00691983316940663	KLF11	CD14_mds-ctl
5.82557779373646e-21	0.996886364194442	0.475	0.352	1.40157576139506e-16	ZRANB2	CD14_mds-ctl
1.32648880515342e-11	0.992622945305749	0.457	0.369	3.19139941631862e-07	CMTM3	CD14_mds-ctl
9.16416528708463e-07	0.992002657047216	0.891	0.864	0.0220480652641969	HNRNPA2B1	CD14_mds-ctl
6.35417432967568e-11	0.990904506884705	0.473	0.387	1.52875080197667e-06	SPPL2A	CD14_mds-ctl
5.18533657882215e-07	0.989713766819061	0.378	0.31	0.0124754012749882	SAMD8	CD14_mds-ctl
1.44477075692214e-14	0.98783440404663	0.343	0.242	3.47597396407899e-10	CYTIP	CD14_mds-ctl
8.58258059747861e-13	0.979418745894129	0.398	0.304	2.06488306594738e-08	EAPP	CD14_mds-ctl
5.29411347082101e-14	0.978079137085413	0.738	0.652	1.27371075994483e-09	TAPBP	CD14_mds-ctl
1.13422841219199e-09	0.97588024721848	0.435	0.359	2.7288401368927e-05	PPP6C	CD14_mds-ctl
3.40291740241919e-22	0.975789267455651	0.658	0.559	8.18707897848034e-18	TUBA1B	CD14_mds-ctl
8.81835681699492e-13	0.973903158244765	0.454	0.359	2.12160846660081e-08	CCNK	CD14_mds-ctl
2.95401293730007e-12	0.970646151510115	0.271	0.188	7.10705972585024e-08	ATG14	CD14_mds-ctl
5.94768741664079e-33	0.966730922735472	0.31	0.164	1.43095411556961e-28	NCBP2AS2	CD14_mds-ctl
3.33148751444522e-24	0.957786567084247	0.536	0.408	8.01522581100376e-20	PSMD7	CD14_mds-ctl
2.10773708914446e-16	0.952700948515746	0.421	0.313	5.07100466277266e-12	GPS2	CD14_mds-ctl
2.12404619717824e-09	0.950504642422374	0.428	0.352	5.11024274579113e-05	CCT8	CD14_mds-ctl
2.62621182196294e-18	0.949649489391235	0.29	0.185	6.31840302246064e-14	ABCF1	CD14_mds-ctl
7.22996763854236e-12	0.948489600350367	0.306	0.221	1.73945791415691e-07	ARAP2	CD14_mds-ctl
3.99463742359018e-20	0.946603572343946	0.908	0.87	9.61069817741563e-16	EIF4A1	CD14_mds-ctl
1.34946411459677e-16	0.937986846817532	0.523	0.426	3.24667571330837e-12	C1D	CD14_mds-ctl
1.41801637079941e-07	0.933609291578729	0.338	0.272	0.0034116055865063	MBD4	CD14_mds-ctl
1.85795893659799e-16	0.930789055731289	0.48	0.37	4.4700634055611e-12	SNRPF	CD14_mds-ctl
1.63957070269925e-25	0.926947765137345	0.39	0.253	3.94464315362412e-21	CDC5L	CD14_mds-ctl
7.00392961276906e-12	0.925785928261596	0.458	0.38	1.68507542553611e-07	ABRACL	CD14_mds-ctl
1.57877778427745e-19	0.925725844790406	0.995	0.995	3.79838147119312e-15	RPL10	CD14_mds-ctl
9.84888695314271e-28	0.925478355684276	0.461	0.314	2.3695437120566e-23	CCDC12	CD14_mds-ctl
4.39636497275804e-08	0.925192592579325	0.56	0.482	0.00105772144879586	RBM4	CD14_mds-ctl
1.68655152200794e-19	0.923619457153965	0.831	0.768	4.0576743067989e-15	EIF3K	CD14_mds-ctl
2.98552097989724e-10	0.923290404447922	0.806	0.753	7.18286492553477e-06	MOB1A	CD14_mds-ctl
9.09123266255511e-26	0.919374729282271	0.33	0.198	2.18725966628413e-21	POLR2I	CD14_mds-ctl
4.80384887472713e-09	0.919058504565718	0.385	0.309	0.00011557580007706	PPP2R5E	CD14_mds-ctl
6.72771802010792e-18	0.909760459626428	0.3	0.194	1.61862167845776e-13	SLC35E1	CD14_mds-ctl
5.55011468833426e-08	0.908867332457349	0.474	0.398	0.00133530209286634	MAPK1IP1L	CD14_mds-ctl
4.09346924867708e-12	0.9086380612044	0.449	0.36	9.84847766539218e-08	PCGF5	CD14_mds-ctl
1.6309620308358e-25	0.905466049613152	0.401	0.266	3.92393154998784e-21	RPF1	CD14_mds-ctl
4.02456011454672e-07	0.903974069231797	0.477	0.412	0.00968268917958795	RNF166	CD14_mds-ctl
2.41617394190463e-07	0.90313462039512	0.483	0.419	0.00581307288682834	CHURC1	CD14_mds-ctl
1.97175461780994e-08	0.902645321894392	0.413	0.342	0.000474384443498893	CACUL1	CD14_mds-ctl
3.34314841096952e-15	0.902503986358354	0.491	0.391	8.04328076195158e-11	HLA-F	CD14_mds-ctl
2.06683256755745e-08	0.900802820363297	0.488	0.418	0.000497259247428646	EIF2A	CD14_mds-ctl
4.30557847353623e-14	0.891329340012572	0.571	0.483	1.03587912494808e-09	ST13	CD14_mds-ctl
9.08213438839585e-19	0.889076982174018	0.277	0.172	2.18507071250416e-14	CCDC88C	CD14_mds-ctl
5.73922010998848e-19	0.888623854993897	0.567	0.456	1.38079896626213e-14	AIMP1	CD14_mds-ctl
2.51055267608114e-27	0.888014730929983	0.27	0.143	6.04013868338362e-23	JPX	CD14_mds-ctl
5.14315602112361e-15	0.887704507034647	0.468	0.369	1.23739190712213e-10	ZNF326	CD14_mds-ctl
4.92903086299016e-20	0.88317923015301	0.402	0.284	1.1858755353268e-15	CHPT1	CD14_mds-ctl
9.48912660046438e-12	0.881233472095352	0.356	0.266	2.28298896880573e-07	PHF20	CD14_mds-ctl
2.49964517284569e-24	0.880537024492906	0.276	0.157	6.01389632134945e-20	MED6	CD14_mds-ctl
3.49022526989724e-10	0.87618356832295	0.386	0.301	8.39713297684576e-06	SFSWAP	CD14_mds-ctl
3.80170418880521e-09	0.874284599767222	0.358	0.436	9.14652010784646e-05	RBP7	CD14_mds-ctl
1.51769052928151e-19	0.869687716295272	0.357	0.243	3.65141164439838e-15	MMADHC	CD14_mds-ctl
1.07608038677995e-08	0.868375703543276	0.512	0.435	0.000258894180255389	NIPBL	CD14_mds-ctl
1.68279584452977e-09	0.851695381218393	0.417	0.331	4.04863852235417e-05	TMEM183A	CD14_mds-ctl
1.70879058469777e-27	0.850287956958286	0.345	0.206	4.11117926772437e-23	DIS3	CD14_mds-ctl
1.40048756513561e-36	0.847454636732818	0.272	0.123	3.36943303295977e-32	TIGAR	CD14_mds-ctl
1.15335524444389e-11	0.846658400316768	0.536	0.442	2.77485738260755e-07	RAB14	CD14_mds-ctl
1.45217636554619e-09	0.836130437664951	0.436	0.346	3.49379111786759e-05	RANBP2	CD14_mds-ctl
8.87644618218653e-15	0.834261109639924	0.697	0.628	2.13558418697226e-10	POMP	CD14_mds-ctl
1.87909712929395e-29	0.833222991221638	0.335	0.195	4.52091978336831e-25	EPB41L4A-AS1	CD14_mds-ctl
1.35412333256015e-15	0.831858757096101	0.572	0.46	3.25788532580646e-11	MIER1	CD14_mds-ctl
2.70565103299075e-07	0.827521095720468	0.286	0.224	0.00650952582027244	CES1	CD14_mds-ctl
2.09424694693276e-11	0.826972310592318	0.595	0.512	5.03854872962554e-07	SEC14L1	CD14_mds-ctl
3.23153398379117e-15	0.826145736876039	0.35	0.249	7.77474761160318e-11	ACIN1	CD14_mds-ctl
9.70535516610492e-22	0.821993347319402	0.31	0.194	2.33501139941318e-17	KHDC4	CD14_mds-ctl
7.08788206872264e-19	0.82141162986957	0.362	0.249	1.70527354691398e-14	FBRS	CD14_mds-ctl
1.51439749039994e-15	0.820378000569778	0.386	0.286	3.64348892215322e-11	RPS19BP1	CD14_mds-ctl
3.0890045463703e-13	0.819411006024047	0.355	0.264	7.43183603811231e-09	AUP1	CD14_mds-ctl
6.68460465842506e-21	0.818672342694587	0.523	0.403	1.60824903477048e-16	RNF138	CD14_mds-ctl
8.60278284769917e-18	0.809277178461944	0.42	0.302	2.06974352532794e-13	DEDD2	CD14_mds-ctl
1.6205654724668e-06	0.807304643710793	0.496	0.439	0.0389891847020786	CUTA	CD14_mds-ctl
1.46624950262928e-06	0.806464522924735	0.539	0.473	0.0352764967837578	YME1L1	CD14_mds-ctl
1.23168445452439e-09	0.803334746633727	0.331	0.254	2.96330962914023e-05	CDC73	CD14_mds-ctl
3.55399685077626e-26	0.803010004692292	0.266	0.143	8.55056102328259e-22	NFKBIE	CD14_mds-ctl
7.02829645317752e-07	0.79917253470143	0.314	0.248	0.0169093784366998	WIPI2	CD14_mds-ctl
1.34963297828967e-11	0.798645827746868	0.359	0.268	3.24708198246711e-07	COX14	CD14_mds-ctl
7.04865139282172e-21	0.795912043467172	0.354	0.235	1.69583503859898e-16	FAM32A	CD14_mds-ctl
1.16652702602836e-12	0.787007555023064	0.394	0.304	2.80654737192162e-08	PNPLA8	CD14_mds-ctl
8.6389450122898e-12	0.785795689152835	0.441	0.353	2.0784437805068e-07	AP1G1	CD14_mds-ctl
4.62911441016296e-08	0.781409437929946	0.356	0.288	0.00111371863594111	PDLIM5	CD14_mds-ctl
4.09952109825195e-07	0.781356345999161	0.58	0.513	0.00986303781028436	SNRPD2	CD14_mds-ctl
4.59103646746184e-20	0.780188284883336	0.481	0.359	1.10455746370664e-15	YTHDF2	CD14_mds-ctl
2.3501304037179e-14	0.779485253335563	0.646	0.561	5.6541787383049e-10	LACTB	CD14_mds-ctl
5.14464000771857e-07	0.776861053833849	0.444	0.375	0.0123774893945701	SUPT4H1	CD14_mds-ctl
3.56050262844105e-09	0.775378392975854	0.463	0.384	8.56621327376633e-05	VEZF1	CD14_mds-ctl
1.99509423558404e-07	0.771619510161249	0.414	0.346	0.00479999722139164	ATG12	CD14_mds-ctl
1.63912082646709e-09	0.771385244597864	0.69	0.618	3.94356079639717e-05	NOP53	CD14_mds-ctl
2.29385153475078e-14	0.76572670319215	0.44	0.343	5.51877740745691e-10	EIF1AX	CD14_mds-ctl
4.07840447062327e-10	0.764495134955309	0.379	0.295	9.81223331587253e-06	MICOS13	CD14_mds-ctl
3.66658230343588e-25	0.763849204655095	0.572	0.447	8.82143036383639e-21	SNRPB2	CD14_mds-ctl
2.50078411955489e-07	0.761948957765376	0.314	0.251	0.00601663651323711	NCOR2	CD14_mds-ctl
2.67531605800712e-17	0.755955730565621	0.38	0.272	6.43654290395934e-13	POLE3	CD14_mds-ctl
8.37061484589452e-09	0.75561296475256	0.508	0.437	0.000201388622577376	CSNK2B	CD14_mds-ctl
1.03746681893642e-11	0.754241867176167	0.584	0.509	2.49604141967914e-07	PTPN2	CD14_mds-ctl
6.43247206930689e-15	0.753133481178924	0.315	0.22	1.54758845515455e-10	FDX1	CD14_mds-ctl
3.15364292129112e-16	0.751221712555862	0.514	0.411	7.58734950433431e-12	FAM204A	CD14_mds-ctl
1.96944199526218e-08	0.747753887803558	0.264	0.2	0.000473828049640128	ETHE1	CD14_mds-ctl
1.00260579166431e-37	0.746417495363538	0.771	0.642	2.41216927416516e-33	VAMP2	CD14_mds-ctl
6.31116529855006e-10	0.7411189570035	0.393	0.311	1.51840325917816e-05	CYC1	CD14_mds-ctl
1.45477196451949e-13	0.740700411391205	0.485	0.381	3.50003586943744e-09	SPAG9	CD14_mds-ctl
9.0925899261367e-10	0.738713240823248	0.384	0.305	2.18758621032923e-05	RNF10	CD14_mds-ctl
5.59841308835178e-20	0.737647701675178	0.353	0.238	1.34692220492655e-15	SNRPD1	CD14_mds-ctl
3.50214434404721e-15	0.727892802562609	0.356	0.259	8.42580907734318e-11	ABHD5	CD14_mds-ctl
2.53941548923766e-18	0.725095249741569	0.356	0.244	6.1095797255569e-14	ZCCHC10	CD14_mds-ctl
1.09584870067176e-08	0.724029608991414	0.4	0.332	0.000263650238894618	NUB1	CD14_mds-ctl
2.00690340306859e-10	0.723877046678839	0.582	0.51	4.82840889744271e-06	FAR1	CD14_mds-ctl
5.98965898040924e-19	0.72255028879006	0.555	0.447	1.44105205409666e-14	KRTCAP2	CD14_mds-ctl
3.91588612783962e-08	0.721799970902243	0.363	0.293	0.000942123043496935	PLEKHO2	CD14_mds-ctl
2.34612296728437e-12	0.721243885138764	0.295	0.21	5.64453724698946e-08	MRPL47	CD14_mds-ctl
2.64401954933580e-09	0.716575788959011	0.342	0.267	6.36124663374699e-05	SLMAP	CD14_mds-ctl
7.28859517211254e-11	0.716325707164424	0.397	0.314	1.75356311245856e-06	SMNDC1	CD14_mds-ctl
1.37789587987879e-06	0.715659640734569	0.413	0.35	0.0331507969740039	CUL3	CD14_mds-ctl
1.89347564203317e-15	0.713346121914044	0.454	0.352	4.5555130471676e-11	CAMLG	CD14_mds-ctl
1.01931192349556e-07	0.712387054009319	0.355	0.285	0.00245236255673796	INO80D	CD14_mds-ctl
3.54996275284203e-11	0.712152267910568	0.368	0.285	8.54085538706264e-07	PLEKHF2	CD14_mds-ctl
3.01298115842888e-25	0.706548203295827	0.325	0.193	7.24893136906405e-21	TXNRD1	CD14_mds-ctl
3.60638695774728e-07	0.704319865389792	0.334	0.267	0.00867660638164418	PPP1R14B	CD14_mds-ctl
1.84783781939551e-10	0.704118575350386	0.387	0.304	4.44571300968366e-06	PIP4K2A	CD14_mds-ctl
6.38595676591958e-15	0.7037195813082	0.502	0.399	1.53639733831259e-10	RILPL2	CD14_mds-ctl
1.12480015052812e-06	0.698350538726821	0.462	0.4	0.0270615668215561	VAMP3	CD14_mds-ctl
2.41225341127274e-12	0.693919639377009	0.417	0.329	5.80364048218109e-08	ADRM1	CD14_mds-ctl
2.91138749059891e-08	0.693823719026819	0.425	0.353	0.000700450716363191	CHCHD10	CD14_mds-ctl
8.43640276125184e-10	0.691950075582358	0.616	0.541	2.02971414032958e-05	RAB5C	CD14_mds-ctl
3.53079303220863e-11	0.691771586205987	0.254	0.177	8.49473495619073e-07	RPS6KB1	CD14_mds-ctl
1.35312756398834e-09	0.691629937938592	0.502	0.423	3.25548960619954e-05	HNRNPA0	CD14_mds-ctl
1.97210492976978e-14	0.690103773584664	0.391	0.293	4.74468725053311e-10	GPATCH8	CD14_mds-ctl
9.42867674498186e-26	0.689067024523591	0.428	0.286	2.26844533807518e-21	PSMB8	CD14_mds-ctl
1.3891734451265e-06	0.685118421809122	0.44	0.379	0.0334221239162986	NEMF	CD14_mds-ctl
2.09968632219968e-12	0.684746818809086	0.589	0.497	5.0516353225802e-08	SERTAD2	CD14_mds-ctl
1.35241745987622e-08	0.68372414486329	0.442	0.364	0.00032537811667162	LPP	CD14_mds-ctl
4.52019096985426e-09	0.682853238541458	0.265	0.195	0.000108751274543724	RIPOR1	CD14_mds-ctl
1.29574506023706e-10	0.681980715846984	0.399	0.316	3.11743304042434e-06	YAF2	CD14_mds-ctl
1.80657523495533e-07	0.677117767248137	0.366	0.304	0.00434643935777903	CD86	CD14_mds-ctl
1.99600262387269e-17	0.67434648041527	0.528	0.415	4.8021827127753e-13	COPS2	CD14_mds-ctl
3.41708330688184e-15	0.669484956650634	0.375	0.275	8.22116072802702e-11	MRPS21	CD14_mds-ctl
1.65031910317817e-12	0.65826115878619	0.451	0.357	3.97050273033635e-08	HNMT	CD14_mds-ctl
3.2557557336225e-18	0.656932376078279	0.295	0.187	7.83302271952237e-14	MTRF1L	CD14_mds-ctl
3.51521342853576e-13	0.656920259227105	0.284	0.197	8.45725198771419e-09	HBS1L	CD14_mds-ctl
3.14721913760868e-07	0.655289717203005	0.376	0.313	0.00757189452317272	DCTN4	CD14_mds-ctl
4.78546481066722e-07	0.65100381659771	0.344	0.28	0.0115133497879843	SNRPA1	CD14_mds-ctl
6.32576175941116e-09	0.65044719759858	0.327	0.254	0.000152191502169673	DCTN3	CD14_mds-ctl
6.09737778532259e-20	0.650142374653238	0.344	0.228	1.46696812137076e-15	DCP1A	CD14_mds-ctl
2.60597869851913e-10	0.648530743316128	0.357	0.272	6.26972415076718e-06	KMT2A	CD14_mds-ctl
5.5383780333251e-12	0.644536692470604	0.471	0.376	1.33247837103769e-07	MAPKAPK2	CD14_mds-ctl
9.11746627099276e-13	0.644294614746325	0.302	0.213	2.19357121013815e-08	AL627171.2	CD14_mds-ctl
2.7303065198604e-15	0.64357041480262	0.347	0.246	6.56884445613214e-11	WHAMM	CD14_mds-ctl
2.55215114215643e-08	0.640164508941067	0.566	0.495	0.000614022043291416	CALM3	CD14_mds-ctl
3.2509674826416e-07	0.637912720460954	0.387	0.315	0.00782150266648743	ZFC3H1	CD14_mds-ctl
8.10892996831357e-15	0.634193635350284	0.307	0.212	1.95092746107656e-10	DENR	CD14_mds-ctl
1.47411664809641e-16	0.633742791363232	0.303	0.203	3.54657724365516e-12	SCNM1	CD14_mds-ctl
2.26543891537746e-08	0.629956650329978	0.463	0.39	0.000545041948650664	SNRPG	CD14_mds-ctl
1.35404757273154e-14	0.629696427043873	0.445	0.335	3.25770305523481e-10	USP12	CD14_mds-ctl
3.18526406772208e-11	0.627428045956265	0.617	0.542	7.66342682053254e-07	SPCS1	CD14_mds-ctl
2.20683776670997e-14	0.62739558955215	0.612	0.526	5.30943098292751e-10	UQCRFS1	CD14_mds-ctl
1.48906267071665e-10	0.62711960965249	0.339	0.259	3.58253587947718e-06	DNM1L	CD14_mds-ctl
5.92088009114844e-07	0.622583762279893	0.365	0.301	0.014245045411294	RBM22	CD14_mds-ctl
2.99362863115937e-14	0.622404575111288	0.361	0.262	7.20237112370633e-10	TOR1AIP1	CD14_mds-ctl
9.71585557199048e-14	0.619324498659802	0.368	0.272	2.33753769206519e-09	TAF1D	CD14_mds-ctl
3.89310223563944e-15	0.618187345604209	0.371	0.269	9.36641466872493e-11	TSC22D4	CD14_mds-ctl
4.85025600937408e-14	0.613237892342976	0.463	0.359	1.16692309329531e-09	PCF11	CD14_mds-ctl
1.37181385427045e-14	0.612891600347218	0.351	0.251	3.30044695198928e-10	ACP1	CD14_mds-ctl
2.26971112098271e-07	0.611664755171516	0.271	0.208	0.00546069798597231	SAFB2	CD14_mds-ctl
2.60082738672165e-11	0.611399518455923	0.304	0.22	6.25733060971362e-07	IER3IP1	CD14_mds-ctl
4.80322237434773e-17	0.610282255725439	0.458	0.348	1.15560727104432e-12	SRSF7	CD14_mds-ctl
1.8943437351147e-14	0.608792663327042	0.349	0.253	4.55760159231246e-10	GPBP1L1	CD14_mds-ctl
5.62976642717697e-14	0.605987047457564	0.288	0.197	1.35446550471451e-09	OAT	CD14_mds-ctl
8.68025674614061e-14	0.605026099891599	0.581	0.485	2.08838297055397e-09	PSMA6	CD14_mds-ctl
3.17045099182874e-10	0.601631906774231	0.346	0.265	7.62778804124076e-06	SOD1	CD14_mds-ctl
4.23146396541361e-10	0.601151519979967	0.455	0.369	1.01804791543886e-05	COX16	CD14_mds-ctl
3.80090045942464e-07	0.599685435991234	0.376	0.309	0.00914458641532974	COMMD9	CD14_mds-ctl
7.29522109029004e-12	0.599672154383741	0.347	0.254	1.75515724211288e-07	AHCTF1	CD14_mds-ctl
3.27245119935777e-08	0.598361050387653	0.265	0.198	0.000787319034053485	CLK3	CD14_mds-ctl
1.37033708932453e-17	0.597545243459134	0.312	0.204	3.2968940032059e-13	IKZF5	CD14_mds-ctl
3.10538075811016e-08	0.595286935821218	0.436	0.364	0.000747123556593723	FOXO3	CD14_mds-ctl
2.68790583674228e-08	0.594704469676137	0.495	0.425	0.000646683265261826	LY96	CD14_mds-ctl
2.41146671950812e-20	0.586860781133993	0.258	0.15	5.80174778046458e-16	MRPS35	CD14_mds-ctl
4.82132182872484e-08	0.586731025471201	0.597	0.544	0.00115996181877291	PSMA1	CD14_mds-ctl
1.46867082849355e-16	0.586680241400615	0.274	0.174	3.53347514627264e-12	MXI1	CD14_mds-ctl
1.22263875985773e-14	0.584268374930812	0.34	0.243	2.94154659234172e-10	NRBP1	CD14_mds-ctl
6.03811922397603e-10	0.583812846032037	0.331	0.252	1.45271110409639e-05	UNC119	CD14_mds-ctl
2.6341643836129e-26	0.582532941450249	0.303	0.17	6.33753609053429e-22	TWISTNB	CD14_mds-ctl
1.68456765871715e-12	0.582452527371993	0.419	0.327	4.05290133010758e-08	ZNF451	CD14_mds-ctl
1.17417796938113e-19	0.582329648209014	0.325	0.211	2.82495477653406e-15	SNRNP27	CD14_mds-ctl
2.20786496286276e-13	0.5821950758197	0.364	0.269	5.31190231415152e-09	MAX	CD14_mds-ctl
3.25778178590196e-13	0.580037107626845	0.349	0.252	7.83789719870153e-09	RFC1	CD14_mds-ctl
7.72635405217531e-12	0.57780473564295	0.454	0.362	1.85888352141286e-07	MAPRE1	CD14_mds-ctl
3.51976616565149e-07	0.57600484004496	0.338	0.271	0.00846820541794091	GRPEL1	CD14_mds-ctl
8.20183360072388e-14	0.572795321508489	0.342	0.253	1.97327914599816e-09	SLC9A3R1	CD14_mds-ctl
7.06588431941538e-10	0.571899568705621	0.472	0.385	1.69998110840815e-05	ATOX1	CD14_mds-ctl
1.71820293299402e-10	0.568620564981656	0.279	0.201	4.13382443649031e-06	MRPS36	CD14_mds-ctl
4.48561363052587e-25	0.567653014958602	0.305	0.181	1.07919378336822e-20	SLIRP	CD14_mds-ctl
5.02631542852644e-09	0.566971275434288	0.28	0.207	0.000120928122894918	TBCB	CD14_mds-ctl
8.68737320415077e-09	0.566196823388052	0.356	0.283	0.000209009511918663	RBM27	CD14_mds-ctl
1.53960885847718e-11	0.566037069452218	0.262	0.181	3.70414495261024e-07	PTPN7	CD14_mds-ctl
6.02266420018814e-29	0.565464622730269	0.317	0.179	1.44899277992326e-24	PYROXD1	CD14_mds-ctl
4.01382964893456e-08	0.564420564528238	0.376	0.307	0.000965687275237167	TMEM256	CD14_mds-ctl
1.1408235560475e-06	0.564137198459561	0.435	0.371	0.0274470739349467	ANKRD13D	CD14_mds-ctl
2.26373022600488e-31	0.561227077432158	0.3	0.158	5.44630855074515e-27	MIEN1	CD14_mds-ctl
1.85795529634998e-07	0.557597414878816	0.679	0.629	0.00447005464748842	UBE2D1	CD14_mds-ctl
1.50841597765069e-07	0.557558559260459	0.271	0.206	0.0036290980006298	TOX4	CD14_mds-ctl
1.84994892268467e-13	0.55669385355956	0.3	0.206	4.45079211308706e-09	COX19	CD14_mds-ctl
1.11260063593395e-08	0.555518968382273	0.31	0.24	0.000267680586999349	PUF60	CD14_mds-ctl
9.95678946335648e-09	0.555199179863749	0.449	0.376	0.000239550397698894	OTUB1	CD14_mds-ctl
4.44037004187111e-14	0.554714003985179	0.257	0.17	1.06830862837377e-09	TENT4B	CD14_mds-ctl
1.08402535361179e-24	0.553939043551541	0.448	0.313	2.60805659825461e-20	NFIL3	CD14_mds-ctl
2.39989576987492e-10	0.553576227132705	0.324	0.246	5.77390923274207e-06	USP47	CD14_mds-ctl
6.62531871465864e-07	0.552477406007713	0.419	0.354	0.0159398542955972	MAP4K4	CD14_mds-ctl
3.44126674818662e-15	0.546839813255286	0.318	0.22	8.27934366946219e-11	DDA1	CD14_mds-ctl
1.79712830613337e-10	0.546343799812208	0.342	0.259	4.32371099172627e-06	PHF11	CD14_mds-ctl
2.59793170393042e-24	0.545622402861047	0.466	0.328	6.25036388648619e-20	RNF139	CD14_mds-ctl
8.04542377453929e-15	0.545378169261295	0.423	0.322	1.93564850591641e-10	MAGOH	CD14_mds-ctl
1.05641791397889e-06	0.545269997341489	0.404	0.346	0.0254163585924182	SMS	CD14_mds-ctl
5.07703996286567e-08	0.539990421976286	0.361	0.29	0.00122148504466585	TBK1	CD14_mds-ctl
7.91788089421601e-08	0.534326464146433	0.388	0.317	0.00190496296433943	MDH2	CD14_mds-ctl
2.50072643234849e-08	0.533019036007054	0.45	0.382	0.000601649772358724	UBE2L3	CD14_mds-ctl
1.29745775773137e-12	0.530419567276276	0.274	0.188	3.1215536193259e-08	SMAD3	CD14_mds-ctl
4.54090235060704e-10	0.530009460903922	0.261	0.187	1.09249569653255e-05	BUD23	CD14_mds-ctl
8.91744250226984e-11	0.529491370927781	0.446	0.363	2.1454474916211e-06	WDR45B	CD14_mds-ctl
3.66972236942028e-15	0.528932441314102	0.418	0.312	8.82898504858825e-11	ZNF281	CD14_mds-ctl
1.83128056740851e-24	0.527272192114627	0.262	0.143	4.40587791712813e-20	MEX3C	CD14_mds-ctl
2.25285157248356e-22	0.524415331531653	0.289	0.171	5.42013559823821e-18	DUSP12	CD14_mds-ctl
2.39590444152563e-15	0.5225280180961	0.352	0.249	5.7643064958665e-11	NXF1	CD14_mds-ctl
3.23447590784376e-12	0.522100881598144	0.342	0.253	7.7818255866813e-08	DERL1	CD14_mds-ctl
1.61346742390006e-10	0.522006863115388	0.423	0.337	3.88184127516116e-06	PSMD8	CD14_mds-ctl
8.47367241839789e-13	0.520409442556765	0.305	0.215	2.03868084714235e-08	GCH1	CD14_mds-ctl
1.34723635550255e-15	0.519708192407049	0.322	0.223	3.24131594770358e-11	BCL10	CD14_mds-ctl
1.14300308158435e-18	0.516581633095769	0.27	0.166	2.74995111398378e-14	KANSL2	CD14_mds-ctl
4.3332708249854e-10	0.514773671816761	0.435	0.355	1.04254162778324e-05	BAX	CD14_mds-ctl
1.04623598474176e-09	0.514330263445255	0.49	0.407	2.5171391556902e-05	SRSF6	CD14_mds-ctl
1.84696253050484e-18	0.510623221359906	0.287	0.182	4.4436071521416e-14	KIF22	CD14_mds-ctl
7.28013039418169e-15	0.509762292603476	0.663	0.57	1.75152657153617e-10	TMEM258	CD14_mds-ctl
3.22838762826725e-07	0.50931584198142	0.325	0.263	0.00776717779484818	CSNK1D	CD14_mds-ctl
9.32621258423695e-14	0.508258396949003	0.403	0.306	2.24379348564157e-09	VPS4B	CD14_mds-ctl
4.33699806279512e-10	0.503981844554249	0.4	0.316	1.04343836392788e-05	BTF3L4	CD14_mds-ctl
4.54566965149973e-14	0.501951355146522	0.294	0.2	1.09364266145432e-09	FBXO33	CD14_mds-ctl
1.99417140201862e-18	0.500958734832558	0.957	0.942	4.7977769761166e-14	AIF1	CD14_mds-ctl
5.78840022264054e-23	0.498882903209488	0.378	0.25	1.39263120956509e-18	SREK1IP1	CD14_mds-ctl
1.9987353230963e-09	0.495949381856183	0.387	0.309	4.80875731383738e-05	SUZ12	CD14_mds-ctl
8.36830542552387e-15	0.495270921888696	0.447	0.344	2.01333060232679e-10	SAP30BP	CD14_mds-ctl
8.9542175646893e-11	0.492908403337791	0.293	0.214	2.1542952038886e-06	TAF11	CD14_mds-ctl
1.40081241775771e-06	0.491945554612385	0.283	0.224	0.0337021459588327	UTY	CD14_mds-ctl
9.93625978445139e-10	0.490231298122648	0.33	0.252	2.39056474154116e-05	DNAJC2	CD14_mds-ctl
1.5635064004864e-11	0.487850796264383	0.413	0.324	3.76164004893023e-07	UBE2N	CD14_mds-ctl
8.55966273278775e-34	0.485518090165399	0.337	0.182	2.0593692568814e-29	TWF1	CD14_mds-ctl
1.78172441820917e-20	0.485187376666245	0.252	0.145	4.28665077776944e-16	DEF8	CD14_mds-ctl
3.80447780735714e-08	0.483554686703055	0.385	0.313	0.000915319315672054	MOB4	CD14_mds-ctl
8.49830102409377e-16	0.483507381524596	0.265	0.171	2.04460624338672e-11	SUCO	CD14_mds-ctl
9.06854918325813e-11	0.483413139821414	0.346	0.262	2.18180224800007e-06	UBE2A	CD14_mds-ctl
2.42334015223648e-07	0.481841207754096	0.504	0.434	0.00583031407226575	UBE2V1	CD14_mds-ctl
1.98916800989113e-19	0.481402814427486	0.286	0.176	4.78573931499707e-15	CIAO2B	CD14_mds-ctl
1.11012142302523e-08	0.480396516882555	0.27	0.2	0.000267084113165639	C18orf25	CD14_mds-ctl
1.27697215250841e-10	0.479443624882128	0.276	0.199	3.07226730171998e-06	PDE12	CD14_mds-ctl
1.98640151174878e-08	0.479399478085647	0.461	0.388	0.00047790833971164	KDM2A	CD14_mds-ctl
3.09364872462228e-16	0.477638011269807	0.264	0.167	7.44300946656874e-12	MED17	CD14_mds-ctl
9.54456525166405e-09	0.477334642265653	0.34	0.269	0.000229632695389785	ZFR	CD14_mds-ctl
1.20139431446093e-14	0.473323481638184	0.366	0.274	2.89043458116156e-10	SNRPC	CD14_mds-ctl
4.94834396426768e-11	0.47329759846784	0.312	0.229	1.19052207436316e-06	RAB3GAP1	CD14_mds-ctl
5.98235385748366e-10	0.470745325140813	0.274	0.202	1.43929451457199e-05	MYDGF	CD14_mds-ctl
6.83011589179135e-07	0.469587358674188	0.372	0.304	0.0164325758240608	RAD23A	CD14_mds-ctl
7.6071430056278e-08	0.469454659862043	0.295	0.227	0.00183020253572399	SSNA1	CD14_mds-ctl
1.58780506960734e-07	0.468809154434781	0.452	0.392	0.00382010021696829	SRP19	CD14_mds-ctl
1.61525125478031e-13	0.468706527317362	0.349	0.256	3.88613299387595e-09	RIF1	CD14_mds-ctl
3.14527984541989e-07	0.466476518397293	0.29	0.226	0.00756722878009571	GNPTAB	CD14_mds-ctl
3.81575689231469e-07	0.466362577454142	0.302	0.239	0.00918032950721992	FAM76B	CD14_mds-ctl
2.32017972475198e-09	0.464920558616082	0.398	0.316	5.58212039978079e-05	LSM12	CD14_mds-ctl
8.19704370827697e-08	0.464747296883993	0.416	0.35	0.00197212674577436	HOTAIRM1	CD14_mds-ctl
3.69825963016487e-09	0.463952271110619	0.334	0.261	8.89764284421367e-05	KPNA3	CD14_mds-ctl
1.5016149072332e-20	0.462530313972328	0.654	0.546	3.61273530531235e-16	RTRAF	CD14_mds-ctl
9.89726678533041e-13	0.462286042325107	0.27	0.185	2.38118341588264e-08	NDUFA9	CD14_mds-ctl
2.74432545532232e-20	0.462117388902108	0.295	0.183	6.60257261295996e-16	SS18L2	CD14_mds-ctl
2.80625220617372e-13	0.461215203665478	0.651	0.586	6.75156218283336e-09	PTGES3	CD14_mds-ctl
2.37032834611124e-07	0.460265454736839	0.333	0.269	0.00570277296790904	RELB	CD14_mds-ctl
1.40460283820389e-15	0.457911878952618	0.328	0.228	3.37933396843474e-11	PFDN4	CD14_mds-ctl
7.01340297851497e-07	0.456633996298903	0.229	0.29	0.0168735462260092	CTNNA1	CD14_mds-ctl
3.17455183542233e-07	0.455437555383627	0.291	0.229	0.00763765426084259	TFAM	CD14_mds-ctl
9.19948297531292e-09	0.455287347010571	0.279	0.207	0.000221330360903054	COPS8	CD14_mds-ctl
6.88276715413707e-07	0.453936213007073	0.404	0.339	0.0165592494961384	PILRA	CD14_mds-ctl
9.06216293771426e-13	0.450533230269083	0.254	0.171	2.18026578118467e-08	RNF220	CD14_mds-ctl
1.89271113449871e-13	0.449749558005446	0.304	0.212	4.55367371849044e-09	GTF2F1	CD14_mds-ctl
3.52032223871063e-08	0.448441824752608	0.784	0.744	0.000846954327411391	ATP5F1D	CD14_mds-ctl
6.24029828119747e-07	0.444010488281169	0.308	0.247	0.015013533634733	C5orf24	CD14_mds-ctl
1.91298493149183e-18	0.442444754497897	0.419	0.305	4.60245044667619e-14	SBNO1	CD14_mds-ctl
1.17330914165936e-10	0.440206011280318	0.277	0.2	2.82286446391826e-06	DIPK2A	CD14_mds-ctl
2.93123871360147e-11	0.438639660450424	0.33	0.243	7.05226722105377e-07	NDUFC1	CD14_mds-ctl
4.65928798501492e-11	0.437149135893438	0.268	0.188	1.12097809631474e-06	AC025159.1	CD14_mds-ctl
1.6338837940594e-12	0.4370333723965	0.285	0.199	3.93096102012752e-08	PSMD9	CD14_mds-ctl
3.30309090084128e-14	0.436882867158771	0.321	0.22	7.94690639833403e-10	PFDN1	CD14_mds-ctl
4.58761513557327e-07	0.434795894056396	0.38	0.314	0.0110373432546757	CAPRIN1	CD14_mds-ctl
9.08132679624709e-14	0.431813472334371	0.309	0.216	2.18487641390909e-09	OSER1	CD14_mds-ctl
2.21369401884701e-13	0.430909084399762	0.294	0.205	5.32592643994402e-09	POLR2K	CD14_mds-ctl
4.27715729680297e-15	0.429844193588028	0.271	0.176	1.02904127403783e-10	USF3	CD14_mds-ctl
1.62525252402313e-10	0.428812122691546	0.621	0.55	3.91019504754724e-06	ATP5F1C	CD14_mds-ctl
4.78274161192684e-08	0.428098916859112	0.355	0.283	0.00115067980441348	PATL1	CD14_mds-ctl
4.48253307139497e-22	0.427389924035017	0.276	0.162	1.07845263164692e-17	EMC6	CD14_mds-ctl
7.03175416335949e-10	0.424223756185407	0.309	0.232	1.69176973416266e-05	AKR1A1	CD14_mds-ctl
2.25289728484595e-18	0.424127890698339	0.337	0.224	5.42024557761086e-14	TSN	CD14_mds-ctl
3.67600418047291e-14	0.422859998466728	0.331	0.232	8.84409845779978e-10	NHP2	CD14_mds-ctl
5.61400601456421e-15	0.419428601512526	0.291	0.195	1.350673707044e-10	EHD4	CD14_mds-ctl
8.19989404633121e-10	0.418361345924544	0.319	0.237	1.97281250860683e-05	PRRC2A	CD14_mds-ctl
5.22170982454258e-27	0.417758114702114	0.279	0.148	1.2562911666867e-22	ESCO1	CD14_mds-ctl
1.2239172438455e-08	0.417623324763269	0.53	0.456	0.00029446224969679	PRDX6	CD14_mds-ctl
2.01982616184428e-14	0.413817246073246	0.3	0.208	4.85949976278115e-10	MRPL44	CD14_mds-ctl
5.70563177705678e-08	0.410409392996744	0.405	0.337	0.00137271794924209	ATP11B	CD14_mds-ctl
2.57826396784469e-14	0.409266485907698	0.403	0.302	6.20304528023754e-10	MFSD14A	CD14_mds-ctl
1.09367249084805e-06	0.408527761448871	0.253	0.195	0.0263126664573132	ARID3A	CD14_mds-ctl
1.65361231297032e-06	0.4058508830082	0.262	0.204	0.0397842586377528	CEBPZOS	CD14_mds-ctl
8.8716635324579e-17	0.405246618533357	0.375	0.269	2.13443352927405e-12	EIF6	CD14_mds-ctl
5.43682303008501e-09	0.405019503387187	0.312	0.238	0.000130804525280815	RMND5A	CD14_mds-ctl
1.29372664018139e-15	0.404646473008734	0.272	0.177	3.11257692361241e-11	CNPPD1	CD14_mds-ctl
2.52744511389583e-10	0.404199163791446	0.442	0.356	6.08078019952197e-06	BCL7B	CD14_mds-ctl
1.2572349840418e-06	0.404023278256469	0.377	0.312	0.0302478164810617	FBXL3	CD14_mds-ctl
1.5541252319996e-07	0.403389788254576	0.484	0.415	0.00373906989566784	PSMA4	CD14_mds-ctl
1.25486389431313e-07	0.399682636291318	0.284	0.22	0.00301907704332795	SIRT7	CD14_mds-ctl
9.05769952959127e-12	0.398377847335697	0.298	0.214	2.17919192982436e-07	COPS3	CD14_mds-ctl
2.00684397945701e-16	0.39795510307284	0.268	0.17	4.82826593017561e-12	TAF13	CD14_mds-ctl
3.38098984812826e-16	0.396976882431099	0.341	0.238	8.13432347561179e-12	CBX4	CD14_mds-ctl
4.53467830917157e-17	0.396439621340705	0.283	0.18	1.09099825440359e-12	NCK1	CD14_mds-ctl
1.13426141795532e-11	0.396161113884218	0.315	0.228	2.72891954545869e-07	ANKRD49	CD14_mds-ctl
9.38623534840003e-10	0.395137504198132	0.676	0.6	2.25823436247156e-05	RAB1A	CD14_mds-ctl
6.16844468100486e-12	0.394209570438432	0.428	0.335	1.48406610580296e-07	RALY	CD14_mds-ctl
2.42226435595545e-12	0.392295153585532	0.287	0.2	5.82772581399323e-08	VTI1A	CD14_mds-ctl
2.68209998772373e-14	0.391915283563952	0.262	0.17	6.45286436046452e-10	MFSD10	CD14_mds-ctl
1.67348928693058e-06	0.39081241889273	0.338	0.276	0.0402624787542629	MTHFR	CD14_mds-ctl
1.0077830290405e-12	0.389766621929595	0.262	0.176	2.42462518956853e-08	NUP54	CD14_mds-ctl
2.901655718451e-07	0.38782996884637	0.252	0.192	0.00698109349302126	ACBD5	CD14_mds-ctl
5.66225470172854e-12	0.386432762246138	0.259	0.177	1.36228185868887e-07	NAA60	CD14_mds-ctl
3.03678878129984e-08	0.385718662876727	0.274	0.209	0.000730621012892929	SPAG7	CD14_mds-ctl
4.92384434282671e-13	0.385396343117945	0.283	0.195	1.18462771044068e-08	PRELID3B	CD14_mds-ctl
9.01919370616916e-07	0.383703716768325	0.356	0.292	0.0216992781376724	FOXN2	CD14_mds-ctl
8.98958930759553e-12	0.383001539319863	0.318	0.23	2.16280529151441e-07	DCUN1D1	CD14_mds-ctl
9.66844760830425e-16	0.382416509766305	0.72	0.648	2.32613181008192e-11	EIF3F	CD14_mds-ctl
3.80856379744438e-14	0.379609508683013	0.404	0.3	9.16302364027145e-10	ZNF800	CD14_mds-ctl
2.31160464031853e-10	0.375827107820531	0.406	0.319	5.56148960414236e-06	SZRD1	CD14_mds-ctl
2.30248474111714e-10	0.372004719327919	0.259	0.183	5.53954803865373e-06	TP53BP2	CD14_mds-ctl
5.48555456264132e-07	0.368627486583318	0.357	0.292	0.0131976957222587	TXNL1	CD14_mds-ctl
9.10572302824629e-17	0.368021191127151	0.455	0.34	2.19074590336577e-12	TMEM9B	CD14_mds-ctl
4.61210114587151e-10	0.367229167581333	0.256	0.18	1.10962541468523e-05	SULT1A1	CD14_mds-ctl
3.72277410779778e-07	0.366826929074261	0.278	0.217	0.00895662222595067	HPS1	CD14_mds-ctl
6.15295308271374e-12	0.366477803929373	0.297	0.209	1.4803389821701e-07	POLDIP3	CD14_mds-ctl
3.40897761594287e-12	0.365811325100675	0.391	0.296	8.20165924619695e-08	JDP2	CD14_mds-ctl
9.06626879737543e-07	0.364850226754527	0.29	0.228	0.0218125360996056	TRAPPC2L	CD14_mds-ctl
3.11315325773374e-09	0.362093980838517	0.3	0.225	7.48993542278159e-05	TMEM147	CD14_mds-ctl
2.33806023606978e-10	0.359074074895336	0.324	0.243	5.62513912196029e-06	NUDT21	CD14_mds-ctl
5.6735990581111e-21	0.358360627995562	0.859	0.807	1.36501119739095e-16	UQCR11	CD14_mds-ctl
5.03233871025766e-11	0.356957148456913	0.278	0.199	1.21073037030089e-06	CBLL1	CD14_mds-ctl
9.66875810308121e-09	0.354519944059943	0.388	0.312	0.000232620651202031	IL6ST	CD14_mds-ctl
6.9127169083719e-10	0.353811076428205	0.493	0.413	1.6631305609852e-05	NDUFB4	CD14_mds-ctl
8.13240321889018e-13	0.351737538258162	0.478	0.386	1.95657489043279e-08	WDFY1	CD14_mds-ctl
2.04921213975555e-07	0.350443632772736	0.622	0.546	0.00493019948703788	SNHG8	CD14_mds-ctl
4.52024321742393e-09	0.350028571917829	0.379	0.301	0.000108752531568002	TENT2	CD14_mds-ctl
2.60597750781227e-11	0.347889052326134	0.301	0.217	6.26972128604554e-07	NDUFA6	CD14_mds-ctl
4.94594107196722e-11	0.346270286765415	0.261	0.183	1.18994396250459e-06	UBE2L6	CD14_mds-ctl
1.53286602028115e-10	0.346007672746941	0.27	0.193	3.68792235819442e-06	MRPS15	CD14_mds-ctl
5.78645700832842e-09	0.345637938844319	0.28	0.208	0.000139216369163373	NR1H2	CD14_mds-ctl
3.26712002266187e-07	0.344096704606129	0.276	0.213	0.00786036406252219	FUNDC2	CD14_mds-ctl
4.92700667692981e-10	0.342685382608474	0.257	0.184	1.18538853640254e-05	SENP5	CD14_mds-ctl
6.38064961302457e-07	0.341651948331049	0.431	0.364	0.0153512049039758	CTDSP2	CD14_mds-ctl
6.23852085062036e-10	0.340371996751015	0.26	0.187	1.50092573145075e-05	OSBP	CD14_mds-ctl
1.9096763595072e-06	0.339118512817867	0.318	0.258	0.0459449035333838	IDH3B	CD14_mds-ctl
8.39730932754192e-07	0.338334060137285	0.276	0.216	0.0202030865111331	CEP95	CD14_mds-ctl
1.503349924116e-12	0.334677351772859	0.494	0.399	3.61690958243068e-08	LGALS9	CD14_mds-ctl
1.40952710483487e-16	0.331864224239613	0.584	0.474	3.39118126152221e-12	SP3	CD14_mds-ctl
1.64121296592234e-10	0.330977737346889	0.317	0.235	3.94859427471256e-06	ASXL1	CD14_mds-ctl
2.6569679268565e-07	0.326322523645813	0.28	0.219	0.00639239913522405	UFD1	CD14_mds-ctl
4.65499920149134e-07	0.322245046313148	0.252	0.193	0.011199462578868	MAP2K1	CD14_mds-ctl
3.04165249671439e-07	0.322096814871255	0.305	0.242	0.00731791174184516	ANP32E	CD14_mds-ctl
2.0670748382376e-08	0.321103514849152	0.342	0.272	0.000497317535331584	NUDT4	CD14_mds-ctl
7.77409654858219e-13	0.317822080189589	0.304	0.212	1.87036988862339e-08	TRAPPC10	CD14_mds-ctl
3.05712368306791e-09	0.313397396823427	0.357	0.281	7.35513386909308e-05	PSMB7	CD14_mds-ctl
2.59929800672648e-08	0.3117637059408	0.293	0.225	0.000625365107438324	SDHB	CD14_mds-ctl
4.94969927488746e-08	0.311717615619255	0.533	0.453	0.00119084814854517	TMED2	CD14_mds-ctl
9.835170216357e-07	0.309690579753318	0.39	0.325	0.0236624360235333	MMP24OS	CD14_mds-ctl
2.3054555035089e-07	0.308586386054701	0.262	0.201	0.00554669539589207	PITHD1	CD14_mds-ctl
2.96287593259997e-11	0.306309286271774	0.349	0.265	7.12838320624226e-07	TTC14	CD14_mds-ctl
1.77446841056553e-07	0.304298150170107	0.308	0.244	0.0042691935489796	UBN1	CD14_mds-ctl
7.38895356740699e-13	0.303375897117473	0.384	0.293	1.77770833878245e-08	MRPL52	CD14_mds-ctl
2.15988288582168e-20	0.303356338990262	0.617	0.495	5.19646223499838e-16	CHD2	CD14_mds-ctl
8.62741122550595e-09	0.302955567176084	0.254	0.185	0.000207566886674448	RAE1	CD14_mds-ctl
1.19054549875686e-10	0.302295124146773	0.297	0.216	2.86433341545914e-06	RCC2	CD14_mds-ctl
7.58474480664701e-18	0.301360426865399	0.406	0.287	1.8248137530312e-13	ANAPC11	CD14_mds-ctl
3.99454756402334e-09	0.301106750462641	0.466	0.543	9.61048198428375e-05	SP100	CD14_mds-ctl
1.80484938699894e-12	0.299020550200423	0.274	0.187	4.34228714018075e-08	VCPIP1	CD14_mds-ctl
4.78040314338979e-12	0.291293282800038	0.352	0.266	1.15011719226815e-07	CLDND1	CD14_mds-ctl
1.43765070695152e-06	0.28482389760493	0.32	0.263	0.0345884383585466	UBE2G1	CD14_mds-ctl
6.35639484940804e-08	0.282072827129971	0.765	0.678	0.00152928503681908	DNAJB6	CD14_mds-ctl
1.69104881612037e-08	0.280257207044108	0.282	0.21	0.0004068494346704	TXNDC11	CD14_mds-ctl
6.50096924691829e-14	0.278260527607468	0.296	0.202	1.56406819111607e-09	SMIM3	CD14_mds-ctl
1.04769717484469e-11	0.27512882961932	0.255	0.175	2.52065463295883e-07	SYS1	CD14_mds-ctl
8.71770209426214e-09	0.27380944539273	0.286	0.216	0.000209739194685853	LUC7L	CD14_mds-ctl
1.03658812825647e-06	0.273285971963743	0.288	0.229	0.0249392737777223	MCTS1	CD14_mds-ctl
4.89234285939354e-10	0.271107281452165	0.339	0.255	1.17704876854149e-05	MTMR14	CD14_mds-ctl
4.9602267280269e-07	0.270043538126019	0.346	0.281	0.0119338094849599	TXNL4A	CD14_mds-ctl
3.9747701522562e-08	0.269585349708924	0.279	0.21	0.000956289950931319	AC104695.4	CD14_mds-ctl
2.77467053456347e-08	0.269521197795163	0.252	0.185	0.000667557983910626	PSMC3	CD14_mds-ctl
7.09621635876876e-09	0.256626925136995	0.353	0.273	0.000170727869375618	CPSF6	CD14_mds-ctl
9.95048578051457e-10	0.253749750913688	0.328	0.248	2.393987373934e-05	KAT7	CD14_mds-ctl
6.64867050095028e-08	0.252518033960557	0.308	0.242	0.00159960363582363	GTF3C6	CD14_mds-ctl
