# Supplementary material for: VEXAS syndrome is characterized by inflammasome activation and monocyte dysregulation
Source: Nat Commun. 2024 Jan 30;15:910. doi: 10.1038/s41467-024-44811-4 (PMC10828464; doi:10.1038/s41467-024-44811-4)
Supplement: Supplementary file 6 — Source Data [file 41467_2024_44811_MOESM6_ESM.zip › Source_DATA_KOSMIDER/Raw_DATA_KOSMIDER_Fig6/CD14_vexas-ctl_DOWN.csv]

p_val	avg_log2FC	pct.1	pct.2	p_val_adj	GeneName	cluster
1.52531647395149e-07	-0.298837586421956	0.38	0.543	0.00366975890467988	SRSF9	CD14_vexas-ctl
4.19148575899773e-07	-0.33006888898384	0.201	0.35	0.0100842955875726	EPN1	CD14_vexas-ctl
2.65815638787102e-07	-0.353018202503095	0.113	0.251	0.00639525845357889	PTPRJ	CD14_vexas-ctl
1.67240720738517e-15	-0.353639822574066	0.266	0.516	4.02364450024797e-11	LAMP1	CD14_vexas-ctl
4.95431267675859e-09	-0.36129447361938	0.208	0.39	0.000119195808690135	BCAP31	CD14_vexas-ctl
1.55193942901179e-08	-0.410803346516362	0.117	0.275	0.000373381107225946	APP	CD14_vexas-ctl
7.88528709190758e-09	-0.419154786695934	0.27	0.466	0.000189712122144204	PABPC4	CD14_vexas-ctl
1.7854145688376e-07	-0.423429633720675	0.153	0.31	0.00429552891116638	VTI1B	CD14_vexas-ctl
6.54278022477102e-07	-0.4244304662125	0.274	0.457	0.0157412749427766	SCP2	CD14_vexas-ctl
3.18778282332167e-07	-0.436961923428309	0.128	0.273	0.00766948669462961	RAB1B	CD14_vexas-ctl
2.84425147865436e-07	-0.439848834297708	0.12	0.264	0.00684298463249452	SF3B4	CD14_vexas-ctl
8.17743193410127e-07	-0.45973052440349	0.117	0.252	0.0196740834902542	PPP2R5A	CD14_vexas-ctl
4.57872180512872e-08	-0.478097866436084	0.588	0.753	0.00110159467909592	MOB1A	CD14_vexas-ctl
1.25094047689237e-06	-0.487832615252519	0.263	0.411	0.0300963769335535	C19orf38	CD14_vexas-ctl
3.31409580173835e-09	-0.492920324385287	0.124	0.293	7.9733830894023e-05	PLEKHO2	CD14_vexas-ctl
6.04622852175055e-07	-0.493837078703345	0.19	0.34	0.0145466212004796	CPQ	CD14_vexas-ctl
1.02300001811686e-09	-0.506414355888335	0.248	0.44	2.46123574358736e-05	EIF4EBP2	CD14_vexas-ctl
1.29307142896547e-08	-0.506885230465313	0.328	0.542	0.000311100055094801	CKLF	CD14_vexas-ctl
1.44470770207944e-08	-0.509657365436897	0.12	0.281	0.000347582226043291	YOD1	CD14_vexas-ctl
2.47885538882437e-08	-0.511415365105581	0.109	0.266	0.000596387817997255	ARHGAP9	CD14_vexas-ctl
1.90825173284978e-06	-0.524201472237871	0.182	0.327	0.0459106284406329	RASGRP2	CD14_vexas-ctl
1.21696572559289e-07	-0.527021479856909	0.161	0.318	0.00292789783920394	CD33	CD14_vexas-ctl
2.29715634447498e-08	-0.527255143154407	0.117	0.274	0.000552672844917237	PDS5B	CD14_vexas-ctl
1.07327326313895e-06	-0.544240184698789	0.361	0.528	0.0258218814378599	TMEM219	CD14_vexas-ctl
6.42272064212415e-07	-0.56347089398365	0.164	0.307	0.0154524235928865	FLOT2	CD14_vexas-ctl
2.40560273115678e-07	-0.570379523133511	0.109	0.251	0.00578763961089009	GIGYF1	CD14_vexas-ctl
1.9611625909164e-08	-0.577412696988088	0.15	0.314	0.000471836107748577	FGD5-AS1	CD14_vexas-ctl
8.91322973652409e-09	-0.579801085056062	0.182	0.351	0.000214443394231033	EIF4EBP1	CD14_vexas-ctl
4.00321251240789e-08	-0.582909436282909	0.245	0.418	0.000963132898360215	REEP5	CD14_vexas-ctl
1.04821111042675e-07	-0.58873535139646	0.146	0.304	0.00252189111057572	POLR2B	CD14_vexas-ctl
1.74801766857245e-06	-0.589231667187309	0.175	0.318	0.0420555570881846	TWF2	CD14_vexas-ctl
2.22615255005807e-08	-0.60206915782676	0.19	0.362	0.00053559004201847	STX16	CD14_vexas-ctl
2.15817016913078e-08	-0.603179665131027	0.106	0.256	0.000519234160991173	DUSP22	CD14_vexas-ctl
4.38790782273012e-07	-0.620044702905038	0.168	0.312	0.0105568674307064	AKAP9	CD14_vexas-ctl
4.85584320074081e-08	-0.62277541914868	0.117	0.27	0.00116826731566623	ADAM15	CD14_vexas-ctl
1.74171012563808e-07	-0.623348301463078	0.124	0.269	0.00419038039127266	RUFY3	CD14_vexas-ctl
5.63013411191239e-09	-0.630804344894697	0.153	0.326	0.0001354553965985	ATP6V0A1	CD14_vexas-ctl
8.32922234566752e-12	-0.631645612380002	0.449	0.621	2.00392760414415e-07	STMP1	CD14_vexas-ctl
2.66615167029775e-10	-0.635424582053445	0.106	0.284	6.41449430356937e-06	AMFR	CD14_vexas-ctl
6.31406486305423e-07	-0.640719656926035	0.299	0.448	0.0151910086540222	ATG3	CD14_vexas-ctl
1.80918715199301e-06	-0.644794477645586	0.398	0.536	0.0435272336897999	DDX39B	CD14_vexas-ctl
2.02049482187527e-06	-0.650941527401279	0.15	0.281	0.0486110849194971	TMX1	CD14_vexas-ctl
2.83807114311909e-14	-0.657631527960646	0.442	0.656	6.82811536323022e-10	MYO1F	CD14_vexas-ctl
1.84421809018257e-06	-0.659501494626942	0.186	0.323	0.0443700430317024	MORC3	CD14_vexas-ctl
1.0287869981984e-07	-0.660067306217321	0.142	0.301	0.00247515863896553	CIAO2A	CD14_vexas-ctl
9.03119085695383e-08	-0.66309505261977	0.175	0.335	0.00217281420827452	NDUFAB1	CD14_vexas-ctl
5.78237521493717e-09	-0.667964310897769	0.416	0.591	0.000139118165296173	HNRNPH3	CD14_vexas-ctl
1.13036895340573e-06	-0.668751234686999	0.164	0.303	0.0271955466499884	STARD7	CD14_vexas-ctl
1.3734431124863e-07	-0.669412350869931	0.124	0.27	0.00330436678433079	AC096667.1	CD14_vexas-ctl
5.16349082370367e-08	-0.677907223262383	0.161	0.321	0.00124228425727487	PRKD3	CD14_vexas-ctl
1.56765796930099e-06	-0.683528975705623	0.186	0.334	0.0377162830834126	CCT6A	CD14_vexas-ctl
9.85164415405152e-09	-0.69036538357537	0.139	0.303	0.000237020706702326	ITGAE	CD14_vexas-ctl
5.81362514498345e-08	-0.694897223625477	0.109	0.26	0.00139870007363157	PGGT1B	CD14_vexas-ctl
1.03656319997441e-06	-0.70455340668245	0.128	0.257	0.0249386740281842	CAB39	CD14_vexas-ctl
3.47261721499639e-09	-0.706797866876789	0.12	0.284	8.35476975755982e-05	SMG7	CD14_vexas-ctl
8.14231506288773e-07	-0.709772011114272	0.12	0.251	0.0195895958098016	ANO6	CD14_vexas-ctl
5.29190214394248e-07	-0.713908857538973	0.19	0.339	0.0127317873681112	SOS2	CD14_vexas-ctl
1.02088066131402e-16	-0.721475682214193	0.27	0.556	2.4561367830554e-12	LY86	CD14_vexas-ctl
4.52058804399684e-08	-0.721671293843274	0.117	0.269	0.0010876082775052	UBP1	CD14_vexas-ctl
9.84776268081277e-07	-0.726902267092794	0.161	0.304	0.0236927322337674	CD86	CD14_vexas-ctl
2.04820170089395e-07	-0.727999257143985	0.128	0.269	0.00492776847218075	RNF141	CD14_vexas-ctl
1.91081736563819e-08	-0.730126375407994	0.146	0.303	0.000459723549998891	ATP11A	CD14_vexas-ctl
8.88058697163485e-11	-0.732113077090747	0.135	0.328	2.13658041950563e-06	RASSF4	CD14_vexas-ctl
3.44976718212171e-10	-0.747056440382915	0.212	0.411	8.29979486346661e-06	ARL5A	CD14_vexas-ctl
4.92636160806588e-12	-0.747685724744199	0.157	0.371	1.18523333928457e-07	ANKRD13D	CD14_vexas-ctl
1.20894123124296e-08	-0.747696499753645	0.139	0.303	0.000290859170824743	RNF168	CD14_vexas-ctl
5.32111065812555e-07	-0.750690888423542	0.117	0.254	0.0128020601323843	DPP8	CD14_vexas-ctl
1.10868364167869e-06	-0.757830877125978	0.197	0.341	0.0266738197351475	CCDC88B	CD14_vexas-ctl
5.14226947265431e-12	-0.759619858817923	0.131	0.331	1.2371786124259e-07	BAZ2B	CD14_vexas-ctl
4.16049734001219e-07	-0.761097985200337	0.234	0.387	0.0100097405503353	SOAT1	CD14_vexas-ctl
7.38683269647167e-07	-0.76294990273829	0.226	0.375	0.0177719807844412	HADHB	CD14_vexas-ctl
5.21492824659651e-07	-0.763307227485297	0.128	0.265	0.0125465958684865	ZNF652	CD14_vexas-ctl
1.06862281244594e-06	-0.764700594649308	0.277	0.419	0.0257099962446369	SULF2	CD14_vexas-ctl
1.40349730913272e-07	-0.765864056370265	0.23	0.386	0.0033766741760424	DHRS7	CD14_vexas-ctl
1.02257261555713e-07	-0.766221408489751	0.124	0.267	0.00246020745576889	MAN2C1	CD14_vexas-ctl
5.52575549066768e-07	-0.766746479337868	0.139	0.281	0.0132944151349974	TMEM154	CD14_vexas-ctl
6.32700148479724e-08	-0.770755034149465	0.109	0.257	0.00152221328722737	PHKB	CD14_vexas-ctl
1.30871734075412e-07	-0.771937568064347	0.358	0.537	0.00314864305012034	HADHA	CD14_vexas-ctl
9.47742572706349e-14	-0.776615547326197	0.438	0.675	2.28017385567421e-09	SNX3	CD14_vexas-ctl
7.07525682807672e-07	-0.77697817044318	0.124	0.256	0.0170223604026698	AP5B1	CD14_vexas-ctl
1.66648792568945e-06	-0.779013179710136	0.168	0.3	0.0400940330041624	MAN1A2	CD14_vexas-ctl
4.16150155052799e-08	-0.782467231339759	0.135	0.287	0.00100121565804153	SH3BP1	CD14_vexas-ctl
6.77308330339415e-09	-0.782940863256881	0.139	0.304	0.00016295361119636	STAT2	CD14_vexas-ctl
2.48573622307423e-07	-0.782964446883376	0.117	0.256	0.00598043277909428	ATG16L2	CD14_vexas-ctl
4.50418036798858e-11	-0.783937722771046	0.376	0.58	1.08366075473437e-06	SNX2	CD14_vexas-ctl
5.83959839926956e-10	-0.784044793802735	0.095	0.269	1.40494897888026e-05	TSC22D4	CD14_vexas-ctl
6.55780330669907e-09	-0.785213524175496	0.135	0.3	0.000157774189755873	SLC12A6	CD14_vexas-ctl
1.01278980876874e-07	-0.786724284225052	0.212	0.378	0.00243667100091671	CTBS	CD14_vexas-ctl
3.84363011307619e-08	-0.787571803017589	0.142	0.298	0.000924738968905	PKN2	CD14_vexas-ctl
1.15956552538219e-07	-0.793537692146371	0.197	0.354	0.00278979869751702	MAZ	CD14_vexas-ctl
2.42300582821268e-09	-0.799147717564488	0.157	0.336	5.8295097220969e-05	PLXNC1	CD14_vexas-ctl
7.73079230258768e-12	-0.799504436084256	0.069	0.255	1.85995132007957e-07	TBL1X	CD14_vexas-ctl
1.89015400152065e-10	-0.800557433729429	0.197	0.389	4.54752151225852e-06	NAAA	CD14_vexas-ctl
7.23093600846577e-09	-0.80082623841244	0.124	0.287	0.000173969089427678	CASC4	CD14_vexas-ctl
2.45370275958169e-07	-0.802048185480078	0.212	0.359	0.0059033634692776	PAFAH1B2	CD14_vexas-ctl
2.80863438040737e-07	-0.80275107330212	0.131	0.271	0.00675729345582209	LRCH4	CD14_vexas-ctl
7.02293331031558e-07	-0.805803625909041	0.157	0.296	0.0168964752512882	SBF2	CD14_vexas-ctl
8.10091830900464e-09	-0.808260297639668	0.12	0.277	0.000194899993596343	ATXN3	CD14_vexas-ctl
2.24211291366197e-07	-0.809560907747188	0.124	0.265	0.00539429945897934	PPCS	CD14_vexas-ctl
1.97229105706596e-09	-0.810533346221766	0.131	0.3	4.74513505419499e-05	SVBP	CD14_vexas-ctl
2.02310379885032e-10	-0.811451038344078	0.084	0.257	4.86738542965398e-06	SMIM7	CD14_vexas-ctl
1.02587822640753e-07	-0.812545055477371	0.234	0.395	0.00246816042491388	EPS15	CD14_vexas-ctl
2.61658088852084e-09	-0.812621097409457	0.522	0.735	6.29523195969229e-05	LYN	CD14_vexas-ctl
5.1775935724964e-07	-0.814113376906613	0.146	0.288	0.0124567723760691	PDLIM5	CD14_vexas-ctl
2.90931760674969e-11	-0.819381633543673	0.157	0.353	6.99952723007908e-07	PLXNB2	CD14_vexas-ctl
8.41774777093679e-07	-0.826159658254138	0.175	0.315	0.0202522593620968	NSD1	CD14_vexas-ctl
1.40562295743948e-09	-0.827528190862944	0.099	0.263	3.38178827330365e-05	BICD2	CD14_vexas-ctl
8.53934835071145e-08	-0.82811509975223	0.201	0.361	0.00205448181969767	ACADVL	CD14_vexas-ctl
8.37590992004044e-14	-0.831849824118867	0.091	0.313	2.01516016766253e-09	UBL3	CD14_vexas-ctl
8.86238909131635e-09	-0.839279040939203	0.325	0.504	0.00021322021914798	LBR	CD14_vexas-ctl
3.48413177300883e-07	-0.848906852571577	0.142	0.283	0.00838247263268193	SNX27	CD14_vexas-ctl
2.27055881456345e-07	-0.85162058671036	0.182	0.342	0.0054627374519582	CACUL1	CD14_vexas-ctl
6.86067733812947e-10	-0.854330274918674	0.12	0.291	1.65061036078057e-05	LPCAT2	CD14_vexas-ctl
2.82929368912084e-12	-0.856848045094875	0.102	0.304	6.80699768665584e-08	TET3	CD14_vexas-ctl
2.52445467877695e-07	-0.865228454823159	0.113	0.252	0.00607358551166947	NIBAN1	CD14_vexas-ctl
3.03586367427275e-08	-0.865774380433825	0.135	0.286	0.000730398441393282	TMEM127	CD14_vexas-ctl
2.4428890827724e-07	-0.870606904135799	0.131	0.273	0.00587734684424211	ADCY7	CD14_vexas-ctl
2.65254581472474e-10	-0.873510243334122	0.117	0.298	6.38175997564626e-06	RAB3D	CD14_vexas-ctl
1.05515414734413e-07	-0.874936241187503	0.226	0.384	0.00253859536309523	FYTTD1	CD14_vexas-ctl
5.47782554630946e-08	-0.876803900456139	0.299	0.478	0.00131791004818659	NORAD	CD14_vexas-ctl
1.14658503778737e-08	-0.879567936509112	0.157	0.328	0.000275856894241263	OAZ2	CD14_vexas-ctl
3.37149261757362e-09	-0.879789194913358	0.193	0.366	8.11147408862037e-05	UBXN11	CD14_vexas-ctl
1.22462751875813e-07	-0.881499829754072	0.182	0.343	0.00294633134738019	TMEM165	CD14_vexas-ctl
6.01730523604048e-09	-0.881694406138792	0.113	0.277	0.000144770346673898	RBM6	CD14_vexas-ctl
1.37677152355303e-06	-0.881794918879777	0.19	0.33	0.0331237460851624	USP4	CD14_vexas-ctl
1.2440663598659e-11	-0.885948541976561	0.168	0.378	2.99309925520136e-07	DOK3	CD14_vexas-ctl
5.75665115511702e-08	-0.889550047692446	0.186	0.348	0.0013849927014096	TARDBP	CD14_vexas-ctl
7.88230865823317e-10	-0.891742954827216	0.139	0.319	1.89640464008432e-05	GNB4	CD14_vexas-ctl
1.31140142827922e-07	-0.892287483794905	0.161	0.311	0.00315510069629698	BIN2	CD14_vexas-ctl
6.64874636313539e-08	-0.892543178480611	0.175	0.334	0.00159962188750674	EIF4E3	CD14_vexas-ctl
1.99779533720392e-07	-0.893106677788649	0.336	0.511	0.0048064958017789	NDUFC2	CD14_vexas-ctl
1.61973660365955e-07	-0.894128599078958	0.277	0.442	0.00389692429474452	C9orf72	CD14_vexas-ctl
1.1864512904505e-10	-0.896872957106699	0.139	0.327	2.85448315969487e-06	WASHC4	CD14_vexas-ctl
1.18242539278027e-09	-0.897698661538632	0.182	0.367	2.84479725249005e-05	KDM7A	CD14_vexas-ctl
1.75597143098925e-06	-0.899275765011352	0.128	0.256	0.0422469166581703	RAB27A	CD14_vexas-ctl
9.36805289376469e-07	-0.901015064148376	0.215	0.359	0.0225385984571085	YTHDF2	CD14_vexas-ctl
7.92921528355198e-09	-0.902084960230054	0.128	0.29	0.000190768990506977	PPM1F	CD14_vexas-ctl
1.48687992876498e-07	-0.90567878163707	0.153	0.305	0.00357728442061566	ARHGEF2	CD14_vexas-ctl
1.37449721746812e-10	-0.90655594307055	0.135	0.322	3.30690285550656e-06	SP1	CD14_vexas-ctl
3.39782061091057e-09	-0.91074723970504	0.124	0.292	8.17481660778973e-05	PBRM1	CD14_vexas-ctl
2.36991085210118e-09	-0.912124271738449	0.347	0.525	5.70176851907024e-05	SH3KBP1	CD14_vexas-ctl
9.02720034315659e-09	-0.915065899944178	0.179	0.357	0.000217185413056004	SQOR	CD14_vexas-ctl
2.27781315618811e-11	-0.927091140538489	0.153	0.357	5.48019067247298e-07	HNMT	CD14_vexas-ctl
1.18552220722752e-08	-0.929877174331001	0.533	0.413	0.000285224787836869	DDX24	CD14_vexas-ctl
4.24154466260225e-10	-0.933872775421922	0.285	0.476	1.02047323037548e-05	LYPLA1	CD14_vexas-ctl
3.93202025282828e-09	-0.937076244758886	0.172	0.348	9.46004752627955e-05	DR1	CD14_vexas-ctl
2.13784989915357e-07	-0.937941916029435	0.124	0.264	0.00514345307237358	SUGP2	CD14_vexas-ctl
1.6996134888693e-11	-0.939940337608092	0.124	0.323	4.08910009287066e-07	AGO4	CD14_vexas-ctl
1.75096944726595e-08	-0.942777513715445	0.318	0.503	0.000421265739317714	NUP214	CD14_vexas-ctl
5.36583703714582e-09	-0.954593446181559	0.197	0.374	0.000129096673276691	SPEN	CD14_vexas-ctl
1.05654869129092e-08	-0.954846449409945	0.179	0.35	0.000254195049637682	UNC93B1	CD14_vexas-ctl
5.02333943144797e-09	-0.955642485258705	0.27	0.455	0.000120856523381207	ARHGAP4	CD14_vexas-ctl
1.5508617408639e-12	-0.957738109172477	0.095	0.293	3.73121826234445e-08	NPTN	CD14_vexas-ctl
5.14902055789652e-09	-0.957790670573367	0.128	0.296	0.000123880285602432	NFIC	CD14_vexas-ctl
1.4672559631331e-06	-0.968304748181766	0.23	0.384	0.0353007112170194	M6PR	CD14_vexas-ctl
6.28088947991122e-13	-0.976630055151519	0.442	0.679	1.51111919997184e-08	GDI2	CD14_vexas-ctl
2.56547898748877e-07	-0.977719000636103	0.201	0.351	0.00617228589599923	TRIP12	CD14_vexas-ctl
8.97341478815041e-15	-0.980504942106867	0.131	0.364	2.15891386388111e-10	CTDSP2	CD14_vexas-ctl
1.29271854234041e-07	-0.987198143849135	0.179	0.336	0.0031101515410168	FBXW7	CD14_vexas-ctl
4.59385615048246e-12	-0.991717828720315	0.223	0.438	1.10523585124458e-07	HDGF	CD14_vexas-ctl
1.1762455693343e-11	-0.992490286682268	0.215	0.427	2.82992921526139e-07	RPN1	CD14_vexas-ctl
3.27715406172308e-08	-1.00081758373746	0.19	0.349	0.000788450495709956	ANAPC5	CD14_vexas-ctl
1.37873652269856e-06	-1.00317369376874	0.401	0.548	0.0331710219996047	PTEN	CD14_vexas-ctl
1.23847403877898e-07	-1.00519214038172	0.361	0.523	0.00297964468989834	SF3B2	CD14_vexas-ctl
5.2933548518513e-08	-1.00560139783642	0.504	0.664	0.0012735282438069	TMEM123	CD14_vexas-ctl
3.92138851406435e-08	-1.00576573588953	0.157	0.31	0.000943446862598742	DGKZ	CD14_vexas-ctl
4.04611060431669e-08	-1.0082939080933	0.135	0.29	0.000973453750292553	FEM1B	CD14_vexas-ctl
5.77120118494866e-10	-1.0187811301218	0.099	0.268	1.3884932930868e-05	OSBPL11	CD14_vexas-ctl
1.36678232619181e-08	-1.02320484308751	0.234	0.402	0.000328834159858487	PSTPIP1	CD14_vexas-ctl
6.52831901457125e-12	-1.02573921220313	0.139	0.341	1.5706482717157e-07	PPP1R9B	CD14_vexas-ctl
2.96806537707094e-10	-1.02599777338167	0.091	0.262	7.14086849069498e-06	MAPK14	CD14_vexas-ctl
2.1203756790599e-08	-1.0317568182357	0.164	0.326	0.000510141184625022	RCOR1	CD14_vexas-ctl
2.02113619086441e-11	-1.05233674952138	0.099	0.287	4.86265156160068e-07	KIDINS220	CD14_vexas-ctl
3.01926002684372e-12	-1.05273276329947	0.128	0.329	7.2640376985833e-08	GRK3	CD14_vexas-ctl
1.37992011497184e-13	-1.05274321215294	0.099	0.312	3.31994980461075e-09	TFEC	CD14_vexas-ctl
1.93114073548732e-06	-1.0543179907941	0.347	0.497	0.0464613149550894	SSR3	CD14_vexas-ctl
1.11041382469732e-07	-1.05435519679136	0.186	0.336	0.00267154462083929	SHFL	CD14_vexas-ctl
1.12222849928338e-07	-1.05800848610394	0.307	0.488	0.00269996954642588	CKAP4	CD14_vexas-ctl
3.12432586736195e-08	-1.05877121564171	0.255	0.436	0.000751681560428611	MGAT1	CD14_vexas-ctl
4.38098291820864e-08	-1.06015150919638	0.15	0.305	0.00105402068029182	SGK3	CD14_vexas-ctl
3.15794269135119e-08	-1.06646423210792	0.135	0.286	0.000759769432112182	ARHGAP27	CD14_vexas-ctl
1.78570663015216e-08	-1.06774886769863	0.186	0.351	0.000429623158148309	PKN1	CD14_vexas-ctl
6.08741109688888e-08	-1.07352751239954	0.23	0.391	0.0014645702358005	LPGAT1	CD14_vexas-ctl
7.64135139593119e-12	-1.07604255242623	0.12	0.318	1.83843273234709e-07	UBE2Z	CD14_vexas-ctl
3.74028181235757e-07	-1.07894656969203	0.153	0.295	0.00899874401235109	KIF13A	CD14_vexas-ctl
1.6462249185836e-07	-1.08549976219419	0.245	0.414	0.00396065253162028	ATP6AP1	CD14_vexas-ctl
3.04423533862279e-11	-1.08593941943691	0.245	0.449	7.32412580119257e-07	ARID1A	CD14_vexas-ctl
2.46529861258251e-09	-1.08813634516243	0.252	0.434	5.93126193201226e-05	CTDNEP1	CD14_vexas-ctl
6.17604373167734e-10	-1.08844640153653	0.117	0.294	1.48589436140425e-05	ZFHX3	CD14_vexas-ctl
2.21156948357295e-10	-1.09802340778354	0.172	0.357	5.32081502052816e-06	YPEL2	CD14_vexas-ctl
4.51990646926351e-08	-1.10315721010957	0.274	0.456	0.00108744429744011	WIPF1	CD14_vexas-ctl
2.01637630207962e-07	-1.10831737008005	0.142	0.286	0.00485119974517336	CTBP1	CD14_vexas-ctl
1.63745861031594e-08	-1.10859095146119	0.179	0.343	0.000393956167055912	IREB2	CD14_vexas-ctl
6.52588421055848e-09	-1.11142201445245	0.102	0.258	0.000157006248221826	CD1D	CD14_vexas-ctl
7.52314917286353e-09	-1.11476249737306	0.387	0.585	0.000180999445949924	MAP2K3	CD14_vexas-ctl
1.83665576549026e-07	-1.13498039842314	0.31	0.467	0.00441881010619301	ANP32A	CD14_vexas-ctl
6.91527172335667e-09	-1.13692449963766	0.343	0.506	0.000166374522392238	CD46	CD14_vexas-ctl
3.60469411547692e-13	-1.14349122559744	0.062	0.261	8.67253357242593e-09	WDR11	CD14_vexas-ctl
8.40761969817901e-09	-1.15085539453929	0.128	0.292	0.000202278922318489	SLC24A4	CD14_vexas-ctl
1.04458452176251e-06	-1.15391520722086	0.354	0.508	0.0251316590090841	RAD21	CD14_vexas-ctl
6.47207539208279e-10	-1.15432215638767	0.223	0.41	1.5571166185812e-05	MEF2A	CD14_vexas-ctl
3.17387065156987e-07	-1.16069791562252	0.259	0.416	0.00763601540061194	TRIM8	CD14_vexas-ctl
1.70148925493791e-07	-1.16221084823478	0.117	0.256	0.00409361299845512	TRAF3IP3	CD14_vexas-ctl
1.32773730330471e-15	-1.17196232235091	0.066	0.295	3.19440317802081e-11	KIAA0930	CD14_vexas-ctl
2.94611945510179e-11	-1.17840766506695	0.277	0.477	7.08806879702939e-07	H2AFZ	CD14_vexas-ctl
2.44097648680444e-09	-1.18034495243916	0.19	0.369	5.8727453296028e-05	SPOPL	CD14_vexas-ctl
6.25400247420064e-07	-1.19637892381406	0.277	0.435	0.0150465045526793	TMEM167B	CD14_vexas-ctl
1.04417244635438e-07	-1.20037000573276	0.215	0.374	0.00251217448868401	CTSC	CD14_vexas-ctl
1.61507743845883e-08	-1.20244579878407	0.223	0.385	0.000388571480918811	NR1D2	CD14_vexas-ctl
1.61232091020171e-10	-1.20383708035015	0.08	0.251	3.87908287785429e-06	JAK2	CD14_vexas-ctl
4.93428792948457e-09	-1.21065388333659	0.175	0.345	0.000118714033295469	TMEM33	CD14_vexas-ctl
2.20239731683545e-10	-1.21651744599036	0.23	0.424	5.2987477045744e-06	PTAR1	CD14_vexas-ctl
8.32962155143992e-08	-1.22866260057164	0.113	0.256	0.00200402364906093	ITGAL	CD14_vexas-ctl
2.64685681966472e-08	-1.23036619266611	0.208	0.37	0.000636807282243136	KPNB1	CD14_vexas-ctl
1.3519136776234e-11	-1.23055348534938	0.219	0.421	3.25256911699414e-07	POLE4	CD14_vexas-ctl
9.24103085083243e-09	-1.23273931391303	0.12	0.279	0.000222329961240177	TRPS1	CD14_vexas-ctl
1.72934886911308e-07	-1.24111153238901	0.186	0.35	0.00416064044419916	PRKCSH	CD14_vexas-ctl
1.45855411658253e-11	-1.24976873989505	0.416	0.623	3.50913534908592e-07	ATP5PB	CD14_vexas-ctl
7.09103016644267e-14	-1.25626891781016	0.12	0.337	1.70603094774444e-09	MID1IP1	CD14_vexas-ctl
4.12595722485547e-08	-1.26411827426256	0.664	0.803	0.000992664048727978	GNAS	CD14_vexas-ctl
1.04564466825114e-12	-1.26437475495952	0.226	0.452	2.51571650734543e-08	PIAS1	CD14_vexas-ctl
5.04500179455486e-07	-1.26723990252356	0.285	0.432	0.0121377698175195	TMEM170B	CD14_vexas-ctl
8.77333967354907e-10	-1.26927470250669	0.23	0.422	2.11077779205917e-05	CMIP	CD14_vexas-ctl
4.06584431822511e-25	-1.27344631928593	0.252	0.065	9.78201484521779e-21	RHOH	CD14_vexas-ctl
1.57213572992293e-07	-1.27349350792603	0.255	0.136	0.00378240135262158	NR4A1	CD14_vexas-ctl
1.64281169771202e-08	-1.27767258511813	0.157	0.316	0.000395244066352535	GARS-DT	CD14_vexas-ctl
4.16856296048795e-17	-1.28655300801683	0.051	0.287	1.0029145626638e-12	PROK2	CD14_vexas-ctl
5.20906121880146e-09	-1.29320633366408	0.274	0.443	0.000125324803863144	ADPGK	CD14_vexas-ctl
1.72261325216117e-06	-1.29491474226223	0.135	0.267	0.0414443522337456	CEP85L	CD14_vexas-ctl
2.81075029627145e-14	-1.29655190328735	0.172	0.405	6.76238413779947e-10	NOTCH2	CD14_vexas-ctl
1.00424701898179e-09	-1.29802360578775	0.361	0.561	2.4161179029683e-05	ARL8A	CD14_vexas-ctl
2.57231572242823e-12	-1.2980736873232	0.507	0.699	6.18873439659008e-08	USP15	CD14_vexas-ctl
8.01427516272613e-08	-1.30637346125802	0.179	0.344	0.00192815446140028	CHD4	CD14_vexas-ctl
1.51505197688119e-09	-1.30681748027995	0.215	0.4	3.64506355117845e-05	TMEM230	CD14_vexas-ctl
1.28071829794365e-07	-1.3077454524894	0.281	0.438	0.00308128015302263	KLF11	CD14_vexas-ctl
4.38599335711048e-13	-1.30856750229256	0.237	0.45	1.05522614178721e-08	PNPLA2	CD14_vexas-ctl
3.35669281633857e-09	-1.31127464417615	0.223	0.396	8.07586724682896e-05	ZMYM2	CD14_vexas-ctl
1.56106652559669e-06	-1.31224861869837	0.274	0.423	0.0375576995393309	BOD1L1	CD14_vexas-ctl
4.32643672056468e-09	-1.32081331079214	0.263	0.443	0.000104089741060066	BRD2	CD14_vexas-ctl
4.11856297655173e-11	-1.32334572917759	0.117	0.302	9.9088506652858e-07	RASSF3	CD14_vexas-ctl
5.2724267683082e-11	-1.32382938862709	0.464	0.652	1.26849315618727e-06	QKI	CD14_vexas-ctl
4.04858729541634e-11	-1.33523922145986	0.241	0.441	9.74049617404217e-07	BSG	CD14_vexas-ctl
9.96900250668535e-07	-1.33699392794472	0.234	0.379	0.0239844231308343	NEMF	CD14_vexas-ctl
6.86708421351274e-07	-1.35503537428529	0.274	0.431	0.0165215179092903	RBX1	CD14_vexas-ctl
3.17145356941597e-07	-1.35841926874713	0.204	0.349	0.00763020014265789	NIN	CD14_vexas-ctl
7.29725255586914e-09	-1.36313245289024	0.186	0.358	0.000175564599241656	ATP2B1-AS1	CD14_vexas-ctl
1.54909074885441e-08	-1.3691355883754	0.675	0.828	0.000372695743266884	COMMD6	CD14_vexas-ctl
4.65946620865209e-11	-1.37773308635648	0.277	0.487	1.12102097513961e-06	DPP7	CD14_vexas-ctl
1.774879008624e-15	-1.37896609406312	0.131	0.371	4.27018140684849e-11	ZDHHC7	CD14_vexas-ctl
8.12980812103526e-18	-1.38823547052215	0.062	0.307	1.95595053583987e-13	CPT1A	CD14_vexas-ctl
2.00707455292142e-06	-1.40122440697335	0.347	0.486	0.0482882066687364	PRPF4B	CD14_vexas-ctl
2.56297952071888e-12	-1.40344161571287	0.131	0.335	6.16627242889757e-08	SIRPB1	CD14_vexas-ctl
2.06204369377855e-07	-1.40615399955571	0.511	0.664	0.00496107092286181	RHOG	CD14_vexas-ctl
2.73339801254748e-12	-1.41007095134738	0.109	0.306	6.57628227838798e-08	NCOA1	CD14_vexas-ctl
1.47354855899423e-14	-1.42866242321211	0.248	0.492	3.54521047808422e-10	HACD4	CD14_vexas-ctl
5.31972862455771e-10	-1.44072737253188	0.325	0.519	1.27987350978234e-05	CCDC69	CD14_vexas-ctl
2.04734006047696e-08	-1.44839301076488	0.339	0.511	0.000492569545150152	ITGAM	CD14_vexas-ctl
1.03516591478896e-07	-1.45321349978395	0.113	0.255	0.00249050567439077	TMEM107	CD14_vexas-ctl
8.12833280535596e-13	-1.4545435334387	0.131	0.341	1.95559558964059e-08	ASAP1	CD14_vexas-ctl
1.22903774842443e-08	-1.45690047522472	0.372	0.531	0.000295694191893434	AGTPBP1	CD14_vexas-ctl
1.41516853986698e-10	-1.45788133315455	0.223	0.423	3.40475399006597e-06	ARHGAP45	CD14_vexas-ctl
2.9672169630262e-12	-1.46052165091229	0.467	0.688	7.13882729134473e-08	ARPC4	CD14_vexas-ctl
2.52443169946846e-08	-1.46790601125307	0.193	0.358	0.000607353022575116	FAM102B	CD14_vexas-ctl
4.57542377846879e-14	-1.47243927079017	0.288	0.526	1.10080120686181e-09	TCIRG1	CD14_vexas-ctl
4.50012207849504e-12	-1.47560355576234	0.164	0.368	1.08268437086512e-07	HIPK3	CD14_vexas-ctl
5.94626379974798e-10	-1.47652430648431	0.547	0.705	1.43061160758137e-05	RBM25	CD14_vexas-ctl
2.52361471734884e-08	-1.5057656514867	0.318	0.479	0.000607156464846957	PUM1	CD14_vexas-ctl
2.33850424717385e-07	-1.51371514504089	0.237	0.382	0.00562620736827556	UBXN7	CD14_vexas-ctl
1.02710051757995e-10	-1.52130250141014	0.442	0.658	2.4711011352456e-06	NCF2	CD14_vexas-ctl
7.88257190916344e-16	-1.53765466902971	0.062	0.286	1.89646797562563e-11	VCL	CD14_vexas-ctl
1.62030054530155e-20	-1.54431392307555	0.376	0.652	3.89828108194101e-16	NUFIP2	CD14_vexas-ctl
3.18034918283448e-14	-1.54896047847898	0.193	0.426	7.65160209898148e-10	WNK1	CD14_vexas-ctl
1.13212322123304e-17	-1.55014211533294	0.339	0.607	2.72377525796456e-13	HSD17B11	CD14_vexas-ctl
3.58419413296788e-15	-1.56227953698821	0.281	0.531	8.62321266450743e-11	SLC6A6	CD14_vexas-ctl
6.03240129349306e-12	-1.57844092729436	0.365	0.556	1.45133542720149e-07	PABPN1	CD14_vexas-ctl
5.30569557412727e-23	-1.58007976643846	0.099	0.402	1.27649729817928e-18	MSL1	CD14_vexas-ctl
5.21479025675353e-10	-1.58758756760894	0.204	0.395	1.25462638787233e-05	HOOK3	CD14_vexas-ctl
2.03575057087885e-15	-1.58813862194439	0.04	0.26	4.89781229847743e-11	P2RY13	CD14_vexas-ctl
1.05566885156425e-08	-1.59002940939697	0.234	0.403	0.000253983368997844	TRAPPC1	CD14_vexas-ctl
4.58118861249079e-08	-1.60165177723967	0.212	0.368	0.00110218816827916	ATRX	CD14_vexas-ctl
3.92622488356277e-10	-1.60250786188755	0.193	0.388	9.44610444736367e-06	OXA1L	CD14_vexas-ctl
4.74809850945958e-11	-1.60340743679957	0.288	0.494	1.14234502039088e-06	RAB32	CD14_vexas-ctl
2.2368000162145e-08	-1.608859562228	0.201	0.362	0.000538151715901047	CD300LF	CD14_vexas-ctl
1.7796510798907e-08	-1.61150259468324	0.263	0.439	0.000428166253310904	WDFY2	CD14_vexas-ctl
2.54795279170271e-09	-1.61535640640987	0.124	0.292	6.13011962155755e-05	DOCK11	CD14_vexas-ctl
2.73001736975506e-12	-1.6181081520553	0.485	0.663	6.5681487898937e-08	ANP32B	CD14_vexas-ctl
3.58795704588881e-07	-1.61918277484176	0.321	0.474	0.0086322658567039	UHMK1	CD14_vexas-ctl
3.88846807960974e-15	-1.62941236926948	0.182	0.42	9.35526535273308e-11	MAPK1	CD14_vexas-ctl
3.18798204529469e-11	-1.62951343955882	0.682	0.847	7.66996600277449e-07	SERP1	CD14_vexas-ctl
4.1163502155275e-10	-1.63680461537205	0.591	0.764	9.90352698353762e-06	SUMO2	CD14_vexas-ctl
8.41696513255818e-17	-1.64518749103619	0.073	0.313	2.02503764124217e-12	SLC8A1	CD14_vexas-ctl
2.13429493905573e-10	-1.64738621007828	0.62	0.765	5.13490019387419e-06	HMGN2	CD14_vexas-ctl
8.26153398397947e-10	-1.64832527995014	0.288	0.463	1.98764246120562e-05	RASSF2	CD14_vexas-ctl
2.749889582196e-13	-1.64839628627337	0.193	0.415	6.61595934580535e-09	RNPEPL1	CD14_vexas-ctl
1.72050653109234e-09	-1.64987673569139	0.277	0.469	4.13936666315507e-05	CBX6	CD14_vexas-ctl
1.78169835689378e-11	-1.65202636839516	0.186	0.384	4.28658807685074e-07	ASH1L	CD14_vexas-ctl
4.12789575229682e-13	-1.65214596179152	0.157	0.372	9.93130439045093e-09	GIT2	CD14_vexas-ctl
3.92583900994554e-14	-1.65227724285744	0.376	0.604	9.44517607402798e-10	RBM5	CD14_vexas-ctl
1.13266000675756e-07	-1.65250742584261	0.898	0.94	0.00272506671025802	RPL23	CD14_vexas-ctl
6.74531036095447e-12	-1.65686037334107	0.398	0.592	1.62285421974204e-07	EP300	CD14_vexas-ctl
4.74030290880513e-07	-1.65812813381933	0.387	0.535	0.0114046947682943	GNAQ	CD14_vexas-ctl
2.6668888974415e-08	-1.66460662279931	0.343	0.499	0.000641626799835451	OGA	CD14_vexas-ctl
2.76409737746939e-16	-1.66979061118586	0.299	0.549	6.65014188045361e-12	PPTC7	CD14_vexas-ctl
1.41955161777288e-11	-1.6814442319362	0.109	0.3	3.41529923719978e-07	FHOD1	CD14_vexas-ctl
2.38781479816576e-07	-1.68518186886926	0.909	0.962	0.005744843622907	PFDN5	CD14_vexas-ctl
8.67669459053307e-19	-1.68836029791839	0.212	0.487	2.08752595153635e-14	LASP1	CD14_vexas-ctl
1.43930858047618e-16	-1.69418583065317	0.172	0.431	3.46283251376763e-12	RCSD1	CD14_vexas-ctl
5.94875606309875e-08	-1.69902544404311	0.255	0.422	0.00143121122122093	PRKACA	CD14_vexas-ctl
1.38637943709764e-06	-1.70483272080552	0.153	0.282	0.0333549028771321	CEP350	CD14_vexas-ctl
1.12213952580061e-08	-1.7067954738147	0.343	0.51	0.000269975548512369	MBD2	CD14_vexas-ctl
2.04079028076429e-18	-1.7235499984961	0.208	0.485	4.9099373364908e-14	TM9SF2	CD14_vexas-ctl
6.84201008103767e-09	-1.73072350752468	0.299	0.472	0.000164611920539685	YPEL3	CD14_vexas-ctl
1.40980545749831e-10	-1.7388404650038	0.186	0.386	3.39185095019518e-06	WDFY1	CD14_vexas-ctl
4.87531687562637e-12	-1.74357599661499	0.529	0.764	1.17295248710695e-07	GPX4	CD14_vexas-ctl
1.66580895177508e-07	-1.74515236430837	0.387	0.563	0.00400776975707567	RAB5IF	CD14_vexas-ctl
1.61569045815131e-12	-1.74886405924119	0.23	0.45	3.88718967326624e-08	RXRA	CD14_vexas-ctl
2.64680040331235e-07	-1.77112199227983	0.35	0.506	0.00636793709032918	SEPTIN2	CD14_vexas-ctl
2.94421572209634e-11	-1.78362810648121	0.318	0.521	7.08348860579158e-07	CCNY	CD14_vexas-ctl
2.93957700913776e-19	-1.78886818071007	0.197	0.478	7.07232832628453e-15	OSBPL8	CD14_vexas-ctl
1.97645594226784e-09	-1.80058052680642	0.482	0.637	4.75515535150221e-05	IDS	CD14_vexas-ctl
3.2761559277273e-19	-1.80226998003823	0.19	0.475	7.88210354651911e-15	PRAM1	CD14_vexas-ctl
2.17519725126544e-09	-1.80725068103269	0.164	0.337	5.23330706681953e-05	FYN	CD14_vexas-ctl
1.07626104317839e-06	-1.80804798608516	0.197	0.335	0.0258937644378289	ERBIN	CD14_vexas-ctl
4.03541906012142e-08	-1.81559265709158	0.81	0.873	0.000970881471674612	HNRNPK	CD14_vexas-ctl
4.58656539826383e-12	-1.81972009497624	0.23	0.432	1.1034817691683e-07	SYK	CD14_vexas-ctl
2.37587752953657e-11	-1.82649636609878	0.299	0.513	5.71612374831204e-07	PPP1CA	CD14_vexas-ctl
9.22558483193092e-29	-1.82661041819305	0.241	0.591	2.21958345471426e-24	KCTD12	CD14_vexas-ctl
4.05690517683511e-13	-1.83973398036538	0.204	0.43	9.76050816494759e-09	GNS	CD14_vexas-ctl
7.8811403389194e-11	-1.86449964609543	0.387	0.576	1.89612355414062e-06	YY1	CD14_vexas-ctl
6.1422603622716e-11	-1.87060587836066	0.277	0.472	1.47776642055892e-06	SPG21	CD14_vexas-ctl
1.25303728234749e-07	-1.87654300102928	0.219	0.39	0.00301468239759983	MFSD1	CD14_vexas-ctl
3.69086335608929e-11	-1.88617607724605	0.31	0.52	8.87984814841521e-07	ZNF106	CD14_vexas-ctl
3.80128548434247e-14	-1.89339178363517	0.285	0.516	9.14551274677955e-10	BAZ2A	CD14_vexas-ctl
3.07547156382789e-24	-1.89678187608822	0.12	0.44	7.39927703541351e-20	HHEX	CD14_vexas-ctl
6.69115346548498e-16	-1.91584990456405	0.069	0.303	1.60982461226103e-11	METTL7A	CD14_vexas-ctl
1.93846056676607e-21	-1.92195086621338	0.361	0.646	4.6637422775825e-17	RAB11FIP1	CD14_vexas-ctl
1.32041826432342e-15	-1.92742494086145	0.208	0.458	3.17679430213573e-11	HP1BP3	CD14_vexas-ctl
1.3065041517856e-07	-1.93354997628559	0.343	0.502	0.00314331833878097	SLC25A36	CD14_vexas-ctl
1.25056957442097e-16	-1.93601467536843	0.372	0.626	3.00874533909941e-12	PICALM	CD14_vexas-ctl
1.14224581489757e-06	-1.93848795867502	0.628	0.776	0.0274812920606205	SERPINB1	CD14_vexas-ctl
4.3175647581791e-15	-1.95050459053032	0.193	0.432	1.03876290517031e-10	DOCK8	CD14_vexas-ctl
6.30997082259011e-22	-1.95461452747799	0.321	0.606	1.51811588020695e-17	MKRN1	CD14_vexas-ctl
7.91585501836429e-13	-1.97119534893372	0.274	0.488	1.90447555886826e-08	STT3B	CD14_vexas-ctl
3.08010494308376e-12	-1.97511428236479	0.135	0.339	7.41042448256523e-08	AC004687.1	CD14_vexas-ctl
4.58404239184495e-07	-1.98744645410948	0.285	0.435	0.0110287475905398	HNRNPR	CD14_vexas-ctl
1.2002057553559e-06	-1.98764570539913	0.325	0.477	0.0288757502681075	TLN1	CD14_vexas-ctl
1.53538311465806e-06	-1.99443401922589	0.292	0.438	0.0369397823555583	CLTC	CD14_vexas-ctl
4.35235170232858e-07	-1.99662817004158	0.401	0.572	0.0104713229606323	COX7A2L	CD14_vexas-ctl
1.34971898287412e-17	-2.03292423420299	0.139	0.409	3.24728890089684e-13	SNX18	CD14_vexas-ctl
1.41155907648615e-07	-2.03904217424233	0.409	0.555	0.00339606998211804	KIF5B	CD14_vexas-ctl
4.42799580905296e-20	-2.04539807317783	0.412	0.677	1.06533151170005e-15	PPP1R18	CD14_vexas-ctl
3.9614538424823e-12	-2.05021731870489	0.219	0.427	9.53086179962816e-08	RHOQ	CD14_vexas-ctl
4.36887547862589e-11	-2.05139538391003	0.35	0.556	1.0511077514026e-06	NONO	CD14_vexas-ctl
6.90446476800278e-07	-2.05900037946612	0.212	0.344	0.0166114517853379	RPS6KA3	CD14_vexas-ctl
1.14520972349556e-16	-2.05987599052685	0.201	0.456	2.75526007375796e-12	NUMB	CD14_vexas-ctl
2.60497580065711e-11	-2.07181732914688	0.478	0.69	6.26731127880093e-07	CDKN2D	CD14_vexas-ctl
6.86099302811573e-19	-2.0734347397071	0.241	0.532	1.65068631263436e-14	ATP6V0E1	CD14_vexas-ctl
2.92465081600857e-11	-2.08612755035101	0.321	0.521	7.03641739823502e-07	HELZ	CD14_vexas-ctl
6.61026235410714e-09	-2.09185802269705	0.31	0.484	0.000159036301977464	ICAM3	CD14_vexas-ctl
1.05423405145915e-09	-2.09485221868753	0.303	0.496	2.53638170440558e-05	MICOS10	CD14_vexas-ctl
3.47417554808122e-13	-2.12348167977615	0.219	0.439	8.3585189511286e-09	CSK	CD14_vexas-ctl
4.11890251117266e-17	-2.14331990791754	0.172	0.427	9.90966755163031e-13	IL17RA	CD14_vexas-ctl
3.52304851355456e-15	-2.18176763494294	0.343	0.566	8.47610241876092e-11	SORL1	CD14_vexas-ctl
1.07203766931062e-22	-2.18518125832236	0.164	0.478	2.57921542859443e-18	LMO2	CD14_vexas-ctl
6.6047154853932e-11	-2.18789557423377	0.197	0.393	1.58902849863075e-06	IFNAR1	CD14_vexas-ctl
5.12629222902783e-13	-2.19247229191904	0.288	0.51	1.23333464738181e-08	FAR1	CD14_vexas-ctl
9.69525313247989e-09	-2.2003435617989	0.237	0.413	0.000233258095114334	MIS18BP1	CD14_vexas-ctl
6.23859746367923e-11	-2.20277787315138	0.153	0.349	1.50094416378659e-06	IL13RA1	CD14_vexas-ctl
1.5627811910861e-09	-2.20583915937865	0.263	0.454	3.75989526763406e-05	RNASE6	CD14_vexas-ctl
3.43052558956754e-14	-2.21202927903335	0.365	0.59	8.25350151594053e-10	DCP2	CD14_vexas-ctl
2.61080600142153e-09	-2.21732022818241	0.303	0.474	6.28133815882006e-05	SP3	CD14_vexas-ctl
3.65217471184816e-13	-2.22187269560652	0.091	0.295	8.78676713923548e-09	RNF13	CD14_vexas-ctl
4.43999150767869e-17	-2.24182088077415	0.361	0.614	1.06821755683241e-12	LAMTOR1	CD14_vexas-ctl
1.00239530693056e-08	-2.24734006972441	0.354	0.536	0.000241166286894424	RELT	CD14_vexas-ctl
2.35618354838975e-13	-2.24866224899036	0.281	0.503	5.6687419990709e-09	SFT2D2	CD14_vexas-ctl
6.30198699370653e-12	-2.25176274862724	0.631	0.824	1.51619505081585e-07	SH3BGRL	CD14_vexas-ctl
1.29602743430504e-10	-2.25885933004046	0.431	0.619	3.1181124041945e-06	SQSTM1	CD14_vexas-ctl
1.29407348139508e-10	-2.27747200737353	0.416	0.621	3.11341138888841e-06	PGD	CD14_vexas-ctl
2.72782722122064e-09	-2.31438197058731	0.566	0.706	6.56287951153473e-05	PAPOLA	CD14_vexas-ctl
2.98960972693951e-11	-2.34015029669153	0.318	0.531	7.19270204204376e-07	CASP1	CD14_vexas-ctl
3.92942033102709e-14	-2.34269581443622	0.23	0.453	9.45379237441806e-10	GTF2I	CD14_vexas-ctl
2.57700299700726e-07	-2.35100491668836	0.358	0.52	0.00620001151049976	CD300E	CD14_vexas-ctl
4.81996665383236e-10	-2.40369423231047	0.241	0.428	1.15963577724553e-05	DIAPH1	CD14_vexas-ctl
2.74392893773453e-13	-2.4228394753469	0.328	0.548	6.6016186312955e-09	IL10RA	CD14_vexas-ctl
4.47645727367483e-08	-2.50309559979437	0.391	0.574	0.00107699085547343	CD53	CD14_vexas-ctl
3.77228280276018e-09	-2.50490707303521	0.496	0.648	9.07573519516071e-05	EIF3F	CD14_vexas-ctl
7.99285436281684e-16	-2.52114733731212	0.109	0.343	1.9230008311501e-11	TAOK1	CD14_vexas-ctl
5.81855208115272e-15	-2.52855105826095	0.372	0.609	1.39988544520453e-10	FAM91A1	CD14_vexas-ctl
7.91738092652201e-17	-2.56287787662513	0.354	0.601	1.90484267711193e-12	GRK2	CD14_vexas-ctl
1.22823922587029e-12	-2.56587016825437	0.299	0.513	2.95502075352133e-08	CREB5	CD14_vexas-ctl
1.01977580408868e-10	-2.57633618313374	0.361	0.551	2.45347860705696e-06	ATP6V0D1	CD14_vexas-ctl
2.99797917097108e-11	-2.5810694511365	0.464	0.655	7.21283808743933e-07	PLEK	CD14_vexas-ctl
1.40033662484778e-08	-2.58594037119726	0.15	0.311	0.000336906988572128	PIK3AP1	CD14_vexas-ctl
1.21932837676931e-08	-2.59386363356727	0.27	0.438	0.000293358214166928	MYCBP2	CD14_vexas-ctl
1.37249614236517e-14	-2.60468740114766	0.321	0.543	3.30208846891637e-10	NCKAP1L	CD14_vexas-ctl
5.69228502716604e-14	-2.60921418417097	0.321	0.558	1.36950685468588e-09	ZNF385A	CD14_vexas-ctl
6.74434991445704e-15	-2.62378628920167	0.102	0.335	1.62262314591922e-10	MS4A7	CD14_vexas-ctl
2.54684905924954e-14	-2.6358808664567	0.409	0.623	6.12746415164846e-10	TGOLN2	CD14_vexas-ctl
5.36930792118731e-07	-2.65077028704649	0.631	0.763	0.0129180179275845	MDM4	CD14_vexas-ctl
1.65900358641907e-09	-2.65492699704096	0.518	0.691	3.99139672856564e-05	TRIR	CD14_vexas-ctl
2.84666330679835e-23	-2.65728461104604	0.204	0.524	6.84878724982616e-19	SLC7A7	CD14_vexas-ctl
5.60340939090418e-09	-2.67524800218966	0.288	0.478	0.000134812426535764	LRP1	CD14_vexas-ctl
4.17433064376136e-12	-2.72089032476412	0.219	0.421	1.00430220958255e-07	ADAM10	CD14_vexas-ctl
8.3428332556982e-10	-2.7213473417791	0.328	0.517	2.00720225298843e-05	DOCK2	CD14_vexas-ctl
6.4686547660778e-12	-2.74285380482891	0.434	0.639	1.55629365017066e-07	FGR	CD14_vexas-ctl
1.90906860980833e-10	-2.80460496837675	0.226	0.431	4.59302816833786e-06	KANSL1	CD14_vexas-ctl
3.5642801299864e-13	-2.80473613969842	0.223	0.443	8.57530156473429e-09	DPYD	CD14_vexas-ctl
1.39935813704436e-13	-2.80807976190237	0.365	0.58	3.36671574191503e-09	PTBP3	CD14_vexas-ctl
1.17525498389534e-11	-2.83315214834041	0.372	0.58	2.8275459657538e-07	BACH1	CD14_vexas-ctl
2.85258073249486e-07	-2.83794362326665	0.193	0.345	0.00686302398430938	IER5L	CD14_vexas-ctl
5.29422669844734e-07	-2.83901001681687	0.73	0.843	0.0127373800137945	TOMM7	CD14_vexas-ctl
1.22652125363154e-16	-2.85427520269411	0.084	0.324	2.95088748411211e-12	GASK1B	CD14_vexas-ctl
5.78478684296801e-13	-2.87070423578584	0.197	0.421	1.39176186654967e-08	PIK3CG	CD14_vexas-ctl
1.85153450089411e-07	-2.88404259378243	0.533	0.737	0.00445460685570114	CD68	CD14_vexas-ctl
3.38664234934884e-07	-2.89454379015709	0.212	0.367	0.00814792282829837	TNFSF13	CD14_vexas-ctl
2.96627695712629e-11	-2.89642205817872	0.285	0.132	7.13656573115014e-07	IFI44L	CD14_vexas-ctl
8.49049134573233e-08	-2.90031489187058	0.223	0.383	0.00204272731286974	CPPED1	CD14_vexas-ctl
2.17251725171984e-07	-2.90692096019071	0.281	0.45	0.00522685925591277	SEPTIN9	CD14_vexas-ctl
9.61249040128795e-19	-2.91492558529398	0.318	0.585	2.31266906564587e-14	DMXL2	CD14_vexas-ctl
1.17830280890924e-06	-2.91744532137513	0.869	0.936	0.0283487872795474	RPL27	CD14_vexas-ctl
5.95718147301967e-08	-2.91889319725134	0.511	0.681	0.0014332382905938	PRR13	CD14_vexas-ctl
6.0286268233194e-09	-2.94059979107911	0.599	0.796	0.000145042732742242	ARPC1B	CD14_vexas-ctl
6.51645477982093e-10	-2.94747933035984	0.741	0.87	1.56779385547712e-05	EIF4A1	CD14_vexas-ctl
4.66596517005861e-14	-2.96168935214718	0.237	0.468	1.1225845602644e-09	TRIM38	CD14_vexas-ctl
6.10659053579557e-11	-2.97147940563543	0.467	0.687	1.46918461700706e-06	TPI1	CD14_vexas-ctl
2.01392597533442e-14	-2.9818491564688	0.62	0.788	4.84530450405709e-10	NAP1L1	CD14_vexas-ctl
1.06910344419432e-10	-2.98517040541206	0.339	0.548	2.57215597638711e-06	GCA	CD14_vexas-ctl
5.55275932046187e-09	-2.9926033939865	0.31	0.507	0.000133593836490992	C4orf3	CD14_vexas-ctl
5.7154247760999e-11	-3.03294383271934	0.146	0.342	1.37507404688187e-06	AGO1	CD14_vexas-ctl
7.11690787906359e-08	-3.03564817700944	0.405	0.549	0.00171225686662391	C6orf62	CD14_vexas-ctl
4.29441816868413e-16	-3.04536924416062	0.741	0.884	1.03319406720372e-11	PCBP1	CD14_vexas-ctl
1.93775221307939e-08	-3.06715019253365	0.219	0.392	0.000466203804944772	CERT1	CD14_vexas-ctl
6.27652961391806e-21	-3.06837453956965	0.131	0.421	1.51007025981255e-16	ARRDC4	CD14_vexas-ctl
1.21751904181542e-08	-3.07003976729938	0.314	0.482	0.000292922906270371	BCL6	CD14_vexas-ctl
4.35089278796804e-12	-3.09578508775579	0.201	0.42	1.04678129585723e-07	SHTN1	CD14_vexas-ctl
6.11238030432993e-16	-3.10607438495375	0.237	0.499	1.47057757741874e-11	AOAH	CD14_vexas-ctl
2.02489651782574e-10	-3.11504258335895	0.387	0.574	4.87169853223695e-06	HNRNPL	CD14_vexas-ctl
1.27287704334668e-08	-3.12290088157428	0.526	0.692	0.000306241487858778	TUBA1A	CD14_vexas-ctl
5.67950747589209e-10	-3.12514854628534	0.427	0.605	1.36643270362488e-05	KLF13	CD14_vexas-ctl
4.11367399294837e-11	-3.13322733828609	0.387	0.596	9.89708825963448e-07	CFP	CD14_vexas-ctl
6.21955645175553e-14	-3.141460475972	0.237	0.468	1.49636308672786e-09	HMGN3	CD14_vexas-ctl
1.40968857846371e-06	-3.14742347324335	0.153	0.287	0.0339156975092583	NUP50	CD14_vexas-ctl
3.94741008478079e-07	-3.14747080537588	0.252	0.396	0.0094970739229741	RFLNB	CD14_vexas-ctl
3.56848657874504e-08	-3.14849437803255	0.259	0.418	0.000858542185980269	MARCKSL1	CD14_vexas-ctl
6.78555004225832e-09	-3.1512200630919	0.277	0.466	0.000163253548466693	ARF5	CD14_vexas-ctl
3.9847948279707e-22	-3.15787510745644	0.745	0.925	9.58701787661472e-18	DAZAP2	CD14_vexas-ctl
3.6243250693403e-16	-3.16532033814372	0.193	0.447	8.71976368432583e-12	IQGAP2	CD14_vexas-ctl
1.82753242725561e-11	-3.16761982057019	0.157	0.352	4.39686026673428e-07	AC090559.1	CD14_vexas-ctl
5.67181620728082e-10	-3.18551634647065	0.383	0.578	1.36458226130969e-05	MYO1G	CD14_vexas-ctl
6.66408839637347e-13	-3.18660701185929	0.412	0.617	1.60331302728349e-08	WDR26	CD14_vexas-ctl
5.82978049913579e-13	-3.20191198723359	0.193	0.41	1.40258689028708e-08	ANKRD44	CD14_vexas-ctl
9.77907573707733e-17	-3.2130539097475	0.299	0.558	2.35274783158344e-12	ALDH2	CD14_vexas-ctl
1.94285320937343e-06	-3.22311883744966	0.664	0.779	0.0467431053643154	MYL12B	CD14_vexas-ctl
2.606367800747e-10	-3.26880446329209	0.332	0.536	6.27066029181721e-06	CREBRF	CD14_vexas-ctl
1.80241640763244e-09	-3.27091295190415	0.23	0.411	4.33643363512288e-05	UCP2	CD14_vexas-ctl
2.67502682127578e-30	-3.27210984500144	0.38	0.735	6.43584702930739e-26	CPVL	CD14_vexas-ctl
2.2157799502793e-08	-3.31246398962169	0.365	0.512	0.000533094498237697	KMT2C	CD14_vexas-ctl
5.32428428433104e-41	-3.33153158968275	0.325	0.728	1.28096955596721e-36	CELF1	CD14_vexas-ctl
2.65377478324045e-11	-3.33160527478036	0.073	0.25	6.3847167509982e-07	CYP1B1	CD14_vexas-ctl
5.80219128362476e-13	-3.34659945619609	0.201	0.418	1.39594920092728e-08	TMEM30A	CD14_vexas-ctl
1.02664481847973e-06	-3.36638901170285	0.347	0.497	0.0247000476878038	GAS7	CD14_vexas-ctl
1.19706843824773e-09	-3.37293877907592	0.485	0.657	2.88002695558021e-05	ADAM17	CD14_vexas-ctl
1.92985636444398e-17	-3.38642026188017	0.442	0.664	4.64304142721577e-13	BNIP3L	CD14_vexas-ctl
5.1853508760237e-13	-3.43266983669964	0.493	0.691	1.24754356726254e-08	EIF2S3	CD14_vexas-ctl
2.76331274941764e-19	-3.46530037298293	0.529	0.759	6.6482541438239e-15	LENG8	CD14_vexas-ctl
1.7275665035508e-07	-3.49212063646593	0.292	0.463	0.00415635225089286	CLEC4A	CD14_vexas-ctl
1.14599416396222e-08	-3.49321936121785	0.394	0.577	0.00027571473590767	HCLS1	CD14_vexas-ctl
2.81317920237012e-14	-3.52105505523802	0.168	0.391	6.76822784298228e-10	DICER1	CD14_vexas-ctl
3.06104154567656e-17	-3.55661405112397	0.19	0.45	7.36455985474323e-13	MARCH1	CD14_vexas-ctl
2.38648587454276e-18	-3.59460267776323	0.442	0.724	5.74164636556244e-14	SLC25A5	CD14_vexas-ctl
4.09182039047599e-09	-3.62376344278059	0.661	0.815	9.84451067744618e-05	PPIA	CD14_vexas-ctl
1.12093913522936e-13	-3.62380960681296	0.427	0.632	2.69686746544831e-09	PRKCB	CD14_vexas-ctl
2.15738483866138e-10	-3.6284579252435	0.095	0.267	5.19045218333541e-06	FTX	CD14_vexas-ctl
5.85166908619334e-17	-3.63008723249806	0.307	0.551	1.40785306544725e-12	PLXDC2	CD14_vexas-ctl
3.08125777125918e-12	-3.76723089313243	0.489	0.675	7.41319807187246e-08	EWSR1	CD14_vexas-ctl
4.07688189556352e-15	-3.85089222847109	0.588	0.775	9.80857015253627e-11	SLC25A3	CD14_vexas-ctl
3.2571964883304e-28	-3.90657228989622	0.241	0.581	7.83648903127411e-24	MAP3K1	CD14_vexas-ctl
7.58369699040027e-29	-3.92113267893312	0.339	0.67	1.8245616589204e-24	CNPY3	CD14_vexas-ctl
2.26431076100807e-16	-3.95051849065104	0.296	0.552	5.44770525990932e-12	LUC7L3	CD14_vexas-ctl
2.72219187429779e-07	-3.95529665634558	0.664	0.807	0.00654932143037305	UQCR11	CD14_vexas-ctl
2.76250239308596e-11	-3.97951340619545	0.423	0.598	6.64630450752552e-07	RAP2B	CD14_vexas-ctl
7.16848293759888e-09	-4.04326688017618	0.518	0.671	0.000172466530995691	RTN4	CD14_vexas-ctl
1.27903501005396e-11	-4.05899650362996	0.577	0.818	3.07723033068881e-07	LGALS3	CD14_vexas-ctl
7.43736419762488e-15	-4.05913091179594	0.496	0.718	1.78935545230657e-10	ATP6AP2	CD14_vexas-ctl
4.83134574926555e-10	-4.07898389614382	0.38	0.574	1.1623734738158e-05	PAK2	CD14_vexas-ctl
9.97128610548908e-12	-4.08009689434857	0.453	0.671	2.39899172411962e-07	CANX	CD14_vexas-ctl
8.31851403955208e-14	-4.10650407478768	0.54	0.721	2.00135129277583e-09	EIF3H	CD14_vexas-ctl
3.1611958394031e-19	-4.12164456531583	0.336	0.604	7.60552107001993e-15	FBXL5	CD14_vexas-ctl
2.33212972669077e-16	-4.12389898289806	0.197	0.454	5.61087090944533e-12	CD4	CD14_vexas-ctl
3.8068003446989e-18	-4.12933692599191	0.522	0.78	9.15878094931108e-14	CD302	CD14_vexas-ctl
3.3210764438456e-07	-4.14235753379355	0.522	0.682	0.00799017781624812	SCO2	CD14_vexas-ctl
1.79258493789504e-22	-4.14419952347722	0.588	0.819	4.31278010208167e-18	FKBP1A	CD14_vexas-ctl
1.29196810498185e-08	-4.15589582386681	0.328	0.496	0.000310834606377584	PSMA3-AS1	CD14_vexas-ctl
4.39008040988192e-08	-4.19226291346586	0.245	0.395	0.00105620944581349	UTRN	CD14_vexas-ctl
1.36927000450355e-23	-4.1969515133946	0.336	0.63	3.29432670383509e-19	ARL6IP5	CD14_vexas-ctl
1.04854392693758e-18	-4.24162713550557	0.325	0.596	2.52269183381913e-14	LRRK2	CD14_vexas-ctl
7.74790022829124e-22	-4.27292868055061	0.391	0.653	1.86406731592459e-17	ACAP2	CD14_vexas-ctl
1.40952079991266e-15	-4.29060111082624	0.292	0.542	3.39116609250986e-11	EHBP1L1	CD14_vexas-ctl
6.55689758948905e-21	-4.31429034963914	0.31	0.632	1.57752399105517e-16	TPP1	CD14_vexas-ctl
1.55009554809847e-14	-4.31849495649819	0.314	0.553	3.7293748791701e-10	SNX10	CD14_vexas-ctl
1.45977544174675e-06	-4.34482305020927	0.85	0.966	0.0351207373529851	S100A10	CD14_vexas-ctl
4.50158539424803e-32	-4.35870661667588	0.245	0.619	1.08303643000213e-27	SCPEP1	CD14_vexas-ctl
1.30358411843564e-24	-4.41287077329903	0.42	0.725	3.1362930305443e-20	PPT1	CD14_vexas-ctl
4.48282158621048e-11	-4.51583856020149	0.445	0.611	1.07852204542638e-06	ADAR	CD14_vexas-ctl
1.32174385659069e-23	-4.53012388974034	0.172	0.484	3.17998354457154e-19	PECAM1	CD14_vexas-ctl
3.31522300196848e-10	-4.62755101339233	0.449	0.644	7.97609502043597e-06	CD164	CD14_vexas-ctl
1.56788094020569e-13	-4.63363760521003	0.474	0.698	3.77216475404087e-09	HNRNPD	CD14_vexas-ctl
3.29064455188212e-19	-4.71370551868835	0.08	0.355	7.9169617273732e-15	ENTPD1	CD14_vexas-ctl
2.57881479598566e-08	-4.71425753873509	0.449	0.629	0.00062043705176619	BRK1	CD14_vexas-ctl
2.87377151817741e-09	-4.72718488752653	0.467	0.641	6.91400689558303e-05	FLNA	CD14_vexas-ctl
8.22394893753766e-14	-4.72772253801423	0.653	0.896	1.97859987488219e-09	TSPO	CD14_vexas-ctl
2.43934393415854e-18	-4.74789879138154	0.478	0.731	5.86881757119204e-14	METTL9	CD14_vexas-ctl
3.55364060848407e-24	-4.75369625399365	0.266	0.584	8.54970393995183e-20	PGAM1	CD14_vexas-ctl
5.22896576724124e-17	-4.76872023567618	0.285	0.528	1.25803687394057e-12	VPS13C	CD14_vexas-ctl
6.43652010662961e-13	-4.80940725712317	0.263	0.489	1.54856237245402e-08	PTPN6	CD14_vexas-ctl
1.11146120813644e-10	-4.91119174256718	0.489	0.711	2.67406452065547e-06	ARPC5	CD14_vexas-ctl
2.20874841715099e-11	-4.92701909498566	0.504	0.679	5.31402781682357e-07	MTPN	CD14_vexas-ctl
6.3260386530614e-13	-4.93492556568139	0.547	0.73	1.52198163954004e-08	SF3B1	CD14_vexas-ctl
7.62529299776323e-12	-4.94438551385969	0.664	0.8	1.83456924233186e-07	SF1	CD14_vexas-ctl
7.79530666962905e-33	-4.97001781436401	0.223	0.602	1.87547283164605e-28	ADA2	CD14_vexas-ctl
9.26723008334607e-15	-4.97428360860697	0.361	0.606	2.22960288575223e-10	RSRP1	CD14_vexas-ctl
1.61437620342612e-26	-5.02390636652383	0.237	0.569	3.88402770782291e-22	LYST	CD14_vexas-ctl
3.18825399129623e-16	-5.02821373538951	0.65	0.825	7.67062027765961e-12	EIF4G2	CD14_vexas-ctl
2.16498403418052e-16	-5.12137103582857	0.763	0.598	5.20873508783491e-12	LITAF	CD14_vexas-ctl
2.2701021119417e-24	-5.15426761121612	0.766	0.904	5.46163867112054e-20	PCBP2	CD14_vexas-ctl
5.70123699642359e-13	-5.20884480263773	0.314	0.521	1.37166060896955e-08	ATP5F1A	CD14_vexas-ctl
2.32354485038133e-08	-5.22106510711117	0.515	0.682	0.000559021655553243	SCAF11	CD14_vexas-ctl
9.24976987804584e-16	-5.23870777859338	0.529	0.7	2.22540213495905e-11	SREK1	CD14_vexas-ctl
1.40870507811084e-12	-5.25918657614966	0.464	0.69	3.38920354742687e-08	AP2S1	CD14_vexas-ctl
1.8895418098478e-21	-5.28279928937074	0.157	0.443	4.54604864031282e-17	MEGF9	CD14_vexas-ctl
5.00102217812002e-25	-5.28912143549204	0.318	0.637	1.2031959258339e-20	CRTAP	CD14_vexas-ctl
7.50576008204096e-09	-5.31324943036542	0.453	0.638	0.000180581081813824	PGLS	CD14_vexas-ctl
1.42343234908766e-13	-5.35475574851292	0.668	0.818	3.42463588866999e-09	MBNL1	CD14_vexas-ctl
1.86246916995693e-19	-5.35710863817703	0.511	0.753	4.48091457599938e-15	ARRB2	CD14_vexas-ctl
2.15116974795018e-11	-5.54061315716406	0.201	0.408	5.17549929659333e-07	TNRC6B	CD14_vexas-ctl
2.14399876912842e-18	-5.55403956033835	0.219	0.488	5.15824663864607e-14	NAIP	CD14_vexas-ctl
3.12774180402993e-17	-5.57760420918687	0.234	0.505	7.52503400631562e-13	EID1	CD14_vexas-ctl
6.32844348130582e-13	-5.61108730447737	0.405	0.659	1.52256021716737e-08	FCGRT	CD14_vexas-ctl
1.71067103407225e-25	-5.62762818966209	0.255	0.595	4.11570344087443e-21	CLEC12A	CD14_vexas-ctl
1.00215744560871e-08	-5.63254780039479	0.387	0.584	0.000241109059839	SELL	CD14_vexas-ctl
2.79311896965531e-12	-5.66323495843848	0.099	0.295	6.71996492909371e-08	PTCH2	CD14_vexas-ctl
2.58432116496811e-08	-5.69909328259767	0.533	0.675	0.000621761829079678	ATP2B1	CD14_vexas-ctl
1.44392881696549e-18	-5.70094425110576	0.343	0.598	3.47394834073727e-14	RTN3	CD14_vexas-ctl
2.12632121885139e-11	-5.70444073971684	0.204	0.421	5.11571622043456e-07	HMOX1	CD14_vexas-ctl
5.95232196473381e-12	-5.74850026830506	0.237	0.454	1.43206914149531e-07	ITGA4	CD14_vexas-ctl
5.14382926065948e-08	-5.7513792245671	0.482	0.671	0.00123755388182206	VSIR	CD14_vexas-ctl
5.02471545096663e-25	-5.7716737809141	0.485	0.736	1.20889629034806e-20	ZBTB7A	CD14_vexas-ctl
1.68816659702331e-10	-5.77769956261564	0.763	0.864	4.06156001577837e-06	HNRNPA2B1	CD14_vexas-ctl
9.73282402194404e-19	-5.79448116776953	0.467	0.709	2.34162013143952e-14	MED13L	CD14_vexas-ctl
8.02865846223992e-23	-5.83392098104885	0.518	0.762	1.9316149394303e-18	TMBIM6	CD14_vexas-ctl
3.44324442805399e-26	-5.87534030477541	0.547	0.811	8.2841017694551e-22	MSN	CD14_vexas-ctl
7.41307728523177e-08	-5.92685876959561	0.453	0.634	0.00178351226405391	C1orf162	CD14_vexas-ctl
3.30030721906573e-08	-5.9298458205598	0.646	0.844	0.000794020913835024	RAC1	CD14_vexas-ctl
3.69562212991171e-10	-5.93615258496955	0.796	0.928	8.89129728235458e-06	RHOA	CD14_vexas-ctl
2.56102089460271e-14	-5.949379702058	0.741	0.866	6.16156017032465e-10	EEF1G	CD14_vexas-ctl
1.16680834417694e-11	-5.99794621089071	0.5	0.711	2.80722419525531e-07	GPSM3	CD14_vexas-ctl
2.58500096548573e-22	-6.09894914087238	0.544	0.773	6.21925382286212e-18	MTRNR2L12	CD14_vexas-ctl
1.84100768333387e-08	-6.14687958614262	0.38	0.568	0.000442928038533295	BLOC1S1	CD14_vexas-ctl
5.58058862290748e-18	-6.21157884158182	0.602	0.845	1.34263381678531e-13	CLEC7A	CD14_vexas-ctl
4.2819089401434e-10	-6.23980413981494	0.799	0.946	1.0301844719091e-05	CFL1	CD14_vexas-ctl
1.08092136219816e-20	-6.24928402311346	0.569	0.841	2.60058870531256e-16	APLP2	CD14_vexas-ctl
9.76354336634562e-29	-6.26041929732339	0.511	0.804	2.34901089850909e-24	RNF130	CD14_vexas-ctl
1.38922805895403e-15	-6.31285496268663	0.657	0.86	3.3423437870375e-11	GNAI2	CD14_vexas-ctl
9.18856882001419e-12	-6.32573819341641	0.547	0.765	2.21067777240721e-07	ANXA5	CD14_vexas-ctl
3.45975367228269e-07	-6.32724000676332	0.266	0.418	0.00832382136014493	PDIA6	CD14_vexas-ctl
1.73576011310737e-17	-6.34198919544365	0.628	0.806	4.17606525612502e-13	TGFB1	CD14_vexas-ctl
4.13515539566002e-11	-6.34587461040467	0.219	0.406	9.94877036641844e-07	RIPOR2	CD14_vexas-ctl
1.28356418539385e-08	-6.35441567966951	0.613	0.743	0.000308812707363905	YWHAB	CD14_vexas-ctl
2.86506892943905e-08	-6.37787492441741	0.237	0.399	0.000689306933733741	TTC3	CD14_vexas-ctl
1.37726258458833e-19	-6.47476856730516	0.179	0.464	3.31355605226107e-15	AC253572.2	CD14_vexas-ctl
2.95848374929744e-09	-6.53404274031426	0.412	0.559	7.1178160524347e-05	AC103591.3	CD14_vexas-ctl
1.88437806961086e-16	-6.583632602186	0.339	0.591	4.53362519767677e-12	NRGN	CD14_vexas-ctl
1.31909407561731e-14	-6.5903711023333	0.416	0.652	3.17360843652768e-10	CAPNS1	CD14_vexas-ctl
2.7739595802292e-24	-6.6251882474932	0.328	0.66	6.67386935407343e-20	CD36	CD14_vexas-ctl
9.88338983711962e-16	-6.76977598611461	0.445	0.685	2.37784476091261e-11	C4orf48	CD14_vexas-ctl
1.26183937913277e-10	-6.77607259704951	0.818	0.945	3.03585936225554e-06	CD44	CD14_vexas-ctl
3.54533198398202e-22	-6.86551338861404	0.223	0.544	8.52971422026235e-18	LGALS2	CD14_vexas-ctl
3.35316532993379e-28	-6.89310819924334	0.113	0.47	8.0673804672877e-24	LRRC25	CD14_vexas-ctl
1.74406363875471e-22	-6.90236319164794	0.197	0.499	4.19604270847995e-18	TENT5A	CD14_vexas-ctl
6.85650409140123e-16	-6.90483277016612	0.482	0.694	1.64960631935022e-11	EIF3L	CD14_vexas-ctl
4.1113651392416e-20	-6.98101158265628	0.704	0.873	9.89153338850137e-16	CAST	CD14_vexas-ctl
9.95650210701319e-20	-7.07736467018584	0.307	0.106	2.3954348419263e-15	ETS1	CD14_vexas-ctl
3.82865265261921e-08	-7.18640337256676	0.376	0.544	0.000921135541693657	FAM120A	CD14_vexas-ctl
2.21035197468394e-08	-7.24338423349133	0.818	0.896	0.000531788581589209	BTF3	CD14_vexas-ctl
1.46840673362868e-10	-7.26603644453887	0.58	0.755	3.53283976043725e-06	HSP90B1	CD14_vexas-ctl
6.86281188503668e-31	-7.32750944796928	0.938	0.989	1.65112391142097e-26	PABPC1	CD14_vexas-ctl
6.45794946010398e-33	-7.34617801199239	0.102	0.496	1.55371806060642e-28	AC007952.4	CD14_vexas-ctl
1.30144772965434e-15	-7.42423544316736	0.759	0.907	3.13115309277537e-11	LCP1	CD14_vexas-ctl
7.93551210719581e-11	-7.42861028721816	0.573	0.769	1.90920485787024e-06	IER5	CD14_vexas-ctl
3.45182180983237e-19	-7.46164966495817	0.777	0.936	8.30473809227569e-15	ARPC3	CD14_vexas-ctl
1.91728805255031e-20	-7.48271956407139	0.788	0.898	4.6128033256308e-16	CCNI	CD14_vexas-ctl
1.09419813498064e-21	-7.48399403870842	0.46	0.742	2.63253129294992e-17	SEC11A	CD14_vexas-ctl
1.06363218921343e-10	-7.58229574411708	0.354	0.543	2.55899268402859e-06	RAC2	CD14_vexas-ctl
3.97250896118832e-07	-7.61787469671721	0.164	0.303	0.00955745930972298	F13A1	CD14_vexas-ctl
4.30819594166756e-20	-7.65572421383559	0.208	0.498	1.0365088616058e-15	HLA-DMB	CD14_vexas-ctl
2.15116907615485e-25	-7.6699178580472	0.241	0.569	5.17549768032095e-21	EVI2A	CD14_vexas-ctl
9.37595112095025e-10	-7.78625761071282	0.719	0.869	2.25576008018942e-05	ATP5MPL	CD14_vexas-ctl
5.47545158921914e-14	-7.90351648043873	0.161	0.386	1.31733889785023e-09	MEF2C	CD14_vexas-ctl
1.90218119303559e-06	-7.90549802212461	0.675	0.801	0.0457645773232433	FXYD5	CD14_vexas-ctl
7.0661488103763e-19	-7.92043304953315	0.489	0.742	1.70004474228843e-14	GRB2	CD14_vexas-ctl
1.70761035538053e-23	-7.96958026078656	0.489	0.761	4.10833975401003e-19	VASP	CD14_vexas-ctl
1.25746851499932e-33	-7.9875340494387	0.474	0.781	3.02534350023686e-29	EIF4B	CD14_vexas-ctl
2.42929908370579e-27	-8.12563197580404	0.204	0.548	5.84465066548776e-23	MPEG1	CD14_vexas-ctl
1.38684683370658e-09	-8.20985659317479	0.708	0.894	3.33661479721466e-05	GSTP1	CD14_vexas-ctl
1.05507700565455e-11	-8.21436717015256	0.763	0.859	2.53840976790427e-07	RPL4	CD14_vexas-ctl
4.9783431347841e-25	-8.23072729386715	0.248	0.6	1.19773957479771e-20	HLA-DQB1	CD14_vexas-ctl
9.55344021431957e-18	-8.31747400984052	0.544	0.769	2.29846218116314e-13	CAP1	CD14_vexas-ctl
1.25008223104437e-18	-8.34596857139463	0.401	0.677	3.00757283966966e-14	GLIPR1	CD14_vexas-ctl
1.46856462807876e-19	-8.55215918780044	0.27	0.56	3.53321963869468e-15	CCDC88A	CD14_vexas-ctl
1.0438975705098e-12	-8.65644860389279	0.27	0.493	2.51151316488952e-08	DPYSL2	CD14_vexas-ctl
2.8252572105734e-14	-8.66744426603613	0.682	0.899	6.79728632291855e-10	ASAH1	CD14_vexas-ctl
1.95745023809534e-11	-8.71560103992736	0.248	0.454	4.70942952783357e-07	JAML	CD14_vexas-ctl
2.49838455122774e-18	-8.75253025737321	0.723	0.934	6.01086339179881e-14	PSAP	CD14_vexas-ctl
9.45394353513036e-14	-8.90809088133334	0.65	0.849	2.27452427511701e-09	BRI3	CD14_vexas-ctl
7.97791029831544e-18	-8.94170510467906	0.5	0.704	1.91940543867171e-13	FYB1	CD14_vexas-ctl
3.902838170272e-33	-8.96449311452254	0.653	0.885	9.3898383538574e-29	CSF3R	CD14_vexas-ctl
1.43280282806675e-21	-9.06760295278957	0.336	0.639	3.44718032404579e-17	PLBD1	CD14_vexas-ctl
1.96058020241949e-16	-9.11352350701754	0.606	0.77	4.71695990900105e-12	ACTR2	CD14_vexas-ctl
1.87002401717734e-14	-9.21257509202253	0.292	0.518	4.49909078292696e-10	CD14	CD14_vexas-ctl
1.1569318224873e-13	-9.33365944321343	0.496	0.709	2.78346227172219e-09	USP3	CD14_vexas-ctl
2.8713325250313e-15	-9.67280678347423	0.339	0.599	6.90813892197279e-11	WSB1	CD14_vexas-ctl
6.36079522961347e-47	-9.89140857494071	0.172	0.633	1.53034372429271e-42	FGL2	CD14_vexas-ctl
1.10256152959322e-32	-10.032417363545	0.555	0.816	2.65265278404833e-28	FMNL1	CD14_vexas-ctl
6.39227191956756e-36	-10.0421465606403	0.569	0.888	1.53791670112876e-31	SERPINA1	CD14_vexas-ctl
4.03484344929264e-27	-10.081310809331	0.109	0.453	9.70742985465316e-23	POU2F2	CD14_vexas-ctl
1.78350884522118e-13	-10.1052671636202	0.566	0.759	4.29094393071765e-09	SET	CD14_vexas-ctl
2.01045133867062e-39	-10.1054240583955	0.241	0.653	4.83694487570764e-35	OGFRL1	CD14_vexas-ctl
1.82576947351394e-12	-10.1252434109711	0.591	0.8	4.3926187763272e-08	NPC2	CD14_vexas-ctl
1.20330947695465e-09	-10.13073920739	0.792	0.936	2.8950422706052e-05	EMP3	CD14_vexas-ctl
2.43787814768461e-17	-10.3045324185998	0.737	0.881	5.8652910355144e-13	EEF2	CD14_vexas-ctl
1.60231272606578e-20	-10.3117244037325	0.573	0.797	3.85500418764167e-16	CYBB	CD14_vexas-ctl
1.7460071926097e-28	-10.6899906954426	0.252	0.601	4.20071870469968e-24	CDC42EP3	CD14_vexas-ctl
9.98890462362549e-13	-10.722924606669	0.763	0.895	2.40323056339806e-08	HNRNPH1	CD14_vexas-ctl
4.71235447024862e-09	-10.977937257032	0.635	0.783	0.000113374536199712	PNISR	CD14_vexas-ctl
5.12055590921936e-20	-11.0066471876436	0.536	0.763	1.23195454619909e-15	CD48	CD14_vexas-ctl
4.12228435806568e-16	-11.1668811429484	0.544	0.762	9.91780393707022e-12	CORO1A	CD14_vexas-ctl
1.24355346994587e-25	-11.5038524754913	0.62	0.868	2.99186529334276e-21	CSTA	CD14_vexas-ctl
1.69508553898048e-10	-11.9184044877717	0.799	0.903	4.07820629823315e-06	UQCRB	CD14_vexas-ctl
4.36468515229196e-22	-12.4259626148207	0.661	0.84	1.05009960078992e-17	TAGLN2	CD14_vexas-ctl
1.07232421736529e-17	-12.4739787846115	0.084	0.343	2.57990483455914e-13	RGS18	CD14_vexas-ctl
7.36679663608209e-31	-12.5991407125097	0.427	0.74	1.77237760267499e-26	CALM2	CD14_vexas-ctl
2.98918316987019e-11	-12.9405138049627	0.646	0.83	7.19167578839068e-07	H2AFY	CD14_vexas-ctl
3.74555549997283e-07	-13.0361720824411	0.923	0.971	0.00901143197738463	NACA	CD14_vexas-ctl
3.07162318883737e-37	-13.1771820210119	0.332	0.725	7.39001823002383e-33	LTA4H	CD14_vexas-ctl
9.78676391504134e-11	-13.4150297453196	0.387	0.555	2.3545975303198e-06	TNFRSF1B	CD14_vexas-ctl
2.2701923973839e-20	-13.4371896405511	0.427	0.676	5.46185588886593e-16	DDX17	CD14_vexas-ctl
3.99080964997572e-08	-13.4442065894598	0.139	0.294	0.000960148893687658	CXXC5	CD14_vexas-ctl
5.74608132935113e-21	-13.6601393988186	0.485	0.708	1.38244970702859e-16	SAMHD1	CD14_vexas-ctl
8.73329103056293e-30	-14.0500808072717	0.091	0.453	2.10114248904314e-25	AC245014.3	CD14_vexas-ctl
9.95073139732344e-17	-14.101102952228	0.832	0.93	2.39404646688205e-12	PTP4A2	CD14_vexas-ctl
5.73885985725215e-08	-14.4176921309808	0.803	0.906	0.0013807122930563	LINC01578	CD14_vexas-ctl
6.63845923815837e-13	-14.9113325669917	0.547	0.736	1.59714690810852e-08	VMP1	CD14_vexas-ctl
5.49310503977124e-16	-15.014805163371	0.646	0.81	1.32158614151856e-11	DDX3X	CD14_vexas-ctl
9.475858155112e-21	-15.033773989884	0.77	0.876	2.2797967135384e-16	HNRNPU	CD14_vexas-ctl
1.40980277259858e-29	-15.6405857044439	0.529	0.811	3.39184449059492e-25	GRN	CD14_vexas-ctl
2.67920367549336e-09	-15.8959634208457	0.916	0.99	6.44589612286948e-05	S100A6	CD14_vexas-ctl
7.04496632918162e-31	-15.8981456553776	0.394	0.716	1.69494844913781e-26	NCF1	CD14_vexas-ctl
4.08924303746901e-17	-15.9049944864105	0.799	0.951	9.8383098238467e-13	CYBA	CD14_vexas-ctl
9.29874534188393e-10	-15.9056529773122	0.872	0.954	2.23718514180386e-05	JUNB	CD14_vexas-ctl
5.8225426709844e-24	-16.2901147243478	0.409	0.712	1.40084554121214e-19	CFD	CD14_vexas-ctl
1.04743230278743e-45	-16.5152666436362	0.507	0.852	2.52001737727629e-41	AC020916.1	CD14_vexas-ctl
7.5780274069494e-15	-17.1605137413705	0.785	0.922	1.82319761383796e-10	TPM3	CD14_vexas-ctl
1.70200598846367e-17	-17.4167376501018	0.909	0.951	4.09485620764475e-13	KLF6	CD14_vexas-ctl
1.35098856687076e-21	-17.4748985271392	0.628	0.869	3.25034339303437e-17	TKT	CD14_vexas-ctl
3.78651148746802e-15	-17.8314312660179	0.646	0.801	9.1099679876993e-11	SNHG5	CD14_vexas-ctl
1.40921227675699e-13	-18.2402462248223	0.65	0.831	3.39042381664964e-09	ARHGDIB	CD14_vexas-ctl
3.75021474602085e-22	-18.2416524082951	0.526	0.769	9.02264165745156e-18	STXBP2	CD14_vexas-ctl
1.83479056334565e-13	-18.6936768808383	0.255	0.455	4.41432261635329e-09	RHOB	CD14_vexas-ctl
2.69691246162012e-36	-18.7557446250125	0.328	0.712	6.48850169141185e-32	TNFAIP2	CD14_vexas-ctl
7.37213871774915e-16	-18.7748216928924	0.759	0.953	1.77366285410327e-11	OAZ1	CD14_vexas-ctl
5.70818222951812e-13	-19.6200437633058	0.85	0.944	1.37333156259976e-08	RPS17	CD14_vexas-ctl
8.24625586817386e-08	-21.667228425987	0.953	0.993	0.00198396669932395	RPS3A	CD14_vexas-ctl
2.07184979865665e-30	-21.7556602131408	0.442	0.727	4.98466343058803e-26	MNDA	CD14_vexas-ctl
2.01695939649458e-21	-22.9626774688561	0.796	0.93	4.85260261202632e-17	ARPC2	CD14_vexas-ctl
2.47143216046826e-15	-23.0640900911235	0.573	0.765	5.9460186348706e-11	AHR	CD14_vexas-ctl
4.91819916627395e-19	-24.1880944870629	0.588	0.82	1.18326953741385e-14	MYADM	CD14_vexas-ctl
7.71779763793479e-53	-24.2456539609356	0.628	0.908	1.85682493371073e-48	EVI2B	CD14_vexas-ctl
9.97390313443678e-39	-24.5113974867671	0.639	0.89	2.39962135511414e-34	KLF10	CD14_vexas-ctl
5.13456961922026e-15	-24.5521370179304	0.828	0.949	1.2353261046882e-10	ACTG1	CD14_vexas-ctl
2.16453028022528e-20	-25.9935207815514	0.927	0.979	5.207643401194e-16	RPL7	CD14_vexas-ctl
1.01810863305455e-08	-26.1779691616589	0.967	0.992	0.000244946756026595	RPS13	CD14_vexas-ctl
1.96463529668563e-07	-27.2427994211985	0.909	0.959	0.00472671606029595	RPS11	CD14_vexas-ctl
1.86064404773902e-25	-27.2588947201256	0.792	0.919	4.4765235144553e-21	PTPRC	CD14_vexas-ctl
1.02313762939008e-19	-27.4118540293279	0.909	0.993	2.4615668225496e-15	VIM	CD14_vexas-ctl
7.06830192848624e-17	-28.6443698140716	0.544	0.732	1.7005627609745e-12	MARCKS	CD14_vexas-ctl
1.40420108347732e-20	-29.1033935652445	0.894	0.962	3.37836738673809e-16	HLA-A	CD14_vexas-ctl
2.29103346661391e-18	-29.8261094184518	0.653	0.858	5.51199741732641e-14	ZEB2	CD14_vexas-ctl
3.44955936729889e-19	-31.7656114416828	0.712	0.971	8.2992948817844e-15	CST3	CD14_vexas-ctl
6.13680586808257e-20	-31.7656262442187	0.653	0.927	1.47645412380198e-15	IFI30	CD14_vexas-ctl
2.96982619859001e-17	-31.7750588077709	0.715	0.875	7.14510485118772e-13	CD52	CD14_vexas-ctl
4.97872660588212e-38	-33.2101057590043	0.752	0.962	1.19783183410918e-33	TXNIP	CD14_vexas-ctl
3.83471170747587e-20	-33.2205053989103	0.635	0.832	9.2259328970162e-16	SPI1	CD14_vexas-ctl
7.51215833741134e-19	-36.0184190809755	0.365	0.636	1.80735017439779e-14	DUSP6	CD14_vexas-ctl
1.2830237168818e-06	-36.0932122643269	0.96	0.979	0.0308682676044592	RPL17	CD14_vexas-ctl
3.06205010652968e-16	-36.2591359470048	0.964	0.993	7.36698635129976e-12	HLA-B	CD14_vexas-ctl
4.77590522194596e-44	-37.9783795987283	0.595	0.883	1.14903503734798e-39	AHNAK	CD14_vexas-ctl
2.43327035905885e-15	-38.4756208585679	0.858	0.991	5.85420515685969e-11	S100A4	CD14_vexas-ctl
3.89010870164761e-43	-38.5370421271987	0.828	0.99	9.35921252529398e-39	CTSS	CD14_vexas-ctl
6.62767052301882e-32	-38.9690761028215	0.807	0.966	1.5945512511331e-27	GABARAP	CD14_vexas-ctl
3.83898524728891e-35	-38.9706976207249	0.847	0.972	9.23621460645239e-31	DUSP1	CD14_vexas-ctl
5.82993522080276e-10	-40.2014765481153	0.759	0.825	1.40262411477293e-05	CTNNB1	CD14_vexas-ctl
1.65620039211045e-27	-41.7579826136588	0.449	0.794	3.98465252337853e-23	MS4A6A	CD14_vexas-ctl
7.38333577236344e-13	-43.0454596556546	0.905	0.989	1.77635675347292e-08	H3F3A	CD14_vexas-ctl
7.06490867920695e-41	-47.2734865085322	0.653	0.895	1.6997463791304e-36	IER2	CD14_vexas-ctl
1.74654113833517e-43	-47.635433138464	0.814	0.986	4.20200332472059e-39	COTL1	CD14_vexas-ctl
4.73503622998351e-14	-50.5206465542899	0.456	0.727	1.13920236657173e-09	HLA-DPA1	CD14_vexas-ctl
2.66108996521878e-07	-51.953620656476	0.434	0.637	0.00640231634731986	HLA-DPB1	CD14_vexas-ctl
2.59734009254782e-16	-51.9620254147594	0.967	0.988	6.2489405286608e-12	RPL9	CD14_vexas-ctl
1.86573007129033e-07	-59.019683927025	0.719	0.943	0.00448875997851741	AC020656.1	CD14_vexas-ctl
9.31600342907881e-37	-60.6055867850609	0.635	0.899	2.24133726500207e-32	ZFP36L1	CD14_vexas-ctl
2.77980313828047e-48	-60.6458606134839	0.62	0.935	6.68792837038897e-44	VCAN	CD14_vexas-ctl
5.09422135696891e-26	-63.5032729235829	0.653	0.921	1.22561871627315e-21	LST1	CD14_vexas-ctl
3.13781533854876e-07	-66.3902920040684	0.982	0.997	0.00754926992301446	ACTB	CD14_vexas-ctl
1.09283499964432e-15	-67.8030051078415	0.091	0.334	2.62925172564428e-11	PPBP	CD14_vexas-ctl
4.60343791208362e-15	-75.0464875408316	0.993	0.993	1.1075411272682e-10	MT-ND2	CD14_vexas-ctl
1.10302004413071e-17	-77.9319173829189	0.606	0.772	2.65375592417408e-13	CRIP1	CD14_vexas-ctl
5.88876263052208e-25	-82.2599374538471	0.697	0.946	1.41677740127731e-20	HLA-DRA	CD14_vexas-ctl
8.14217088330773e-29	-86.5775023740913	0.982	0.986	1.95892489281501e-24	MT-ND1	CD14_vexas-ctl
2.31783101134861e-10	-122.653351188771	0.102	0.288	5.57646963020362e-06	SOX4	CD14_vexas-ctl
7.11622365717072e-13	-145.738519252954	0.737	0.932	1.7120922496787e-08	CD74	CD14_vexas-ctl
4.12526623402839e-30	-170.263020142024	0.974	0.996	9.92497803244889e-26	TPT1	CD14_vexas-ctl
1.09755103425489e-39	-186.133971530526	0.467	0.836	2.64059803331384e-35	HLA-DRB1	CD14_vexas-ctl
4.62971175558787e-28	-204.889007065501	1	0.997	1.11386235127689e-23	EEF1A1	CD14_vexas-ctl
3.4704427129561e-10	-230.857526827764	0.828	0.982	8.34953812310108e-06	S100A9	CD14_vexas-ctl
8.71993314833318e-35	-238.071001428531	0.985	0.991	2.09792871615748e-30	NEAT1	CD14_vexas-ctl
4.23547689834882e-33	-265.472519446782	0.967	0.998	1.01901338697374e-28	TMSB4X	CD14_vexas-ctl
3.89142673533368e-08	-379.27199746449	0.996	0.997	0.00093623835825393	MT-CO1	CD14_vexas-ctl
