# Supplementary material for: VEXAS syndrome is characterized by inflammasome activation and monocyte dysregulation
Source: Nat Commun. 2024 Jan 30;15:910. doi: 10.1038/s41467-024-44811-4 (PMC10828464; doi:10.1038/s41467-024-44811-4)
Supplement: Supplementary file 6 — Source Data [file 41467_2024_44811_MOESM6_ESM.zip › Source_DATA_KOSMIDER/Raw_DATA_KOSMIDER_Fig6/CD14_vexas-ctl_UP.csv]

p_val	avg_log2FC	pct.1	pct.2	p_val_adj	GeneName	cluster
0	Inf	0.974	0.026	0	HBB	CD14_vexas-ctl
0	Inf	0.923	0.034	0	HBA2	CD14_vexas-ctl
0	Inf	0.774	0.014	0	HBA1	CD14_vexas-ctl
3.30135475353001e-75	647.743752954056	0.766	0.374	7.94272940151786e-71	MT2A	CD14_vexas-ctl
9.47781642383872e-179	298.949025145829	0.569	0.033	2.28026785341136e-174	AREG	CD14_vexas-ctl
7.40156043244258e-20	229.362191378169	0.595	0.873	1.78074142444136e-15	S100A12	CD14_vexas-ctl
9.45110494175221e-167	98.0468737628374	0.697	0.088	2.27384133793616e-162	THBS1	CD14_vexas-ctl
2.14436312152377e-07	87.7649518289125	0.485	0.362	0.00515912323407404	HLA-DRB5	CD14_vexas-ctl
6.54669818251017e-07	80.7645989056435	0.956	0.997	0.0157507011573012	FTL	CD14_vexas-ctl
5.87891842031017e-76	72.0220741790923	0.96	0.855	1.41440898274242e-71	RPS26	CD14_vexas-ctl
1.98069083161066e-06	64.8949476605322	0.336	0.221	0.0476534407177209	IFITM3	CD14_vexas-ctl
6.79759895754452e-12	62.0095661636675	1	1	1.63543433319564e-07	B2M	CD14_vexas-ctl
3.49494741617965e-07	61.5566458799135	0.745	0.942	0.00840849398858661	AIF1	CD14_vexas-ctl
1.84435625454083e-73	60.3150358719404	0.668	0.22	4.43733671279979e-69	EREG	CD14_vexas-ctl
1.0232765262107e-13	53.1250897522484	0.434	0.251	2.46190099441031e-09	ATF3	CD14_vexas-ctl
1.75975492186139e-48	41.3381455584869	0.88	0.529	4.23379436650632e-44	TNFAIP3	CD14_vexas-ctl
6.24502689218842e-40	37.4480417884921	0.836	0.968	1.50249101999161e-35	FOS	CD14_vexas-ctl
7.65419060637411e-37	35.5865139873225	0.544	0.224	1.84152171798755e-32	ANKRD28	CD14_vexas-ctl
1.56160062103616e-37	32.5166464538572	0.807	0.521	3.7570549341509e-33	PELI1	CD14_vexas-ctl
1.57028999427659e-12	29.8366799414383	0.679	0.496	3.77796069723005e-08	GABARAPL1	CD14_vexas-ctl
4.02895150130879e-46	29.2663105106344	0.493	0.163	9.69325441699881e-42	ID1	CD14_vexas-ctl
2.2388190743194e-07	28.7601986798893	0.865	0.789	0.00538637481090504	BTG1	CD14_vexas-ctl
7.15457527369245e-37	25.4637837945274	0.515	0.194	1.72131926509767e-32	PMAIP1	CD14_vexas-ctl
4.17959855984461e-58	25.2866725716713	0.679	0.298	1.00556961751301e-53	ETS2	CD14_vexas-ctl
3.42796353683754e-22	24.5766997517448	0.263	0.081	8.24733747327744e-18	HES4	CD14_vexas-ctl
9.48078164235626e-09	23.6647291813006	0.146	0.31	0.000228098125533449	LMO4	CD14_vexas-ctl
3.18498074060346e-63	20.6326750651154	0.599	0.18	7.66274516381787e-59	GRASP	CD14_vexas-ctl
3.3701510468467e-08	20.0290776063796	0.609	0.506	0.000810824640360847	ARL4A	CD14_vexas-ctl
1.96755422189119e-10	19.6989556137583	0.117	0.303	4.73373870244801e-06	AL360012.1	CD14_vexas-ctl
1.52069956934069e-15	18.8844968494343	0.584	0.399	3.65865109387676e-11	KDM6B	CD14_vexas-ctl
1.59484399125683e-21	18.7287166035135	0.887	0.8	3.8370351585648e-17	TSC22D3	CD14_vexas-ctl
5.2430773559155e-23	18.5686461039048	0.763	0.633	1.26143198105971e-18	MAP3K8	CD14_vexas-ctl
2.45834130690292e-14	17.7649803840647	0.934	0.989	5.91452335027774e-10	ATP5F1E	CD14_vexas-ctl
6.64948216204963e-19	17.2899999337868	0.708	0.525	1.59979891336752e-14	MTRNR2L8	CD14_vexas-ctl
6.31798862397656e-31	17.2027003878141	0.321	0.09	1.52004488304252e-26	THBD	CD14_vexas-ctl
2.5390674935636e-23	15.771434140243	0.788	0.937	6.10874248276467e-19	ANXA1	CD14_vexas-ctl
5.00135498108479e-07	15.3791502294453	0.672	0.658	0.0120327599489919	AGFG1	CD14_vexas-ctl
2.46472886975986e-30	15.2113365057484	0.299	0.078	5.92989118775525e-26	RGS1	CD14_vexas-ctl
7.30787760895323e-12	14.9190247752486	0.442	0.261	1.75820227393806e-07	PNP	CD14_vexas-ctl
8.4316695602509e-20	14.4168371281386	0.562	0.351	2.02857537950076e-15	PLAUR	CD14_vexas-ctl
2.68264226864597e-09	13.647938816947	0.215	0.391	6.45416903413534e-05	WDR74	CD14_vexas-ctl
8.61299493971363e-19	13.6290281499758	0.796	0.645	2.0722004525457e-14	DDX21	CD14_vexas-ctl
2.70428326644642e-37	13.533405938	0.668	0.36	6.50623511074345e-33	KLF9	CD14_vexas-ctl
2.19019583846711e-21	13.4496034430882	0.482	0.723	5.26939216776801e-17	JUN	CD14_vexas-ctl
2.25712874280186e-08	12.9827190477556	0.73	0.694	0.0005430426042307	IFITM2	CD14_vexas-ctl
1.86029346901608e-07	12.904857939613	0.653	0.548	0.00447568005710578	ELF1	CD14_vexas-ctl
3.25877720117634e-27	12.728031910586	0.482	0.215	7.84029206831016e-23	CCNH	CD14_vexas-ctl
1.24895527782511e-36	11.4945896325426	0.474	0.174	3.00486150291944e-32	GPR183	CD14_vexas-ctl
1.16554986341532e-14	11.1702553883633	0.62	0.441	2.80419641639091e-10	VEGFA	CD14_vexas-ctl
1.16341196337301e-11	11.0945573375883	0.661	0.54	2.79905284267912e-07	JARID2	CD14_vexas-ctl
2.36186162348761e-08	10.2787979613298	0.544	0.403	0.000568240287994885	GADD45B	CD14_vexas-ctl
2.10955198200718e-13	10.2530210006103	0.927	0.914	5.07537111351108e-09	NAMPT	CD14_vexas-ctl
1.7623399969489e-07	10.0658233370055	0.814	0.926	0.00424001379865937	RNASEK	CD14_vexas-ctl
2.35956852810559e-07	9.99772014373359	0.92	0.975	0.00567688592176923	DDX5	CD14_vexas-ctl
8.28089230022306e-08	9.89762233212188	0.551	0.411	0.00199229987851067	EZR	CD14_vexas-ctl
3.36862302574201e-07	9.84910075581676	0.788	0.719	0.0081045701376327	PPP1CB	CD14_vexas-ctl
1.05911145868437e-12	9.81734626238238	0.409	0.23	2.54811625844874e-08	CYTOR	CD14_vexas-ctl
1.26004545371615e-09	9.62306469070116	0.609	0.788	3.03154335709567e-05	EIF3E	CD14_vexas-ctl
5.47528084747119e-15	9.4681999847656	0.496	0.296	1.31729781909309e-10	SERPINB9	CD14_vexas-ctl
3.15008601605858e-21	9.3751044065713	0.493	0.245	7.57879194603534e-17	LDLR	CD14_vexas-ctl
1.64309549138498e-20	9.20266628346554	0.496	0.244	3.95312344272311e-16	CD69	CD14_vexas-ctl
2.47750338921626e-43	8.77192011402043	0.449	0.132	5.9606254041154e-39	MAFF	CD14_vexas-ctl
9.36381259111847e-11	8.60170289972523	0.763	0.976	2.25283967129719e-06	TYROBP	CD14_vexas-ctl
1.73974155053917e-12	8.28496961417336	0.445	0.269	4.18564419644218e-08	PTPN1	CD14_vexas-ctl
4.90389971429313e-12	7.901725968903	0.354	0.185	1.17982923226178e-07	ASGR2	CD14_vexas-ctl
7.25641389792011e-14	7.87564236713883	0.515	0.322	1.7458206197006e-09	BCL2A1	CD14_vexas-ctl
2.19572086702644e-61	7.63622729646369	0.515	0.132	5.2826848339789e-57	B3GNT5	CD14_vexas-ctl
7.37860521990592e-49	7.60197253168286	0.27	0.037	1.77521862985717e-44	IL1R2	CD14_vexas-ctl
2.44630941888081e-08	7.56169482857844	0.412	0.265	0.000588557583088534	NEDD9	CD14_vexas-ctl
1.06128317194777e-18	7.08755642426083	0.533	0.304	2.55334118338913e-14	PNPLA8	CD14_vexas-ctl
3.92371230782198e-07	7.06202756164119	0.693	0.848	0.0094400594413889	TYMP	CD14_vexas-ctl
8.22476458189684e-10	7.05385009860712	0.719	0.913	1.97879611075856e-05	S100A11	CD14_vexas-ctl
2.79567205547899e-13	6.94142598102864	0.551	0.346	6.72610739827689e-09	RANBP2	CD14_vexas-ctl
9.29637451448954e-14	6.9276743507277	0.65	0.45	2.23661474444104e-09	LINC-PINT	CD14_vexas-ctl
3.07592412851635e-20	6.88518171892725	0.584	0.352	7.40036586079748e-16	SNHG15	CD14_vexas-ctl
4.68480513166333e-08	6.72812746648351	0.901	0.981	0.00112711726662688	SH3BGRL3	CD14_vexas-ctl
3.35340078462363e-20	6.37653327178074	0.584	0.344	8.06794694772599e-16	IRS2	CD14_vexas-ctl
3.01144451543226e-16	6.36825704713751	0.292	0.53	7.24523435967848e-12	NCOA4	CD14_vexas-ctl
3.21901587378182e-14	6.21835668750329	0.613	0.852	7.74463029073167e-10	AP1S2	CD14_vexas-ctl
1.05203531119978e-16	5.97699737029669	0.296	0.118	2.53109175521555e-12	PHLDA2	CD14_vexas-ctl
9.71551150300777e-24	5.83042512013044	0.296	0.095	2.33745491250864e-19	TRMT6	CD14_vexas-ctl
1.01571068245982e-08	5.7941466381438	0.628	0.511	0.000244369833093009	CSRNP1	CD14_vexas-ctl
6.98551579691972e-39	5.7714925637812	0.555	0.22	1.68064524558092e-34	SAMSN1	CD14_vexas-ctl
7.7949066234064e-11	5.74459417555964	0.624	0.415	1.87537658452535e-06	LMNA	CD14_vexas-ctl
3.13241654029884e-71	5.66117059129028	0.496	0.106	7.53628095430497e-67	ELL2	CD14_vexas-ctl
7.59552753447916e-07	5.5966335497851	0.617	0.508	0.0182740796952034	CNOT1	CD14_vexas-ctl
4.07256834862696e-31	5.23791159980028	0.493	0.2	9.7981921899616e-27	HBEGF	CD14_vexas-ctl
3.55594324300362e-17	5.0536222015909	0.456	0.241	8.5552438483424e-13	SYAP1	CD14_vexas-ctl
6.56712059116154e-09	5.04950604086218	0.434	0.281	0.000157998354302755	LEPROTL1	CD14_vexas-ctl
1.56013779291617e-23	4.96693613777552	0.566	0.313	3.75353551597701e-19	SOCS3	CD14_vexas-ctl
2.0302978195903e-23	4.91969310509536	0.5	0.252	4.88469352415231e-19	SLC15A4	CD14_vexas-ctl
2.67099947382132e-16	4.84723958795288	0.336	0.15	6.42615763406672e-12	CRYBG1	CD14_vexas-ctl
1.52773658825601e-16	4.82245627177983	0.504	0.285	3.67558145768513e-12	DDIT4	CD14_vexas-ctl
1.77471409817075e-09	4.79916902747036	0.307	0.16	4.269784648789e-05	GABPB1-AS1	CD14_vexas-ctl
3.93417533862101e-07	4.71271999833492	0.416	0.289	0.0094652324471883	RIPK2	CD14_vexas-ctl
6.75065487395829e-07	4.68174982132399	0.474	0.348	0.0162414005612563	NLRP3	CD14_vexas-ctl
1.7142595357969e-24	4.65917643842924	0.456	0.209	4.12433701717376e-20	SBNO2	CD14_vexas-ctl
6.30880547794166e-11	4.64245019883234	0.558	0.429	1.51783550993798e-06	PTK2B	CD14_vexas-ctl
1.89264094038933e-44	4.6212646888818	0.266	0.042	4.5535048384827e-40	ZNF331	CD14_vexas-ctl
2.86540049936857e-10	4.52632784204431	0.398	0.233	6.89386706143085e-06	GNA15	CD14_vexas-ctl
2.90916053912429e-09	4.44221179641766	0.682	0.832	6.99914934107912e-05	RBM3	CD14_vexas-ctl
4.87577025781076e-15	4.35136561733635	0.507	0.313	1.17306156632669e-10	NFIL3	CD14_vexas-ctl
1.91811825659065e-18	4.30176499945051	0.96	0.992	4.61480071353144e-14	RPS24	CD14_vexas-ctl
5.9150311365278e-07	4.23335767634412	0.536	0.385	0.0142309734113722	SKIL	CD14_vexas-ctl
7.16670837288002e-62	4.147414059382	0.274	0.028	1.7242383674312e-57	TPST1	CD14_vexas-ctl
1.65611411830227e-10	4.14253381434617	0.613	0.45	3.98444495722343e-06	MXD1	CD14_vexas-ctl
1.53026140812847e-18	4.08593860263495	0.456	0.233	3.68165592181628e-14	NR4A2	CD14_vexas-ctl
9.22408686783741e-08	4.04750919802474	0.642	0.798	0.002219223059533	CD37	CD14_vexas-ctl
1.97317673737207e-19	3.87772308990404	0.566	0.328	4.74726591244347e-15	SELENOK	CD14_vexas-ctl
4.08698127911291e-32	3.81620405544234	0.401	0.13	9.83286825941775e-28	STK17A	CD14_vexas-ctl
4.59234548292682e-09	3.807318818102	0.588	0.779	0.000110487239973736	ANXA2	CD14_vexas-ctl
1.24522237770266e-13	3.73530684350978	0.617	0.431	2.99588051851483e-09	TOP1	CD14_vexas-ctl
5.09024886739851e-13	3.70465617335413	0.485	0.315	1.22466297500741e-08	FAM49A	CD14_vexas-ctl
1.70991475150819e-13	3.69506891306337	0.369	0.193	4.11388390065355e-09	MAP2K1	CD14_vexas-ctl
7.71960171884953e-15	3.63325490147727	0.339	0.158	1.85725897753801e-10	SERTAD1	CD14_vexas-ctl
2.95206027708251e-12	3.53767090314948	0.325	0.165	7.10236182063281e-08	AC015912.3	CD14_vexas-ctl
2.92546355262491e-08	3.52122359206609	0.606	0.473	0.000703837276126028	FOSL2	CD14_vexas-ctl
1.44066866193205e-07	3.34346478974864	0.453	0.642	0.00346610473374232	TALDO1	CD14_vexas-ctl
4.5663581320678e-30	3.2203498584261	0.708	0.391	1.09862010299419e-25	CXCR4	CD14_vexas-ctl
1.6269115420891e-13	3.17700554120475	0.536	0.341	3.91418647911216e-09	IDI1	CD14_vexas-ctl
9.20276411633149e-45	3.15162502998562	0.449	0.125	2.21409301874819e-40	SLC7A5	CD14_vexas-ctl
2.41004417004334e-14	3.13845639091766	0.588	0.408	5.79832526870727e-10	PER1	CD14_vexas-ctl
5.70841116685015e-11	3.11985925298648	0.354	0.191	1.37338664263248e-06	SLA	CD14_vexas-ctl
2.8234214359454e-12	2.91708641249646	0.701	0.544	6.79286963274104e-08	SLC25A37	CD14_vexas-ctl
5.40046562039833e-12	2.91065886688412	0.339	0.173	1.29929802361163e-07	BTG3	CD14_vexas-ctl
1.88313573915674e-08	2.85709009015616	0.799	0.875	0.00045306362748372	YBX1	CD14_vexas-ctl
8.93584011463712e-07	2.84193410264358	0.507	0.662	0.0214987377318054	CAPZA2	CD14_vexas-ctl
1.80627001488508e-40	2.76900078103763	0.372	0.094	4.34570502881202e-36	DUSP2	CD14_vexas-ctl
2.86975556303769e-09	2.67181404512514	0.328	0.192	6.90434490911238e-05	ISG15	CD14_vexas-ctl
5.795191131531e-14	2.65102429498238	0.588	0.407	1.39426503433504e-09	ACSL1	CD14_vexas-ctl
7.86473595825209e-23	2.62001489191104	0.485	0.734	1.89217682419587e-18	LSP1	CD14_vexas-ctl
4.82738946556369e-19	2.56307299664713	0.423	0.204	1.16142163151997e-14	SH3BP5	CD14_vexas-ctl
1.2508660224405e-06	2.35930588219897	0.529	0.418	0.030094585633896	RNMT	CD14_vexas-ctl
3.35091632731e-10	2.31954049031043	0.296	0.151	8.06196959187514e-06	SNX9	CD14_vexas-ctl
5.72688468782261e-27	2.23230074249917	0.453	0.178	1.37783118704324e-22	PDE4B	CD14_vexas-ctl
1.54327279962057e-08	2.16465219130865	0.723	0.84	0.000371296002860713	LRRFIP1	CD14_vexas-ctl
2.05927545182753e-06	2.13294430096081	0.285	0.17	0.0495441080955185	TWISTNB	CD14_vexas-ctl
1.72526292143349e-22	2.01772466825882	0.299	0.1	4.15081006267684e-18	PDE4D	CD14_vexas-ctl
7.82718354315283e-09	1.96900788157905	0.405	0.612	0.000188314208864714	VAMP8	CD14_vexas-ctl
1.18442228392526e-15	1.90699236965015	0.836	0.946	2.84960157289578e-11	ITM2B	CD14_vexas-ctl
5.53056661093968e-07	1.78798878134597	0.734	0.835	0.0133059902092598	HNRNPA1	CD14_vexas-ctl
1.48465689359621e-11	1.68424358555132	0.372	0.579	3.57193602030312e-07	SH3BP2	CD14_vexas-ctl
9.74638668549886e-07	1.66246309312677	0.318	0.2	0.0234488317266417	AC026979.2	CD14_vexas-ctl
1.15067300490274e-06	1.64828390145771	0.285	0.438	0.027684041824955	CLINT1	CD14_vexas-ctl
2.28310940684147e-16	1.60224660725002	0.365	0.164	5.49293292191988e-12	JOSD1	CD14_vexas-ctl
1.25521929510112e-27	1.6011308338472	0.343	0.106	3.01993210208378e-23	AC058791.1	CD14_vexas-ctl
2.40450157789708e-10	1.59909763162183	0.288	0.146	5.78499034626259e-06	CD81	CD14_vexas-ctl
1.70892405086857e-10	1.58934749501146	0.485	0.307	4.11150037398469e-06	TRIB1	CD14_vexas-ctl
2.33965326961495e-08	1.54250226313547	0.358	0.214	0.00056289718013666	ACSL3	CD14_vexas-ctl
6.00505592535296e-08	1.51980610539886	0.434	0.296	0.00144475640508067	JDP2	CD14_vexas-ctl
2.02835762132194e-27	1.50039924678216	0.38	0.132	4.88002560113846e-23	SKI	CD14_vexas-ctl
8.12023783237418e-11	1.49775092039826	0.423	0.263	1.9536480200909e-06	CSNK1D	CD14_vexas-ctl
7.26177818200795e-11	1.41785601843285	0.726	0.638	1.74711121280929e-06	ZFP36L2	CD14_vexas-ctl
2.13919865400394e-10	1.39673251089238	0.839	0.955	5.14669804166809e-06	ATP6V0C	CD14_vexas-ctl
2.21138090740619e-08	1.33209727487914	0.5	0.35	0.000532036132512855	SBDS	CD14_vexas-ctl
8.41581540824401e-14	1.32809265411663	0.182	0.411	2.02476102906943e-09	SETX	CD14_vexas-ctl
6.78628757528464e-07	1.26537440839762	0.423	0.288	0.0163271292773773	FURIN	CD14_vexas-ctl
4.10677371740238e-12	1.25521710560783	0.314	0.146	9.88048688669839e-08	NDST2	CD14_vexas-ctl
3.40915850689265e-13	1.21796116312085	0.285	0.126	8.20209445173302e-09	PRR7	CD14_vexas-ctl
1.63890519378643e-15	1.12113094603505	0.332	0.148	3.94304200573077e-11	AC016831.5	CD14_vexas-ctl
8.79810806374856e-09	1.10624125536584	0.266	0.136	0.000211673681905727	CTNNBL1	CD14_vexas-ctl
3.92459179162313e-08	0.999716655880966	0.288	0.16	0.000944217539146609	RABGEF1	CD14_vexas-ctl
8.4862529045232e-07	0.938725332428391	0.46	0.616	0.0204170758629924	POLR1D	CD14_vexas-ctl
1.47646407430773e-11	0.929995903403441	0.398	0.228	3.55222491637696e-07	PFKFB3	CD14_vexas-ctl
6.66371557011486e-24	0.896951107763127	0.27	0.077	1.60322332901394e-19	GABPB1	CD14_vexas-ctl
9.54940412814182e-08	0.804848644920813	0.263	0.141	0.00229749113918964	MVD	CD14_vexas-ctl
2.35514885540201e-18	0.792204115448407	0.383	0.169	5.66625263121169e-14	JMJD6	CD14_vexas-ctl
5.41292921958192e-07	0.787113681286186	0.807	0.909	0.0130229664093921	ATP5MG	CD14_vexas-ctl
5.38168105033985e-16	0.71302118237996	0.274	0.105	1.29477864390126e-11	MIR4435-2HG	CD14_vexas-ctl
2.60411042428471e-10	0.699205440661689	0.296	0.52	6.26522926978659e-06	AGTRAP	CD14_vexas-ctl
5.37375651519882e-08	0.698267549475215	0.318	0.184	0.00129287207999168	RALGDS	CD14_vexas-ctl
3.23083614984049e-08	0.694706120926533	0.354	0.215	0.000777306869290123	IL1RAP	CD14_vexas-ctl
3.56351901873215e-08	0.679134578746405	0.281	0.156	0.000857347040716769	NDRG1	CD14_vexas-ctl
4.65255370222037e-11	0.669507544996723	0.474	0.679	1.1193578952172e-06	EIF3M	CD14_vexas-ctl
6.97150687193829e-14	0.631086135418485	0.307	0.135	1.67727483831963e-09	FAM177A1	CD14_vexas-ctl
4.2108772191545e-07	0.51134280527522	0.464	0.584	0.0101309495015638	STK4	CD14_vexas-ctl
6.97927058689682e-21	0.485626546528213	0.277	0.579	1.67914271050151e-16	TGFBI	CD14_vexas-ctl
7.29017712595179e-09	0.484204702902132	0.584	0.753	0.000175394371473274	PGK1	CD14_vexas-ctl
2.09879588212607e-14	0.441629352896143	0.255	0.098	5.04949301280712e-10	LINC00513	CD14_vexas-ctl
6.73806867069614e-07	0.441416467463206	0.734	0.937	0.0162111194148278	FCN1	CD14_vexas-ctl
7.48496327019666e-07	0.342023089224046	0.617	0.487	0.0180080731317662	RUNX1	CD14_vexas-ctl
