# Supplementary material for: VEXAS syndrome is characterized by inflammasome activation and monocyte dysregulation
Source: Nat Commun. 2024 Jan 30;15:910. doi: 10.1038/s41467-024-44811-4 (PMC10828464; doi:10.1038/s41467-024-44811-4)
Supplement: Supplementary file 6 — Source Data [file 41467_2024_44811_MOESM6_ESM.zip › Source_DATA_KOSMIDER/Raw_DATA_KOSMIDER_Fig6/CD14_vexaslike-ctl_DOWN.csv]

p_val	avg_log2FC	pct.1	pct.2	p_val_adj	GeneName	cluster
4.50560802228258e-15	-0.255818350328484	0.434	0.522	1.08400423408097e-10	CHD1	CD14_vexaslike-ctl
2.40454871441383e-07	-0.256110147406527	0.54	0.597	0.00578510375200822	COX6A1	CD14_vexaslike-ctl
2.07157220417988e-08	-0.262934452403959	0.248	0.313	0.000498399556603637	DCTN4	CD14_vexaslike-ctl
4.09708853237934e-10	-0.264204619304646	0.238	0.309	9.85718530005146e-06	COMMD9	CD14_vexaslike-ctl
1.44784752556902e-08	-0.264394398517438	0.29	0.355	0.000348337636176651	RTF1	CD14_vexaslike-ctl
2.5402457822229e-23	-0.265573234916336	0.377	0.494	6.11157732745008e-19	KLF3	CD14_vexaslike-ctl
3.04247224314393e-13	-0.266642617911631	0.205	0.286	7.31988396977999e-09	TSPYL1	CD14_vexaslike-ctl
1.34365138949281e-11	-0.267004782476153	0.317	0.396	3.23269087798075e-07	CLIP1	CD14_vexaslike-ctl
3.64433383085877e-09	-0.26725354164575	0.26	0.329	8.76790276366312e-05	MRPS24	CD14_vexaslike-ctl
1.25574787043225e-09	-0.269121331391107	0.278	0.347	3.02120380147294e-05	FGFR1OP2	CD14_vexaslike-ctl
6.91273851451748e-09	-0.270551092842473	0.458	0.523	0.000166313575920776	SF3B2	CD14_vexaslike-ctl
2.12980824126138e-08	-0.275866316531382	0.417	0.352	0.000512410564765075	AC090559.1	CD14_vexaslike-ctl
1.6532536057252e-11	-0.277837828840388	0.21	0.284	3.97756285001426e-07	CHPT1	CD14_vexaslike-ctl
1.69244868030821e-06	-0.278133198360429	0.199	0.251	0.0407186227995352	PQBP1	CD14_vexaslike-ctl
3.29632229354092e-09	-0.279766707504408	0.24	0.308	7.9306218060301e-05	SURF4	CD14_vexaslike-ctl
2.79807842331316e-08	-0.284532562392086	0.28	0.342	0.000673189687864914	PPP4R2	CD14_vexaslike-ctl
1.28019105338479e-09	-0.285792459714778	0.2	0.262	3.08001165533846e-05	UIMC1	CD14_vexaslike-ctl
1.09874789190639e-15	-0.286293886445314	0.461	0.555	2.64347755313759e-11	KIF5B	CD14_vexaslike-ctl
8.71121341315014e-07	-0.286329106002739	0.279	0.337	0.0209583083506979	ATP11B	CD14_vexaslike-ctl
3.73571854335631e-22	-0.287186215063581	0.355	0.475	8.98776524346095e-18	TMED10	CD14_vexaslike-ctl
2.99817029860651e-07	-0.287434755767632	0.251	0.311	0.00721329792141741	CYC1	CD14_vexaslike-ctl
1.44310688180522e-07	-0.288240305336243	0.416	0.487	0.00347197084693517	C19orf53	CD14_vexaslike-ctl
3.46865292102168e-08	-0.289667872199977	0.494	0.57	0.000834523206268607	TMEM258	CD14_vexaslike-ctl
4.91256004070585e-07	-0.295011214956756	0.235	0.291	0.0118191282019342	TPD52L2	CD14_vexaslike-ctl
8.48618617068649e-10	-0.301210725125449	0.433	0.355	2.04169153080546e-05	HCK	CD14_vexaslike-ctl
2.23416130636146e-07	-0.302000950991473	0.332	0.392	0.00537516868697503	SRP19	CD14_vexaslike-ctl
1.0134071723421e-14	-0.304928895875109	0.22	0.308	2.43815631593787e-10	MED4	CD14_vexaslike-ctl
4.39908697080607e-07	-0.306898752054941	0.304	0.366	0.0105837633430623	BAG1	CD14_vexaslike-ctl
3.04299664251638e-09	-0.311915078253579	0.382	0.45	7.32114562223015e-05	PNPLA2	CD14_vexaslike-ctl
1.40711930655927e-10	-0.314674198137629	0.61	0.679	3.38538833965095e-06	HCST	CD14_vexaslike-ctl
1.32259419318312e-10	-0.31685391905382	0.244	0.319	3.18202936937926e-06	CPSF7	CD14_vexaslike-ctl
1.03403774919709e-97	-0.318742897130685	0.546	0.781	2.48779142079328e-93	EIF4B	CD14_vexaslike-ctl
3.27847865829576e-33	-0.32123522371247	0.58	0.707	7.88769180399376e-29	YBX3	CD14_vexaslike-ctl
9.90416880181669e-12	-0.323345338518825	0.209	0.284	2.38284397202908e-07	RELA	CD14_vexaslike-ctl
3.26184080340504e-08	-0.323773705907057	0.192	0.25	0.000784766278891218	IAH1	CD14_vexaslike-ctl
1.55860028574919e-10	-0.326194496328159	0.209	0.28	3.74983642748397e-06	SNRPA1	CD14_vexaslike-ctl
6.9271173481603e-11	-0.327593854794795	0.278	0.355	1.66659516279389e-06	NECAP1	CD14_vexaslike-ctl
5.06027902044246e-13	-0.328919425523964	0.236	0.32	1.21745252952825e-08	ILF2	CD14_vexaslike-ctl
2.06604252359812e-06	-0.336085018189779	0.262	0.317	0.0497069170752472	SAR1B	CD14_vexaslike-ctl
3.96290762351572e-07	-0.336300914419679	0.459	0.502	0.00953435945141646	TM9SF3	CD14_vexaslike-ctl
1.60860535827306e-17	-0.341418025929297	0.214	0.309	3.87014363146916e-13	PDXK	CD14_vexaslike-ctl
1.49993980677094e-06	-0.342134207215936	0.231	0.284	0.0360870518111019	CCZ1	CD14_vexaslike-ctl
1.42506606316276e-12	-0.343271946319285	0.194	0.27	3.42856644136329e-08	TAGAP	CD14_vexaslike-ctl
1.89774567151005e-06	-0.345481288352894	0.262	0.317	0.0456578631108602	EIF3I	CD14_vexaslike-ctl
2.1038887624743e-09	-0.347055548917388	0.187	0.252	5.06174597363692e-05	SLC15A4	CD14_vexaslike-ctl
1.61944692528888e-08	-0.349204014210021	0.219	0.282	0.000389622735755251	GAPVD1	CD14_vexaslike-ctl
2.79168286709221e-09	-0.349389832298878	0.314	0.384	6.71650980993715e-05	VEZF1	CD14_vexaslike-ctl
6.2181799672738e-07	-0.35005379828471	0.744	0.776	0.014960319183264	BCLAF1	CD14_vexaslike-ctl
2.45497703859268e-11	-0.352513540767598	0.211	0.287	5.90642925715013e-07	SH3BP1	CD14_vexaslike-ctl
1.47185429976018e-06	-0.353964719843997	0.436	0.492	0.0354113425979302	BTG2	CD14_vexaslike-ctl
2.12175184149206e-14	-0.355601741942524	0.196	0.28	5.10472275544576e-10	ARID5A	CD14_vexaslike-ctl
1.56446680984434e-09	-0.355945526672989	0.308	0.378	3.7639506978045e-05	USP7	CD14_vexaslike-ctl
1.9088521409932e-17	-0.356797578014538	0.278	0.376	4.59250736601555e-13	MAPKAPK2	CD14_vexaslike-ctl
2.6485223340857e-22	-0.357290183936324	0.242	0.353	6.37207988357678e-18	AP1G1	CD14_vexaslike-ctl
9.05883588489622e-09	-0.359811278845245	0.372	0.443	0.000217946532554718	ADPGK	CD14_vexaslike-ctl
8.80410732100608e-12	-0.360760080466561	0.281	0.362	2.11818018036085e-07	FNBP4	CD14_vexaslike-ctl
6.35549212399675e-07	-0.360765847289768	0.371	0.434	0.0152906785011238	CTDNEP1	CD14_vexaslike-ctl
5.01707940897909e-23	-0.365152753907036	0.379	0.493	1.20705913500628e-18	C15orf39	CD14_vexaslike-ctl
9.80038327588157e-09	-0.365767471895339	0.243	0.306	0.000235787421234435	PRRC2B	CD14_vexaslike-ctl
1.9554237093263e-09	-0.36892372927199	0.301	0.372	4.70455390226814e-05	PXN	CD14_vexaslike-ctl
5.90058481942535e-10	-0.369694276539439	0.187	0.252	1.41962170170555e-05	DNAJC2	CD14_vexaslike-ctl
8.81558131861191e-08	-0.370076820190438	0.23	0.289	0.00212094070944484	FBXO11	CD14_vexaslike-ctl
9.65862886666024e-08	-0.372486899035786	0.495	0.556	0.00232376951902979	PABPN1	CD14_vexaslike-ctl
5.23694758200682e-13	-0.373098418902609	0.27	0.354	1.25995721875502e-08	RP2	CD14_vexaslike-ctl
3.75708562007195e-15	-0.374220304124325	0.175	0.259	9.0391722933311e-11	MTMR3	CD14_vexaslike-ctl
7.16135864872666e-07	-0.375655629097557	0.247	0.299	0.0172295127729715	PSME4	CD14_vexaslike-ctl
3.83738306098164e-20	-0.382216761102326	0.213	0.314	9.23235990641573e-16	CCDC12	CD14_vexaslike-ctl
3.01964630757107e-08	-0.383381053980923	0.226	0.286	0.000726496705138524	SNHG32	CD14_vexaslike-ctl
6.64571108039629e-07	-0.386601216271009	0.248	0.305	0.0159889162883254	COPB1	CD14_vexaslike-ctl
2.09226621141228e-08	-0.388364767510744	0.23	0.293	0.00050337832780368	RAP2C	CD14_vexaslike-ctl
1.44642308266722e-09	-0.391414261412047	0.35	0.424	3.47994929458907e-05	PTAR1	CD14_vexaslike-ctl
3.35548150735453e-10	-0.392539998327365	0.271	0.343	8.07295295854427e-06	IREB2	CD14_vexaslike-ctl
1.52606716788908e-07	-0.393484926645412	0.286	0.345	0.00367156499922434	ERGIC3	CD14_vexaslike-ctl
8.85910561181526e-07	-0.401898131130081	0.311	0.369	0.0213141221914663	FAAP20	CD14_vexaslike-ctl
1.54070403776839e-09	-0.402718224074625	0.19	0.254	3.70677984446698e-05	DNM2	CD14_vexaslike-ctl
1.04412390384424e-08	-0.403813554443089	0.191	0.252	0.000251205770025885	BCL7C	CD14_vexaslike-ctl
5.86430943438891e-09	-0.407981481462535	0.423	0.492	0.000141089420681963	UBE2D2	CD14_vexaslike-ctl
1.33863137573406e-11	-0.408297110107547	0.221	0.296	3.22061322687859e-07	TUBGCP2	CD14_vexaslike-ctl
1.42568098398038e-07	-0.412951401318011	0.445	0.504	0.00343004587935839	LBR	CD14_vexaslike-ctl
9.21777354074564e-10	-0.413251550438477	0.31	0.384	2.21770413616799e-05	FYTTD1	CD14_vexaslike-ctl
1.93211152528685e-11	-0.417896988756675	0.281	0.363	4.64846711868763e-07	STK10	CD14_vexaslike-ctl
1.71017634725226e-11	-0.418976056251427	0.213	0.287	4.11451327385421e-07	QPCT	CD14_vexaslike-ctl
5.59224973026573e-13	-0.420521825349852	0.219	0.299	1.34543936260463e-08	MBTPS1	CD14_vexaslike-ctl
7.00296907146038e-08	-0.42052732791915	0.361	0.424	0.00168484432890265	WBP11	CD14_vexaslike-ctl
3.1591533789357e-07	-0.421059722204941	0.283	0.347	0.00760060711438141	NAPRT	CD14_vexaslike-ctl
4.50591002554977e-12	-0.42240312368805	0.259	0.34	1.08407689304702e-07	CPQ	CD14_vexaslike-ctl
2.23503915034918e-19	-0.427728434409095	0.242	0.344	5.3772806918251e-15	SAP30BP	CD14_vexaslike-ctl
9.6929941862989e-21	-0.431737775998533	0.227	0.331	2.33203747128165e-16	FLOT1	CD14_vexaslike-ctl
8.62495516144948e-07	-0.435064949787785	0.217	0.271	0.0207507796229313	NCBP3	CD14_vexaslike-ctl
1.85793814344311e-23	-0.438100489928332	0.156	0.257	4.47001337930978e-19	OSGIN2	CD14_vexaslike-ctl
8.24501311701668e-07	-0.438124109866693	0.26	0.315	0.0198366770582304	KCNAB2	CD14_vexaslike-ctl
2.26497549038477e-08	-0.43869506121338	0.21	0.267	0.000544930453231673	MAN2C1	CD14_vexaslike-ctl
8.70769123270767e-16	-0.439474875456718	0.221	0.312	2.09498343367714e-11	FBXL3	CD14_vexaslike-ctl
2.18800903603202e-11	-0.442215218637858	0.234	0.307	5.26413093978944e-07	DNAJC4	CD14_vexaslike-ctl
2.15250178171862e-16	-0.442287567590575	0.207	0.297	5.17870403663683e-12	SNRK	CD14_vexaslike-ctl
2.54102659576641e-17	-0.444467471975988	0.171	0.26	6.11345588675441e-13	PGGT1B	CD14_vexaslike-ctl
2.16874314386204e-10	-0.446330668921905	0.227	0.295	5.21777912981768e-06	LRRFIP2	CD14_vexaslike-ctl
3.76440125435822e-17	-0.447333660671616	0.226	0.318	9.05677297786044e-13	PSMD12	CD14_vexaslike-ctl
9.85437740965215e-12	-0.448532828487858	0.221	0.299	2.37086466098821e-07	STX10	CD14_vexaslike-ctl
9.11725321262613e-07	-0.450420863025483	0.363	0.412	0.0219351995042572	RNF166	CD14_vexaslike-ctl
6.38322920973423e-08	-0.451065374695963	0.293	0.354	0.00153574111556996	CHMP2B	CD14_vexaslike-ctl
3.14162484009692e-09	-0.452314337969712	0.293	0.363	7.55843520278918e-05	C16orf87	CD14_vexaslike-ctl
1.50777602952438e-23	-0.453487191303821	0.43	0.548	3.62755834943271e-19	IL10RA	CD14_vexaslike-ctl
2.99528222875893e-11	-0.455073232192704	0.536	0.6	7.20634951417111e-07	RAB1A	CD14_vexaslike-ctl
1.09968913556379e-27	-0.456797300177088	0.177	0.293	2.64574209125292e-23	PLEKHO2	CD14_vexaslike-ctl
2.32674760438519e-15	-0.457009245995439	0.321	0.419	5.59792206139032e-11	SULF2	CD14_vexaslike-ctl
3.5713568580566e-08	-0.459009879603927	0.413	0.48	0.000859232746479837	P4HB	CD14_vexaslike-ctl
1.14365428570811e-13	-0.460663943748688	0.209	0.29	2.75151784598515e-09	TBK1	CD14_vexaslike-ctl
1.92892777882317e-14	-0.462668510588574	0.21	0.295	4.64080734307066e-10	PDZD8	CD14_vexaslike-ctl
6.37240188122225e-07	-0.465126796078804	0.273	0.326	0.0153313616860326	ATP6V0A1	CD14_vexaslike-ctl
1.27513663581301e-12	-0.468891885825964	0.196	0.27	3.06785123210252e-08	GAA	CD14_vexaslike-ctl
4.44894902437775e-09	-0.472043966113801	0.41	0.483	0.000107037264577504	ST13	CD14_vexaslike-ctl
3.29345853924261e-08	-0.475867186489471	0.241	0.302	0.000792373189956381	MFSD14A	CD14_vexaslike-ctl
5.58903227179686e-18	-0.477997791277428	0.415	0.528	1.34466527427161e-13	TMEM219	CD14_vexaslike-ctl
3.37277652235998e-12	-0.484339771514265	0.281	0.362	8.11456303514587e-08	DHX15	CD14_vexaslike-ctl
5.30369578910066e-09	-0.486214661648936	0.547	0.607	0.000127601616989973	HSD17B11	CD14_vexaslike-ctl
8.25237481782684e-08	-0.488942210009379	0.408	0.476	0.00198543885742096	RAD23B	CD14_vexaslike-ctl
8.71869821019523e-10	-0.496636550065584	0.202	0.266	2.09763160239087e-05	ZFAND2A	CD14_vexaslike-ctl
5.73177564411688e-13	-0.496744858146093	0.237	0.316	1.37900790221808e-08	RABGGTB	CD14_vexaslike-ctl
7.00058787861628e-10	-0.499894359448157	0.382	0.456	1.68427143771629e-05	PRDX6	CD14_vexaslike-ctl
5.28845952424959e-08	-0.50002359189566	0.201	0.259	0.00127235047693921	ARIH2	CD14_vexaslike-ctl
1.81288728132968e-13	-0.500901397280674	0.211	0.29	4.36162551015107e-09	C1orf56	CD14_vexaslike-ctl
7.11688509440978e-15	-0.501718019315038	0.525	0.616	1.71225138486405e-10	POLR1D	CD14_vexaslike-ctl
6.47638521764503e-09	-0.50227972611898	0.384	0.455	0.000155815351951322	FERMT3	CD14_vexaslike-ctl
2.93051096563234e-07	-0.502981506982982	0.253	0.31	0.00705051633221484	PLIN3	CD14_vexaslike-ctl
5.32918474994098e-08	-0.506476795665304	0.341	0.408	0.0012821485589883	AKIRIN1	CD14_vexaslike-ctl
1.41492796447384e-09	-0.508778908192485	0.326	0.391	3.40417518972762e-05	PPM1A	CD14_vexaslike-ctl
9.46255507036131e-07	-0.510094825358171	0.512	0.561	0.0227659612437823	GSTO1	CD14_vexaslike-ctl
1.67448119863759e-07	-0.513190286025482	0.287	0.348	0.00402863431580219	SIVA1	CD14_vexaslike-ctl
6.55224910797032e-14	-0.515153086195112	0.35	0.44	1.57640561288658e-09	HHEX	CD14_vexaslike-ctl
3.78098728706501e-12	-0.52096805385789	0.233	0.31	9.09667731394972e-08	SAMD8	CD14_vexaslike-ctl
1.31340429055487e-08	-0.521158403730043	0.236	0.299	0.000315991938264597	ELMSAN1	CD14_vexaslike-ctl
5.99048067914482e-11	-0.521701070931525	0.279	0.354	1.44124974659545e-06	MAZ	CD14_vexaslike-ctl
5.20977917429343e-10	-0.522210246946565	0.331	0.403	1.25342077154326e-05	RNF138	CD14_vexaslike-ctl
1.00735667623916e-11	-0.528763918323101	0.215	0.289	2.4235994273638e-07	RIPK2	CD14_vexaslike-ctl
1.99125228608918e-24	-0.534365652668161	0.262	0.391	4.79075387510195e-20	ALKBH7	CD14_vexaslike-ctl
3.95459184784566e-14	-0.536601291255714	0.257	0.348	9.51435252673187e-10	NLRP3	CD14_vexaslike-ctl
1.24415357255107e-39	-0.538350592254554	0.161	0.303	2.99330908020061e-35	ITGAE	CD14_vexaslike-ctl
1.87126204791836e-21	-0.542015340115239	0.173	0.272	4.50206936108678e-17	RDX	CD14_vexaslike-ctl
2.05834084254828e-16	-0.545930168847991	0.237	0.329	4.95216223308691e-12	ADRM1	CD14_vexaslike-ctl
5.34851799463809e-27	-0.547429385787369	0.291	0.417	1.28679994432998e-22	XBP1	CD14_vexaslike-ctl
6.98515996319176e-19	-0.551188761509542	0.296	0.402	1.6805596355443e-14	PSTPIP1	CD14_vexaslike-ctl
4.84169714736614e-07	-0.551959668900739	0.642	0.608	0.0116486391668482	NDUFA13	CD14_vexaslike-ctl
1.37872558828654e-10	-0.554258208043244	0.27	0.341	3.3170758928586e-06	MED23	CD14_vexaslike-ctl
3.44190284059411e-17	-0.55609810874033	0.206	0.299	8.28087404418538e-13	P2RX4	CD14_vexaslike-ctl
2.20306643149633e-32	-0.557265441342069	0.199	0.327	5.30035752753702e-28	GATAD2A	CD14_vexaslike-ctl
5.9067404229452e-11	-0.561368869523637	0.292	0.369	1.42110267835639e-06	RBM33	CD14_vexaslike-ctl
2.52642091667231e-18	-0.564004392451375	0.2	0.292	6.07831608342192e-14	HGS	CD14_vexaslike-ctl
1.38211644897095e-15	-0.571902238195581	0.26	0.352	3.3252339645792e-11	SNW1	CD14_vexaslike-ctl
1.22689130568643e-06	-0.571924727423491	0.344	0.396	0.0295177779235097	NIPSNAP2	CD14_vexaslike-ctl
4.28600996120804e-11	-0.572313091857917	0.316	0.396	1.03117113656704e-06	ITPRID2	CD14_vexaslike-ctl
1.51514678606195e-25	-0.573869851812928	0.217	0.335	3.64529165258645e-21	CEP170	CD14_vexaslike-ctl
1.04334186243171e-09	-0.576987085489519	0.193	0.256	2.51017618682446e-05	LILRA6	CD14_vexaslike-ctl
1.12222911037998e-10	-0.577334650874704	0.873	0.899	2.6999710166632e-06	ZFP36L1	CD14_vexaslike-ctl
1.00262645497343e-08	-0.581408272913004	0.214	0.275	0.000241221898802058	E2F3	CD14_vexaslike-ctl
1.1988195577242e-32	-0.581795818876081	0.396	0.543	2.88423997392865e-28	SSR2	CD14_vexaslike-ctl
8.68044612613497e-08	-0.584081931166748	0.302	0.364	0.00208842853348681	FOXO3	CD14_vexaslike-ctl
3.69992431919748e-24	-0.584808780546356	0.161	0.267	8.90164791955722e-20	PPP1R14B	CD14_vexaslike-ctl
6.14009652823134e-17	-0.587928537717571	0.257	0.356	1.47724582372718e-12	ITCH	CD14_vexaslike-ctl
2.10969582894922e-35	-0.589538926736381	0.514	0.648	5.07571719486893e-31	EIF3F	CD14_vexaslike-ctl
2.88634485449228e-15	-0.594341198850347	0.257	0.347	6.94425708542298e-11	RHEB	CD14_vexaslike-ctl
2.54144255233053e-11	-0.594424827895516	0.23	0.305	6.11445663665203e-07	ARHGEF2	CD14_vexaslike-ctl
8.06375932496226e-11	-0.595478505041782	0.252	0.323	1.94005985599267e-06	KCMF1	CD14_vexaslike-ctl
2.30593894225629e-19	-0.59737382414344	0.165	0.257	5.5478585011744e-15	BOLA2	CD14_vexaslike-ctl
1.84730843511901e-07	-0.60113634416132	0.26	0.317	0.00444443936405283	IRF2BPL	CD14_vexaslike-ctl
2.74584929450776e-12	-0.604400052353847	0.391	0.476	6.60623881765622e-08	RBM17	CD14_vexaslike-ctl
2.78270297963015e-09	-0.605360902842412	0.413	0.487	6.69490509869219e-05	DPP7	CD14_vexaslike-ctl
3.3418173302318e-15	-0.607017944038605	0.413	0.507	8.0400783148047e-11	FOXN3	CD14_vexaslike-ctl
5.84700021832116e-08	-0.607550826980719	0.341	0.411	0.00140672978252589	EZR	CD14_vexaslike-ctl
7.33054188830565e-19	-0.610169196528299	0.305	0.408	1.76365507290746e-14	MZT2B	CD14_vexaslike-ctl
1.46896967145011e-12	-0.613131491317185	0.259	0.337	3.53419413254182e-08	MID1IP1	CD14_vexaslike-ctl
1.35173412431644e-17	-0.621854834981673	0.429	0.526	3.25213712969293e-13	HEBP2	CD14_vexaslike-ctl
2.89417769500272e-18	-0.623461840403262	0.218	0.313	6.96310211640705e-14	MOB4	CD14_vexaslike-ctl
1.05011958662773e-07	-0.623809530827617	0.315	0.375	0.00252648271346766	PNRC2	CD14_vexaslike-ctl
1.39293645851222e-09	-0.624737416091467	0.615	0.687	3.35126582553456e-05	ARL6IP4	CD14_vexaslike-ctl
3.95682587738364e-11	-0.626041592445664	0.316	0.393	9.51972737839731e-07	HM13	CD14_vexaslike-ctl
2.63613742778813e-09	-0.627017681947356	0.299	0.362	6.34228303751546e-05	MAPK6	CD14_vexaslike-ctl
1.39506889819128e-14	-0.630098506302715	0.324	0.415	3.35639626215841e-10	COPS2	CD14_vexaslike-ctl
9.39692328109095e-10	-0.633176829650343	0.237	0.303	2.26080577219767e-05	CCDC186	CD14_vexaslike-ctl
1.29382593547373e-13	-0.635776108353792	0.192	0.27	3.11281581815625e-09	AC127502.2	CD14_vexaslike-ctl
4.22515708184303e-09	-0.63969154719119	0.229	0.293	0.000101653054232061	GPATCH8	CD14_vexaslike-ctl
1.16009903478564e-09	-0.641127624739482	0.197	0.261	2.79108226779078e-05	ZFX	CD14_vexaslike-ctl
5.69592763857345e-13	-0.644721009955636	0.346	0.431	1.37038323056439e-08	LSM14A	CD14_vexaslike-ctl
9.58629126938593e-26	-0.645359937284769	0.258	0.14	2.30636581650156e-21	GIMAP4	CD14_vexaslike-ctl
9.56880796086583e-12	-0.647046480672276	0.253	0.326	2.30215950730471e-07	RCOR1	CD14_vexaslike-ctl
2.4277025593179e-09	-0.653839040709301	0.225	0.29	5.84080958746294e-05	FEM1B	CD14_vexaslike-ctl
1.38811710367943e-13	-0.655576761751181	0.349	0.438	3.33967093974234e-09	KLF11	CD14_vexaslike-ctl
4.5308043708486e-12	-0.655934386034546	0.18	0.253	1.09006622358246e-07	RLF	CD14_vexaslike-ctl
4.40648605218655e-22	-0.658887037009325	0.279	0.392	1.06015647929556e-17	THEMIS2	CD14_vexaslike-ctl
6.09410350676507e-15	-0.661451749901622	0.202	0.285	1.46618036269261e-10	CORO7	CD14_vexaslike-ctl
1.87203066627224e-12	-0.663555699823074	0.277	0.361	4.50391857998439e-08	ACADVL	CD14_vexaslike-ctl
2.52970699932145e-09	-0.667951546594258	0.347	0.414	6.08622206966747e-05	SNRPB	CD14_vexaslike-ctl
4.29086495563626e-11	-0.677316356312427	0.207	0.276	1.03233919967653e-06	TIMM17A	CD14_vexaslike-ctl
8.3073657275939e-08	-0.678707757087133	0.382	0.442	0.00199866912040182	RAB14	CD14_vexaslike-ctl
1.40206989332506e-06	-0.680884041906343	0.343	0.395	0.0337323995635077	LCOR	CD14_vexaslike-ctl
6.89399824838405e-08	-0.686021094628958	0.339	0.402	0.00165862703857872	CYTH4	CD14_vexaslike-ctl
3.49078938188573e-29	-0.686542454905723	0.225	0.352	8.39849017387887e-25	SUSD6	CD14_vexaslike-ctl
1.77211321904145e-32	-0.686633420107227	0.179	0.304	4.26352719369183e-28	PCIF1	CD14_vexaslike-ctl
9.62218653641241e-18	-0.692694628857756	0.282	0.38	2.31500185879546e-13	TPP2	CD14_vexaslike-ctl
8.57717690281763e-34	-0.693575013583504	0.39	0.537	2.06358299104889e-29	HADHA	CD14_vexaslike-ctl
2.15205025214174e-11	-0.695226175393098	0.342	0.42	5.17761770162782e-07	ARHGAP26	CD14_vexaslike-ctl
4.85433825195149e-13	-0.696626862222792	0.337	0.42	1.16790524003701e-08	WDR82	CD14_vexaslike-ctl
4.29762954104491e-20	-0.704001265705108	0.234	0.338	1.03396669128e-15	NUTM2B-AS1	CD14_vexaslike-ctl
1.40712884116697e-06	-0.706334470126954	0.359	0.417	0.0338541127896361	RBM47	CD14_vexaslike-ctl
1.31985381885352e-30	-0.710819935948692	0.916	0.953	3.17543630277968e-26	PFN1	CD14_vexaslike-ctl
1.46568919971187e-30	-0.714357232306475	0.482	0.608	3.52630164558679e-26	CYLD	CD14_vexaslike-ctl
5.21943912801798e-45	-0.720406270280569	0.145	0.288	1.25574485980984e-40	FURIN	CD14_vexaslike-ctl
2.25785398351842e-12	-0.720636739157628	0.34	0.421	5.43217089894698e-08	UBQLN1	CD14_vexaslike-ctl
5.0936034260704e-26	-0.72844393457741	0.264	0.384	1.22547004827828e-21	RAB5A	CD14_vexaslike-ctl
2.3551130077147e-19	-0.729572792175101	0.306	0.411	5.6661663852608e-15	C19orf38	CD14_vexaslike-ctl
1.51360176619832e-15	-0.734975275557373	0.24	0.328	3.64157448929655e-11	IGBP1	CD14_vexaslike-ctl
2.17009976776658e-20	-0.740507072112314	0.22	0.321	5.22104303126962e-16	GTF2B	CD14_vexaslike-ctl
5.53853331589293e-10	-0.740872715303393	0.281	0.351	1.33251573047068e-05	SLC43A2	CD14_vexaslike-ctl
5.72942300320033e-09	-0.74389427189345	0.458	0.383	0.000137844188033997	CPPED1	CD14_vexaslike-ctl
2.608324280857e-21	-0.743992874466251	0.23	0.337	6.27536738731385e-17	SNHG3	CD14_vexaslike-ctl
1.3926230100916e-28	-0.744250830142603	0.196	0.318	3.35051169997938e-24	TWF2	CD14_vexaslike-ctl
3.57591498051599e-12	-0.746508293613656	0.181	0.254	8.60329385162343e-08	STX3	CD14_vexaslike-ctl
2.55700394931452e-10	-0.750911739434889	0.391	0.465	6.15189580165581e-06	ELF2	CD14_vexaslike-ctl
2.89006973228262e-14	-0.752557680671056	0.318	0.405	6.95321876889876e-10	RNF11	CD14_vexaslike-ctl
1.23290954626689e-14	-0.756736608544902	0.255	0.35	2.96625707736352e-10	PHB2	CD14_vexaslike-ctl
1.45166150473636e-09	-0.758308764855486	0.341	0.416	3.49255241424521e-05	RABAC1	CD14_vexaslike-ctl
3.0301453283423e-17	-0.760117150930834	0.39	0.497	7.29022664545875e-13	SSR3	CD14_vexaslike-ctl
1.29553051660984e-07	-0.766640500325978	0.199	0.254	0.0031169168699116	NMD3	CD14_vexaslike-ctl
1.01010188765419e-07	-0.774254239101793	0.367	0.295	0.00243020413150721	RNF13	CD14_vexaslike-ctl
7.90182837753382e-14	-0.776288469834614	0.336	0.428	1.90110088935086e-09	RC3H1	CD14_vexaslike-ctl
5.22554935021101e-21	-0.778112537340026	0.356	0.467	1.25721491816727e-16	UXT	CD14_vexaslike-ctl
5.18461887900617e-22	-0.779307732894491	0.277	0.387	1.2473674561001e-17	SOAT1	CD14_vexaslike-ctl
3.98018063295405e-27	-0.786296323648681	0.538	0.663	9.57591658482414e-23	ANP32B	CD14_vexaslike-ctl
2.14147628394546e-26	-0.788961800058304	0.587	0.686	5.15217779154437e-22	SNHG9	CD14_vexaslike-ctl
1.24284346808954e-44	-0.789958486725354	0.565	0.386	2.99015709987663e-40	MEF2C	CD14_vexaslike-ctl
7.19408732127407e-08	-0.790744375192296	0.273	0.331	0.00173082546862533	RO60	CD14_vexaslike-ctl
4.95594043117848e-08	-0.792448773160814	0.29	0.359	0.00119234970833723	EMC10	CD14_vexaslike-ctl
5.70047935089788e-18	-0.794925908018269	0.325	0.428	1.37147832703252e-13	RIN3	CD14_vexaslike-ctl
4.66623495988271e-12	-0.796372933637488	0.402	0.479	1.12264946899818e-07	PUM1	CD14_vexaslike-ctl
3.04726173165623e-33	-0.797486122517924	0.645	0.493	7.33140700019171e-29	DPYSL2	CD14_vexaslike-ctl
5.0569477905567e-12	-0.798786547393262	0.299	0.379	1.21665106893004e-07	NEMF	CD14_vexaslike-ctl
1.03612895490023e-17	-0.799453119164428	0.592	0.507	2.49282265259447e-13	C4orf3	CD14_vexaslike-ctl
3.13088800182801e-09	-0.80060955565522	0.366	0.432	7.53260344359801e-05	PSMG2	CD14_vexaslike-ctl
8.48348625106077e-14	-0.804614316178763	0.256	0.335	2.04104195714271e-09	USP12	CD14_vexaslike-ctl
1.01451190675366e-21	-0.80970701890624	0.191	0.295	2.44081419645863e-17	KIF13A	CD14_vexaslike-ctl
1.20790624995965e-43	-0.812087288711446	0.668	0.788	2.90610164677793e-39	EIF3E	CD14_vexaslike-ctl
1.6250569073518e-17	-0.813889400433735	0.373	0.476	3.9097244133977e-13	CIR1	CD14_vexaslike-ctl
1.04132297401975e-08	-0.814553663879087	0.305	0.369	0.000250531894319411	ZNF326	CD14_vexaslike-ctl
6.9149534785903e-14	-0.814807174461094	0.276	0.363	1.66366865741404e-09	ATXN1	CD14_vexaslike-ctl
4.77710075975047e-11	-0.819042171610101	0.24	0.312	1.14932267178836e-06	ARFGAP3	CD14_vexaslike-ctl
4.73869003451491e-39	-0.820724891571693	0.167	0.303	1.14008143540394e-34	RNF168	CD14_vexaslike-ctl
1.00818182567356e-34	-0.823324941484964	0.214	0.348	2.42558465438802e-30	HBP1	CD14_vexaslike-ctl
5.84522829649435e-07	-0.826784251386106	0.347	0.408	0.0140630347585358	PSMD7	CD14_vexaslike-ctl
1.20301546616632e-33	-0.829916893306507	0.27	0.41	2.89433491004956e-29	TOM1	CD14_vexaslike-ctl
2.5342383258627e-08	-0.831729202159105	0.446	0.512	0.000609712398819307	FKBP8	CD14_vexaslike-ctl
4.95286372279151e-10	-0.835133587902957	0.354	0.428	1.19160948306641e-05	DIAPH1	CD14_vexaslike-ctl
1.85796890650021e-14	-0.837730687384284	0.417	0.521	4.47008739214886e-10	ATP5F1A	CD14_vexaslike-ctl
4.74349026398199e-08	-0.83897738036447	0.504	0.578	0.00114123632261143	MYO1G	CD14_vexaslike-ctl
2.02087804849927e-08	-0.839885428483016	0.263	0.324	0.000486203049688439	ARID4A	CD14_vexaslike-ctl
5.08013453718273e-32	-0.844073904649624	0.135	0.25	1.22222956830079e-27	ARRDC2	CD14_vexaslike-ctl
1.2397539687041e-14	-0.845874189556517	0.408	0.495	2.9827240733052e-10	EIF4H	CD14_vexaslike-ctl
7.08401673525148e-07	-0.853923079780679	0.199	0.252	0.0170434358633415	GOLGB1	CD14_vexaslike-ctl
6.81454523254205e-11	-0.857623597351844	0.48	0.556	1.63951143749729e-06	NONO	CD14_vexaslike-ctl
2.55351849271748e-14	-0.872776003666441	0.482	0.563	6.14351014162898e-10	PJA2	CD14_vexaslike-ctl
1.16900947871082e-28	-0.877383033906626	0.238	0.362	2.81251990483035e-24	CD300LF	CD14_vexaslike-ctl
4.64078602007558e-27	-0.881503116590882	0.217	0.338	1.11652670856998e-22	PFDN2	CD14_vexaslike-ctl
6.21093955485341e-26	-0.884850403789223	0.291	0.418	1.49428994750218e-21	EIF2A	CD14_vexaslike-ctl
1.63382797354445e-12	-0.895599741337455	0.331	0.413	3.9308267215506e-08	ZFP91	CD14_vexaslike-ctl
1.52965875541216e-17	-0.897002145208012	0.595	0.687	3.68020599964613e-13	ATF4	CD14_vexaslike-ctl
1.91469309614902e-19	-0.914368041751165	0.376	0.488	4.60656012002493e-15	STT3B	CD14_vexaslike-ctl
7.97143400718113e-15	-0.925658291406472	0.32	0.415	1.91784730778771e-10	RNPEPL1	CD14_vexaslike-ctl
5.86974577541966e-24	-0.9293792540176	0.219	0.337	1.41220213610822e-19	MRPL23	CD14_vexaslike-ctl
7.93645963814278e-09	-0.930352487702015	0.234	0.293	0.000190943282434077	CENPC	CD14_vexaslike-ctl
1.27006675968583e-06	-0.936825967505717	0.291	0.35	0.0305565361712813	PRKCSH	CD14_vexaslike-ctl
1.32922169105017e-13	-0.937681844053262	0.27	0.354	3.1979744664976e-09	ZC3H7A	CD14_vexaslike-ctl
1.17748458010409e-30	-0.966382110194922	0.24	0.371	2.83291015127242e-26	ZDHHC7	CD14_vexaslike-ctl
2.17146405975194e-15	-0.970426629105305	0.276	0.365	5.22432538135719e-11	CWC15	CD14_vexaslike-ctl
1.64131244583216e-24	-0.970503926187253	0.174	0.279	3.94883361342758e-20	MAFG	CD14_vexaslike-ctl
1.40025091170946e-06	-0.979228355503681	0.257	0.308	0.033688636684818	ZNF644	CD14_vexaslike-ctl
1.47967500633257e-22	-0.982504677112742	0.194	0.296	3.55995009773554e-18	JDP2	CD14_vexaslike-ctl
9.87709745286469e-37	-0.983066573143918	0.378	0.223	2.37633087618472e-32	RAB10	CD14_vexaslike-ctl
8.74659103039531e-13	-0.99032602112765	0.372	0.456	2.10434233600281e-08	DNAJA2	CD14_vexaslike-ctl
9.08985729965682e-36	-1.00905665742159	0.172	0.302	2.18692876772443e-31	DEDD2	CD14_vexaslike-ctl
1.18904652851408e-14	-1.0133787842889	0.333	0.427	2.86072704295202e-10	CPD	CD14_vexaslike-ctl
1.46057338512241e-15	-1.0147521785292	0.368	0.466	3.51399350726601e-11	PABPC4	CD14_vexaslike-ctl
2.80464692288213e-07	-1.019663844382	0.298	0.356	0.00674770003176211	EIF3D	CD14_vexaslike-ctl
1.3528929348667e-09	-1.02477600526498	0.347	0.27	3.2549251119958e-05	CCND3	CD14_vexaslike-ctl
2.22372243468191e-29	-1.02930717605186	0.735	0.819	5.35005380560121e-25	FKBP1A	CD14_vexaslike-ctl
1.4512305076317e-17	-1.029469629893	0.6	0.674	3.4915154783111e-13	SYF2	CD14_vexaslike-ctl
1.10966528359917e-18	-1.04126910392846	0.366	0.47	2.66974370581125e-14	CNOT2	CD14_vexaslike-ctl
5.64296359394863e-25	-1.05158405731804	0.416	0.531	1.3576406110681e-20	SLC6A6	CD14_vexaslike-ctl
7.66631296531289e-40	-1.0516609885005	0.564	0.725	1.84443823632463e-35	PPT1	CD14_vexaslike-ctl
5.17824381479661e-08	-1.05496201401426	0.448	0.512	0.00124583367940192	YWHAQ	CD14_vexaslike-ctl
3.00721987661156e-39	-1.05590891875986	0.299	0.458	7.23507030113975e-35	TRABD	CD14_vexaslike-ctl
7.50101763468783e-07	-1.08104616949192	0.339	0.398	0.0180466983272955	CRBN	CD14_vexaslike-ctl
1.83991840834579e-109	-1.08719646295299	0.08	0.287	4.42665969863914e-105	PROK2	CD14_vexaslike-ctl
1.12273154675502e-31	-1.09512909808693	0.953	0.975	2.7011798283379e-27	DDX5	CD14_vexaslike-ctl
7.23082743907151e-40	-1.10696626440287	0.894	0.936	1.73966477356622e-35	ARPC3	CD14_vexaslike-ctl
1.00740510898735e-76	-1.10787816429117	0.121	0.306	2.42371595171266e-72	ELL	CD14_vexaslike-ctl
3.88020162035979e-12	-1.1096318347865	0.392	0.469	9.33537707842361e-08	CBX6	CD14_vexaslike-ctl
1.39056349852602e-09	-1.11220316472046	0.642	0.6	3.34555672110375e-05	HLA-DQB1	CD14_vexaslike-ctl
3.27680192553419e-89	-1.11297294060376	0.172	0.396	7.88365775264271e-85	ANPEP	CD14_vexaslike-ctl
6.55133139438536e-17	-1.11397960800792	0.574	0.671	1.57618482017517e-12	CANX	CD14_vexaslike-ctl
7.42226270431918e-10	-1.11659427325363	0.348	0.421	1.78572218403215e-05	ARRDC4	CD14_vexaslike-ctl
1.07167611329623e-41	-1.13309207134641	0.928	0.959	2.5783455609794e-37	RPS11	CD14_vexaslike-ctl
1.65343896436105e-12	-1.13875976234412	0.916	0.939	3.97800880435626e-08	RPL35	CD14_vexaslike-ctl
1.00500688106129e-17	-1.14112773226933	0.247	0.34	2.41794605514536e-13	ULK1	CD14_vexaslike-ctl
5.38779541331125e-20	-1.15368069958878	0.684	0.763	1.29624969848855e-15	MDM4	CD14_vexaslike-ctl
4.48971620922655e-12	-1.15496852032452	0.402	0.474	1.08018082277782e-07	SP3	CD14_vexaslike-ctl
4.24432025564743e-17	-1.16677308833153	0.25	0.346	1.02114101030621e-12	SNHG16	CD14_vexaslike-ctl
1.32007830775602e-11	-1.16747045629908	0.443	0.52	3.1759764006302e-07	SCAND1	CD14_vexaslike-ctl
6.09598342663518e-31	-1.18257798658073	0.475	0.6	1.46663265261416e-26	WTAP	CD14_vexaslike-ctl
2.4793220568952e-11	-1.18266713380075	0.842	0.807	5.96500093668416e-07	UQCR11	CD14_vexaslike-ctl
3.62996618198555e-14	-1.18834013438219	0.269	0.352	8.73333563723903e-10	SNHG15	CD14_vexaslike-ctl
7.50193307812018e-17	-1.19546475419989	0.515	0.61	1.80489007926493e-12	TCF25	CD14_vexaslike-ctl
9.57674782604314e-13	-1.20012468658897	0.582	0.647	2.30406975946772e-08	PAIP2	CD14_vexaslike-ctl
4.38959115367664e-31	-1.20021880036193	0.457	0.313	1.05609173566306e-26	SOCS3	CD14_vexaslike-ctl
7.73644313500971e-12	-1.21937032055494	0.293	0.37	1.86131085385199e-07	CDA	CD14_vexaslike-ctl
2.29208697975985e-12	-1.22486084689275	0.72	0.649	5.51453206460423e-08	TRAPPC5	CD14_vexaslike-ctl
6.16541481052362e-36	-1.22568978305808	0.159	0.286	1.48333714926388e-31	UBE2Q2	CD14_vexaslike-ctl
1.12266513088834e-21	-1.23573596512747	0.324	0.434	2.70102003840426e-17	MAP7D1	CD14_vexaslike-ctl
3.32890623115941e-10	-1.24605368049046	0.311	0.383	8.00901550154643e-06	TUBB4B	CD14_vexaslike-ctl
1.61848609067534e-07	-1.25067902492064	0.36	0.418	0.00389391568555579	RNMT	CD14_vexaslike-ctl
2.47840423331223e-44	-1.25092310239031	0.177	0.326	5.96279274492589e-40	EHD1	CD14_vexaslike-ctl
2.10268506776503e-09	-1.25383562380624	0.726	0.779	5.05885000453589e-05	ANXA2	CD14_vexaslike-ctl
1.02099868088252e-15	-1.25942656168108	0.471	0.561	2.45642072633525e-11	LACTB	CD14_vexaslike-ctl
3.23080927530748e-39	-1.26903390961884	0.39	0.549	7.77300403546228e-35	PPTC7	CD14_vexaslike-ctl
1.4861775066379e-26	-1.27359724935381	0.424	0.568	3.57559446322013e-22	NDUFS5	CD14_vexaslike-ctl
1.02340423706616e-15	-1.27915477086604	0.294	0.384	2.46220825395749e-11	CASP8	CD14_vexaslike-ctl
1.06139352032089e-35	-1.280136394246	0.445	0.595	2.55360667054002e-31	MT-ATP8	CD14_vexaslike-ctl
2.5724433530095e-09	-1.28412131172038	0.433	0.497	6.18904146300555e-05	SERTAD2	CD14_vexaslike-ctl
2.43128245188912e-13	-1.29181312020501	0.243	0.323	5.84942245100002e-09	MORC3	CD14_vexaslike-ctl
8.35437704162733e-07	-1.29277106268372	0.7	0.763	0.0200997957244512	CD48	CD14_vexaslike-ctl
9.37583630198885e-08	-1.29430326705565	0.57	0.515	0.0022557324558955	NDUFA3	CD14_vexaslike-ctl
5.73930999971425e-24	-1.31302456316135	0.456	0.561	1.38082059283125e-19	ARL8A	CD14_vexaslike-ctl
2.15807276122853e-27	-1.33341319351972	0.47	0.592	5.19210725623972e-23	CHP1	CD14_vexaslike-ctl
9.33668110434063e-40	-1.33404229489494	0.273	0.423	2.24631210689331e-35	COG3	CD14_vexaslike-ctl
2.82441340620889e-18	-1.33834117302317	0.198	0.294	6.79525621399796e-14	DNAJB11	CD14_vexaslike-ctl
1.41613210854491e-10	-1.34710174313574	0.218	0.288	3.4070722399482e-06	PLD3	CD14_vexaslike-ctl
5.1637927344766e-08	-1.35560616813149	0.57	0.626	0.00124235689398773	PICALM	CD14_vexaslike-ctl
1.70730016849219e-33	-1.36287564093524	0.252	0.385	4.10759347537536e-29	NR1D2	CD14_vexaslike-ctl
1.48997554509329e-19	-1.36522737154611	0.257	0.356	3.58473216393994e-15	BCL7B	CD14_vexaslike-ctl
1.03335215618967e-21	-1.36890928408384	0.798	0.708	2.48614195257674e-17	HSP90AA1	CD14_vexaslike-ctl
1.53659345286495e-21	-1.37272384203744	0.244	0.35	3.69689018824777e-17	GOLGA4	CD14_vexaslike-ctl
1.09227673468829e-15	-1.37617319876566	0.338	0.431	2.62790859598656e-11	TOP1	CD14_vexaslike-ctl
2.30029787750275e-36	-1.38631716648076	0.242	0.382	5.53428666348388e-32	UBXN7	CD14_vexaslike-ctl
1.88984726827473e-24	-1.39087774969625	0.292	0.409	4.54678354274218e-20	SNX18	CD14_vexaslike-ctl
1.29440155246045e-13	-1.39947270727049	0.886	0.909	3.11420069506459e-09	ATP5MG	CD14_vexaslike-ctl
4.09699670686931e-34	-1.40098691605673	0.142	0.261	9.85696437705687e-30	PNP	CD14_vexaslike-ctl
9.75459986525381e-44	-1.4118755209643	0.269	0.438	2.34685918158142e-39	SMDT1	CD14_vexaslike-ctl
2.9722672908305e-07	-1.42448696688631	0.255	0.196	0.00715097787500909	CCNT1	CD14_vexaslike-ctl
9.42901865363481e-39	-1.42614530923332	0.373	0.518	2.268527597878e-34	MTCH1	CD14_vexaslike-ctl
1.13028524933922e-32	-1.42959201484411	0.179	0.305	2.71935328138523e-28	ELF4	CD14_vexaslike-ctl
2.70500431379823e-07	-1.43725495970762	0.343	0.398	0.00650796987856717	ICAM1	CD14_vexaslike-ctl
1.45214747295551e-26	-1.45920039496618	0.328	0.451	3.49372160518366e-22	BLOC1S2	CD14_vexaslike-ctl
9.52245544734867e-09	-1.47001933204834	0.329	0.396	0.000229100755607762	ARHGEF1	CD14_vexaslike-ctl
3.86414125801455e-61	-1.49181378675842	0.109	0.265	9.2967374526572e-57	NEDD9	CD14_vexaslike-ctl
1.47049315621001e-10	-1.49962343626024	0.263	0.333	3.53785948452565e-06	MEF2D	CD14_vexaslike-ctl
1.47321185521769e-35	-1.50063689647232	0.288	0.149	3.54440040246825e-31	CMPK2	CD14_vexaslike-ctl
1.02963885652048e-22	-1.50728578395383	0.344	0.457	2.47720812490263e-18	RAB2A	CD14_vexaslike-ctl
1.61487718537193e-23	-1.51454742517194	0.321	0.431	3.88523302028632e-19	DENND3	CD14_vexaslike-ctl
2.76086751172065e-53	-1.52054927005296	0.239	0.414	6.64237114644872e-49	CARD19	CD14_vexaslike-ctl
4.28637813372152e-15	-1.54147464037329	0.344	0.438	1.03125971519206e-10	CLINT1	CD14_vexaslike-ctl
1.78372301868425e-25	-1.55440091163297	0.437	0.572	4.29145921065243e-21	COX7A2L	CD14_vexaslike-ctl
9.14599676092046e-12	-1.55440994141709	0.185	0.251	2.20043536070985e-07	ATF3	CD14_vexaslike-ctl
3.88528096044159e-28	-1.55506465841324	0.674	0.769	9.34759746272641e-24	GNG5	CD14_vexaslike-ctl
2.63207328679316e-28	-1.57629137936071	0.35	0.472	6.33250512069566e-24	B4GALT1	CD14_vexaslike-ctl
1.77593075660618e-16	-1.58120612042835	0.427	0.528	4.27271180731882e-12	NOP10	CD14_vexaslike-ctl
4.45256259731163e-56	-1.58315020556266	0.141	0.302	1.0712420352872e-51	NUTM2A-AS1	CD14_vexaslike-ctl
4.41494892636084e-07	-1.58711211571385	0.43	0.484	0.0106219256219315	DYNC1H1	CD14_vexaslike-ctl
1.64580216807112e-27	-1.59761832128511	0.417	0.541	3.95963543616231e-23	RAB5C	CD14_vexaslike-ctl
8.6936447327896e-65	-1.60277178898656	0.13	0.3	2.09160398626185e-60	FHOD1	CD14_vexaslike-ctl
3.9159373183621e-07	-1.60572445148713	0.235	0.29	0.00942135359424737	KRR1	CD14_vexaslike-ctl
2.71386653370763e-42	-1.6192598612154	0.797	0.867	6.52929149344718e-38	RPS20	CD14_vexaslike-ctl
4.28219140649778e-22	-1.65794069349907	0.36	0.473	1.0302524304893e-17	FOSL2	CD14_vexaslike-ctl
9.69323611600712e-16	-1.66009788604109	0.49	0.382	2.33209567715015e-11	FPR1	CD14_vexaslike-ctl
9.19148169613454e-36	-1.6720059372874	0.338	0.492	2.21137858127301e-31	CNN2	CD14_vexaslike-ctl
7.42346876582571e-16	-1.68493238754567	0.678	0.731	1.78601235037001e-11	METTL9	CD14_vexaslike-ctl
6.17577311872106e-47	-1.68718758396603	0.593	0.766	1.4858292546331e-42	KLF4	CD14_vexaslike-ctl
1.63741077408433e-20	-1.69116308668225	0.476	0.576	3.93944658136949e-16	SEC62	CD14_vexaslike-ctl
2.20730074118626e-12	-1.69796693179805	0.259	0.334	5.31054485322002e-08	MRPL41	CD14_vexaslike-ctl
1.84342695442921e-14	-1.71422298655659	0.311	0.403	4.43510090966124e-10	KLHL24	CD14_vexaslike-ctl
4.22253900286637e-21	-1.74757166127346	0.336	0.459	1.01590065869962e-16	SERINC1	CD14_vexaslike-ctl
2.36193713202359e-26	-1.76670930015203	0.307	0.431	5.68258454593555e-22	GLTP	CD14_vexaslike-ctl
9.99343945115456e-19	-1.77639390994967	0.374	0.48	2.40432159755328e-14	ITSN2	CD14_vexaslike-ctl
4.02092439191088e-17	-1.77662521602381	0.486	0.59	9.6739419944984e-13	GNB2	CD14_vexaslike-ctl
2.58357652503023e-35	-1.78081372088308	0.448	0.301	6.21582676157024e-31	RNASE2	CD14_vexaslike-ctl
1.07648906702127e-18	-1.78417740621903	0.455	0.558	2.58992504634647e-14	ZNF385A	CD14_vexaslike-ctl
1.05446160492806e-16	-1.78591514980432	0.354	0.451	2.53692917529641e-12	CNIH1	CD14_vexaslike-ctl
3.26927005588023e-21	-1.79664502977353	0.572	0.654	7.86553682744225e-17	LDHA	CD14_vexaslike-ctl
1.59487429457407e-14	-1.8191610970411	0.321	0.42	3.83710806531576e-10	SHTN1	CD14_vexaslike-ctl
3.46909795818153e-36	-1.83493979504715	0.255	0.396	8.34630277758895e-32	RFLNB	CD14_vexaslike-ctl
5.51854086408425e-24	-1.8393418153083	0.574	0.667	1.32770574649003e-19	ARF1	CD14_vexaslike-ctl
7.84270546738177e-27	-1.85189213701892	0.349	0.476	1.88687650839738e-22	SAT2	CD14_vexaslike-ctl
4.7121299683556e-17	-1.863815275598	0.4	0.497	1.13369134908667e-12	YTHDC1	CD14_vexaslike-ctl
4.68418749380466e-15	-1.89435818241143	0.526	0.605	1.12696866913446e-10	KLF13	CD14_vexaslike-ctl
4.47665704471556e-74	-1.92113525603013	0.702	0.84	1.07703891838812e-69	RPLP0	CD14_vexaslike-ctl
9.45262532598252e-47	-1.95423137337859	0.484	0.636	2.27420712717813e-42	UBALD2	CD14_vexaslike-ctl
2.79157849207827e-24	-1.96871176272299	0.509	0.597	6.71625869409111e-20	MIR22HG	CD14_vexaslike-ctl
7.30506554610816e-09	-1.96902572727757	0.439	0.501	0.000175752571973816	MYO9B	CD14_vexaslike-ctl
1.53649302900525e-36	-1.97733759181347	0.244	0.385	3.69664857848374e-32	SKIL	CD14_vexaslike-ctl
6.09450024010074e-18	-1.98200176846377	0.503	0.598	1.46627581276584e-13	RAP2B	CD14_vexaslike-ctl
1.11806886194475e-23	-1.98554065937947	0.31	0.421	2.68996187495288e-19	PIK3CG	CD14_vexaslike-ctl
4.02149000033704e-16	-1.99034236325316	0.368	0.455	9.67530279181089e-12	ATP13A3	CD14_vexaslike-ctl
2.00752500737542e-09	-2.02385086965693	0.729	0.658	4.82990441524453e-05	SDCBP	CD14_vexaslike-ctl
1.03188114918781e-33	-2.02867843623932	0.394	0.546	2.48260285683096e-29	SNHG8	CD14_vexaslike-ctl
6.34728491132587e-59	-2.03558467994113	0.174	0.347	1.52709327681589e-54	SF3A3	CD14_vexaslike-ctl
1.12713544399757e-13	-2.03717793924045	0.497	0.577	2.71177516471376e-09	TES	CD14_vexaslike-ctl
8.85374856736302e-23	-2.04875779426733	0.239	0.346	2.13012336782187e-18	RANBP2	CD14_vexaslike-ctl
1.69076109418352e-22	-2.05449648911529	0.306	0.427	4.06780211649614e-18	LDHB	CD14_vexaslike-ctl
1.70808425720414e-17	-2.06428782902891	0.176	0.262	4.10947991440744e-13	RPGR	CD14_vexaslike-ctl
1.11184756412336e-75	-2.07942067601778	0.712	0.866	2.67499405452438e-71	EEF1G	CD14_vexaslike-ctl
1.75957000703047e-09	-2.08010708716476	0.657	0.716	4.23334947991461e-05	ENO1	CD14_vexaslike-ctl
1.32583171906934e-18	-2.08550748260025	0.603	0.699	3.18981853290891e-14	SRRM2	CD14_vexaslike-ctl
1.60169734655316e-36	-2.12067996114878	0.257	0.399	3.85352364607224e-32	KDM6B	CD14_vexaslike-ctl
2.22169026677747e-40	-2.16105377297047	0.289	0.44	5.34516461283992e-36	DNAJC3	CD14_vexaslike-ctl
9.03489388847665e-26	-2.17947246718253	0.258	0.373	2.1737051206286e-21	RNF145	CD14_vexaslike-ctl
7.98789380467747e-12	-2.19228926130173	0.369	0.443	1.92180737046735e-07	GNA13	CD14_vexaslike-ctl
1.60311753612664e-21	-2.19379517950946	0.442	0.541	3.85694048016707e-17	VDAC2	CD14_vexaslike-ctl
1.75251666353802e-29	-2.20580127480309	0.563	0.68	4.21637984080612e-25	RSL24D1	CD14_vexaslike-ctl
5.98768570618331e-46	-2.25569372960492	0.587	0.734	1.44057730405064e-41	LSP1	CD14_vexaslike-ctl
1.48568689270394e-15	-2.25584853702524	0.524	0.617	3.57441409515642e-11	WDR26	CD14_vexaslike-ctl
2.10371331129131e-58	-2.25814702384207	0.391	0.572	5.06132385563577e-54	PLEC	CD14_vexaslike-ctl
3.15974156125732e-19	-2.25848625103305	0.393	0.495	7.60202222222899e-15	CHD2	CD14_vexaslike-ctl
2.15547639877259e-29	-2.27253485144688	0.903	0.944	5.18586066780696e-25	RPS17	CD14_vexaslike-ctl
2.63542838847731e-16	-2.30225068783341	0.589	0.489	6.34057715983755e-12	PTPN6	CD14_vexaslike-ctl
4.05865292904373e-25	-2.30873282901293	0.389	0.505	9.76471308198632e-21	BIRC2	CD14_vexaslike-ctl
1.87916460960221e-40	-2.31577162455762	0.468	0.637	4.52108213424195e-36	CRTAP	CD14_vexaslike-ctl
3.08674324316781e-09	-2.35312273837064	0.791	0.827	7.42639556873743e-05	SRSF5	CD14_vexaslike-ctl
3.52975443172231e-82	-2.38047395961848	0.373	0.619	8.49223618728072e-78	SCPEP1	CD14_vexaslike-ctl
2.0510627285838e-12	-2.39402145931036	0.562	0.638	4.93465181869975e-08	PGLS	CD14_vexaslike-ctl
7.50648492935122e-12	-2.40689089326633	0.43	0.504	1.80598520915261e-07	CDC40	CD14_vexaslike-ctl
2.08749579219117e-10	-2.44260994948945	0.495	0.586	5.02230612643274e-06	PTGES3	CD14_vexaslike-ctl
6.58726592115507e-16	-2.44940651343049	0.255	0.342	1.5848303079707e-11	AGO1	CD14_vexaslike-ctl
1.88190873733628e-92	-2.49421880985674	0.453	0.694	4.52768423115736e-88	EIF3L	CD14_vexaslike-ctl
5.75772350228304e-98	-2.50540467478085	0.255	0.492	1.38525069741428e-93	RARA	CD14_vexaslike-ctl
2.23074857702039e-36	-2.55851442298792	0.246	0.391	5.36695800145336e-32	PHACTR1	CD14_vexaslike-ctl
7.76412667093625e-93	-2.56814840599701	0.36	0.601	1.86797123576055e-88	PLP2	CD14_vexaslike-ctl
6.18794280107036e-19	-2.5803379095474	0.341	0.45	1.48875715850952e-14	SEPTIN9	CD14_vexaslike-ctl
2.74660901960009e-102	-2.6066246755438	0.99	0.992	6.60806664025585e-98	RPS24	CD14_vexaslike-ctl
6.59152532551551e-41	-2.65454545069654	0.143	0.278	1.58585507806578e-36	SDF2L1	CD14_vexaslike-ctl
4.15728369876468e-14	-2.65782203863828	0.71	0.764	1.00020088508579e-09	GPX4	CD14_vexaslike-ctl
3.49052960788715e-121	-2.66094935279614	0.189	0.451	8.39786518361568e-117	MGAT4A	CD14_vexaslike-ctl
1.67589797720326e-130	-2.67064701494013	0.909	0.971	4.03204294335333e-126	NACA	CD14_vexaslike-ctl
6.27482654049762e-37	-2.69031474316336	0.411	0.553	1.50966051737832e-32	CHMP4B	CD14_vexaslike-ctl
8.82163332949364e-11	-2.7290221277731	0.418	0.498	2.12239676274287e-06	TACC1	CD14_vexaslike-ctl
4.29562085788914e-20	-2.74841004168856	0.606	0.687	1.03348342219955e-15	HNRNPM	CD14_vexaslike-ctl
3.45522532595325e-19	-2.76287890753399	0.532	0.619	8.31292661171091e-15	SQSTM1	CD14_vexaslike-ctl
1.31793006062481e-42	-2.78655125456602	0.921	0.959	3.17080793285722e-38	RPS25	CD14_vexaslike-ctl
6.52229889506845e-31	-2.79375291358324	0.34	0.47	1.56919989116452e-26	CIB1	CD14_vexaslike-ctl
2.08636308951335e-21	-2.79778435226351	0.508	0.618	5.01958095706016e-17	NOP53	CD14_vexaslike-ctl
3.16908515978179e-51	-2.80088969481624	0.374	0.536	7.62450198591902e-47	RELT	CD14_vexaslike-ctl
9.8026650500633e-08	-2.80806857079685	0.225	0.283	0.00235842318439473	TAF9	CD14_vexaslike-ctl
1.10208699858298e-78	-2.82122232781124	0.158	0.358	2.65151110989079e-74	FAM102B	CD14_vexaslike-ctl
6.94895105057367e-44	-2.82704758020025	0.18	0.33	1.67184813325752e-39	GCC2	CD14_vexaslike-ctl
1.69529309951827e-16	-2.84511086695453	0.632	0.706	4.078705668131e-12	PAPOLA	CD14_vexaslike-ctl
3.23386870801438e-14	-2.85040246153063	0.392	0.482	7.7803647246118e-10	BCL6	CD14_vexaslike-ctl
4.12546434199072e-10	-2.85242298741264	0.683	0.762	9.92545466039546e-06	CORO1A	CD14_vexaslike-ctl
3.22395170513566e-18	-2.88152998532848	0.452	0.555	7.75650540738588e-14	TRA2A	CD14_vexaslike-ctl
5.87937515982978e-84	-2.91090722189806	0.922	0.97	1.41451886970345e-79	RPL22	CD14_vexaslike-ctl
2.09638263563429e-11	-2.97697517508467	0.711	0.764	5.04368698307254e-07	UQCRH	CD14_vexaslike-ctl
1.06898232744542e-20	-2.99542405256007	0.628	0.719	2.57186458160094e-16	PPP1CB	CD14_vexaslike-ctl
2.15794344296215e-16	-2.99932144472789	0.351	0.435	5.19179612942263e-12	NRIP1	CD14_vexaslike-ctl
4.97980532130708e-56	-3.05918396701654	0.973	0.987	1.19809136225327e-51	RPL11	CD14_vexaslike-ctl
6.16668999973121e-36	-3.06724952111649	0.358	0.507	1.48364394703533e-31	KAT6A	CD14_vexaslike-ctl
4.7491026014993e-17	-3.07237627328907	0.642	0.718	1.14258659489472e-12	ATP6AP2	CD14_vexaslike-ctl
7.72009131013854e-07	-3.14682758013145	0.492	0.554	0.0185737676830623	CDC42SE1	CD14_vexaslike-ctl
5.39528593620679e-48	-3.14916191815615	0.581	0.721	1.29805184339199e-43	EIF3H	CD14_vexaslike-ctl
9.60506691234916e-16	-3.22643571678361	0.67	0.723	2.31088304844208e-11	RIOK3	CD14_vexaslike-ctl
4.9933338234089e-51	-3.22948167911927	0.567	0.724	1.20134618457395e-46	SLC25A5	CD14_vexaslike-ctl
6.59586583517149e-20	-3.23347991999383	0.408	0.506	1.58689936128391e-15	ARL4A	CD14_vexaslike-ctl
1.2769051220736e-21	-3.2485737646104	0.556	0.665	3.07210603319687e-17	PPP1R15A	CD14_vexaslike-ctl
7.80558181562866e-33	-3.26027877998694	0.635	0.735	1.8779449290221e-28	CPVL	CD14_vexaslike-ctl
6.80019918350264e-36	-3.26871381887763	0.163	0.292	1.6360599215589e-31	TUT4	CD14_vexaslike-ctl
4.58445751393989e-09	-3.34928519202437	0.56	0.629	0.00011029746332788	SRSF11	CD14_vexaslike-ctl
1.20368644851565e-17	-3.36314212158679	0.215	0.312	2.89594922648379e-13	RASGEF1B	CD14_vexaslike-ctl
3.77040887405809e-10	-3.41346807610866	0.435	0.502	9.07122671009635e-06	RICTOR	CD14_vexaslike-ctl
1.44901546816581e-34	-3.41416376191656	0.488	0.639	3.48618631486012e-30	PLBD1	CD14_vexaslike-ctl
1.43217450217808e-09	-3.44056892573936	0.387	0.45	3.44566863479025e-05	LINC-PINT	CD14_vexaslike-ctl
1.33856346099544e-77	-3.47496230655142	0.151	0.345	3.22044983080893e-73	IER5L	CD14_vexaslike-ctl
7.25897383731026e-51	-3.47826542320975	0.798	0.873	1.74643651551848e-46	TMA7	CD14_vexaslike-ctl
2.10508364881544e-56	-3.48859477230629	0.402	0.567	5.06462075068507e-52	RIT1	CD14_vexaslike-ctl
2.48225394466349e-33	-3.51968712777509	0.35	0.485	5.97205476546589e-29	RNF19B	CD14_vexaslike-ctl
7.26829461160252e-11	-3.59538409878137	0.258	0.327	1.74867900060545e-06	PIK3R1	CD14_vexaslike-ctl
2.48948625060971e-08	-3.64446000957934	0.46	0.392	0.00059894549703419	PSME2	CD14_vexaslike-ctl
9.17509587851213e-17	-3.64761164011152	0.488	0.579	2.20743631741123e-12	PIM3	CD14_vexaslike-ctl
1.85522063729599e-55	-3.67143157405022	0.323	0.505	4.46347533127043e-51	BCL3	CD14_vexaslike-ctl
6.39642172006723e-29	-3.70884742464037	0.26	0.391	1.53891510163098e-24	CXCR4	CD14_vexaslike-ctl
2.31610675368009e-25	-3.71171081331833	0.6	0.691	5.57232123867893e-21	EIF2S3	CD14_vexaslike-ctl
3.29232404032788e-15	-3.71853842191967	0.32	0.407	7.92100240862485e-11	TIPARP	CD14_vexaslike-ctl
1.57590046999971e-29	-3.76439623918369	0.171	0.285	3.7914589407723e-25	DDIT4	CD14_vexaslike-ctl
8.73741241240484e-59	-3.80947289734323	0.778	0.878	2.10213405230048e-54	CEBPB	CD14_vexaslike-ctl
5.41087762842513e-137	-3.81901053849281	0.109	0.36	1.3018030486228e-132	MAP1S	CD14_vexaslike-ctl
3.78674991225445e-20	-3.83989203612169	0.857	0.912	9.11054161389297e-16	HMGB1	CD14_vexaslike-ctl
2.63151188295372e-36	-3.85944184726119	0.455	0.597	6.33115443919837e-32	HIPK1	CD14_vexaslike-ctl
4.22341103417624e-29	-3.87624975113287	0.611	0.705	1.01611046071246e-24	RAB31	CD14_vexaslike-ctl
1.13495375094954e-71	-3.90050107668789	0.451	0.637	2.7305852294095e-67	IDS	CD14_vexaslike-ctl
5.94321817716642e-48	-3.90556080962886	0.598	0.754	1.42987886124447e-43	SARAF	CD14_vexaslike-ctl
1.28061298401093e-35	-3.94356383455514	0.634	0.753	3.08102677823189e-31	ARRB2	CD14_vexaslike-ctl
1.10174462225983e-19	-4.00045037104343	0.774	0.844	2.65068738669491e-15	MT-ND4L	CD14_vexaslike-ctl
1.1665890019005e-37	-4.03578854249828	0.659	0.761	2.80669647967242e-33	VASP	CD14_vexaslike-ctl
6.95041845367613e-47	-4.04765824078197	0.941	0.971	1.67220117576994e-42	RPS29	CD14_vexaslike-ctl
1.07801275372623e-89	-4.0499821009868	0.969	0.99	2.59359088418994e-85	RPL26	CD14_vexaslike-ctl
6.03883207976692e-07	-4.1177861957936	0.731	0.692	0.0145288261007112	ATP5MD	CD14_vexaslike-ctl
2.19294290998443e-49	-4.12613030878633	0.486	0.622	5.27600134713153e-45	PRNP	CD14_vexaslike-ctl
3.38005028931745e-60	-4.15083775712723	0.584	0.742	8.13206299106886e-56	SEC11A	CD14_vexaslike-ctl
2.54320857117484e-10	-4.15688813107617	0.321	0.397	6.11870550138954e-06	TOB1	CD14_vexaslike-ctl
1.76280081255229e-25	-4.32893109386164	0.207	0.318	4.24112247491955e-21	ZMIZ1	CD14_vexaslike-ctl
3.69322325905601e-07	-4.39488324927006	0.625	0.555	0.00888552583896286	TNFRSF1B	CD14_vexaslike-ctl
1.96850234702852e-67	-4.50980146550241	0.767	0.881	4.73601979671592e-63	EEF2	CD14_vexaslike-ctl
1.83868099467088e-07	-4.52847011352598	0.329	0.399	0.00442368260507868	TTC3	CD14_vexaslike-ctl
6.49864855523459e-28	-4.5371977620298	0.164	0.274	1.56350985590389e-23	ZNF791	CD14_vexaslike-ctl
1.61858165262038e-23	-4.549715326986	0.819	0.849	3.89414559803937e-19	BRI3	CD14_vexaslike-ctl
4.42495106688322e-21	-4.58265659102047	0.68	0.768	1.06459897718143e-16	EIF3K	CD14_vexaslike-ctl
3.84667654206972e-56	-4.66653967735079	0.72	0.835	9.25471909256553e-52	HNRNPA1	CD14_vexaslike-ctl
6.23407490996511e-41	-4.70002174555851	0.578	0.727	1.49985608258851e-36	NME2	CD14_vexaslike-ctl
5.32266320077474e-37	-4.72282821232358	0.281	0.418	1.2805795394744e-32	MARCKSL1	CD14_vexaslike-ctl
3.03686452057403e-14	-4.77866745681907	0.452	0.538	7.30639235004905e-10	LCP2	CD14_vexaslike-ctl
4.44572200655601e-37	-4.8780609936471	0.31	0.466	1.06959625755731e-32	ARF5	CD14_vexaslike-ctl
7.2865639660653e-92	-4.98127191061661	0.6	0.343	1.75307442459565e-87	PLAC8	CD14_vexaslike-ctl
1.02054464230363e-07	-5.01084091585441	0.268	0.319	0.00245532835491831	ARL4C	CD14_vexaslike-ctl
7.49346917192835e-33	-5.24806216797132	0.843	0.903	1.80285374807424e-28	UQCRB	CD14_vexaslike-ctl
3.72553835398038e-169	-5.26389588685024	0.132	0.424	8.9632727258414e-165	RFX2	CD14_vexaslike-ctl
9.10475767771424e-09	-5.26429561431411	0.708	0.759	0.000219051364968127	SET	CD14_vexaslike-ctl
2.23228802595463e-28	-5.27020241462598	0.475	0.343	5.37066176164425e-24	RGS18	CD14_vexaslike-ctl
6.32914827409118e-43	-5.32903801034889	0.355	0.497	1.5227297832636e-38	HMGA1	CD14_vexaslike-ctl
1.04691261595743e-72	-5.38870088096489	0.447	0.625	2.51876706273199e-68	TLE3	CD14_vexaslike-ctl
3.66872602803073e-51	-5.41489285038098	0.52	0.675	8.82658795083914e-47	ATP2B1	CD14_vexaslike-ctl
9.73691772952364e-18	-5.43635097561396	0.273	0.362	2.34260503654609e-13	HLA-DRB5	CD14_vexaslike-ctl
1.46600977763675e-20	-5.47847022709664	0.919	0.949	3.52707292401625e-16	RPS16	CD14_vexaslike-ctl
1.79901558616627e-31	-5.48605749850665	0.443	0.572	4.32825159875743e-27	CALR	CD14_vexaslike-ctl
6.62211686554511e-98	-5.49071314631404	0.95	0.982	1.5932150966815e-93	RPS23	CD14_vexaslike-ctl
7.76744906090152e-115	-5.49263690255449	0.847	0.955	1.8687705695623e-110	RPS4X	CD14_vexaslike-ctl
1.45679416813092e-117	-5.57575328506898	0.396	0.642	3.50490108910618e-113	BHLHE40	CD14_vexaslike-ctl
2.55124699161527e-19	-5.67070511668856	0.589	0.69	6.13804513712718e-15	SPCS3	CD14_vexaslike-ctl
1.49480369769532e-50	-5.69692895913685	0.557	0.678	3.59634821628518e-46	DNAJB6	CD14_vexaslike-ctl
1.75489954601654e-06	-5.76991517394323	0.595	0.631	0.042221128177612	MAP1LC3B	CD14_vexaslike-ctl
3.06975510342311e-45	-5.86738252036169	0.584	0.715	7.38552380332566e-41	CD99	CD14_vexaslike-ctl
2.17909292460863e-23	-5.99619159201116	0.339	0.447	5.24267966731591e-19	SH2B3	CD14_vexaslike-ctl
3.75332893945879e-42	-6.04095589543834	0.664	0.778	9.03013409544389e-38	RPL36AL	CD14_vexaslike-ctl
4.65329548831305e-54	-6.05846031374108	0.527	0.674	1.11953636153324e-49	JMJD1C	CD14_vexaslike-ctl
1.05752603463973e-08	-6.06850229727542	0.629	0.692	0.000254430188673973	PRELID1	CD14_vexaslike-ctl
5.20606771824962e-24	-6.1005797775134	0.204	0.312	1.25252783233368e-19	PLIN2	CD14_vexaslike-ctl
4.32500899408521e-14	-6.18005591842405	0.323	0.41	1.04055391388696e-09	C5AR1	CD14_vexaslike-ctl
2.06231665123476e-55	-6.39027037791415	0.54	0.684	4.9617276312057e-51	STX11	CD14_vexaslike-ctl
3.81343379115041e-32	-6.43129022117453	0.445	0.562	9.17474035812877e-28	EAF1	CD14_vexaslike-ctl
4.89956833000354e-76	-6.4730358675191	0.293	0.496	1.17878714451555e-71	GABARAPL1	CD14_vexaslike-ctl
1.20120468063613e-20	-6.51610279400897	0.499	0.588	2.88997834114247e-16	EIF1B	CD14_vexaslike-ctl
5.89259459095067e-51	-6.53799028835462	0.332	0.487	1.41769933263682e-46	RUNX1	CD14_vexaslike-ctl
5.25155226417096e-34	-6.53962036997465	0.516	0.633	1.26347095923689e-29	MAP3K8	CD14_vexaslike-ctl
1.09022900846318e-63	-6.61163907242113	0.812	0.896	2.62298197146156e-59	BTF3	CD14_vexaslike-ctl
1.21177480729651e-07	-6.63552025764958	0.469	0.527	0.00291540900887467	FXR1	CD14_vexaslike-ctl
1.01286963086168e-17	-6.67803524867511	0.637	0.709	2.43686304489011e-13	USP3	CD14_vexaslike-ctl
8.54751225868344e-17	-6.69377054616095	0.571	0.644	2.05644597431665e-12	MAP3K2	CD14_vexaslike-ctl
3.6982872709612e-07	-6.70345427653918	0.524	0.599	0.00889770934520555	WSB1	CD14_vexaslike-ctl
1.00371097135624e-13	-6.8784987449306	0.918	0.951	2.41482822598597e-09	CYBA	CD14_vexaslike-ctl
1.88975448811292e-68	-6.88689863409277	0.64	0.875	4.54656032295088e-64	CD52	CD14_vexaslike-ctl
3.40494553886948e-13	-6.88896055048598	0.821	0.87	8.19195847196609e-09	EIF4A1	CD14_vexaslike-ctl
1.44339685863806e-21	-6.90822718118385	0.528	0.625	3.47266850219731e-17	CD63	CD14_vexaslike-ctl
2.35686566219097e-17	-6.91054140862983	0.875	0.914	5.67038309666525e-13	COX4I1	CD14_vexaslike-ctl
3.60333132547356e-59	-6.9343696768845	0.925	0.965	8.66925483595684e-55	RPL14	CD14_vexaslike-ctl
1.10339374596287e-125	-6.93501719060555	0.87	0.96	2.65465501341207e-121	RPL5	CD14_vexaslike-ctl
5.16888863678864e-37	-6.96037367817269	0.993	0.986	1.24358291712498e-32	MT-ND1	CD14_vexaslike-ctl
1.10630648945778e-48	-6.9962922357906	0.293	0.451	2.66166278298647e-44	DSE	CD14_vexaslike-ctl
3.50293600768872e-143	-7.00509449372163	0.901	0.972	8.4277137408983e-139	DUSP1	CD14_vexaslike-ctl
1.00075453377941e-06	-7.05670685774243	0.623	0.682	0.0240771533281988	MIF	CD14_vexaslike-ctl
7.09873754514558e-34	-7.11377549198377	0.88	0.926	1.70788526598657e-29	RPL38	CD14_vexaslike-ctl
3.23732879034538e-17	-7.33762873310541	0.778	0.847	7.78868933669195e-13	SERP1	CD14_vexaslike-ctl
3.42177021750048e-58	-7.35825617429807	0.303	0.475	8.23243696628441e-54	ZBTB43	CD14_vexaslike-ctl
4.35438140819964e-40	-7.5424266716555	0.542	0.677	1.04762062299875e-35	SLC2A3	CD14_vexaslike-ctl
2.28814853825812e-108	-7.56493400721531	0.269	0.514	5.5050565681952e-104	CDKN1A	CD14_vexaslike-ctl
3.15373973406277e-86	-7.63902023450083	0.409	0.674	7.58758242618162e-82	FOSB	CD14_vexaslike-ctl
9.2475476558051e-99	-7.81266749609061	0.716	0.896	2.22486749051015e-94	TSPO	CD14_vexaslike-ctl
1.7744472168552e-32	-7.93305979660984	0.203	0.327	4.26914255903194e-28	RUNX3	CD14_vexaslike-ctl
7.40307749190443e-68	-7.94003491118214	0.652	0.801	1.78110641377729e-63	FXYD5	CD14_vexaslike-ctl
2.74843843538741e-61	-7.96947249067732	0.952	0.982	6.61246803169856e-57	RPS7	CD14_vexaslike-ctl
7.14599685836374e-168	-8.00392932141775	0.218	0.522	1.71925538415373e-163	ITGA5	CD14_vexaslike-ctl
2.6091233938827e-23	-8.18575386896682	0.631	0.692	6.27728997334238e-19	IFNGR2	CD14_vexaslike-ctl
1.94488075927974e-68	-8.19335346951063	0.891	0.945	4.67918861875114e-64	RPL24	CD14_vexaslike-ctl
1.46700932787167e-13	-8.19479734425032	0.684	0.73	3.52947774192645e-09	SRRM1	CD14_vexaslike-ctl
5.71455649240305e-60	-8.24968396510136	0.728	0.84	1.37486514650725e-55	TAGLN2	CD14_vexaslike-ctl
8.87594178142466e-47	-8.31593207908818	0.956	0.981	2.13546283319296e-42	RPL18A	CD14_vexaslike-ctl
1.25316960926331e-58	-8.33193775501965	0.935	0.976	3.01500076292659e-54	TYROBP	CD14_vexaslike-ctl
8.0112360547072e-12	-8.33278836407891	0.712	0.754	1.92742328240201e-07	GPCPD1	CD14_vexaslike-ctl
4.73704532420757e-40	-8.33370439500262	0.85	0.906	1.1396857345511e-35	LINC01578	CD14_vexaslike-ctl
2.97830085024386e-09	-8.35141723995758	0.934	0.927	7.1654940156017e-05	IFI30	CD14_vexaslike-ctl
2.64248134404936e-116	-8.36214669207414	0.573	0.781	6.35754586564836e-112	SNHG29	CD14_vexaslike-ctl
1.51836859936943e-17	-8.36280552438109	0.644	0.712	3.65304301322291e-13	TNFAIP2	CD14_vexaslike-ctl
6.99523424284377e-41	-8.38693763414037	0.804	0.883	1.68298340648578e-36	RPL27A	CD14_vexaslike-ctl
1.46227707008646e-11	-8.42467728521411	0.551	0.638	3.51809240292102e-07	ZFP36L2	CD14_vexaslike-ctl
1.11096823845676e-60	-8.52111809133961	0.444	0.617	2.67287848490312e-56	UPP1	CD14_vexaslike-ctl
1.07047967262738e-37	-9.0031888490703	0.402	0.544	2.57546704437422e-33	LGALS2	CD14_vexaslike-ctl
1.46830603376192e-24	-9.06683829330915	0.746	0.801	3.53259748662781e-20	SNHG5	CD14_vexaslike-ctl
4.21615825887828e-22	-9.07802420220221	0.659	0.769	1.01436551550352e-17	STXBP2	CD14_vexaslike-ctl
3.56599797245809e-29	-9.14655600492254	0.852	0.908	8.57943452193692e-25	EVI2B	CD14_vexaslike-ctl
9.54631733523493e-105	-9.20947293862847	0.489	0.704	2.29674848768417e-100	HERPUD1	CD14_vexaslike-ctl
2.91519767408741e-14	-9.26140152602738	0.47	0.559	7.01367408408689e-10	NKTR	CD14_vexaslike-ctl
1.72239884375646e-80	-9.27496523476388	0.677	0.806	4.14391937819366e-76	TGFB1	CD14_vexaslike-ctl
3.82338458386114e-35	-9.4046060387779	0.839	0.899	9.19868097031151e-31	ASAH1	CD14_vexaslike-ctl
4.56797600729601e-10	-9.5334369463589	0.528	0.593	1.09900934759535e-05	ATP6V1F	CD14_vexaslike-ctl
1.52748516945886e-32	-9.65507309718075	0.824	0.895	3.67497656920107e-28	HNRNPH1	CD14_vexaslike-ctl
8.13584169062842e-40	-9.78026321241608	0.584	0.714	1.95740215234829e-35	PDIA3	CD14_vexaslike-ctl
2.74140643996638e-59	-9.78799431034536	0.797	0.868	6.59554975391511e-55	CSTA	CD14_vexaslike-ctl
2.13990308415739e-47	-9.82011389815234	0.751	0.86	5.14839283017428e-43	RPSA	CD14_vexaslike-ctl
1.41234212604202e-34	-10.0777458386775	0.461	0.597	3.3979539210445e-30	KMT2E	CD14_vexaslike-ctl
3.08570646358039e-214	-10.2886832256287	0.129	0.461	7.42390118072806e-210	SMAD7	CD14_vexaslike-ctl
2.65437780407178e-90	-10.3913936204761	0.951	0.986	6.38616755881629e-86	RPS14	CD14_vexaslike-ctl
2.0251044058498e-39	-10.8905757816946	0.393	0.544	4.87219869003403e-35	SLC25A37	CD14_vexaslike-ctl
1.44166125924621e-11	-10.9939249764266	0.546	0.598	3.46849282362046e-07	LITAF	CD14_vexaslike-ctl
5.45074341576633e-33	-11.1902069372026	0.8	0.869	1.31139435839922e-28	TKT	CD14_vexaslike-ctl
9.43856519598156e-61	-11.2579418935427	0.688	0.799	2.2708244005012e-56	SLC25A6	CD14_vexaslike-ctl
2.69848997929098e-93	-11.2629729840081	0.973	0.991	6.49229704117617e-89	RPL21	CD14_vexaslike-ctl
2.51538498010023e-54	-11.7761595954488	0.718	0.818	6.05176472362315e-50	LGALS3	CD14_vexaslike-ctl
4.38180663434484e-13	-11.8452957240813	0.653	0.722	1.05421885815703e-08	CIRBP	CD14_vexaslike-ctl
3.39195088933752e-10	-12.0296989521105	0.451	0.521	8.16069464465715e-06	PELI1	CD14_vexaslike-ctl
2.53833681740709e-49	-12.2496916666704	0.792	0.892	6.10698454899971e-45	RPL10A	CD14_vexaslike-ctl
6.56815668120744e-42	-12.6086674140583	0.894	0.942	1.5802328159317e-37	RPL36A	CD14_vexaslike-ctl
1.29878550281295e-64	-12.6544816198818	0.938	0.972	3.12474804121769e-60	RPL29	CD14_vexaslike-ctl
2.66404409466622e-43	-12.704374613786	0.994	0.993	6.40942368735747e-39	MT-ND2	CD14_vexaslike-ctl
6.7215008360758e-50	-12.7056678494551	0.897	0.952	1.61712588615148e-45	RPS2	CD14_vexaslike-ctl
1.90614760286286e-46	-12.7218866033511	0.508	0.659	4.58600051772776e-42	FCGRT	CD14_vexaslike-ctl
4.06791646191381e-39	-12.775789460956	0.995	0.996	9.78700021571844e-35	EIF1	CD14_vexaslike-ctl
1.19639000515982e-80	-13.1129949229664	0.86	0.941	2.87839471341402e-76	RPL7A	CD14_vexaslike-ctl
2.45097443027208e-50	-13.1573092242937	0.358	0.508	5.89679938179159e-46	PPIF	CD14_vexaslike-ctl
1.05543222600172e-10	-13.5769955580279	0.227	0.294	2.53926439253754e-06	CXXC5	CD14_vexaslike-ctl
4.03878238629862e-32	-13.6663499374556	0.794	0.875	9.71690654319585e-28	YBX1	CD14_vexaslike-ctl
3.8861247738102e-17	-14.144261205994	0.715	0.8	9.34962759330995e-13	TSC22D3	CD14_vexaslike-ctl
4.69630725758809e-31	-14.1446889133306	0.943	0.972	1.12988456310312e-26	RPS9	CD14_vexaslike-ctl
1.46494584934855e-33	-14.1481969940368	0.941	0.963	3.52451321894768e-29	RPL37A	CD14_vexaslike-ctl
4.89914648785615e-94	-14.3261548682727	0.235	0.455	1.17868565351331e-89	RHOB	CD14_vexaslike-ctl
5.5067022061438e-37	-14.7508083021172	0.496	0.609	1.32485748377614e-32	NINJ1	CD14_vexaslike-ctl
1.17901405380041e-61	-15.1124521618976	0.953	0.976	2.83658991203841e-57	H3F3B	CD14_vexaslike-ctl
4.08383889941505e-56	-15.1390945989221	0.94	0.971	9.82530800810268e-52	RPL19	CD14_vexaslike-ctl
1.25892939522344e-42	-15.3323776242876	0.598	0.737	3.02885823196807e-38	CD68	CD14_vexaslike-ctl
3.06538123529738e-41	-15.4902202210426	0.75	0.847	7.37500071400197e-37	RPS5	CD14_vexaslike-ctl
2.27506082975182e-45	-15.5849471590195	0.982	0.993	5.47356885029991e-41	RPL32	CD14_vexaslike-ctl
3.51203684932609e-32	-15.5910825027755	0.994	0.994	8.44960945579363e-28	RPS28	CD14_vexaslike-ctl
1.02430142751192e-20	-15.5912267877586	0.979	0.986	2.46436680445092e-16	COTL1	CD14_vexaslike-ctl
4.89422840830224e-85	-15.6222899933192	0.231	0.441	1.17750241275343e-80	VEGFA	CD14_vexaslike-ctl
7.5392120252187e-58	-15.7116851585238	0.616	0.765	1.81385902114737e-53	AHR	CD14_vexaslike-ctl
6.01945360467129e-63	-15.7440075126223	0.948	0.977	1.44822034274787e-58	RPL18	CD14_vexaslike-ctl
8.82369432868639e-51	-15.7741768844256	0.998	0.997	2.12289261853866e-46	RPL39	CD14_vexaslike-ctl
6.72753385441588e-15	-15.9197712093304	0.767	0.8	1.61857737003392e-10	NPC2	CD14_vexaslike-ctl
8.59614177339685e-142	-16.2962978171043	0.246	0.536	2.06814574926155e-137	RGCC	CD14_vexaslike-ctl
1.20926424925938e-50	-16.4876923321716	0.898	0.937	2.90936885729313e-46	LAPTM5	CD14_vexaslike-ctl
1.65685971309089e-67	-16.6817752869622	0.587	0.755	3.98623878372536e-63	HSP90B1	CD14_vexaslike-ctl
1.64603656900696e-06	-17.0337522301985	0.938	0.921	0.0396019938137384	LST1	CD14_vexaslike-ctl
6.91946341895163e-186	-17.1407061063207	0.268	0.574	1.66475370396557e-181	IER3	CD14_vexaslike-ctl
8.22582691990344e-10	-17.1903341817417	0.974	0.977	1.97905169865957e-05	SAT1	CD14_vexaslike-ctl
8.87425404350769e-71	-17.1914419806035	0.863	0.936	2.13505678032751e-66	RPL27	CD14_vexaslike-ctl
2.39449020599198e-73	-18.0248623729532	0.921	0.967	5.7609039865961e-69	RPS6	CD14_vexaslike-ctl
1.44104753547999e-95	-18.5013180139779	0.989	0.996	3.46701626561131e-91	RPLP1	CD14_vexaslike-ctl
9.59296958946807e-161	-19.3407200484119	0.585	0.82	2.30797255353012e-156	RPS10	CD14_vexaslike-ctl
7.86204514522347e-28	-19.9191190742304	0.974	0.984	1.89152944148932e-23	UBA52	CD14_vexaslike-ctl
8.29423701532962e-52	-20.904269811901	0.947	0.967	1.99551048351815e-47	GAPDH	CD14_vexaslike-ctl
1.96809455390872e-51	-21.3556573217345	0.774	0.854	4.73503868724899e-47	IRF2BP2	CD14_vexaslike-ctl
5.46955204015764e-53	-21.3618381878039	0.843	0.915	1.31591952534153e-48	RPL3	CD14_vexaslike-ctl
1.40735976949306e-43	-21.5776346259106	0.982	0.991	3.38596686942334e-39	RPL37	CD14_vexaslike-ctl
9.95440689586071e-123	-22.3525648948561	0.953	0.994	2.39493075507513e-118	JUND	CD14_vexaslike-ctl
3.78874997929882e-51	-22.3715082251493	0.925	0.961	9.11535357519504e-47	RPS21	CD14_vexaslike-ctl
3.62480577290657e-66	-22.4389692408132	0.9	0.968	8.72092020903591e-62	FOS	CD14_vexaslike-ctl
1.95205376536298e-88	-22.5594972153936	0.952	0.978	4.69644615408679e-84	RPL35A	CD14_vexaslike-ctl
2.34392247658267e-37	-22.8028585248968	0.813	0.825	5.63924308641024e-33	CTNNB1	CD14_vexaslike-ctl
6.19159007644814e-17	-22.8030440974971	0.951	0.966	1.48963465649266e-12	GABARAP	CD14_vexaslike-ctl
4.7305941613823e-76	-22.8032118117958	0.982	0.988	1.13813364928697e-71	RPL9	CD14_vexaslike-ctl
2.397444973589e-97	-24.2159456329427	0.624	0.835	5.76801286195777e-93	EEF1B2	CD14_vexaslike-ctl
1.82028905294668e-72	-24.2368065535426	0.971	0.988	4.37943343248442e-68	FAU	CD14_vexaslike-ctl
3.25322578011743e-81	-24.4023087564578	0.982	0.992	7.82693590438452e-77	RPS13	CD14_vexaslike-ctl
5.16024800490548e-95	-24.6289446015749	0.978	0.991	1.24150406750021e-90	RPL30	CD14_vexaslike-ctl
2.14671087349311e-50	-25.1997207419354	0.918	0.951	5.16477169053708e-46	RPL13A	CD14_vexaslike-ctl
1.77335748427706e-101	-25.4954197820783	0.641	0.82	4.26652077142217e-97	MYADM	CD14_vexaslike-ctl
5.5564911479422e-21	-25.6176465880309	0.982	0.989	1.33683620528341e-16	H3F3A	CD14_vexaslike-ctl
7.76230081211178e-11	-25.6899233699393	0.998	0.996	1.86753195238597e-06	MT-CO3	CD14_vexaslike-ctl
2.84450722618681e-40	-25.689926627948	0.996	0.997	6.84359993548284e-36	FTL	CD14_vexaslike-ctl
1.33296985575642e-64	-26.026030802635	0.572	0.715	3.20699217596437e-60	ID2	CD14_vexaslike-ctl
4.44553030863434e-71	-26.1893479266119	0.903	0.95	1.06955013695433e-66	RPL15	CD14_vexaslike-ctl
1.13127373707887e-30	-26.9494993278679	0.959	0.971	2.72173148403806e-26	CST3	CD14_vexaslike-ctl
2.65459862872104e-79	-27.1302788612204	0.908	0.954	6.38669884083994e-75	JUNB	CD14_vexaslike-ctl
1.40473922024703e-99	-28.5528364693231	0.977	0.991	3.37966208999232e-95	S100A4	CD14_vexaslike-ctl
1.22806093823971e-36	-28.5739983213984	0.999	0.995	2.95459181131091e-32	MT-CO2	CD14_vexaslike-ctl
1.16250919419044e-24	-28.752746194854	0.77	0.832	2.79688087030278e-20	SPI1	CD14_vexaslike-ctl
1.32943589896705e-58	-30.0215766815856	0.874	0.945	3.19848982932482e-54	RPS3	CD14_vexaslike-ctl
1.74504389600219e-36	-32.5063423572013	0.909	0.937	4.19840110939168e-32	ANXA1	CD14_vexaslike-ctl
2.11424297298661e-96	-32.7825074293968	0.932	0.974	5.08665716870849e-92	RPL8	CD14_vexaslike-ctl
1.59773004540765e-125	-32.8776288280623	0.966	0.993	3.84397871624627e-121	RPS3A	CD14_vexaslike-ctl
9.22568863827653e-14	-32.9022749327847	0.603	0.677	2.21960842948295e-09	TIMP1	CD14_vexaslike-ctl
1.26245269013184e-189	-33.6983957042492	0.114	0.415	3.03733492718819e-185	LMNA	CD14_vexaslike-ctl
7.48008351633549e-23	-34.8885438912393	0.195	0.296	1.79963329319515e-18	G0S2	CD14_vexaslike-ctl
3.30652032920682e-65	-36.190844062062	0.871	0.939	7.95515726003869e-61	RACK1	CD14_vexaslike-ctl
5.92178870796346e-39	-38.6741787379601	0.99	0.998	1.42472314524893e-34	TMSB4X	CD14_vexaslike-ctl
8.42306534705749e-42	-39.6698382867606	0.98	0.989	2.02650529184856e-37	RPL12	CD14_vexaslike-ctl
7.28609965536641e-184	-40.831777445556	0.701	0.895	1.7529627160846e-179	IER2	CD14_vexaslike-ctl
5.11676420245399e-117	-41.5593016979345	0.981	0.99	1.23104229946841e-112	S100A6	CD14_vexaslike-ctl
7.18649328834582e-72	-41.5597468272161	0.972	0.986	1.72899842024312e-67	RPS15A	CD14_vexaslike-ctl
1.01241485947715e-28	-41.5692235711815	0.919	0.954	2.43576891041608e-24	RPS19	CD14_vexaslike-ctl
3.6396692183339e-19	-45.7030611020199	0.924	0.949	8.75668017238954e-15	ACTG1	CD14_vexaslike-ctl
2.04229762291586e-21	-54.5700084905159	0.92	0.943	4.91356385097326e-17	AC020656.1	CD14_vexaslike-ctl
3.69776248245416e-157	-56.9771688609601	0.968	0.993	8.89644675653647e-153	VIM	CD14_vexaslike-ctl
8.56074064152449e-27	-58.7982787506863	0.686	0.772	2.05962859094438e-22	CRIP1	CD14_vexaslike-ctl
3.55276524600711e-72	-58.8018124763878	0.99	0.997	8.5475979053685e-68	RPL41	CD14_vexaslike-ctl
5.68552877214474e-49	-58.8719093104055	0.987	0.992	1.3678813672903e-44	RPS12	CD14_vexaslike-ctl
5.69418710885482e-10	-59.2266453046293	0.261	0.334	1.36996447651938e-05	PPBP	CD14_vexaslike-ctl
2.39375090382125e-118	-60.3146045137644	0.995	0.996	5.75912529950355e-114	TPT1	CD14_vexaslike-ctl
5.30235458048905e-20	-61.7284149625711	0.967	0.977	1.27569348851986e-15	RPS15	CD14_vexaslike-ctl
1.82536433179702e-67	-63.1995105439415	0.996	0.997	4.39164404587046e-63	RPL34	CD14_vexaslike-ctl
3.13018327768215e-112	-64.1917573773113	0.978	0.995	7.53090794777548e-108	RPL10	CD14_vexaslike-ctl
2.50552664932828e-60	-67.4910912425685	0.926	0.969	6.02804656561891e-56	RPS18	CD14_vexaslike-ctl
4.3121649116426e-138	-70.2051484134369	0.481	0.704	1.03746375609209e-133	HSPA5	CD14_vexaslike-ctl
7.73462587619274e-51	-76.1744961043068	0.986	0.993	1.86087363955321e-46	RPL13	CD14_vexaslike-ctl
2.46159809158952e-10	-77.6269448199671	0.881	0.932	5.92235884855522e-06	CD74	CD14_vexaslike-ctl
6.26853895860677e-90	-87.7258089266632	0.996	0.997	1.5081477880512e-85	EEF1A1	CD14_vexaslike-ctl
6.68846145165964e-09	-91.0265852004293	0.663	0.727	0.000160917694065479	HLA-DPA1	CD14_vexaslike-ctl
1.32504086201001e-83	-91.4634604528167	0.976	0.992	3.18791580990987e-79	RPS27A	CD14_vexaslike-ctl
2.29147908185283e-31	-145.433611763689	0.998	0.997	5.51306952302972e-27	MT-CO1	CD14_vexaslike-ctl
3.31885426620252e-202	-160.851298512527	0.991	0.999	7.98483147905663e-198	FTH1	CD14_vexaslike-ctl
1.23330958368604e-21	-310.024540190953	0.165	0.263	2.96721952739024e-17	CXCL8	CD14_vexaslike-ctl
