# Supplementary material for: VEXAS syndrome is characterized by inflammasome activation and monocyte dysregulation
Source: Nat Commun. 2024 Jan 30;15:910. doi: 10.1038/s41467-024-44811-4 (PMC10828464; doi:10.1038/s41467-024-44811-4)
Supplement: Supplementary file 6 — Source Data [file 41467_2024_44811_MOESM6_ESM.zip › Source_DATA_KOSMIDER/Raw_DATA_KOSMIDER_Fig6/CD14_vexaslike-ctl_UP.csv]

p_val	avg_log2FC	pct.1	pct.2	p_val_adj	GeneName	cluster
8.26487983324681e-82	531.931044136684	0.248	0.464	1.98844743908085e-77	AC253572.2	CD14_vexaslike-ctl
4.30401618250446e-27	134.439537687301	0.983	0.989	1.03550325334875e-22	MT-CYB	CD14_vexaslike-ctl
1.25430531309934e-164	106.099262743853	0.33	0.017	3.01773315278571e-160	IGKC	CD14_vexaslike-ctl
2.25805000246465e-234	99.8248508306464	0.748	0.374	5.43264250092969e-230	MT2A	CD14_vexaslike-ctl
5.63181197434405e-278	68.0713155765545	0.966	0.855	1.35495764290744e-273	RPS26	CD14_vexaslike-ctl
1.17000243518756e-24	63.7571927164564	0.99	0.988	2.81490885881776e-20	MT-ND4	CD14_vexaslike-ctl
2.65138731552875e-14	58.2277963756265	0.203	0.284	6.37897274243061e-10	AL021155.5	CD14_vexaslike-ctl
3.40651454915335e-133	55.9462846407182	0.949	0.848	8.19573335380805e-129	TYMP	CD14_vexaslike-ctl
0	55.5303986261732	0.674	0.132	0	IFI44L	CD14_vexaslike-ctl
9.56842899065779e-58	54.8442749241755	0.317	0.496	2.30206833086236e-53	AC007952.4	CD14_vexaslike-ctl
3.08626182383756e-27	49.0602694604083	0.664	0.765	7.42523732197077e-23	HMGN2	CD14_vexaslike-ctl
7.67434872632676e-20	47.8910953677037	0.995	0.996	1.84637156006696e-15	MT-ATP6	CD14_vexaslike-ctl
2.21028090079969e-12	46.2531823756902	0.994	0.993	5.31771481923398e-08	HLA-B	CD14_vexaslike-ctl
1.35891111285436e-232	44.7113673773609	0.602	0.192	3.2694042464163e-228	ISG15	CD14_vexaslike-ctl
2.20192321473703e-44	35.5837665576362	0.619	0.798	5.29760706233581e-40	CD37	CD14_vexaslike-ctl
1.65137035624686e-60	34.9746177091535	0.992	0.971	3.97303194009431e-56	S100A8	CD14_vexaslike-ctl
2.16053178447312e-25	33.9986881902892	0.728	0.66	5.19802342026389e-21	CD36	CD14_vexaslike-ctl
4.56918737647091e-19	31.9915185392208	0.964	0.935	1.09930079090514e-14	VCAN	CD14_vexaslike-ctl
6.09477043309446e-18	29.5745322127218	0.994	0.99	1.4663408184982e-13	CTSS	CD14_vexaslike-ctl
8.25767291770995e-11	29.1684529349595	0.189	0.255	1.98671352727184e-06	TMEM107	CD14_vexaslike-ctl
1.32717714012997e-07	29.1324877124395	1	1	0.00319305548143869	B2M	CD14_vexaslike-ctl
6.52294786214834e-104	26.1055509096585	0.898	0.727	1.56935602615427e-99	MNDA	CD14_vexaslike-ctl
1.46814874903146e-66	24.6784333166832	0.937	0.888	3.53221907529479e-62	SERPINA1	CD14_vexaslike-ctl
1.48001960792749e-31	23.3469008642558	0.84	0.736	3.56077917471275e-27	VMP1	CD14_vexaslike-ctl
4.06747041322857e-16	20.9134823186944	0.251	0.163	9.78592706718663e-12	ID1	CD14_vexaslike-ctl
6.69453989695785e-104	20.2045339150208	0.211	0.453	1.61063935380909e-99	AC245014.3	CD14_vexaslike-ctl
5.73489662818807e-18	18.2809173591592	0.299	0.391	1.37975877977577e-13	WDR74	CD14_vexaslike-ctl
6.11025681689872e-48	17.8764479299703	0.79	0.682	1.47006668757766e-43	SCO2	CD14_vexaslike-ctl
1.31931990789291e-16	17.59074273566	0.762	0.822	3.17415176639956e-12	HIF1A	CD14_vexaslike-ctl
4.30110200375119e-22	17.5599336597777	0.659	0.529	1.0348021310825e-17	TNFAIP3	CD14_vexaslike-ctl
1.05518526751168e-287	17.2114078401713	0.657	0.19	2.53867023510636e-283	IFI6	CD14_vexaslike-ctl
2.30196009316362e-27	17.1488348840885	0.695	0.636	5.53828578814236e-23	DUSP6	CD14_vexaslike-ctl
5.38884185292373e-12	16.6611943959272	0.835	0.857	1.29650146139492e-07	RBM39	CD14_vexaslike-ctl
7.28878872901122e-36	16.1484096498445	0.368	0.217	1.75360968031281e-31	HLA-DQA1	CD14_vexaslike-ctl
3.61889981627313e-17	16.1236407440686	0.622	0.524	8.70671106797153e-13	STAT1	CD14_vexaslike-ctl
9.72481477272784e-22	15.3975241817881	0.805	0.735	2.33969318617059e-17	LYN	CD14_vexaslike-ctl
5.84177099616934e-32	15.112511436628	0.66	0.556	1.40547168396838e-27	PIM1	CD14_vexaslike-ctl
4.77353743661824e-18	15.0515430714884	0.913	0.946	1.14846537187598e-13	ITM2B	CD14_vexaslike-ctl
1.01226034473438e-66	14.7055569256618	0.963	0.987	2.43539716339644e-62	RPS8	CD14_vexaslike-ctl
2.87751607378188e-48	14.7055377830349	0.914	0.873	6.92301592191183e-44	S100A12	CD14_vexaslike-ctl
3.2957596638284e-08	14.6764481648277	0.711	0.759	0.000792926817520475	LENG8	CD14_vexaslike-ctl
3.56097681251339e-18	14.3659599164041	0.279	0.182	8.56735411322597e-14	TCF7L2	CD14_vexaslike-ctl
2.08871081912382e-17	14.2554292743193	0.923	0.947	5.02522935972999e-13	MCL1	CD14_vexaslike-ctl
5.46182653102154e-268	13.8603839286514	0.669	0.221	1.31406084509847e-263	IFITM3	CD14_vexaslike-ctl
1.71480357426437e-17	13.701282703289	0.269	0.365	4.12564591932265e-13	IRF8	CD14_vexaslike-ctl
7.2861478468493e-18	13.3890675160941	0.289	0.194	1.75297431047347e-13	PMAIP1	CD14_vexaslike-ctl
9.15661161289212e-14	13.2652810732397	0.77	0.716	2.20298918794572e-09	NCF1	CD14_vexaslike-ctl
3.25562250946349e-70	13.2618945810277	0.834	0.933	7.83270219551822e-66	RPL23A	CD14_vexaslike-ctl
8.54741560228436e-07	13.191953442968	0.745	0.789	0.0205642271975359	BTG1	CD14_vexaslike-ctl
7.10047103407101e-55	12.7123738443453	0.666	0.494	1.70830232608714e-50	RNF213	CD14_vexaslike-ctl
1.25931580419429e-11	12.7012422232537	0.522	0.621	3.02978789331104e-07	HSP90AB1	CD14_vexaslike-ctl
7.1658508920223e-45	12.5655522974573	0.738	0.852	1.72403206611165e-40	AC020916.1	CD14_vexaslike-ctl
2.91143242371324e-32	12.5236131972819	0.859	0.77	7.00461526821169e-28	ACTR2	CD14_vexaslike-ctl
1.00959394465436e-15	12.1383347215403	0.881	0.945	2.42898207144393e-11	CD44	CD14_vexaslike-ctl
3.09068394693686e-68	12.0007152297354	0.466	0.25	7.4358765079354e-64	CYP1B1	CD14_vexaslike-ctl
6.31484201521742e-60	11.7750934726804	0.963	0.989	1.51928784044116e-55	PABPC1	CD14_vexaslike-ctl
3.69282865253106e-10	11.6742618521355	0.477	0.407	8.88457645512448e-06	ACSL1	CD14_vexaslike-ctl
1.46375016113372e-12	11.6395888073775	0.668	0.728	3.52163651267162e-08	SEC61B	CD14_vexaslike-ctl
1.06169873735436e-39	11.6372300306983	0.988	0.993	2.55434099220085e-35	PTMA	CD14_vexaslike-ctl
2.46494640353156e-10	11.4273020983131	0.775	0.738	5.93041455225658e-06	ACTR3	CD14_vexaslike-ctl
7.69187791471648e-69	11.2954376552965	0.655	0.441	1.85058890750164e-64	PARP14	CD14_vexaslike-ctl
3.96678849879215e-29	10.7454144635033	0.295	0.168	9.54369644924404e-25	SMIM14	CD14_vexaslike-ctl
3.83046136729322e-37	9.93362400961452	0.309	0.161	9.21570700357076e-33	IL1RN	CD14_vexaslike-ctl
1.06072498412918e-09	9.90531680088114	0.238	0.303	2.55199823931639e-05	AL360012.1	CD14_vexaslike-ctl
2.80963129920074e-28	9.81546787394874	0.708	0.795	6.75969194274707e-24	MIDN	CD14_vexaslike-ctl
1.29123114592467e-129	8.97029228432426	0.718	0.448	3.10657301398016e-125	LY6E	CD14_vexaslike-ctl
1.17813567034104e-90	8.93308248769026	0.947	0.979	2.8344766092735e-86	RPL7	CD14_vexaslike-ctl
5.32390568687577e-118	8.91086810533682	0.68	0.416	1.28087846920544e-113	LAP3	CD14_vexaslike-ctl
9.54512703543955e-14	8.77702815161274	0.901	0.904	2.2964621134564e-09	PCBP2	CD14_vexaslike-ctl
3.01399839507755e-66	8.62778024965068	0.548	0.339	7.25137873871708e-62	AC004687.1	CD14_vexaslike-ctl
2.51578473864063e-08	8.50193948173142	0.922	0.89	0.000605272650269549	KLF10	CD14_vexaslike-ctl
7.12325574237771e-08	8.42776960013773	0.754	0.815	0.00171378409905865	PPIA	CD14_vexaslike-ctl
6.0672075901942e-16	8.14143680214668	0.756	0.675	1.45970947412482e-11	UBE2J1	CD14_vexaslike-ctl
9.82150770910896e-44	7.86073903023242	0.791	0.633	2.36295653973452e-39	FGL2	CD14_vexaslike-ctl
1.45212701142375e-09	7.82008354200149	0.697	0.765	3.49367237678439e-05	HINT1	CD14_vexaslike-ctl
3.60242956905894e-22	7.76431284097774	0.565	0.453	8.66708530019891e-18	POU2F2	CD14_vexaslike-ctl
1.43961103501416e-16	7.67365897463805	0.801	0.711	3.46356018914057e-12	ARPC5	CD14_vexaslike-ctl
4.33364978773058e-40	7.67000911874151	0.688	0.53	1.0426328024301e-35	H1FX	CD14_vexaslike-ctl
5.49645747001278e-39	7.31880593493045	0.979	0.981	1.32239270271037e-34	RPLP2	CD14_vexaslike-ctl
6.17536252512424e-27	7.27986752733543	0.832	0.753	1.48573046991964e-22	MOB1A	CD14_vexaslike-ctl
3.12587685437358e-08	7.07878485905673	0.923	0.942	0.000752054712393739	AIF1	CD14_vexaslike-ctl
1.42395613800934e-23	6.90929871683111	0.848	0.898	3.42589607243667e-19	CCNI	CD14_vexaslike-ctl
5.38120030633647e-19	6.87001571462804	0.762	0.685	1.29466298170149e-14	TRA2B	CD14_vexaslike-ctl
4.7804949939557e-28	6.85513443126723	0.714	0.596	1.1501392905958e-23	LRRK2	CD14_vexaslike-ctl
6.86314233312545e-09	6.82760881935916	0.739	0.695	0.000165120341392665	SEC61G	CD14_vexaslike-ctl
1.04536303290191e-10	6.78933462376324	0.808	0.84	2.51503892085871e-06	LRRFIP1	CD14_vexaslike-ctl
5.18200342956469e-14	6.78048671376959	0.598	0.668	1.24673820511897e-09	PPDPF	CD14_vexaslike-ctl
3.35934188480277e-56	6.74553082204903	0.438	0.244	8.08224064064699e-52	TNFSF10	CD14_vexaslike-ctl
7.7308098998457e-117	6.69093914369649	0.518	0.227	1.85995555380388e-112	IFI44	CD14_vexaslike-ctl
5.98746671155763e-07	6.69031407235905	0.604	0.569	0.0144052461613365	LYST	CD14_vexaslike-ctl
5.29660998667118e-18	6.4360108935975	0.451	0.36	1.27431139669322e-13	KLF9	CD14_vexaslike-ctl
6.40988409154502e-42	6.31232963292716	0.321	0.16	1.54215401358482e-37	GABPB1-AS1	CD14_vexaslike-ctl
3.19450361547954e-35	6.19636575268441	0.279	0.421	7.68565624848222e-31	HMOX1	CD14_vexaslike-ctl
2.21375902443137e-25	6.13465777833895	0.369	0.496	5.32608283687944e-21	GAS5	CD14_vexaslike-ctl
2.26202457099621e-37	6.13071936430021	0.695	0.548	5.44220491535978e-33	MPEG1	CD14_vexaslike-ctl
4.83797818813003e-13	6.12316048258202	0.909	0.942	1.1639691722822e-08	MT-ND5	CD14_vexaslike-ctl
5.31128069857025e-39	6.09018344934172	0.514	0.356	1.27784102326902e-34	RPS27L	CD14_vexaslike-ctl
4.77731841429949e-10	6.05988272512981	0.926	0.946	1.14937503729632e-05	LGALS1	CD14_vexaslike-ctl
2.07518359894831e-25	6.02476841384787	0.585	0.46	4.99268422070974e-21	ZDHHC20	CD14_vexaslike-ctl
9.24170370846002e-10	6.01766595448868	0.766	0.818	2.2234614952184e-05	HNRNPDL	CD14_vexaslike-ctl
5.00448544570524e-14	5.64133938286424	0.659	0.574	1.20402915338222e-09	PAK2	CD14_vexaslike-ctl
1.07634019297523e-22	5.61786856688034	0.763	0.829	2.58956687027911e-18	SFPQ	CD14_vexaslike-ctl
1.20731904468632e-32	5.59120952978991	0.596	0.45	2.90468888961082e-28	MARCH1	CD14_vexaslike-ctl
1.37355867048851e-17	5.52058030734421	0.522	0.406	3.30464480532831e-13	RIPOR2	CD14_vexaslike-ctl
6.22721406259625e-21	5.47567730000055	0.633	0.725	1.49820543132003e-16	NPM1	CD14_vexaslike-ctl
3.60879908690917e-31	5.47379489929632	0.877	0.929	8.68240972319478e-27	EEF1D	CD14_vexaslike-ctl
2.87128249537096e-23	5.45271032892445	0.758	0.828	6.90801855561299e-19	COMMD6	CD14_vexaslike-ctl
4.87761316576419e-19	5.43140655704482	0.432	0.331	1.17350495155121e-14	PLCG2	CD14_vexaslike-ctl
1.35544500448132e-13	5.4162048656312	0.687	0.632	3.26106513628161e-09	PRKCB	CD14_vexaslike-ctl
2.3289249338613e-17	5.36356833271533	0.69	0.602	5.60316049837691e-13	ADA2	CD14_vexaslike-ctl
9.62930588789066e-08	5.26436113774058	0.853	0.869	0.00231671470356761	SUB1	CD14_vexaslike-ctl
8.25961946611108e-41	5.22957517046364	0.947	0.907	1.98718184735166e-36	LCP1	CD14_vexaslike-ctl
5.77900552622996e-39	5.20059216959452	0.623	0.466	1.39037093955567e-34	UBE2R2	CD14_vexaslike-ctl
2.46719802125249e-07	5.13200134247767	0.475	0.56	0.00593583171933136	APRT	CD14_vexaslike-ctl
3.27323823932274e-39	5.13173730681569	0.368	0.537	7.87508387998659e-35	HMGN1	CD14_vexaslike-ctl
3.97469022759498e-10	5.10465959451015	0.377	0.303	9.56270721857075e-06	SCARB2	CD14_vexaslike-ctl
3.13596137907456e-56	5.09175242628383	0.448	0.25	7.54480948191549e-52	SMIM25	CD14_vexaslike-ctl
1.37685049389799e-44	5.06416335316568	0.492	0.303	3.31256460326919e-40	F13A1	CD14_vexaslike-ctl
1.19981834147234e-20	5.02212388074465	0.466	0.349	2.88664294774831e-16	GABARAPL2	CD14_vexaslike-ctl
1.42251841477053e-27	4.91444390848779	0.526	0.391	3.42243705409642e-23	FCGR2A	CD14_vexaslike-ctl
1.62327322132043e-73	4.91304646618807	0.426	0.201	3.90543304317482e-69	MX2	CD14_vexaslike-ctl
8.49842421911786e-19	4.83945791293192	0.497	0.385	2.04463588287757e-14	ATOX1	CD14_vexaslike-ctl
2.26739618365881e-49	4.78422538482698	0.626	0.454	5.45512847826474e-45	RNASE6	CD14_vexaslike-ctl
1.56275217716948e-109	4.60303635366755	0.93	0.977	3.75982546305205e-105	RPL6	CD14_vexaslike-ctl
7.9091432431767e-34	4.60188662030548	0.677	0.518	1.90286077287588e-29	CD14	CD14_vexaslike-ctl
7.50750122466606e-18	4.59939505925396	0.91	0.936	1.80622971964241e-13	EMP3	CD14_vexaslike-ctl
6.0295833426152e-36	4.58370120734037	0.517	0.372	1.45065745639979e-31	TRIM22	CD14_vexaslike-ctl
1.13666084462015e-11	4.56608499073213	0.508	0.433	2.73469232607162e-07	WARS	CD14_vexaslike-ctl
3.68425542162815e-11	4.54991847043448	0.718	0.771	8.86395011889516e-07	VAPA	CD14_vexaslike-ctl
2.01580303805764e-07	4.51561858913051	0.85	0.873	0.00484982052926287	CAST	CD14_vexaslike-ctl
1.96393320654288e-14	4.38661814872833	0.819	0.762	4.7250269016215e-10	TMBIM6	CD14_vexaslike-ctl
2.82311344897626e-12	4.34450455339116	0.818	0.877	6.79212864689198e-08	PNRC1	CD14_vexaslike-ctl
2.68689414535596e-108	4.29614060482313	0.571	0.773	6.46439862431191e-104	MTRNR2L12	CD14_vexaslike-ctl
1.31243633101626e-63	4.13892716869068	0.829	0.676	3.15759056879201e-59	DDX17	CD14_vexaslike-ctl
6.22139899093461e-10	4.08725161138683	0.529	0.45	1.49680638322896e-05	APOL6	CD14_vexaslike-ctl
8.5114315472908e-66	3.9556142499376	0.625	0.414	2.04776531596269e-61	SMAP2	CD14_vexaslike-ctl
2.04734743667152e-11	3.92688478272455	0.311	0.229	4.92571319788801e-07	BIRC3	CD14_vexaslike-ctl
1.86308366818366e-13	3.90201841122985	0.707	0.771	4.48239299728306e-09	MORF4L1	CD14_vexaslike-ctl
2.82059351636626e-47	3.83704588243017	0.438	0.254	6.78606594102558e-43	DYNLL1	CD14_vexaslike-ctl
1.78172296877501e-06	3.80345973115613	0.301	0.247	0.0428664729057579	STX7	CD14_vexaslike-ctl
4.9688255080536e-18	3.6548693338165	0.336	0.238	1.19544972898262e-13	IL2RG	CD14_vexaslike-ctl
1.73202039352875e-63	3.6172043418769	0.913	0.955	4.16706786479081e-59	ATP6V0C	CD14_vexaslike-ctl
1.53290923006256e-11	3.61145622436776	0.599	0.531	3.68802631660751e-07	CASP1	CD14_vexaslike-ctl
3.03052706782771e-08	3.58073699386441	0.89	0.864	0.00072911450724867	HNRNPA2B1	CD14_vexaslike-ctl
2.33871004786358e-38	3.5479661562797	0.767	0.663	5.62670250415499e-34	NDUFB1	CD14_vexaslike-ctl
2.98006426073692e-129	3.50999781765846	0.427	0.129	7.16973660490695e-125	EPSTI1	CD14_vexaslike-ctl
5.79805781520991e-20	3.50556352639799	0.583	0.477	1.39495472976135e-15	H2AFZ	CD14_vexaslike-ctl
6.38056629896657e-20	3.48895221307116	0.31	0.209	1.53510044586837e-15	SBNO2	CD14_vexaslike-ctl
1.86395611970488e-12	3.47968384249035	0.548	0.605	4.48449202839797e-08	ZC3H15	CD14_vexaslike-ctl
2.68153931347587e-07	3.47839419210654	0.413	0.357	0.00645151543429159	YPEL2	CD14_vexaslike-ctl
1.29412496978837e-12	3.41597145031354	0.753	0.677	3.11353526481384e-08	GLIPR1	CD14_vexaslike-ctl
1.50124138068233e-06	3.40685470154074	0.65	0.591	0.0361183663778362	KCTD12	CD14_vexaslike-ctl
2.19586854256287e-42	3.38229158444435	0.551	0.378	5.283040126552e-38	IFI16	CD14_vexaslike-ctl
2.23121928610024e-84	3.37696628894785	0.931	0.797	5.36809048042856e-80	CYBB	CD14_vexaslike-ctl
5.72208125425678e-31	3.36187093495127	0.622	0.745	1.37667552896164e-26	RPS4Y1	CD14_vexaslike-ctl
3.91050365797814e-21	3.34859804598545	0.958	0.966	9.4082807507296e-17	S100A10	CD14_vexaslike-ctl
1.51480046581997e-84	3.31424383261068	0.396	0.156	3.64445844071627e-80	XAF1	CD14_vexaslike-ctl
2.62942724234693e-25	3.29271872309586	0.571	0.439	6.32613900236247e-21	CSK	CD14_vexaslike-ctl
3.99771917349314e-67	3.2706619857366	0.715	0.514	9.61811255950715e-63	TNFSF13B	CD14_vexaslike-ctl
8.3636041854175e-32	3.23132836350482	0.557	0.405	2.0121995309696e-27	SKAP2	CD14_vexaslike-ctl
6.09144704556956e-08	3.22193686587382	0.572	0.629	0.00146554124469358	TAX1BP1	CD14_vexaslike-ctl
6.18464728410189e-19	3.20722655521803	0.387	0.281	1.48796429008207e-14	TMEM154	CD14_vexaslike-ctl
1.21577625401428e-13	3.19692937644865	0.512	0.423	2.92503608953295e-09	PLEKHO1	CD14_vexaslike-ctl
1.16086216716179e-21	3.19101880724608	0.745	0.694	2.79291828797455e-17	IFITM2	CD14_vexaslike-ctl
1.96836773272759e-07	3.17624100338008	0.262	0.203	0.00473569592816931	MT1X	CD14_vexaslike-ctl
7.33544535782776e-25	3.1605949352165	0.343	0.218	1.76483479863978e-20	MX1	CD14_vexaslike-ctl
5.66411750611838e-21	3.16041507100839	0.891	0.93	1.36273003079702e-16	ARPC2	CD14_vexaslike-ctl
8.44756645517459e-29	3.15172451011672	0.475	0.333	2.03240001345046e-24	IGSF6	CD14_vexaslike-ctl
2.87284021309326e-26	3.08619801231125	0.54	0.415	6.91176626868107e-22	PSMA4	CD14_vexaslike-ctl
3.5755111439637e-45	3.08140480031702	0.572	0.403	8.60232226126227e-41	ODF3B	CD14_vexaslike-ctl
8.68238851464235e-14	3.07992473938092	0.613	0.52	2.0888958527378e-09	TLR2	CD14_vexaslike-ctl
3.17400422978887e-11	3.06858498411791	0.569	0.499	7.63633677644904e-07	CARD16	CD14_vexaslike-ctl
1.64069590931153e-10	3.02735137036434	0.639	0.699	3.94735028821262e-06	NDUFA4	CD14_vexaslike-ctl
3.93385736384452e-40	3.02570445621664	0.644	0.488	9.46446743167353e-36	PLSCR1	CD14_vexaslike-ctl
4.59161996014881e-50	3.02494527768457	0.415	0.232	1.1046978462122e-45	GBP2	CD14_vexaslike-ctl
5.02336814308262e-66	3.017430246896	0.748	0.894	1.20857214154425e-61	GSTP1	CD14_vexaslike-ctl
1.78632956992237e-20	3.00946711512275	0.703	0.793	4.29773031227624e-16	CSDE1	CD14_vexaslike-ctl
1.39377593220081e-12	2.95590943705128	0.526	0.432	3.35328551528193e-08	DOCK8	CD14_vexaslike-ctl
1.70399431010085e-17	2.93255325268617	0.389	0.502	4.09963991067162e-13	TCEA1	CD14_vexaslike-ctl
7.91869078066651e-43	2.92398922653632	0.857	0.704	1.90515781492055e-38	FYB1	CD14_vexaslike-ctl
1.65172925651628e-19	2.90470977317415	0.468	0.559	3.97389541825251e-15	AC103591.3	CD14_vexaslike-ctl
9.59097035190211e-10	2.86522961614199	0.366	0.436	2.30749155696413e-05	RBP7	CD14_vexaslike-ctl
1.36508347673986e-38	2.85738783673927	0.478	0.322	3.28425433668842e-34	SP110	CD14_vexaslike-ctl
2.54404365201951e-10	2.74098279818534	0.327	0.253	6.12071462239373e-06	ETNK1	CD14_vexaslike-ctl
2.36331655033172e-08	2.62695043512545	0.51	0.596	0.000568590328844309	CFP	CD14_vexaslike-ctl
2.04963691741055e-16	2.61238490369945	0.473	0.57	4.93122145959804e-12	RSL1D1	CD14_vexaslike-ctl
2.35089992481622e-13	2.54835675112319	0.665	0.728	5.65603012911534e-09	CELF1	CD14_vexaslike-ctl
1.94524338860557e-28	2.54758216728599	0.592	0.456	4.68006106864615e-24	WIPF1	CD14_vexaslike-ctl
1.02095726455876e-70	2.54029120997135	0.299	0.098	2.45632108280192e-66	OAS2	CD14_vexaslike-ctl
3.11110732180911e-25	2.5170564823457	0.829	0.885	7.48501310554053e-21	CSF3R	CD14_vexaslike-ctl
2.09862598914534e-20	2.4919720580086	0.565	0.464	5.04908426728478e-16	RAP1A	CD14_vexaslike-ctl
2.19463118100865e-21	2.4875405648527	0.648	0.52	5.2800631583887e-17	CD300E	CD14_vexaslike-ctl
7.78755576799604e-07	2.4599938039424	0.486	0.432	0.0187360804222217	SYK	CD14_vexaslike-ctl
5.17618212070779e-32	2.4355027128308	0.705	0.585	1.24533765642109e-27	DMXL2	CD14_vexaslike-ctl
2.48235270012598e-15	2.37916663521085	0.601	0.69	5.9722923612331e-11	CDKN2D	CD14_vexaslike-ctl
1.10637514917539e-06	2.36404226763743	0.632	0.692	0.0266182797140107	TUBA1A	CD14_vexaslike-ctl
2.68591769091306e-23	2.34342151135777	0.504	0.619	6.46204937256772e-19	RBPJ	CD14_vexaslike-ctl
5.73382860168289e-22	2.32661109146769	0.563	0.679	1.37950182327889e-17	EIF3M	CD14_vexaslike-ctl
5.50215995034354e-07	2.22960831563443	0.723	0.664	0.0132376466245315	TMEM123	CD14_vexaslike-ctl
7.13014566157912e-48	2.1849768976787	0.259	0.105	1.71544174471932e-43	ERAP2	CD14_vexaslike-ctl
2.74713824463004e-25	2.13648215025328	0.311	0.422	6.60933990275541e-21	ARRDC3	CD14_vexaslike-ctl
6.54999677761489e-135	2.13145832571298	0.29	0.021	1.57586372472637e-130	MTRNR2L1	CD14_vexaslike-ctl
9.81107960784236e-31	2.10727315922384	0.307	0.172	2.36044764285079e-26	AQP9	CD14_vexaslike-ctl
1.83723884975578e-06	2.0717276181374	0.801	0.766	0.0442021294862742	GMFG	CD14_vexaslike-ctl
1.44717290731213e-13	2.06616871757912	0.468	0.565	3.48175329770225e-09	ERP29	CD14_vexaslike-ctl
4.32648452049977e-11	2.01826647770251	0.371	0.29	1.04090891078704e-06	LNPEP	CD14_vexaslike-ctl
4.51614188822412e-07	1.98142725459288	0.555	0.486	0.0108653857688784	EIF2AK2	CD14_vexaslike-ctl
3.27937527234635e-50	1.95223508194718	0.725	0.832	7.88984896773809e-46	RBM3	CD14_vexaslike-ctl
3.14483179432219e-37	1.94944077662336	0.528	0.657	7.56615081395975e-33	ADAM17	CD14_vexaslike-ctl
2.69335721003668e-48	1.85711964242224	0.413	0.233	6.47994811162724e-44	LSM6	CD14_vexaslike-ctl
2.85057888102939e-15	1.83753769675933	0.462	0.552	6.85820772986862e-11	EPC1	CD14_vexaslike-ctl
2.43170573471463e-07	1.81139064912784	0.499	0.445	0.00585044082714994	CD93	CD14_vexaslike-ctl
1.30194084623768e-11	1.80850855202091	0.32	0.24	3.13233948196324e-07	IRF9	CD14_vexaslike-ctl
1.84944970384815e-12	1.77846739728313	0.633	0.552	4.44959104248827e-08	LUC7L3	CD14_vexaslike-ctl
2.2899569801399e-17	1.77430065829441	0.404	0.305	5.50940749851859e-13	COX17	CD14_vexaslike-ctl
9.1881894695484e-44	1.76996837477638	0.474	0.304	2.21058650447865e-39	VAMP5	CD14_vexaslike-ctl
1.02305380016067e-62	1.74902425745274	0.252	0.073	2.46136513780655e-58	GBP1	CD14_vexaslike-ctl
9.89202116940944e-50	1.72135696568762	0.965	0.979	2.37992137314822e-45	RPL17	CD14_vexaslike-ctl
6.82175318828411e-08	1.69846003631421	0.977	0.962	0.00164124559956927	HLA-A	CD14_vexaslike-ctl
6.0670310832071e-16	1.67814885710831	0.458	0.555	1.4596670083088e-11	PPIB	CD14_vexaslike-ctl
1.5449936007242e-10	1.67135800353951	0.727	0.653	3.71710010398236e-06	ACAP2	CD14_vexaslike-ctl
6.58734298304878e-33	1.66887405989041	0.551	0.406	1.58484884829171e-28	ADD3	CD14_vexaslike-ctl
4.49127466883141e-16	1.66713196150227	0.472	0.374	1.08055577257415e-11	CTSC	CD14_vexaslike-ctl
2.00213055725015e-10	1.61811103197885	0.424	0.344	4.81692590768813e-06	PDCD6IP	CD14_vexaslike-ctl
8.64463631852636e-08	1.60957821956811	0.419	0.351	0.00207981305187426	ARHGAP30	CD14_vexaslike-ctl
6.88626199954946e-19	1.58890526514823	0.693	0.606	1.6567657744716e-14	RSRP1	CD14_vexaslike-ctl
2.83154289228234e-17	1.53690248556045	0.786	0.843	6.81240904454209e-13	TOMM7	CD14_vexaslike-ctl
3.23615599611288e-23	1.53323138964586	0.54	0.431	7.78586771104799e-19	TMBIM4	CD14_vexaslike-ctl
1.48393668826825e-06	1.53273005646884	0.671	0.699	0.0357020327830458	USP15	CD14_vexaslike-ctl
2.12692348793698e-07	1.53070355529284	0.387	0.332	0.00511716521962758	POLD4	CD14_vexaslike-ctl
2.88857504511393e-30	1.5083965015928	0.479	0.336	6.94962270103959e-26	PLXNC1	CD14_vexaslike-ctl
4.59868312037891e-28	1.49869670265077	0.482	0.335	1.10639717193196e-23	ERBIN	CD14_vexaslike-ctl
2.41164441511012e-13	1.47340135197466	0.433	0.344	5.80217529831344e-09	CHD4	CD14_vexaslike-ctl
2.46583896096348e-08	1.4690943471572	0.713	0.743	0.000593256195618203	ARF6	CD14_vexaslike-ctl
4.78832419485384e-08	1.46733692152595	0.492	0.454	0.00115202291803988	CD4	CD14_vexaslike-ctl
1.13147015132164e-22	1.4592425542843	0.657	0.549	2.72220403706474e-18	C6orf62	CD14_vexaslike-ctl
1.93295251628433e-29	1.44991341282777	0.475	0.324	4.65049045892846e-25	GASK1B	CD14_vexaslike-ctl
2.95961704606672e-11	1.44366232928959	0.672	0.608	7.12054265113192e-07	PSMA7	CD14_vexaslike-ctl
3.04132804993296e-15	1.4415954781357	0.508	0.413	7.31713115533371e-11	HSBP1	CD14_vexaslike-ctl
8.93414481448417e-07	1.44050855561466	0.43	0.488	0.0214946590091675	RWDD1	CD14_vexaslike-ctl
1.50347848063286e-13	1.43595408472721	0.926	0.948	3.6172188765546e-09	CCNL1	CD14_vexaslike-ctl
1.86246833725163e-06	1.42506217608029	0.288	0.233	0.044809125725937	DECR1	CD14_vexaslike-ctl
5.00485867148748e-23	1.4173390388607	0.456	0.338	1.20411894777317e-18	OSTF1	CD14_vexaslike-ctl
1.32357380649587e-14	1.40759723883485	0.376	0.283	3.18438622104841e-10	PSMB9	CD14_vexaslike-ctl
1.38466926697719e-10	1.39957964360906	0.295	0.22	3.33137578942043e-06	RABGAP1L	CD14_vexaslike-ctl
9.08044806214867e-08	1.39757008943749	0.502	0.438	0.00218466499927235	MYCBP2	CD14_vexaslike-ctl
4.10900423827695e-35	1.39691878625983	0.701	0.803	9.88585329687051e-31	GNAS	CD14_vexaslike-ctl
1.22001508958389e-08	1.39258578970457	0.271	0.209	0.000293523430402988	ANKLE2	CD14_vexaslike-ctl
1.23388378610838e-12	1.38333434625031	0.292	0.21	2.96860100099815e-08	MTSS1	CD14_vexaslike-ctl
8.59502841976223e-08	1.36372995673712	0.342	0.278	0.0020678778875106	KIAA1109	CD14_vexaslike-ctl
5.08225644123615e-14	1.34244536130947	0.856	0.894	1.222740077197e-09	ATP5MC2	CD14_vexaslike-ctl
2.70416608588674e-07	1.33432992638935	0.267	0.21	0.00650595318603491	TNFAIP8	CD14_vexaslike-ctl
3.76928461406776e-19	1.31497376133583	0.535	0.43	9.06852185298563e-15	GNS	CD14_vexaslike-ctl
2.91613141530722e-07	1.31273989777133	0.491	0.553	0.00701592057208763	PTPRE	CD14_vexaslike-ctl
1.17912731375146e-11	1.29845067236145	0.566	0.485	2.83686240415464e-07	PSMA6	CD14_vexaslike-ctl
7.96353030961339e-11	1.29341390855909	0.308	0.235	1.91594575718989e-06	RNF144B	CD14_vexaslike-ctl
1.75334103341723e-13	1.25016028316156	0.243	0.328	4.21836319229853e-09	IVNS1ABP	CD14_vexaslike-ctl
3.77506901454036e-12	1.24312550253845	0.402	0.327	9.08243854208265e-08	GABPB1-IT1	CD14_vexaslike-ctl
4.16459459145123e-11	1.24303500982923	0.401	0.319	1.00195981275725e-06	PA2G4	CD14_vexaslike-ctl
4.6035275012461e-30	1.24188655896865	0.507	0.371	1.1075626815248e-25	PRDX1	CD14_vexaslike-ctl
1.7104474137627e-19	1.22809542281922	0.629	0.731	4.11516543277168e-15	COX8A	CD14_vexaslike-ctl
6.24858650630883e-14	1.20385835266882	0.419	0.318	1.50334742755284e-09	TRIM44	CD14_vexaslike-ctl
7.79445371084662e-43	1.19674788628097	0.688	0.532	1.87526761829259e-38	ATP6V0E1	CD14_vexaslike-ctl
1.6402960619607e-11	1.18030499730917	0.409	0.329	3.94638829547125e-07	GRK3	CD14_vexaslike-ctl
1.1551309684231e-07	1.17497049516626	0.48	0.415	0.00277912959692914	BST2	CD14_vexaslike-ctl
2.6174733668639e-17	1.17469305564272	0.288	0.197	6.29737917333785e-13	CLEC4E	CD14_vexaslike-ctl
3.34167443989795e-12	1.15860576198389	0.275	0.199	8.03973453495048e-08	APAF1	CD14_vexaslike-ctl
8.01689470284483e-07	1.15092413991864	0.49	0.425	0.0192878469655744	LY96	CD14_vexaslike-ctl
5.54642395519906e-12	1.12594819845006	0.347	0.261	1.33441413938134e-07	WDR11	CD14_vexaslike-ctl
1.69381053917038e-23	1.11981490381643	0.425	0.304	4.07513877619002e-19	STAT2	CD14_vexaslike-ctl
1.63631603528765e-07	1.10913231359252	0.309	0.249	0.00393681274929855	SRI	CD14_vexaslike-ctl
9.71299396123761e-12	1.10903786398845	0.573	0.496	2.33684921713416e-07	MICOS10	CD14_vexaslike-ctl
1.82518195181013e-12	1.10721411714441	0.307	0.226	4.39120525785999e-08	LILRB1	CD14_vexaslike-ctl
9.24047838690318e-29	1.09482657209761	0.42	0.556	2.22316669510503e-24	LY86	CD14_vexaslike-ctl
6.90305882063838e-18	1.09032532284558	0.417	0.302	1.66080692165739e-13	RASSF3	CD14_vexaslike-ctl
7.3440913765177e-30	1.07354819581867	0.365	0.229	1.76691494427639e-25	CR1	CD14_vexaslike-ctl
5.73982150021528e-42	1.07249646239671	0.277	0.122	1.38094365473679e-37	SAMD9	CD14_vexaslike-ctl
9.69780402729939e-15	1.07039534016126	0.317	0.228	2.33319467092796e-10	CYFIP1	CD14_vexaslike-ctl
1.1231212693565e-41	1.06485224506467	0.376	0.213	2.7021174619448e-37	VNN2	CD14_vexaslike-ctl
5.23460739464607e-10	1.0613621649378	0.259	0.193	1.2593941930779e-05	ITPR2	CD14_vexaslike-ctl
6.95383250174143e-07	1.06016258422299	0.463	0.521	0.0167302256159397	CCNY	CD14_vexaslike-ctl
4.08836475205925e-17	1.05310758110065	0.332	0.232	9.83619675697934e-13	DDX18	CD14_vexaslike-ctl
2.27946926133725e-13	1.03800643969723	0.646	0.736	5.48417509585128e-09	STK17B	CD14_vexaslike-ctl
4.06318794193457e-17	1.03650614141224	0.356	0.256	9.77562386950039e-13	TMCO1	CD14_vexaslike-ctl
1.19508807891011e-15	1.03075301905853	0.492	0.395	2.87526240904983e-11	UTRN	CD14_vexaslike-ctl
2.16814343862552e-20	1.02514218788852	0.389	0.271	5.21633629898913e-16	ATP6V1A	CD14_vexaslike-ctl
9.87790780235552e-21	1.01397234973184	0.454	0.34	2.37652583816871e-16	PPA1	CD14_vexaslike-ctl
2.91159927063075e-25	1.00905417218395	0.292	0.173	7.00501668521053e-21	ARL5B	CD14_vexaslike-ctl
2.81652100280929e-09	1.00881783309855	0.379	0.308	6.77626788065888e-05	DYNC1LI2	CD14_vexaslike-ctl
2.038858268359e-06	0.993740189570611	0.459	0.403	0.0490528910784491	LAMTOR5	CD14_vexaslike-ctl
1.67895948344636e-09	0.989663397349934	0.381	0.306	4.0394086212236e-05	BRD4	CD14_vexaslike-ctl
1.43295065973037e-11	0.987249431433461	0.483	0.405	3.4475359922453e-07	NOTCH2	CD14_vexaslike-ctl
2.80088158107751e-30	0.986956874334693	0.266	0.141	6.73864099591439e-26	CAMK2D	CD14_vexaslike-ctl
5.6435492980012e-14	0.97655896611598	0.313	0.227	1.35778152560611e-09	TMPO	CD14_vexaslike-ctl
5.56565906743107e-13	0.975757652102291	0.413	0.328	1.33904191503324e-08	NAPA	CD14_vexaslike-ctl
1.30299889479603e-06	0.973708007840334	0.553	0.607	0.0313488504098977	CLK1	CD14_vexaslike-ctl
1.08180706591714e-08	0.965949927464707	0.307	0.24	0.000260271961989006	MCTP1	CD14_vexaslike-ctl
4.44790568845237e-11	0.942394257538371	0.502	0.569	1.07012162958476e-06	CSGALNACT2	CD14_vexaslike-ctl
4.73346305627107e-07	0.934456674516175	0.66	0.7	0.0113882387670826	SREK1	CD14_vexaslike-ctl
9.00038945623848e-10	0.933840156812524	0.258	0.188	2.16540369927642e-05	INTS6	CD14_vexaslike-ctl
8.36762838731671e-16	0.922322714512264	0.268	0.177	2.01316771370453e-11	SCIMP	CD14_vexaslike-ctl
2.55867346451377e-10	0.916038853247398	0.357	0.278	6.15591248827367e-06	GALNT1	CD14_vexaslike-ctl
1.50227548766729e-23	0.913929091508987	0.317	0.201	3.61432459577874e-19	DTX3L	CD14_vexaslike-ctl
2.53500334507084e-12	0.880521798669448	0.534	0.443	6.09896454790594e-08	MEGF9	CD14_vexaslike-ctl
1.22912650591548e-09	0.88022950318896	0.483	0.419	2.95715546058206e-05	ATP6V1B2	CD14_vexaslike-ctl
1.67306300727859e-08	0.864441012319876	0.7	0.742	0.000402522228921157	GRB2	CD14_vexaslike-ctl
1.19861972901431e-17	0.863606156310615	0.481	0.375	2.88375920603553e-13	ERH	CD14_vexaslike-ctl
8.29976986504965e-09	0.857154463600897	0.423	0.486	0.00019968416318323	PRPF4B	CD14_vexaslike-ctl
1.05281709656387e-24	0.838060005360919	0.39	0.262	2.53297265262301e-20	MAPK14	CD14_vexaslike-ctl
4.34538442639154e-21	0.829162343175106	0.291	0.183	1.04545603914554e-16	UBE2L6	CD14_vexaslike-ctl
4.46957280716982e-28	0.828752536737722	0.379	0.246	1.07533452167699e-23	MRPL20	CD14_vexaslike-ctl
1.04049471202249e-06	0.820215675467646	0.426	0.368	0.025033262276549	HIPK3	CD14_vexaslike-ctl
1.00324571216989e-25	0.819298054163172	0.577	0.443	2.41370885890955e-21	DPYD	CD14_vexaslike-ctl
3.9177587672634e-15	0.816470683629671	0.519	0.42	9.42573581815901e-11	MAPK1	CD14_vexaslike-ctl
1.33453811243656e-27	0.815463326536836	0.575	0.691	3.21076524471112e-23	TRIR	CD14_vexaslike-ctl
4.47697233189134e-10	0.813816724836838	0.253	0.185	1.07711477332974e-05	ASGR2	CD14_vexaslike-ctl
3.17922948730978e-18	0.813187017994719	0.363	0.257	7.6489082235186e-14	CCR1	CD14_vexaslike-ctl
1.3569538828337e-13	0.805093327679776	0.265	0.181	3.26469534670961e-09	ECHDC1	CD14_vexaslike-ctl
3.07703220290217e-12	0.803281569690401	0.507	0.419	7.40303177696234e-08	CHURC1	CD14_vexaslike-ctl
5.32217039701073e-12	0.790837718949263	0.832	0.883	1.28046097581681e-07	AHNAK	CD14_vexaslike-ctl
4.00149349030811e-27	0.782925611472243	0.293	0.169	9.62719318833227e-23	CHMP5	CD14_vexaslike-ctl
1.5921210553393e-07	0.782752147288362	0.437	0.372	0.00383048404704081	CD47	CD14_vexaslike-ctl
7.42621989089463e-10	0.782203690669447	0.391	0.311	1.78667424355034e-05	MYD88	CD14_vexaslike-ctl
2.48351026512288e-07	0.772139281337665	0.301	0.243	0.00597507734685915	LILRA1	CD14_vexaslike-ctl
1.0683918117069e-13	0.77154630375733	0.364	0.273	2.57044385978563e-09	IL10RB	CD14_vexaslike-ctl
2.0409068121824e-07	0.76860871242364	0.553	0.606	0.00491021769942963	TOMM20	CD14_vexaslike-ctl
1.73709922132799e-25	0.760968985708877	0.264	0.149	4.17928701659302e-21	CRISPLD2	CD14_vexaslike-ctl
2.36238882981272e-07	0.750554160269426	0.349	0.286	0.00568367128564642	PSMB8	CD14_vexaslike-ctl
1.77120951253264e-25	0.750321303142589	0.298	0.177	4.26135296620227e-21	MTHFD2	CD14_vexaslike-ctl
2.56541117523247e-07	0.737194561459428	0.468	0.399	0.00617212274649179	LGALS9	CD14_vexaslike-ctl
7.95478226508445e-26	0.721906722800792	0.468	0.591	1.91384106515667e-21	NRGN	CD14_vexaslike-ctl
2.6232125186559e-12	0.716116097952707	0.557	0.465	6.31118699863422e-08	RBMS1	CD14_vexaslike-ctl
2.13883740282783e-20	0.702705347916196	0.36	0.249	5.14582890746347e-16	CYCS	CD14_vexaslike-ctl
3.50405552944109e-11	0.700474103117137	0.338	0.256	8.43040719828232e-07	RESF1	CD14_vexaslike-ctl
3.06989973898142e-14	0.699602271227539	0.342	0.256	7.3858717820154e-10	ITGAL	CD14_vexaslike-ctl
4.56041795026011e-08	0.690267061534351	0.283	0.219	0.00109719095465308	DAPP1	CD14_vexaslike-ctl
4.24006050448771e-19	0.690173295232047	0.352	0.243	1.0201161567747e-14	SPTLC2	CD14_vexaslike-ctl
4.37299465339761e-12	0.685935244224898	0.342	0.259	1.05209878366093e-07	PHF11	CD14_vexaslike-ctl
1.40569655181052e-60	0.685560874273513	0.875	0.94	3.38196533400094e-56	RPL23	CD14_vexaslike-ctl
9.79803252403345e-45	0.68353079578932	0.263	0.109	2.35730864495721e-40	IFI35	CD14_vexaslike-ctl
4.53994983797192e-22	0.681861091367852	0.389	0.27	1.09226653151766e-17	AC096667.1	CD14_vexaslike-ctl
1.86427102300567e-30	0.678847815048445	0.453	0.311	4.48524965424935e-26	PIK3AP1	CD14_vexaslike-ctl
6.33100878427236e-25	0.668717070934557	0.573	0.454	1.52317740340809e-20	ITGA4	CD14_vexaslike-ctl
6.35471505813212e-08	0.665941207211405	0.396	0.332	0.00152888089583601	KRAS	CD14_vexaslike-ctl
3.37289064595529e-08	0.66320011854329	0.36	0.295	0.000811483760510383	KIAA0930	CD14_vexaslike-ctl
5.38226026687001e-18	0.662005417555726	0.314	0.213	1.29491799760625e-13	SHISA5	CD14_vexaslike-ctl
9.56630272950144e-07	0.657016306910705	0.274	0.224	0.0230155677369075	ANKRD28	CD14_vexaslike-ctl
7.97610068555176e-27	0.655999607398991	0.385	0.251	1.9189700639369e-22	JAK2	CD14_vexaslike-ctl
8.82112634722751e-18	0.648918963923009	0.312	0.209	2.12227478787947e-13	PRDX3	CD14_vexaslike-ctl
3.92584574979679e-11	0.648532142906286	0.405	0.33	9.4451922894361e-07	DAD1	CD14_vexaslike-ctl
1.29176307496986e-17	0.648494397719926	0.87	0.926	3.10785278206999e-13	RNASEK	CD14_vexaslike-ctl
2.76045676093398e-13	0.641992584491696	0.461	0.363	6.64138292113107e-09	OTUD1	CD14_vexaslike-ctl
5.28719204230704e-17	0.626213706038177	0.28	0.186	1.27204553345865e-12	TAF7	CD14_vexaslike-ctl
2.23635091856535e-39	0.625747086790685	0.725	0.816	5.38043667497638e-35	FMNL1	CD14_vexaslike-ctl
5.95031722540918e-12	0.623464421267971	0.384	0.3	1.4315868212612e-07	SLC12A6	CD14_vexaslike-ctl
9.3386957025511e-09	0.617963543760391	0.547	0.478	0.000224679679907677	OSBPL8	CD14_vexaslike-ctl
4.26645147247561e-20	0.60291231746886	0.258	0.156	1.02646555976291e-15	GTF2H5	CD14_vexaslike-ctl
1.22257826671541e-35	0.585154130517616	0.267	0.13	2.94140105189061e-31	SMCO4	CD14_vexaslike-ctl
1.23778821192779e-16	0.584961910127722	0.509	0.601	2.97799465907708e-12	SAP18	CD14_vexaslike-ctl
1.14117316638794e-06	0.578650571704087	0.32	0.265	0.0274554852101275	TTC14	CD14_vexaslike-ctl
1.46874076815231e-10	0.570895134492023	0.202	0.275	3.53364341409765e-06	APP	CD14_vexaslike-ctl
5.00794980198401e-09	0.57022632695891	0.301	0.237	0.000120486264285933	PDCD6	CD14_vexaslike-ctl
1.635728988762e-13	0.568461492850618	0.26	0.181	3.9354003740625e-09	SLIRP	CD14_vexaslike-ctl
5.52085459094927e-08	0.568077403148839	0.457	0.524	0.00132826240603648	SLC7A7	CD14_vexaslike-ctl
3.07755549409665e-08	0.566027371641741	0.44	0.369	0.000740429076324713	COX16	CD14_vexaslike-ctl
6.57685877097287e-10	0.538737142371931	0.373	0.299	1.58232645170836e-05	PARP9	CD14_vexaslike-ctl
9.73353529232256e-12	0.536606828254964	0.439	0.352	2.34179125597989e-07	LILRB3	CD14_vexaslike-ctl
3.24158904343414e-26	0.523226778303666	0.272	0.153	7.7989390795982e-22	TAP1	CD14_vexaslike-ctl
1.37358126948028e-10	0.518390629914228	0.326	0.251	3.3046991762426e-06	PTPRJ	CD14_vexaslike-ctl
9.02869415303632e-13	0.512931585757697	0.444	0.357	2.17221352627901e-08	SQOR	CD14_vexaslike-ctl
2.34625574027278e-11	0.508248581836702	0.357	0.277	5.64485668552228e-07	SNAP23	CD14_vexaslike-ctl
2.26325400903946e-24	0.506754932026828	0.661	0.548	5.44516282034804e-20	GCA	CD14_vexaslike-ctl
2.68050873003815e-13	0.502508436209181	0.285	0.202	6.44903595359879e-09	NDUFB3	CD14_vexaslike-ctl
1.16977464793845e-07	0.49370155156655	0.296	0.235	0.00281436082547511	DUT	CD14_vexaslike-ctl
7.58563692040339e-08	0.484733956491493	0.331	0.265	0.00182502838667985	LRRC58	CD14_vexaslike-ctl
1.69796523346165e-07	0.483984242148636	0.362	0.301	0.00408513455518539	CIAO2A	CD14_vexaslike-ctl
1.51186414781694e-08	0.482048421000601	0.38	0.311	0.000363739395323278	DENND10	CD14_vexaslike-ctl
4.64441347895444e-10	0.480342488935806	0.39	0.313	1.11739943890165e-05	SLC8A1	CD14_vexaslike-ctl
7.32084014154217e-28	0.472812165606998	0.69	0.569	1.76132092965363e-23	EVI2A	CD14_vexaslike-ctl
1.33194781363633e-09	0.467410939893803	0.323	0.397	3.20453324482765e-05	OSTC	CD14_vexaslike-ctl
1.72994224756723e-10	0.458279770500878	0.32	0.399	4.16206805342199e-06	DHX9	CD14_vexaslike-ctl
3.94828112435057e-10	0.452660188337044	0.321	0.246	9.49916955707503e-06	SLC16A3	CD14_vexaslike-ctl
5.61903171632203e-07	0.434371524586872	0.266	0.211	0.0135188284062992	AHCYL1	CD14_vexaslike-ctl
6.90085753252936e-19	0.429868275199706	0.274	0.173	1.66027731375124e-14	CLMN	CD14_vexaslike-ctl
1.49117586828054e-12	0.42961719669175	0.287	0.206	3.58762002149614e-08	MARF1	CD14_vexaslike-ctl
1.10259579320825e-06	0.421912265257985	0.414	0.354	0.0265273521887973	G3BP2	CD14_vexaslike-ctl
2.02569525290382e-52	0.418862097970873	0.971	0.991	4.87362020896129e-48	RPS27	CD14_vexaslike-ctl
1.20570403242299e-14	0.415881248738245	0.273	0.184	2.90080333160647e-10	TPST2	CD14_vexaslike-ctl
2.63511547439393e-31	0.412739378921576	0.315	0.176	6.33982431984435e-27	FKBP5	CD14_vexaslike-ctl
7.01818812120245e-20	0.390861002990079	0.875	0.951	1.6885058800801e-15	KLF6	CD14_vexaslike-ctl
2.33277423182162e-08	0.390460880451406	0.406	0.471	0.000561242152433962	SELENOT	CD14_vexaslike-ctl
5.16941878867351e-09	0.388622533853521	0.264	0.198	0.000124371046636696	ZBTB44	CD14_vexaslike-ctl
2.50310767682126e-08	0.380900023297164	0.364	0.298	0.000602222675966428	RAB3D	CD14_vexaslike-ctl
1.52690558485271e-08	0.375455508427826	0.452	0.381	0.000367358214659714	TAOK3	CD14_vexaslike-ctl
8.95294292220632e-07	0.374705765482384	0.411	0.352	0.0215398853765362	ZRANB2	CD14_vexaslike-ctl
2.21097059329524e-08	0.373954531715489	0.299	0.235	0.000531937415040902	FLI1	CD14_vexaslike-ctl
3.01225885762389e-10	0.37116945354464	0.251	0.181	7.24719358555732e-06	XPO1	CD14_vexaslike-ctl
3.50393272987682e-08	0.368998862909734	0.3	0.238	0.000843011175481064	CBX4	CD14_vexaslike-ctl
1.56493986062854e-07	0.368488271663293	0.315	0.252	0.00376508881068621	PPP2R5A	CD14_vexaslike-ctl
2.1311083496701e-32	0.367285123178212	0.475	0.322	5.1272335784713e-28	BCL2A1	CD14_vexaslike-ctl
2.85140764119935e-08	0.364059544042511	0.277	0.215	0.000686020164396153	GCH1	CD14_vexaslike-ctl
2.42350131319117e-13	0.360163789071823	0.284	0.199	5.83070180940663e-09	NPL	CD14_vexaslike-ctl
5.59523022831271e-17	0.349552865340542	0.746	0.685	1.34615644062976e-12	C4orf48	CD14_vexaslike-ctl
2.27692471421896e-07	0.348254368038469	0.267	0.209	0.00547805316993939	COPZ1	CD14_vexaslike-ctl
1.24209678957968e-07	0.348019669824763	0.275	0.214	0.00298836066604976	NAA50	CD14_vexaslike-ctl
2.33057856765347e-50	0.345840164794605	0.378	0.193	5.60713897591748e-46	TLR4	CD14_vexaslike-ctl
6.24570035673747e-15	0.338295258992059	0.438	0.343	1.50265304882747e-10	TMEM165	CD14_vexaslike-ctl
2.54728549612119e-08	0.328108961163547	0.274	0.21	0.000612851417511797	NADK	CD14_vexaslike-ctl
2.01560707285711e-12	0.319302958742793	0.304	0.219	4.84934905658692e-08	RCBTB2	CD14_vexaslike-ctl
3.30699729113922e-10	0.312436129432998	0.275	0.203	7.95630478275185e-06	DGUOK	CD14_vexaslike-ctl
4.73746414093377e-85	0.299924733844435	0.706	0.859	1.13978649766726e-80	RPL4	CD14_vexaslike-ctl
6.36410495550958e-08	0.298444927754471	0.258	0.195	0.00153114001124605	ARID3A	CD14_vexaslike-ctl
6.51793035821101e-08	0.297097991026691	0.284	0.22	0.00156814886488199	PHACTR2	CD14_vexaslike-ctl
1.56533228127378e-11	0.295996629243767	0.334	0.256	3.76603293551659e-07	ATP5IF1	CD14_vexaslike-ctl
8.97998604624514e-10	0.293997603983892	0.485	0.566	2.16049484286612e-05	SORL1	CD14_vexaslike-ctl
2.27813278090292e-14	0.293522407189538	0.286	0.198	5.48095965757435e-10	CLCN7	CD14_vexaslike-ctl
9.7958151481613e-07	0.284623399957397	0.267	0.211	0.0235677516649613	RER1	CD14_vexaslike-ctl
5.7103134074729e-14	0.282062075759439	0.45	0.354	1.37384430270391e-09	CD163	CD14_vexaslike-ctl
7.25058557817074e-20	0.280492551491917	0.538	0.431	1.7444183842521e-15	RBX1	CD14_vexaslike-ctl
6.11655538566104e-08	0.280047911697278	0.391	0.322	0.00147158206023619	BLVRA	CD14_vexaslike-ctl
1.77666702754612e-09	0.279010035825295	0.474	0.403	4.27448320157322e-05	TRAPPC1	CD14_vexaslike-ctl
5.1630075383159e-09	0.278395344961412	0.311	0.24	0.000124216798364342	NACC2	CD14_vexaslike-ctl
4.2737018283501e-14	0.273004309179681	0.326	0.234	1.02820992288275e-09	NMI	CD14_vexaslike-ctl
4.62225059313881e-13	0.267436247683955	0.499	0.567	1.11206727020327e-08	SRSF4	CD14_vexaslike-ctl
2.1511277644971e-07	0.265130382452406	0.297	0.237	0.00517539828860356	BANF1	CD14_vexaslike-ctl
1.26986116509539e-07	0.26252951436762	0.485	0.544	0.00305515897710301	COX5A	CD14_vexaslike-ctl
3.27636525634307e-07	0.258415075651974	0.358	0.296	0.0078826071702358	GOLGA7	CD14_vexaslike-ctl
1.37710581967326e-07	0.252417610991958	0.284	0.22	0.00331317889155189	USP25	CD14_vexaslike-ctl
