# Supplementary material for: VEXAS syndrome is characterized by inflammasome activation and monocyte dysregulation
Source: Nat Commun. 2024 Jan 30;15:910. doi: 10.1038/s41467-024-44811-4 (PMC10828464; doi:10.1038/s41467-024-44811-4)
Supplement: Supplementary file 6 — Source Data [file 41467_2024_44811_MOESM6_ESM.zip › Source_DATA_KOSMIDER/Raw_DATA_KOSMIDER_Fig6/CD14_vexas-mds_DOWN.csv]

p_val	avg_log2FC	pct.1	pct.2	p_val_adj	GeneName	cluster
3.23593308399294e-11	-0.262693136838978	0.106	0.293	7.78533140677862e-07	LNPEP	CD14_vexas-mds
3.09846540544826e-07	-0.278274604509289	0.19	0.34	0.00745459791896797	ATRAID	CD14_vexas-mds
3.44718025093569e-18	-0.279038343276573	0.241	0.529	8.29357096572617e-14	ATP6V0E1	CD14_vexas-mds
3.04554801002621e-13	-0.314429407911977	0.438	0.655	7.32728395732207e-09	JTB	CD14_vexas-mds
2.78080344614037e-43	-0.319971354156912	0.485	0.807	6.69033501106911e-39	LSP1	CD14_vexas-mds
1.07346096558666e-14	-0.328769232507323	0.471	0.696	2.58263973710495e-10	EIF5A	CD14_vexas-mds
1.52547824457854e-06	-0.330666941758551	0.277	0.428	0.0367014810863152	C9orf72	CD14_vexas-mds
1.96933163773688e-06	-0.331722742785121	0.186	0.328	0.0473801498723117	KAT7	CD14_vexas-mds
2.02378466514322e-13	-0.332796536811125	0.46	0.67	4.86902352586806e-09	POLR1D	CD14_vexas-mds
6.88969397539094e-07	-0.34123378226155	0.153	0.298	0.0165759147353931	PQBP1	CD14_vexas-mds
7.2121155368192e-08	-0.34825353222928	0.204	0.373	0.00173516287700333	NRAS	CD14_vexas-mds
1.15881338333e-06	-0.350632829728368	0.292	0.454	0.0278798911895365	CAMLG	CD14_vexas-mds
5.09839757218953e-07	-0.364132768050142	0.175	0.318	0.0122662347189308	IDH3B	CD14_vexas-mds
3.04407243641962e-07	-0.365877942535792	0.219	0.387	0.00732373387478197	MFSD1	CD14_vexas-mds
9.5981750156332e-12	-0.369988925368826	0.266	0.48	2.30922492701119e-07	LAMP1	CD14_vexas-mds
4.24641642841602e-09	-0.371994194373306	0.259	0.446	0.000102164532851261	WDR45B	CD14_vexas-mds
3.87114900106894e-12	-0.374506382888053	0.361	0.597	9.31359738167176e-08	ARL8A	CD14_vexas-mds
1.04853656201064e-07	-0.375983842634606	0.328	0.505	0.0025226741145414	LAMP2	CD14_vexas-mds
8.25423045826054e-08	-0.378809975701293	0.38	0.544	0.0019858853059529	SRSF9	CD14_vexas-mds
2.89151878741808e-08	-0.386286112149437	0.343	0.514	0.000695670505064917	FAM204A	CD14_vexas-mds
1.45802998647522e-08	-0.388460259989873	0.201	0.367	0.000350787434446073	EPN1	CD14_vexas-mds
1.01465787937051e-06	-0.388817346219655	0.223	0.369	0.024411653919775	TNKS2	CD14_vexas-mds
7.41755369017696e-08	-0.392617891646816	0.288	0.444	0.00178458924231967	RASSF2	CD14_vexas-mds
2.55932921911917e-07	-0.406146605940335	0.259	0.417	0.0061574901682788	ADRM1	CD14_vexas-mds
5.29526126040399e-09	-0.418391829427126	0.186	0.369	0.00012739869066406	PRKCSH	CD14_vexas-mds
4.63286812907334e-09	-0.422715680809132	0.547	0.74	0.000111462174317375	ANXA5	CD14_vexas-mds
1.83417757685081e-07	-0.426225792439856	0.124	0.269	0.00441284783214536	GPI	CD14_vexas-mds
1.40997082432133e-06	-0.433765729234172	0.12	0.25	0.0339224880623468	AKAP8L	CD14_vexas-mds
5.01939483504265e-08	-0.434788705067239	0.106	0.252	0.00120761620336291	DEF8	CD14_vexas-mds
1.56955218273721e-06	-0.438405441372994	0.175	0.308	0.0377618559644746	UHRF1BP1L	CD14_vexas-mds
7.19370625658995e-09	-0.444949356734405	0.712	0.825	0.000173073378827298	SKP1	CD14_vexas-mds
5.36606132712924e-07	-0.451138693133935	0.197	0.341	0.0129102069469402	MSL2	CD14_vexas-mds
8.97196706228035e-07	-0.459014655015106	0.245	0.406	0.0215856555551403	ATP6AP1	CD14_vexas-mds
1.54045067888882e-07	-0.459357887762742	0.131	0.277	0.00370617028833862	EMC7	CD14_vexas-mds
1.5922649152382e-08	-0.460447014414162	0.142	0.298	0.000383083015957158	FBXO3	CD14_vexas-mds
7.25355797509278e-07	-0.463099060461122	0.168	0.312	0.0174513351322757	FBL	CD14_vexas-mds
6.39292326429972e-08	-0.465686936522758	0.106	0.253	0.00153807340815787	SPNS1	CD14_vexas-mds
1.47408557815141e-06	-0.469526873184494	0.153	0.293	0.0354650249247447	BECN1	CD14_vexas-mds
3.4977684887029e-11	-0.476267084372175	0.606	0.827	8.41528120697031e-07	ATP6V0B	CD14_vexas-mds
3.18771584999508e-14	-0.477647476120918	0.248	0.475	7.66932556350316e-10	SNHG3	CD14_vexas-mds
1.08076367265803e-06	-0.478045919730115	0.361	0.489	0.0260020932004796	PCNP	CD14_vexas-mds
1.10238013439439e-07	-0.482136699049128	0.197	0.352	0.00265221636533946	MAZ	CD14_vexas-mds
1.30726571841232e-07	-0.482415516220214	0.135	0.283	0.00314515059192821	NCK1	CD14_vexas-mds
9.84320507286419e-07	-0.486577880550445	0.135	0.269	0.023681767084804	FBXW5	CD14_vexas-mds
3.06853969392387e-07	-0.488927374502058	0.146	0.288	0.00738259964961144	MEAF6	CD14_vexas-mds
9.25976360493647e-09	-0.489646753398915	0.489	0.709	0.000222780652571166	ARPC5	CD14_vexas-mds
6.92359477016603e-07	-0.490397956922087	0.442	0.617	0.0166574766575425	NCF2	CD14_vexas-mds
1.30415549870009e-07	-0.494810238674324	0.321	0.468	0.00313766771432254	ZNF326	CD14_vexas-mds
2.72295323588128e-07	-0.496409314584564	0.328	0.519	0.00655115319020678	CKLF	CD14_vexas-mds
1.79013611864183e-06	-0.497054411569345	0.157	0.295	0.0430688848784037	STRN4	CD14_vexas-mds
3.32862091503602e-08	-0.499778278688471	0.314	0.502	0.000800832905948516	NDUFS6	CD14_vexas-mds
5.02976206170436e-09	-0.510190760704927	0.106	0.262	0.000121011045442545	DUSP22	CD14_vexas-mds
1.8209969730828e-06	-0.511182868364443	0.15	0.285	0.0438113661753992	CERS6	CD14_vexas-mds
1.84769208929364e-07	-0.513852148215488	0.117	0.257	0.00444536239763157	SENP5	CD14_vexas-mds
1.61111785313695e-07	-0.518422345538114	0.131	0.276	0.00387618844286219	EMC6	CD14_vexas-mds
3.05991850436555e-07	-0.519761175809316	0.303	0.465	0.00736185792965308	MICOS10	CD14_vexas-mds
1.91878876271249e-10	-0.528851084909563	0.394	0.587	4.61641388420999e-06	PSME2	CD14_vexas-mds
5.34719196560438e-07	-0.530980094017451	0.128	0.264	0.0128648091500476	PPM1F	CD14_vexas-mds
2.60660511745956e-10	-0.531142983942162	0.212	0.413	6.27123125209595e-06	ARL5A	CD14_vexas-mds
1.18634463219429e-06	-0.536650539794658	0.175	0.317	0.0285422655059624	NDUFAB1	CD14_vexas-mds
8.26023667903771e-07	-0.538037600456606	0.179	0.323	0.0198733034260968	UNC93B1	CD14_vexas-mds
3.49431809326926e-08	-0.540900619365961	0.157	0.315	0.000840697990059652	PSPC1	CD14_vexas-mds
5.49816796986541e-07	-0.541660198916076	0.15	0.291	0.0132280423186992	FGD5-AS1	CD14_vexas-mds
4.41552043819257e-08	-0.543907755412313	0.193	0.362	0.00106233006222475	NPEPPS	CD14_vexas-mds
8.06227807978907e-22	-0.546117574688054	0.799	0.957	1.93970348321645e-17	CYBA	CD14_vexas-mds
3.73881690117345e-07	-0.547125243482395	0.175	0.322	0.00899521958253321	EIF4E3	CD14_vexas-mds
6.14037458751871e-08	-0.547323679628897	0.193	0.355	0.00147731272201113	AUP1	CD14_vexas-mds
1.95979109254029e-08	-0.548061237189818	0.175	0.342	0.000471506138954269	TWF2	CD14_vexas-mds
2.38641484549256e-14	-0.555113169454721	0.708	0.494	5.74147547677055e-10	CXCR4	CD14_vexas-mds
5.99630947024771e-07	-0.556497285341213	0.376	0.54	0.014426520954469	ATP5PF	CD14_vexas-mds
1.31196595414073e-07	-0.558869034662376	0.12	0.264	0.00315645888906719	DHX8	CD14_vexas-mds
7.67012983481539e-19	-0.55890204794265	0.467	0.734	1.84535653695823e-14	TPI1	CD14_vexas-mds
7.29780518036953e-10	-0.559841799598707	0.12	0.295	1.75577894834511e-05	YOD1	CD14_vexas-mds
8.77316771030868e-08	-0.560634103508129	0.146	0.293	0.00211073641942317	ATP11A	CD14_vexas-mds
7.20236005171968e-08	-0.562772711117096	0.15	0.3	0.00173281580484324	MRPL44	CD14_vexas-mds
2.1239622408016e-08	-0.564676195520826	0.113	0.267	0.000511004075514457	AKAP8	CD14_vexas-mds
1.29247638849405e-18	-0.564872409284505	0.321	0.608	3.10956894307783e-14	CHP1	CD14_vexas-mds
1.7679068369163e-06	-0.565634007054565	0.135	0.265	0.0425340705893693	PGRMC1	CD14_vexas-mds
2.4941662000749e-07	-0.566376740346542	0.372	0.527	0.0060007144607602	SUMO3	CD14_vexas-mds
2.92644816322862e-13	-0.571090742543699	0.172	0.393	7.04074163591174e-09	NOTCH2	CD14_vexas-mds
1.00310697125556e-10	-0.571513026771346	0.142	0.332	2.41337506214375e-06	UBE2Q1	CD14_vexas-mds
2.00391134127515e-09	-0.573769687920608	0.146	0.324	4.82121029597388e-05	PNKD	CD14_vexas-mds
6.77379563172636e-07	-0.575486786512991	0.234	0.382	0.0162970749103704	CTSA	CD14_vexas-mds
1.21595702574689e-08	-0.581920873754717	0.099	0.251	0.000292547100824444	BLCAP	CD14_vexas-mds
1.42377810606516e-07	-0.584720586681902	0.128	0.274	0.00342546774538216	MXI1	CD14_vexas-mds
3.99322081946456e-07	-0.58551433423637	0.157	0.3	0.00960728996954978	CEBPG	CD14_vexas-mds
1.02764736958421e-16	-0.585708783605764	0.485	0.696	2.47241680648265e-12	ANP32B	CD14_vexas-mds
1.52428944966131e-07	-0.587291639813716	0.164	0.317	0.00366728798694014	DYNLL2	CD14_vexas-mds
1.46473002196286e-08	-0.588107089535015	0.139	0.308	0.000352399395984044	LSM4	CD14_vexas-mds
1.08193671415013e-06	-0.588492027528522	0.215	0.357	0.0260303154057381	ERP44	CD14_vexas-mds
1.89904092422536e-07	-0.590208170298411	0.182	0.334	0.00456890255959379	KPNA3	CD14_vexas-mds
5.63399298655443e-08	-0.592230389679824	0.117	0.265	0.00135548237263513	DPP8	CD14_vexas-mds
1.84769995116021e-06	-0.596459844338812	0.23	0.376	0.0444538131249636	COMMD9	CD14_vexas-mds
1.85830666538498e-08	-0.59766145759289	0.106	0.259	0.000447090000624972	NAA60	CD14_vexas-mds
2.9705181836174e-07	-0.598998156452232	0.175	0.32	0.00714676969796509	UBE2G1	CD14_vexas-mds
5.7587970646799e-11	-0.605442667735794	0.252	0.455	1.38550898579134e-06	TMEM9B	CD14_vexas-mds
1.85546400960923e-09	-0.606420425104446	0.274	0.46	4.46406086071885e-05	RBX1	CD14_vexas-mds
1.6197951130457e-07	-0.607425511412675	0.241	0.396	0.00389706506247666	BSG	CD14_vexas-mds
2.60360501257e-08	-0.608478885988379	0.179	0.351	0.000626401329974215	SQOR	CD14_vexas-mds
1.1107281956715e-06	-0.609160248657668	0.15	0.285	0.0267230096596607	PSMD9	CD14_vexas-mds
2.3446392406572e-07	-0.6100489594	0.153	0.3	0.00564096754909715	MIEN1	CD14_vexas-mds
2.15671490973102e-11	-0.612059976756513	0.204	0.418	5.18884040132187e-07	MPEG1	CD14_vexas-mds
4.74752032252312e-09	-0.612968960334479	0.204	0.384	0.000114220591439584	PLD3	CD14_vexas-mds
1.65436068686451e-09	-0.613074845124301	0.124	0.294	3.98022637652732e-05	CASC4	CD14_vexas-mds
2.74681565393903e-09	-0.613204339854414	0.124	0.289	6.60856378181192e-05	DUSP12	CD14_vexas-mds
2.97776171835718e-08	-0.621152730519981	0.128	0.28	0.000716419691819553	C3orf38	CD14_vexas-mds
1.37615178647562e-06	-0.624274858559464	0.131	0.26	0.033108835830817	LRCH4	CD14_vexas-mds
1.29792448880676e-07	-0.631338914816	0.161	0.312	0.0031226765276202	PRKD3	CD14_vexas-mds
5.1229115895528e-07	-0.633443682832028	0.182	0.328	0.0123252129933051	PFDN4	CD14_vexas-mds
4.91941827280504e-11	-0.638962529617644	0.12	0.312	1.18356284225416e-06	SF3B4	CD14_vexas-mds
1.12754386706459e-07	-0.640181255462823	0.314	0.481	0.0027127577897707	CMPK1	CD14_vexas-mds
5.35348528918537e-13	-0.640699826995587	0.058	0.254	1.28799502572511e-08	SETD1B	CD14_vexas-mds
3.53980207170834e-07	-0.640846555571037	0.31	0.481	0.00851640980432309	C4orf3	CD14_vexas-mds
1.2557338695718e-08	-0.643874565830595	0.102	0.255	0.000302117011680278	FAM199X	CD14_vexas-mds
5.45332779030698e-08	-0.649188888622159	0.153	0.31	0.00131201613306996	ARHGEF2	CD14_vexas-mds
3.59610450120533e-07	-0.649823803494656	0.292	0.454	0.0086518678194499	SKAP2	CD14_vexas-mds
2.68958012651983e-07	-0.650105067807507	0.146	0.285	0.00647086082639405	PGP	CD14_vexas-mds
1.69698381299182e-06	-0.650971844540084	0.175	0.308	0.0408277335567701	UBN1	CD14_vexas-mds
5.29280166243885e-07	-0.651906862367442	0.161	0.304	0.0127339515196616	TSPYL1	CD14_vexas-mds
2.9372840547159e-07	-0.652954350549129	0.131	0.27	0.00706681170724099	KANSL2	CD14_vexas-mds
3.29324794459878e-07	-0.653830635500568	0.139	0.28	0.0079232252299102	WASHC4	CD14_vexas-mds
1.02118452136069e-07	-0.654830219065726	0.12	0.264	0.00245686783994167	PBX2	CD14_vexas-mds
4.75294734272851e-08	-0.658712754318159	0.131	0.284	0.00114351160118705	SIRT7	CD14_vexas-mds
8.5318017133327e-08	-0.663751512118375	0.172	0.324	0.00205266617421071	EIF4E2	CD14_vexas-mds
2.54732525518312e-09	-0.664772775509442	0.099	0.259	6.12860983144508e-05	SCAF4	CD14_vexas-mds
8.20889142823345e-10	-0.66553423905501	0.106	0.274	1.97497718871869e-05	AMFR	CD14_vexas-mds
5.66449818024052e-09	-0.666471734082798	0.109	0.272	0.000136282161718407	ARHGAP9	CD14_vexas-mds
5.04179783719426e-08	-0.66725221988936	0.193	0.355	0.00121300614165057	BORCS7	CD14_vexas-mds
2.4423191568471e-09	-0.668458945885154	0.102	0.266	5.87597565945844e-05	IMPDH1	CD14_vexas-mds
1.61491729276628e-06	-0.669933245570704	0.164	0.297	0.038853295146664	POLDIP3	CD14_vexas-mds
2.5535744763452e-08	-0.671244825811991	0.285	0.458	0.000614364483263891	ABRACL	CD14_vexas-mds
1.20187968484560e-09	-0.685325929393553	0.164	0.337	2.89160233377002e-05	TWF1	CD14_vexas-mds
2.29499208175986e-07	-0.691935471068768	0.182	0.33	0.00552152144950606	MAPK1	CD14_vexas-mds
3.94837212125027e-08	-0.693653573159685	0.172	0.331	0.000949938848651602	RAB8A	CD14_vexas-mds
2.61181742143301e-11	-0.696815075433479	0.482	0.695	6.28377153422567e-07	EIF3G	CD14_vexas-mds
4.74493373998263e-10	-0.69794045170186	0.102	0.274	1.14158360850242e-05	VCPIP1	CD14_vexas-mds
1.83384200163041e-06	-0.706064704840431	0.38	0.535	0.044120404717226	EIF4H	CD14_vexas-mds
1.83487060708499e-08	-0.7085702496679	0.182	0.345	0.000441451519358577	EIF4EBP1	CD14_vexas-mds
1.11655911360701e-09	-0.710465506838575	0.106	0.272	2.6863295714271e-05	CNPPD1	CD14_vexas-mds
1.10909511570044e-06	-0.711146791038468	0.23	0.377	0.0266837193886369	FBXL3	CD14_vexas-mds
1.93526865750959e-06	-0.714115702391518	0.245	0.384	0.0465606286310232	GID8	CD14_vexas-mds
7.47095101370265e-10	-0.715328691953428	0.142	0.318	1.79743610438672e-05	DCUN1D1	CD14_vexas-mds
2.88705267723984e-16	-0.71780205566419	0.777	0.932	6.94596003617133e-12	ARPC3	CD14_vexas-mds
8.17126492150797e-13	-0.722421737540165	0.117	0.325	1.9659246274656e-08	PDS5B	CD14_vexas-mds
1.94896167953478e-06	-0.724862978283892	0.288	0.431	0.0468900690479274	TCIRG1	CD14_vexas-mds
1.09663215423403e-07	-0.730799025303936	0.193	0.346	0.00263838729987165	RNPEPL1	CD14_vexas-mds
3.38700001692866e-08	-0.730832763644008	0.131	0.284	0.000814878334072866	ASAP1	CD14_vexas-mds
1.00395744003407e-10	-0.733581878980137	0.08	0.253	2.41542120497796e-06	SMAD2	CD14_vexas-mds
2.53055410536875e-07	-0.743094081459949	0.172	0.319	0.00608826012210668	E2F3	CD14_vexas-mds
7.50878865813798e-10	-0.745102100565953	0.095	0.259	1.80653946326142e-05	U2AF2	CD14_vexas-mds
6.19350409089743e-09	-0.746559157342869	0.186	0.356	0.000149009514922901	FOXN2	CD14_vexas-mds
4.09235937783906e-11	-0.748518155354202	0.146	0.337	9.84580742714299e-07	TSN	CD14_vexas-mds
1.80738381831311e-06	-0.75177393879967	0.201	0.34	0.0434838472847952	NRBP1	CD14_vexas-mds
9.53807410523577e-10	-0.752220281659925	0.109	0.278	2.29476524897867e-05	KDM1B	CD14_vexas-mds
6.43348669637547e-11	-0.752518924469521	0.128	0.313	1.54783256428097e-06	GRK3	CD14_vexas-mds
8.50430551331645e-10	-0.752699419300084	0.109	0.277	2.04605086344881e-05	DIPK2A	CD14_vexas-mds
1.26209781029767e-10	-0.752797723589344	0.263	0.46	3.03648112179517e-06	C19orf38	CD14_vexas-mds
9.40536258315986e-07	-0.753530643224891	0.423	0.594	0.0226283618388243	NDUFA3	CD14_vexas-mds
5.77980648030479e-07	-0.753906618924472	0.23	0.379	0.0139056364109653	TENT2	CD14_vexas-mds
1.71172143435658e-06	-0.754076611622628	0.193	0.325	0.041182305989185	UBXN11	CD14_vexas-mds
1.7931042055456e-09	-0.75533221947804	0.142	0.313	4.31402940812215e-05	MAP3K3	CD14_vexas-mds
1.70985800136652e-09	-0.757720667633911	0.135	0.301	4.11374736548771e-05	TMEM127	CD14_vexas-mds
5.86088941846472e-11	-0.758141336829509	0.153	0.352	1.41007138518843e-06	VTI1B	CD14_vexas-mds
9.61155658621665e-12	-0.7653636466259	0.142	0.35	2.31244439907786e-07	CIAO2A	CD14_vexas-mds
1.30031608738779e-09	-0.767157603995588	0.091	0.252	3.12843047464628e-05	ACBD5	CD14_vexas-mds
4.49466870369966e-07	-0.767339623172723	0.135	0.274	0.010813723434231	SMAD3	CD14_vexas-mds
1.17421495115418e-09	-0.768616415633414	0.117	0.289	2.82504375098185e-05	PPP2R5A	CD14_vexas-mds
7.28694782489277e-08	-0.768990401761417	0.197	0.353	0.00175316677719095	IFNAR1	CD14_vexas-mds
2.12830247393734e-08	-0.769504257210568	0.124	0.277	0.000512048292204585	PPCS	CD14_vexas-mds
6.38281785233433e-07	-0.769907403723495	0.135	0.27	0.0153564214709312	C18orf25	CD14_vexas-mds
6.87908550657438e-10	-0.772241496287248	0.179	0.364	1.65503918202673e-05	MAX	CD14_vexas-mds
9.73672335776078e-09	-0.77513466388177	0.23	0.401	0.000234255827264367	LPGAT1	CD14_vexas-mds
1.74953475878619e-06	-0.775939635682697	0.277	0.432	0.042092056761637	DPP7	CD14_vexas-mds
4.37574132956183e-07	-0.778778308755667	0.318	0.47	0.0105275960647928	TMBIM4	CD14_vexas-mds
5.66678811448921e-07	-0.780433464349499	0.234	0.377	0.0136337255246496	RP2	CD14_vexas-mds
3.59065890470701e-08	-0.781418464742011	0.449	0.627	0.00086387662588346	BRK1	CD14_vexas-mds
3.93944981241769e-09	-0.782688286463401	0.172	0.339	9.47792230369572e-05	MTMR14	CD14_vexas-mds
3.68815510722798e-11	-0.783690976161376	0.106	0.291	8.8733323724798e-07	MAP3K11	CD14_vexas-mds
1.42242324833417e-15	-0.786411827616892	0.08	0.312	3.42220809316717e-11	RMND5A	CD14_vexas-mds
1.68964849432584e-06	-0.786493231446513	0.175	0.31	0.0406512531249855	PUF60	CD14_vexas-mds
1.52090899797622e-09	-0.787789937462467	0.248	0.435	3.65915495823099e-05	EIF4EBP2	CD14_vexas-mds
3.65436933396534e-17	-0.791791015228793	0.474	0.723	8.79204718058722e-13	EIF3M	CD14_vexas-mds
3.49096202375376e-12	-0.792413231376073	0.095	0.287	8.39890553294917e-08	NPTN	CD14_vexas-mds
6.46369010615343e-07	-0.792880636154079	0.153	0.293	0.0155509920263945	ZCCHC2	CD14_vexas-mds
3.49672867928388e-11	-0.802090735335218	0.168	0.366	8.41277952948909e-07	SNRPC	CD14_vexas-mds
5.31922967136533e-13	-0.804112085315268	0.12	0.329	1.27975346663379e-08	UBE2Z	CD14_vexas-mds
2.35736266100861e-09	-0.807089245507871	0.186	0.369	5.67157882612062e-05	SLC15A3	CD14_vexas-mds
2.5011958535468e-10	-0.808120615433459	0.464	0.674	6.01762710404825e-06	AP2S1	CD14_vexas-mds
8.16404613992937e-08	-0.808444642160315	0.314	0.482	0.00196418786080561	ANXA11	CD14_vexas-mds
2.66891956859122e-09	-0.810556367423797	0.208	0.387	6.42115359007361e-05	SUZ12	CD14_vexas-mds
2.0759335401573e-12	-0.811787499202344	0.161	0.378	4.99448850426445e-08	CNOT7	CD14_vexas-mds
1.84093613026176e-14	-0.815750059226347	0.062	0.27	4.42910823579676e-10	CPT1A	CD14_vexas-mds
3.19407560311431e-09	-0.81611330544527	0.474	0.652	7.68462649353272e-05	SH3GLB1	CD14_vexas-mds
5.36134788391243e-09	-0.81738224506022	0.212	0.386	0.000128988668739049	RPS19BP1	CD14_vexas-mds
6.92455792402265e-07	-0.81818494949751	0.226	0.37	0.0166597939094061	PTPRA	CD14_vexas-mds
9.46980561095609e-11	-0.818479632259256	0.08	0.253	2.27834053193993e-06	NCOA2	CD14_vexas-mds
1.28825285803314e-11	-0.819095505598516	0.099	0.287	3.09940755114194e-07	OSBPL11	CD14_vexas-mds
2.83638544163226e-09	-0.821005430436959	0.179	0.361	6.82405973402305e-05	TOR1AIP1	CD14_vexas-mds
1.54397481322484e-06	-0.822074253518963	0.124	0.251	0.0371464900313764	SIAH1	CD14_vexas-mds
6.85032989094675e-09	-0.824474950711638	0.496	0.673	0.000164812086846288	MTDH	CD14_vexas-mds
1.24706111601525e-11	-0.825101996115519	0.099	0.287	3.00030433902108e-07	KIF22	CD14_vexas-mds
2.25143972627055e-08	-0.82929816651735	0.109	0.257	0.000541673883743432	NCOA1	CD14_vexas-mds
2.96195896932889e-07	-0.832063497451526	0.358	0.517	0.00712617708430837	PPP1CC	CD14_vexas-mds
2.02419899751629e-06	-0.834493054518229	0.157	0.287	0.0487002036812445	SBF2	CD14_vexas-mds
8.45381758834911e-10	-0.837109275644193	0.354	0.567	2.03390397358091e-05	RELT	CD14_vexas-mds
6.94147406244303e-10	-0.837455516668104	0.124	0.298	1.67004924468317e-05	PBRM1	CD14_vexas-mds
7.02335438332921e-09	-0.840073630431469	0.161	0.324	0.000168974883108517	NUDT21	CD14_vexas-mds
1.82391765691909e-10	-0.84251801914826	0.12	0.297	4.38816349078165e-06	MID1IP1	CD14_vexas-mds
1.86059998468307e-09	-0.844618222440022	0.186	0.371	4.47641750314899e-05	CCT6A	CD14_vexas-mds
5.91783982749022e-08	-0.849915354662378	0.168	0.318	0.00142377308409587	DICER1	CD14_vexas-mds
3.05022047972021e-10	-0.853171100910627	0.135	0.316	7.33852545215886e-06	SP1	CD14_vexas-mds
3.03522998280124e-08	-0.853574563437377	0.204	0.368	0.00073024598156215	TAF1D	CD14_vexas-mds
9.18661061277951e-07	-0.85826177151525	0.179	0.315	0.0221020664732862	UBA2	CD14_vexas-mds
3.67615164829873e-10	-0.858284037145657	0.128	0.304	8.84445325064192e-06	IER3IP1	CD14_vexas-mds
1.58454026452632e-11	-0.858709018843051	0.091	0.283	3.81224542242388e-07	UBL3	CD14_vexas-mds
2.42706235580731e-07	-0.859556232951269	0.146	0.29	0.00583926932183681	GNPTAB	CD14_vexas-mds
3.81261264372333e-09	-0.860192440004223	0.653	0.867	9.17276475953397e-05	TSPO	CD14_vexas-mds
2.91704040307208e-10	-0.862123588065906	0.19	0.379	7.01810750575111e-06	SOS2	CD14_vexas-mds
4.20751141760703e-13	-0.863657955948657	0.08	0.283	1.01228517196208e-08	THAP12	CD14_vexas-mds
4.84281046550487e-07	-0.865279857933531	0.179	0.318	0.0116513176989582	ERAP2	CD14_vexas-mds
3.52690103358921e-11	-0.865612366766631	0.135	0.322	8.48537119671228e-07	SH3BP1	CD14_vexas-mds
4.52360133142803e-11	-0.870764306364486	0.084	0.263	1.08833324432827e-06	SMIM7	CD14_vexas-mds
7.04070999633386e-07	-0.874333994135042	0.142	0.277	0.0169392441801796	CTBP1	CD14_vexas-mds
6.55596760691777e-09	-0.879005833704165	0.135	0.296	0.000157730024654835	ARHGAP27	CD14_vexas-mds
4.94336933452451e-07	-0.879012038910593	0.219	0.361	0.0118932522819325	PARP8	CD14_vexas-mds
3.68644287870413e-08	-0.881732220078555	0.109	0.257	0.000886921292187425	IRF5	CD14_vexas-mds
2.42035155850848e-07	-0.883646159177775	0.157	0.302	0.00582312381461556	FAM76B	CD14_vexas-mds
1.38765310993843e-11	-0.88455915270367	0.186	0.385	3.33855461720086e-07	PKN1	CD14_vexas-mds
1.37041611322995e-07	-0.886367725132972	0.642	0.804	0.00329708412681994	COX6B1	CD14_vexas-mds
3.52268272832669e-07	-0.886952453603199	0.139	0.279	0.00847522237608118	ESCO1	CD14_vexas-mds
1.05599247763758e-06	-0.889721816361843	0.526	0.675	0.0254061230194824	PSMB3	CD14_vexas-mds
1.34282621507867e-08	-0.890865620878876	0.186	0.355	0.000323070559085777	PATL1	CD14_vexas-mds
1.56094137069848e-06	-0.890880994533496	0.219	0.355	0.0375546884376348	ADAM10	CD14_vexas-mds
2.95308654600202e-07	-0.890887869133623	0.153	0.295	0.00710483092102626	SSNA1	CD14_vexas-mds
4.42047193517348e-10	-0.894841380241539	0.383	0.571	1.06352134288339e-05	IST1	CD14_vexas-mds
9.57706052180848e-08	-0.895142272452709	0.266	0.44	0.0023041449909419	CLTA	CD14_vexas-mds
3.42744579048549e-08	-0.895297861230859	0.281	0.462	0.000824609182732903	SEPTIN9	CD14_vexas-mds
4.10791136128457e-08	-0.895580437988495	0.175	0.331	0.000988322394411455	SCFD1	CD14_vexas-mds
8.73177721751052e-09	-0.895973389224314	0.277	0.442	0.000210077828076086	SULF2	CD14_vexas-mds
3.44441791206158e-08	-0.904001582917497	0.215	0.379	0.000828692505462895	MED28	CD14_vexas-mds
2.1753557288834e-09	-0.905464300331261	0.19	0.37	5.23368834812058e-05	MARCH1	CD14_vexas-mds
8.87231618897201e-14	-0.905763183609563	0.062	0.262	2.13459055190478e-09	BAG4	CD14_vexas-mds
8.09991289937082e-07	-0.908654091052464	0.201	0.342	0.0194875804445963	KBTBD2	CD14_vexas-mds
1.26455597451819e-08	-0.909210522163715	0.164	0.325	0.000304239521909332	SNRNP27	CD14_vexas-mds
8.95174937178205e-12	-0.910144197354437	0.139	0.338	2.15370138135704e-07	ITGAE	CD14_vexas-mds
5.681984993876e-07	-0.910531550523324	0.201	0.349	0.0136702876967663	RIF1	CD14_vexas-mds
2.35712694760834e-11	-0.915682712682631	0.252	0.457	5.67101172325091e-07	CTDNEP1	CD14_vexas-mds
4.05073257995748e-07	-0.915994076368274	0.161	0.3	0.0097456575141197	CDK13	CD14_vexas-mds
1.30840797053186e-07	-0.916300062652918	0.19	0.342	0.00314789873630259	SPOPL	CD14_vexas-mds
1.28242755094466e-06	-0.916305307634469	0.175	0.317	0.0308539244481776	RREB1	CD14_vexas-mds
8.30609188672068e-10	-0.916937366382683	0.175	0.362	1.99836264702613e-05	FBRS	CD14_vexas-mds
8.78022204977344e-07	-0.917700420100628	0.153	0.295	0.0211243362295499	MRPL47	CD14_vexas-mds
8.59966376012149e-07	-0.918546883856316	0.142	0.276	0.0206899310404763	MED6	CD14_vexas-mds
1.49503462121486e-06	-0.919020329132284	0.179	0.315	0.0359690379518083	QSOX1	CD14_vexas-mds
2.78486851874285e-11	-0.921040525664975	0.146	0.347	6.70011516924343e-07	POLR2B	CD14_vexas-mds
3.91034725088589e-07	-0.921318501254697	0.142	0.285	0.00940790445090635	PAK1	CD14_vexas-mds
8.22123328894221e-07	-0.922436101106057	0.438	0.612	0.0197794651698661	PPP2CA	CD14_vexas-mds
2.29940624065714e-11	-0.92390146145354	0.131	0.322	5.53214147439701e-07	SIRPB1	CD14_vexas-mds
1.2788692484538e-20	-0.926442702383412	0.467	0.734	3.07683152485501e-16	FLNA	CD14_vexas-mds
6.13471654201496e-10	-0.926875104796662	0.157	0.341	1.47595145284338e-05	OAZ2	CD14_vexas-mds
7.89883848154763e-07	-0.929418563445905	0.197	0.348	0.0190038155027555	TMEM170A	CD14_vexas-mds
5.12999188142733e-15	-0.930767579147152	0.219	0.466	1.2342247467526e-10	RNF139	CD14_vexas-mds
1.19260862088809e-11	-0.933267429486694	0.099	0.287	2.86929708099465e-07	KIDINS220	CD14_vexas-mds
3.84195584468504e-07	-0.933281042668002	0.193	0.341	0.00924336156672773	MBTPS1	CD14_vexas-mds
1.85858717302931e-13	-0.933568345816965	0.361	0.576	4.47157487959122e-09	RAB11FIP1	CD14_vexas-mds
1.63620260843695e-06	-0.934652028473979	0.131	0.258	0.0393653985563846	SVBP	CD14_vexas-mds
1.27948564385506e-10	-0.936271920858106	0.164	0.355	3.07831451055088e-06	RCOR1	CD14_vexas-mds
1.56159617759639e-12	-0.936756764507026	0.339	0.564	3.75704424367916e-08	SSR1	CD14_vexas-mds
4.26273581871338e-10	-0.940069940215209	0.124	0.297	1.02557161062425e-05	A1BG	CD14_vexas-mds
3.30407252246236e-08	-0.942055048363595	0.223	0.391	0.00079492680817922	DPYD	CD14_vexas-mds
5.81645983256281e-11	-0.943418465410974	0.161	0.353	1.39938207111629e-06	BIN2	CD14_vexas-mds
1.57652717645786e-28	-0.94373816647601	0.967	0.996	3.79296673383997e-24	TMSB4X	CD14_vexas-mds
3.95486297236345e-10	-0.943862500074155	0.453	0.667	9.51500482520922e-06	C1orf162	CD14_vexas-mds
1.42911075530943e-07	-0.944692821963254	0.19	0.338	0.00343829756619895	ANAPC5	CD14_vexas-mds
2.8284614656392e-09	-0.946098336274263	0.23	0.413	6.80499544018135e-05	CMIP	CD14_vexas-mds
1.89457499014184e-07	-0.946449498549878	0.164	0.314	0.00455815796878224	NCOR2	CD14_vexas-mds
1.79562112349923e-07	-0.947042423177381	0.752	0.893	0.00432008486102679	EFHD2	CD14_vexas-mds
1.68550766934005e-11	-0.949331323437922	0.234	0.449	4.05516290166524e-07	OTUB1	CD14_vexas-mds
2.68413373703927e-10	-0.9578358294556	0.201	0.39	6.45775735794278e-06	NUMB	CD14_vexas-mds
1.62237264903244e-07	-0.964707190867168	0.109	0.252	0.00390326635630714	TRIM11	CD14_vexas-mds
8.06297296565876e-11	-0.966291017900377	0.095	0.272	1.93987066580784e-06	TIGAR	CD14_vexas-mds
7.2522016052059e-11	-0.969402076059488	0.109	0.295	1.74480718419649e-06	PGGT1B	CD14_vexas-mds
3.28650197309088e-07	-0.970827054639272	0.288	0.457	0.00790699509705936	PCIF1	CD14_vexas-mds
3.29775926925933e-12	-0.970831723944267	0.12	0.317	7.93407902591103e-08	SMG7	CD14_vexas-mds
3.63516160603886e-12	-0.970981722929497	0.142	0.341	8.7458353079689e-08	CBX4	CD14_vexas-mds
9.65461177822124e-14	-0.974357845732964	0.102	0.316	2.32280304772225e-09	TET3	CD14_vexas-mds
6.94281697694277e-13	-0.976034489870245	0.135	0.349	1.67037233648266e-08	GPBP1L1	CD14_vexas-mds
3.79418448376763e-07	-0.97940672586861	0.139	0.281	0.00912842844949654	GNB4	CD14_vexas-mds
3.71306314655481e-08	-0.982894057182869	0.226	0.388	0.000893325862429622	SASH3	CD14_vexas-mds
4.58989770392345e-07	-0.984358921174177	0.595	0.728	0.0110428348858694	SSR4	CD14_vexas-mds
6.28943053412883e-16	-0.984489015284001	0.073	0.301	1.51317409220605e-11	CEBPA	CD14_vexas-mds
7.29820700744326e-08	-0.984754294824346	0.201	0.366	0.00175587562392077	SHTN1	CD14_vexas-mds
1.15801526848412e-08	-0.98918976772741	0.96	0.981	0.000278606893444595	RPL18	CD14_vexas-mds
1.02945955900372e-07	-0.990342002295249	0.281	0.459	0.00247677675300704	LLPH	CD14_vexas-mds
2.07215259918163e-07	-0.992975439005324	0.307	0.474	0.00498539193837109	ZNHIT1	CD14_vexas-mds
1.58099014569732e-11	-0.993067729102015	0.113	0.305	3.80370419153318e-07	GCH1	CD14_vexas-mds
3.69803102769301e-10	-0.994295560991159	0.372	0.569	8.89709284952661e-06	SH3BP2	CD14_vexas-mds
1.77591903717636e-10	-0.997626672712765	0.204	0.398	4.2726836115426e-06	MAF1	CD14_vexas-mds
4.44213804174654e-19	-1.00067462349486	0.588	0.815	1.0687339914638e-14	FKBP1A	CD14_vexas-mds
1.21104136172844e-11	-1.0007064126993	0.153	0.354	2.91364441218246e-07	FAM32A	CD14_vexas-mds
1.68074502143978e-06	-1.00597430597348	0.292	0.429	0.0404370444708197	PPM1A	CD14_vexas-mds
2.78990531091693e-11	-1.0079512582799	0.077	0.253	6.71223318753505e-07	ARID3A	CD14_vexas-mds
6.29588285499499e-09	-1.01616713188199	0.164	0.331	0.000151472645608325	UNC119	CD14_vexas-mds
9.07286328727652e-07	-1.01701439028618	0.237	0.39	0.0218284017828586	NDUFS8	CD14_vexas-mds
1.12795627868192e-09	-1.01814444484282	0.38	0.549	2.71375001088082e-05	UBE2I	CD14_vexas-mds
2.27547229400135e-07	-1.01965233576966	0.193	0.34	0.00547455879213785	ZFR	CD14_vexas-mds
2.56050555948658e-08	-1.02113208909491	0.131	0.283	0.000616032032556876	ADCY7	CD14_vexas-mds
2.29248625471676e-08	-1.02130684338961	0.226	0.39	0.000551549268022305	CDC5L	CD14_vexas-mds
1.07197911324418e-09	-1.02599612264296	0.095	0.258	2.57907454855416e-05	FTX	CD14_vexas-mds
1.10704177571294e-09	-1.02616229597584	0.131	0.301	2.66343180818775e-05	ARRDC4	CD14_vexas-mds
1.90545161038982e-12	-1.02933828055394	0.197	0.414	4.58432602943686e-08	CD4	CD14_vexas-mds
3.22586474903353e-08	-1.03013072757693	0.201	0.361	0.000776110799969977	TBK1	CD14_vexas-mds
2.33610271022647e-13	-1.03152655793269	0.102	0.321	5.62042951053386e-09	AC007952.4	CD14_vexas-mds
2.1989809066737e-16	-1.03244347714681	0.522	0.738	5.29052816336625e-12	TAPBP	CD14_vexas-mds
7.67376665512334e-10	-1.0354354660582	0.215	0.401	1.84623151955612e-05	ERGIC3	CD14_vexas-mds
6.49328377440655e-10	-1.0377545564138	0.193	0.377	1.56221914328447e-05	WNK1	CD14_vexas-mds
1.85861286415605e-09	-1.03967844972621	0.23	0.414	4.47163668987305e-05	RXRA	CD14_vexas-mds
4.80220520071451e-13	-1.04517985426035	0.299	0.523	1.1553625492399e-08	RNF138	CD14_vexas-mds
5.42384939295617e-14	-1.04631045355326	0.139	0.362	1.30492392545132e-09	PPP1R9B	CD14_vexas-mds
3.65492893064278e-14	-1.04691422299744	0.153	0.385	8.79339351423347e-10	IL13RA1	CD14_vexas-mds
1.23158266418881e-09	-1.05140205891145	0.168	0.342	2.96306473177185e-05	SLC9A3R1	CD14_vexas-mds
5.69425560620052e-10	-1.05402363799784	0.102	0.271	1.36998095629578e-05	SAFB2	CD14_vexas-mds
1.1250721782424e-15	-1.05608810526708	0.5	0.72	2.7068111536334e-11	FYB1	CD14_vexas-mds
1.12403453502842e-09	-1.05844495072069	0.164	0.345	2.70431468782487e-05	DIS3	CD14_vexas-mds
1.31872319120697e-07	-1.06122294749017	0.245	0.4	0.00317271612572484	BTF3L4	CD14_vexas-mds
7.51380722253228e-09	-1.06249713130724	0.109	0.265	0.000180774687966904	RIPOR1	CD14_vexas-mds
1.79187136588757e-07	-1.06628616733014	0.175	0.331	0.0043110633191889	FAM160B1	CD14_vexas-mds
2.38530848208801e-07	-1.07074508795203	0.292	0.454	0.00573881367705555	CLEC4A	CD14_vexas-mds
1.32629506255276e-10	-1.07306856502252	0.347	0.549	3.1909332909957e-06	CREG1	CD14_vexas-mds
3.07598559572168e-07	-1.07671573400761	0.146	0.29	0.0074005137447468	ABCF1	CD14_vexas-mds
3.3214659748826e-15	-1.0793771787688	0.449	0.657	7.99111498897005e-11	STMP1	CD14_vexas-mds
1.1747700871902e-10	-1.08493505174842	0.343	0.525	2.8263793527709e-06	CD46	CD14_vexas-mds
5.7327874812688e-16	-1.08661646930219	0.135	0.379	1.37925134011846e-11	FEM1B	CD14_vexas-mds
1.32344562752555e-10	-1.08942520802877	0.474	0.652	3.18407783526372e-06	ATP5PO	CD14_vexas-mds
1.81202919334856e-07	-1.09764599550275	0.139	0.279	0.00435956103627731	STAT2	CD14_vexas-mds
1.15013566970226e-07	-1.09783687031248	0.347	0.505	0.00276711140773666	SYNCRIP	CD14_vexas-mds
7.17665287011413e-12	-1.10061982961527	0.113	0.31	1.72663091402076e-07	KHDC4	CD14_vexas-mds
5.05304599549938e-10	-1.10203115029621	0.223	0.404	1.2157123360572e-05	NR1D2	CD14_vexas-mds
9.36613857064564e-08	-1.11195823685368	0.164	0.316	0.00225339927871163	BRWD1	CD14_vexas-mds
5.17922599155646e-13	-1.11572166776657	0.416	0.637	1.24606998130857e-08	ATP5PB	CD14_vexas-mds
5.01466262599112e-08	-1.11695163428593	0.376	0.54	0.0012064776811872	TOMM6	CD14_vexas-mds
4.80412240474447e-08	-1.12082469981937	0.208	0.368	0.00115582380935747	CHD9	CD14_vexas-mds
2.80812681143189e-08	-1.12101267213659	0.179	0.334	0.0006756072295624	WAPL	CD14_vexas-mds
3.22297159417174e-07	-1.12102854669614	0.423	0.572	0.00775414735841778	COG3	CD14_vexas-mds
1.74972185013697e-08	-1.12364309015146	0.343	0.523	0.000420965579924453	C1D	CD14_vexas-mds
7.99081494191012e-09	-1.12477765961931	0.175	0.339	0.000192251016687416	TMEM33	CD14_vexas-mds
1.89384195405209e-06	-1.12647597385785	0.124	0.252	0.0455639435725392	KMT5A	CD14_vexas-mds
1.21292228500774e-12	-1.12919339400569	0.128	0.336	2.91816972550012e-08	NFIC	CD14_vexas-mds
9.30733657471661e-11	-1.13012841559723	0.354	0.547	2.23925210651107e-06	RAC2	CD14_vexas-mds
2.03658208846e-08	-1.13085290482828	0.179	0.337	0.000489981284662592	NUTM2A-AS1	CD14_vexas-mds
8.84008154574787e-08	-1.13236426369538	0.281	0.444	0.00212683521909148	SUPT4H1	CD14_vexas-mds
6.85781451787611e-16	-1.13345337534554	0.099	0.332	1.64992159485581e-11	MSL1	CD14_vexas-mds
6.28248370959977e-11	-1.13610976853691	0.146	0.342	1.51150275569261e-06	AGO1	CD14_vexas-mds
8.06028475264299e-07	-1.13741433629791	0.15	0.287	0.0193922390863838	COPS6	CD14_vexas-mds
3.13957298684617e-10	-1.13847058495461	0.245	0.441	7.55349864905321e-06	ARID1A	CD14_vexas-mds
1.67215322061119e-09	-1.14488911841	0.234	0.416	4.02303343346845e-05	EPS15	CD14_vexas-mds
3.61579713647599e-11	-1.14507355168171	0.186	0.38	8.69924633064758e-07	POLE3	CD14_vexas-mds
2.99150397954085e-12	-1.14654023802467	0.255	0.471	7.19725942437733e-08	PRKACA	CD14_vexas-mds
1.05982664876383e-11	-1.14948381564047	0.175	0.38	2.54983693426091e-07	CAPRIN1	CD14_vexas-mds
8.19091713190290e-11	-1.14983464306688	0.175	0.368	1.97065275276452e-06	PLEKHF2	CD14_vexas-mds
1.85612306128845e-07	-1.15042723692645	0.266	0.425	0.00446564647315388	TPP2	CD14_vexas-mds
2.29344585512819e-07	-1.15343370866278	0.303	0.451	0.00551780138285291	NIPSNAP2	CD14_vexas-mds
4.87620759069921e-10	-1.15402413391218	0.526	0.702	1.17316678424632e-05	UBL5	CD14_vexas-mds
1.29931223871752e-12	-1.15634660960337	0.117	0.325	3.12601531513049e-08	ADAM15	CD14_vexas-mds
4.53390790244195e-07	-1.15870012579908	0.391	0.569	0.0109081290224851	DRAP1	CD14_vexas-mds
8.88244336703759e-09	-1.16172561653589	0.237	0.416	0.000213702704967557	HOTAIRM1	CD14_vexas-mds
5.11912013649674e-08	-1.16422683515343	0.186	0.349	0.00123160911363975	TTC14	CD14_vexas-mds
1.32104166472604e-09	-1.16456019475467	0.157	0.326	3.17829414116439e-05	DGKZ	CD14_vexas-mds
6.50953578819023e-09	-1.16863603227896	0.179	0.34	0.000156612921528069	CS	CD14_vexas-mds
3.2547996780742e-07	-1.17125526123832	0.325	0.483	0.00783072254547871	CCDC69	CD14_vexas-mds
6.95152117583331e-07	-1.17407194403551	0.318	0.483	0.0167246647969373	SIVA1	CD14_vexas-mds
2.4152791038914e-15	-1.17424502348065	0.062	0.283	5.81091999605231e-11	WDR11	CD14_vexas-mds
7.52650279477879e-09	-1.17830481363742	0.252	0.431	0.000181080130739583	XRCC5	CD14_vexas-mds
3.82174569660766e-11	-1.1812007292545	0.318	0.527	9.19473797146836e-07	CCNY	CD14_vexas-mds
3.28504555309856e-16	-1.18128342327218	0.172	0.426	7.90349109619983e-12	RCSD1	CD14_vexas-mds
3.49395397089159e-11	-1.18277072612879	0.099	0.281	8.40610385856808e-07	TMPO	CD14_vexas-mds
1.00470575214443e-07	-1.18863121253913	0.252	0.403	0.00241722156908428	VPS4B	CD14_vexas-mds
2.38280010718637e-08	-1.18923340874996	0.259	0.417	0.000573277877787969	TMEM183A	CD14_vexas-mds
7.087467325252e-13	-1.18978569661141	0.109	0.311	1.70517376378238e-08	TAOK1	CD14_vexas-mds
6.62114889789483e-10	-1.19149310037705	0.153	0.337	1.59298221334452e-05	ATP6V0A1	CD14_vexas-mds
7.8359233255461e-14	-1.19358491445859	0.088	0.297	1.88524479289314e-09	RCC2	CD14_vexas-mds
2.61377744353803e-08	-1.19396983132688	0.5	0.691	0.000628848715140815	GPSM3	CD14_vexas-mds
2.41437919905439e-09	-1.19421255462397	0.146	0.308	5.80875491500495e-05	C5orf24	CD14_vexas-mds
5.00057038916658e-12	-1.19709149088666	0.117	0.316	1.20308722992959e-07	UBP1	CD14_vexas-mds
3.24186660777558e-07	-1.19933954956563	0.325	0.486	0.00779960687164727	SRP72	CD14_vexas-mds
1.06052771172671e-11	-1.20135777748454	0.318	0.512	2.5515236216433e-07	MAP7D1	CD14_vexas-mds
1.22893652292412e-06	-1.20341321038402	0.172	0.306	0.0295669838050313	ARAP2	CD14_vexas-mds
1.48351085396093e-13	-1.20401738475917	0.172	0.39	3.56917876354461e-09	IL17RA	CD14_vexas-mds
8.67338848318912e-08	-1.20679276879461	0.515	0.669	0.00208673053517047	UQCRQ	CD14_vexas-mds
5.21595224044352e-09	-1.20950733569093	0.168	0.334	0.000125490594952831	P2RX4	CD14_vexas-mds
1.26777300529871e-15	-1.21472029528753	0.124	0.363	3.05013507344818e-11	PLEKHO2	CD14_vexas-mds
1.35676701127354e-06	-1.21868029029818	0.434	0.596	0.03264245752423	FGR	CD14_vexas-mds
2.00540648137823e-08	-1.21996214418288	0.354	0.52	0.000482480745354788	CARD19	CD14_vexas-mds
1.19737317198402e-07	-1.22219157250881	0.161	0.314	0.00288076011447636	WIPI2	CD14_vexas-mds
4.24939582782853e-10	-1.2246538264024	0.168	0.35	1.02236214221727e-05	ACIN1	CD14_vexas-mds
1.44315714181336e-08	-1.2270922892681	0.533	0.675	0.000347209176748877	CAPZA1	CD14_vexas-mds
9.25661609123401e-09	-1.22856432573076	0.157	0.316	0.000222704926538999	AC090559.1	CD14_vexas-mds
4.59893927592282e-18	-1.23173839641792	0.073	0.325	1.10645880039427e-13	TXNRD1	CD14_vexas-mds
3.66644499201275e-13	-1.23222946571914	0.12	0.325	8.82110000628349e-09	ATXN3	CD14_vexas-mds
3.36489877461888e-07	-1.23224520782316	0.358	0.515	0.00809560996185556	EMB	CD14_vexas-mds
1.66717608463292e-07	-1.23354699881944	0.259	0.421	0.00401105894201835	GPS2	CD14_vexas-mds
4.44051313854619e-11	-1.23419755641169	0.412	0.609	1.06834305600283e-06	CCDC59	CD14_vexas-mds
7.25907824026969e-19	-1.24202167032615	0.223	0.501	1.74646163382648e-14	HDGF	CD14_vexas-mds
2.99679820987002e-07	-1.24391373040044	0.547	0.671	0.00720999681312629	PPP1R2	CD14_vexas-mds
1.14957389194694e-07	-1.24541964407751	0.204	0.36	0.00276575982663514	HOOK3	CD14_vexas-mds
1.27628948407584e-06	-1.24905760789971	0.226	0.355	0.0307062486973807	BROX	CD14_vexas-mds
1.88211383113592e-08	-1.25223432603054	0.23	0.4	0.000452817766632992	NUB1	CD14_vexas-mds
4.23290781951016e-08	-1.25259128518755	0.23	0.39	0.00101839529229595	GTF2I	CD14_vexas-mds
9.48694075676427e-07	-1.25752571288678	0.266	0.413	0.0228246307666992	CUL3	CD14_vexas-mds
3.49322362277255e-17	-1.26072700718491	0.544	0.771	8.40434671402848e-13	VAMP2	CD14_vexas-mds
4.9589225741358e-07	-1.26237420248127	0.292	0.438	0.0119306718211133	ARHGEF1	CD14_vexas-mds
4.475548765129e-11	-1.2694941021912	0.182	0.382	1.07677227740239e-06	KDM7A	CD14_vexas-mds
1.13540712865824e-12	-1.2756075775172	0.215	0.43	2.73167601083886e-08	TMEM230	CD14_vexas-mds
2.7832250510408e-09	-1.28963779009757	0.164	0.335	6.69616115029905e-05	STARD7	CD14_vexas-mds
7.06291455466279e-10	-1.29467640783881	0.453	0.647	1.69926661270632e-05	PGLS	CD14_vexas-mds
8.66287397242794e-07	-1.30146492121095	0.54	0.681	0.0208420084902644	NDUFB11	CD14_vexas-mds
2.79965312794849e-14	-1.30257644214194	0.153	0.374	6.73568546053128e-10	NUP50	CD14_vexas-mds
2.88249128476742e-14	-1.30411885139505	0.277	0.516	6.93498578202194e-10	TMEM167B	CD14_vexas-mds
3.75345132107234e-11	-1.30729902443603	0.182	0.385	9.03042853336794e-07	RASGRP2	CD14_vexas-mds
3.53736643400056e-08	-1.30825244525982	0.128	0.277	0.000851054990356195	CCDC88C	CD14_vexas-mds
3.37856153835403e-10	-1.30950457979413	0.288	0.479	8.12848120512596e-06	ZNF644	CD14_vexas-mds
2.38973676301773e-11	-1.30988966208605	0.27	0.477	5.74946767814437e-07	RNF166	CD14_vexas-mds
3.27729775135745e-12	-1.31155666738377	0.157	0.359	7.88485065999089e-08	MEGF9	CD14_vexas-mds
1.21936293756113e-18	-1.31182292320376	0.157	0.435	2.93366529147833e-14	ANKRD13D	CD14_vexas-mds
2.95644800670649e-07	-1.31344644027138	0.128	0.267	0.00711291825933514	WIPF2	CD14_vexas-mds
2.9431718522643e-09	-1.31712321800579	0.442	0.619	7.08097715936267e-05	MYO1F	CD14_vexas-mds
2.25079845134813e-09	-1.31898861128999	0.223	0.409	5.41519599409848e-05	FRG1	CD14_vexas-mds
2.92654200321145e-08	-1.32010242716747	0.642	0.787	0.000704096740552643	COX8A	CD14_vexas-mds
1.4583945734809e-11	-1.32155884526459	0.215	0.42	3.5087515043377e-07	CTSC	CD14_vexas-mds
2.29620302861878e-22	-1.32215689043792	0.131	0.431	5.52443486655392e-18	CTDSP2	CD14_vexas-mds
1.44589587898629e-16	-1.32322177913059	0.204	0.465	3.4786808952531e-12	GNS	CD14_vexas-mds
2.47932136374492e-07	-1.32970752867285	0.234	0.389	0.00596499926903391	PPHLN1	CD14_vexas-mds
4.31520098774683e-09	-1.33214242098157	0.416	0.611	0.000103819420564201	PGD	CD14_vexas-mds
5.09800444599772e-17	-1.33455452214613	0.496	0.739	1.22652888966259e-12	ATP6AP2	CD14_vexas-mds
1.32298058089254e-11	-1.33562867141423	0.296	0.507	3.18295897956937e-07	RNF114	CD14_vexas-mds
1.03005626691109e-08	-1.33597998211575	0.266	0.446	0.000247821237256138	LILRB2	CD14_vexas-mds
3.68509898550954e-07	-1.33648264717066	0.303	0.461	0.0088659796492374	KDM2A	CD14_vexas-mds
1.6319013382227e-13	-1.33652759634332	0.08	0.284	3.92619142963e-09	SLC30A1	CD14_vexas-mds
2.1644683160969e-13	-1.34289407902387	0.219	0.438	5.20749432169753e-09	POLE4	CD14_vexas-mds
6.02299109610148e-07	-1.34623148812168	0.245	0.386	0.0144907142781106	SFSWAP	CD14_vexas-mds
3.84403179524163e-11	-1.34670644140537	0.496	0.686	9.24835609617185e-07	TMEM59	CD14_vexas-mds
9.98060526338711e-10	-1.34733741644807	0.197	0.381	2.40123382031831e-05	ZBTB1	CD14_vexas-mds
1.08966424259164e-09	-1.34788857798681	0.193	0.38	2.62162320125122e-05	OXA1L	CD14_vexas-mds
1.44927135309701e-11	-1.34968172946437	0.153	0.356	3.48680194841609e-07	ABHD5	CD14_vexas-mds
1.05388533326577e-08	-1.35770082651115	0.219	0.391	0.000253554272330411	RIPOR2	CD14_vexas-mds
8.18527773873757e-14	-1.35794838113087	0.175	0.401	1.96929597116287e-09	RPF1	CD14_vexas-mds
3.37921279396212e-15	-1.36320352377795	0.237	0.468	8.13004806099346e-11	PNPLA2	CD14_vexas-mds
1.54744838004988e-06	-1.36891143272553	0.321	0.462	0.0372300605756201	CUX1	CD14_vexas-mds
1.04855886976707e-20	-1.36892915328493	0.372	0.652	2.52272778477261e-16	PICALM	CD14_vexas-mds
5.24547367762455e-08	-1.36905835862545	0.168	0.318	0.00126200851209969	MAN1A2	CD14_vexas-mds
4.31149628114276e-10	-1.37088286968757	0.464	0.654	1.03730289028014e-05	RTRAF	CD14_vexas-mds
1.17259478674839e-12	-1.37783652865931	0.27	0.502	2.82114579743796e-08	DPYSL2	CD14_vexas-mds
1.79591123607107e-09	-1.37910702719667	0.186	0.366	4.32078284286338e-05	CNOT8	CD14_vexas-mds
3.31540105558860e-09	-1.37983959677231	0.263	0.454	7.9765233996406e-05	MAPRE1	CD14_vexas-mds
1.47737529982217e-07	-1.38085357857115	0.299	0.454	0.00355441723384215	CCNK	CD14_vexas-mds
1.15423008750124e-10	-1.38484717790191	0.204	0.391	2.77696216751924e-06	GPATCH8	CD14_vexas-mds
4.95286840345781e-12	-1.38942726174156	0.179	0.382	1.19161060918792e-07	IREB2	CD14_vexas-mds
1.20268539318248e-07	-1.38980089812235	0.42	0.579	0.00289354078745772	C9orf16	CD14_vexas-mds
1.20270406748156e-10	-1.39444506974159	0.234	0.438	2.89358571595388e-06	EID1	CD14_vexas-mds
2.41527240748112e-07	-1.39468014680287	0.215	0.372	0.00581090388515884	FUBP1	CD14_vexas-mds
3.17216427426719e-16	-1.3974534632284	0.799	0.947	7.63191002745943e-12	CFL1	CD14_vexas-mds
1.26443380194075e-14	-1.40082184487204	0.504	0.729	3.04210128408925e-10	TMEM123	CD14_vexas-mds
1.78257291324679e-16	-1.40138827088401	0.588	0.806	4.28869217198045e-12	MOB1A	CD14_vexas-mds
1.0540166045295e-19	-1.40223213940694	0.095	0.371	2.53585854883753e-15	TSC22D4	CD14_vexas-mds
5.26455011323486e-12	-1.40402003434093	0.161	0.366	1.26659811174318e-07	CD86	CD14_vexas-mds
1.31253188641342e-11	-1.4043727693504	0.201	0.402	3.15782046552205e-07	TMEM30A	CD14_vexas-mds
8.69713912593988e-14	-1.4103665004947	0.113	0.323	2.09244470230988e-09	ITGAL	CD14_vexas-mds
8.76943054199752e-16	-1.41330890502019	0.179	0.419	2.10983729409918e-11	SBNO1	CD14_vexas-mds
7.76786384216891e-07	-1.41778645023732	0.201	0.339	0.0186887036178742	BAG5	CD14_vexas-mds
7.34550049518748e-10	-1.42104254784386	0.23	0.416	1.76725396413716e-05	LSM3	CD14_vexas-mds
2.174845255645e-07	-1.4275197059256	0.321	0.496	0.0052324602005563	UFC1	CD14_vexas-mds
6.83712526783417e-07	-1.42973543041801	0.212	0.352	0.0164494396818822	ATRX	CD14_vexas-mds
4.62401467240443e-11	-1.43140606745684	0.318	0.525	1.11249169003378e-06	NUP214	CD14_vexas-mds
1.31795951046191e-07	-1.43208148498758	0.223	0.375	0.00317087878622031	MEF2A	CD14_vexas-mds
1.73167476274497e-08	-1.43470032596071	0.12	0.271	0.000416623631168812	ATG14	CD14_vexas-mds
9.78430546664794e-09	-1.43739719842996	0.237	0.399	0.000235400605222083	YAF2	CD14_vexas-mds
1.34480674092858e-09	-1.43863458851466	0.299	0.479	3.23547053800006e-05	YPEL3	CD14_vexas-mds
5.13769094754139e-08	-1.43970723185233	0.409	0.562	0.00123607706506898	CAPN2	CD14_vexas-mds
2.54651888018019e-07	-1.44105673000182	0.318	0.476	0.00612666977382552	C18orf32	CD14_vexas-mds
1.69226740078404e-06	-1.44181019889069	0.31	0.451	0.0407142613954631	NFAT5	CD14_vexas-mds
2.09684335310878e-13	-1.44651035049946	0.172	0.399	5.04479542324441e-09	TMEM87A	CD14_vexas-mds
1.27904439078003e-26	-1.44799416403317	0.164	0.507	3.07725289977767e-22	LMO2	CD14_vexas-mds
3.72119003860109e-07	-1.44900402865367	0.412	0.56	0.00895281111387036	COPS9	CD14_vexas-mds
2.16723746733772e-10	-1.45172338161756	0.204	0.395	5.21415662266781e-06	MED13	CD14_vexas-mds
1.28151739123922e-10	-1.46621739443024	0.153	0.338	3.08320269158245e-06	MBD4	CD14_vexas-mds
1.1126492089427e-13	-1.46744413807067	0.277	0.5	2.67692273179525e-09	SPG21	CD14_vexas-mds
4.04904984180319e-07	-1.46822459804391	0.489	0.633	0.00974160901439429	LY6E	CD14_vexas-mds
4.03456259124028e-10	-1.47872365521386	0.449	0.663	9.70675413826499e-06	TMEM258	CD14_vexas-mds
5.06405951733527e-32	-1.4827782517069	0.529	0.831	1.21836207927569e-27	GRN	CD14_vexas-mds
2.06950026867295e-08	-1.48726659691316	0.259	0.428	0.000497901069640024	MARCKSL1	CD14_vexas-mds
7.49976438076757e-10	-1.49249604139693	0.387	0.57	1.80436831236887e-05	DNAJC7	CD14_vexas-mds
1.8410775969457e-08	-1.49405108222955	0.281	0.461	0.000442944859049166	SLC6A6	CD14_vexas-mds
5.49546286437904e-09	-1.51265704444528	0.182	0.342	0.000132215341054095	SLMAP	CD14_vexas-mds
9.60576818119868e-11	-1.51697144616072	0.263	0.463	2.31105176671459e-06	VEZF1	CD14_vexas-mds
4.87788646551549e-11	-1.51805779223156	0.325	0.527	1.17357070473837e-06	LBR	CD14_vexas-mds
3.0516487029195e-19	-1.51849675872036	0.263	0.55	7.34196161435402e-15	PTPN6	CD14_vexas-mds
3.95331538771071e-08	-1.52279690271041	0.179	0.336	0.000951128149129319	SMC3	CD14_vexas-mds
2.58176128902876e-14	-1.52785188933223	0.365	0.579	6.2114594852743e-10	PABPN1	CD14_vexas-mds
1.84051192655801e-10	-1.53884174654321	0.226	0.413	4.42808764410593e-06	FYTTD1	CD14_vexas-mds
1.26194975854205e-10	-1.53932948836473	0.193	0.39	3.03612492407631e-06	IQGAP2	CD14_vexas-mds
1.02709457948051e-18	-1.54439941001674	0.361	0.623	2.47108684877217e-14	LAMTOR1	CD14_vexas-mds
5.70881558037689e-11	-1.54820538720997	0.376	0.572	1.37348394048288e-06	FAM120A	CD14_vexas-mds
6.85279475560837e-16	-1.55196645678969	0.234	0.481	1.64871389025182e-11	TRAPPC1	CD14_vexas-mds
5.13201225561969e-10	-1.56287854965047	0.19	0.372	1.23471082857954e-05	USP4	CD14_vexas-mds
4.79813437451536e-10	-1.56338415118266	0.354	0.547	1.15438314916465e-05	TCEA1	CD14_vexas-mds
1.56824871484968e-09	-1.56668295999778	0.201	0.385	3.77304958305686e-05	PPP2R5E	CD14_vexas-mds
1.80756147808501e-06	-1.57239489782268	0.212	0.342	0.0434881216012472	RPS6KA3	CD14_vexas-mds
5.07648605762416e-07	-1.57428332797905	0.321	0.48	0.012213517806038	RNF181	CD14_vexas-mds
4.90816359691547e-09	-1.57603312305321	0.46	0.628	0.000118085507978189	CHMP4B	CD14_vexas-mds
6.26914955935827e-36	-1.57757275161063	0.423	0.145	1.50829469248601e-31	SH3BP5	CD14_vexas-mds
1.88896320160651e-06	-1.57934218513266	0.358	0.518	0.0454465656674511	H2AFV	CD14_vexas-mds
2.58914298580724e-14	-1.58105545250495	0.288	0.524	6.22921910955365e-10	RAB32	CD14_vexas-mds
4.2948414620278e-21	-1.58535229932468	0.153	0.451	1.03329590734927e-16	HNMT	CD14_vexas-mds
8.29681608856053e-13	-1.59552281483656	0.146	0.356	1.99613098274678e-08	PDLIM5	CD14_vexas-mds
7.8760136720388e-10	-1.60066603960416	0.241	0.428	1.89489012935581e-05	EMC10	CD14_vexas-mds
7.56170699314272e-15	-1.60118723958752	0.182	0.412	1.81927108548021e-10	SETX	CD14_vexas-mds
6.17276872193078e-20	-1.61892012864646	0.131	0.409	1.48510642680933e-15	ZDHHC7	CD14_vexas-mds
1.49834015644641e-12	-1.61908095563279	0.277	0.489	3.60485658239441e-08	H2AFZ	CD14_vexas-mds
2.87800173446321e-13	-1.62215724855692	0.526	0.729	6.92418437294505e-09	PAIP2	CD14_vexas-mds
2.42157156295015e-10	-1.63447993298103	0.23	0.407	5.82605902330177e-06	SYK	CD14_vexas-mds
1.65426220809295e-07	-1.63598402613331	0.215	0.363	0.00397998944645083	DDX52	CD14_vexas-mds
5.01871060972242e-14	-1.63638338512599	0.19	0.424	1.20745158559312e-09	PRAM1	CD14_vexas-mds
7.08182533885493e-10	-1.63928534897664	0.27	0.457	1.70381635827511e-05	MYCBP2	CD14_vexas-mds
9.50179844543314e-14	-1.64123405297201	0.179	0.418	2.28603768798676e-09	AC253572.2	CD14_vexas-mds
8.79705862956954e-09	-1.64779918572309	0.208	0.375	0.000211648433568813	HECTD1	CD14_vexas-mds
5.45676419477766e-15	-1.6515643691282	0.237	0.482	1.31284289762156e-10	ITGA4	CD14_vexas-mds
2.04664878281454e-06	-1.65827592578199	0.299	0.442	0.049240323065735	ANKHD1	CD14_vexas-mds
2.78557701588686e-10	-1.6583743907496	0.274	0.463	6.70181974252219e-06	PCF11	CD14_vexas-mds
1.18467192720172e-06	-1.65856677985995	0.453	0.627	0.0285020218965462	CANX	CD14_vexas-mds
1.67664031656232e-16	-1.66167206864744	0.42	0.678	4.0338289376173e-12	PPT1	CD14_vexas-mds
1.02047093752046e-14	-1.67678198910269	0.23	0.469	2.45515102858046e-10	C16orf87	CD14_vexas-mds
3.28979399268206e-18	-1.68120334903171	0.215	0.481	7.91491536699377e-14	YTHDF2	CD14_vexas-mds
8.82713823609502e-08	-1.68574173731912	0.321	0.483	0.0021237211882221	UHMK1	CD14_vexas-mds
1.63224900856679e-15	-1.68628814640122	0.172	0.413	3.92702788971083e-11	PECAM1	CD14_vexas-mds
4.43944576616945e-08	-1.68838368951135	0.401	0.58	0.00106808625688271	PTEN	CD14_vexas-mds
2.87840631770697e-12	-1.71392126860617	0.507	0.685	6.92515775977119e-08	WTAP	CD14_vexas-mds
3.04447359246808e-08	-1.7284061740048	0.456	0.621	0.000732469901611896	SERBP1	CD14_vexas-mds
7.44312582756963e-11	-1.7351215887914	0.307	0.491	1.79074164285498e-06	HLA-F	CD14_vexas-mds
4.13098944724788e-09	-1.73703766767789	0.208	0.377	9.93874751113368e-05	KPNB1	CD14_vexas-mds
6.49596562140774e-10	-1.74202123165262	0.299	0.466	1.56286436885449e-05	RC3H1	CD14_vexas-mds
7.47711254657874e-12	-1.74389553780782	0.237	0.438	1.79891850758138e-07	UBXN7	CD14_vexas-mds
1.29232130675267e-13	-1.75426590860475	0.182	0.413	3.10919583191625e-09	CACUL1	CD14_vexas-mds
4.11568524168409e-10	-1.7578442074288	0.245	0.428	9.90192712296775e-06	CCT8	CD14_vexas-mds
5.81892560494108e-12	-1.7677236801603	0.193	0.399	1.39997531129277e-07	DOCK8	CD14_vexas-mds
8.98286287283678e-11	-1.76895919573466	0.212	0.414	2.1611869785758e-06	TNFSF13	CD14_vexas-mds
5.59823383019855e-08	-1.76902964449669	0.31	0.486	0.00134687907720747	DNAJB14	CD14_vexas-mds
1.66638964153777e-15	-1.77122011786814	0.164	0.407	4.00916683857571e-11	SNHG32	CD14_vexas-mds
7.58393564957217e-15	-1.7737709381341	0.223	0.449	1.82461907793057e-10	ZMYM2	CD14_vexas-mds
1.80315220990819e-12	-1.77580395544705	0.336	0.561	4.33820390181811e-08	NDUFC2	CD14_vexas-mds
5.54581166317536e-15	-1.79019067229712	0.226	0.46	1.33426682804336e-10	ARID4A	CD14_vexas-mds
2.7787341088503e-09	-1.79711919651818	0.204	0.378	6.68535639248294e-05	SAMD8	CD14_vexas-mds
4.33196185403099e-08	-1.80331727189598	0.394	0.58	0.00104222670246131	HCLS1	CD14_vexas-mds
2.6796232874618e-08	-1.80558519768617	0.237	0.397	0.000644690566730434	TTC3	CD14_vexas-mds
1.15520506262364e-09	-1.80626396544618	0.292	0.473	2.77930786016621e-05	SPPL2A	CD14_vexas-mds
1.85973378890153e-10	-1.81826402896005	0.245	0.432	4.47433352271819e-06	ING3	CD14_vexas-mds
4.85298771536015e-12	-1.82214847816027	0.226	0.443	1.1675803144385e-07	KANSL1	CD14_vexas-mds
1.19785452074494e-09	-1.82252727642539	0.139	0.312	2.88191819146024e-05	DDHD1	CD14_vexas-mds
3.13985192887055e-17	-1.82777999793307	0.124	0.378	7.55416975566967e-13	RUFY3	CD14_vexas-mds
4.60311476113962e-14	-1.83568426237486	0.157	0.377	1.10746338038258e-09	GIT2	CD14_vexas-mds
1.25549420838673e-10	-1.8357763092489	0.489	0.676	3.02059351595764e-06	TAX1BP1	CD14_vexas-mds
5.08834832895184e-08	-1.84472815402617	0.423	0.592	0.00122420572446252	TMEM50A	CD14_vexas-mds
6.29705598718744e-14	-1.85118096805931	0.372	0.589	1.51500869995743e-09	SERTAD2	CD14_vexas-mds
5.32413932509707e-09	-1.85935072836255	0.266	0.439	0.00012809346802251	BAG1	CD14_vexas-mds
3.65881944842164e-11	-1.86921534564882	0.215	0.414	8.80275371095763e-07	CDK12	CD14_vexas-mds
1.66725484162315e-17	-1.86928617332982	0.062	0.302	4.01124842346114e-13	VCL	CD14_vexas-mds
5.64350538470005e-16	-1.87119793094242	0.179	0.42	1.35777096050498e-11	DEDD2	CD14_vexas-mds
1.26398012315323e-07	-1.87540856396717	0.38	0.539	0.00304100977829435	KRT10	CD14_vexas-mds
9.17871837413478e-08	-1.87691946321092	0.248	0.401	0.00220830785363309	SETD2	CD14_vexas-mds
7.53547246833599e-08	-1.87980580059447	0.427	0.591	0.00181295932115696	KLF13	CD14_vexas-mds
7.35169510197498e-11	-1.88581933433992	0.434	0.634	1.76874432458416e-06	UQCR10	CD14_vexas-mds
2.0748505528332e-06	-1.88982843580902	0.464	0.596	0.049918829450614	RBM8A	CD14_vexas-mds
8.0488540307161e-07	-1.89248297001398	0.387	0.521	0.0193647379124999	CDC42SE2	CD14_vexas-mds
4.68904667080337e-09	-1.89354668921801	0.38	0.554	0.000112813773852858	NDUFB10	CD14_vexas-mds
7.64986932401571e-14	-1.89495291393661	0.263	0.49	1.84048206066494e-09	NECAP1	CD14_vexas-mds
3.01992366766904e-12	-1.8955416331774	0.186	0.396	7.26563435204494e-08	TARDBP	CD14_vexas-mds
1.13106609260741e-08	-1.89759473995375	0.474	0.651	0.000272123191220418	HNRNPD	CD14_vexas-mds
6.39534212155233e-12	-1.89768695053544	0.31	0.514	1.53865536102428e-07	ANP32A	CD14_vexas-mds
1.25240299033603e-08	-1.90008126105433	0.339	0.501	0.000301315635444947	WBP11	CD14_vexas-mds
4.51699176137476e-12	-1.91161321591312	0.332	0.536	1.08674304786915e-07	RAB14	CD14_vexas-mds
2.10083856911548e-12	-1.93000615463439	0.219	0.441	5.05440751343494e-08	CERT1	CD14_vexas-mds
2.12578662286089e-14	-1.93256990906609	0.139	0.365	5.11443003594101e-10	CXXC5	CD14_vexas-mds
3.52591279370669e-11	-1.93398911940412	0.175	0.371	8.48299359037892e-07	NSD1	CD14_vexas-mds
1.32710500507835e-14	-1.9457241306754	0.416	0.656	3.192881931718e-10	CAPNS1	CD14_vexas-mds
1.98520665514061e-08	-1.94590991227205	0.259	0.426	0.00047762086916028	STK10	CD14_vexas-mds
7.73350834989237e-17	-1.94959530264392	0.427	0.669	1.86060477390061e-12	CALM2	CD14_vexas-mds
3.22376176316105e-12	-1.94960158750348	0.197	0.411	7.75604842598916e-08	SPEN	CD14_vexas-mds
3.62633954471702e-13	-1.95417343804929	0.266	0.492	8.72461031063468e-09	PGAM1	CD14_vexas-mds
1.28014734473515e-07	-1.95596082237194	0.318	0.475	0.00307990649669829	PUM1	CD14_vexas-mds
6.1650197719797e-10	-1.95618642310421	0.321	0.508	1.4832421069406e-05	WASF2	CD14_vexas-mds
8.08034656026024e-08	-1.96251529552827	0.431	0.609	0.00194405057893301	C15orf39	CD14_vexas-mds
3.0578319210713e-09	-1.96547364591286	0.347	0.512	7.35683781890544e-05	NIPBL	CD14_vexas-mds
8.46052674651511e-11	-1.96844001528409	0.285	0.478	2.03551812994407e-06	HNRNPR	CD14_vexas-mds
1.93485252703613e-06	-1.97573995708809	0.493	0.615	0.0465506169479622	RAB2A	CD14_vexas-mds
1.68053663794347e-08	-1.97867982419447	0.646	0.849	0.000404320309722819	RAC1	CD14_vexas-mds
3.21076140936433e-13	-1.991980847894	0.442	0.648	7.72477087478964e-09	ERP29	CD14_vexas-mds
2.95727121903645e-11	-1.99502185290435	0.263	0.457	7.11489882587979e-07	CMTM3	CD14_vexas-mds
1.25394934020982e-12	-1.9962954451371	0.405	0.601	3.01687671761082e-08	C6orf62	CD14_vexas-mds
2.97261318389595e-11	-1.99971658220571	0.172	0.369	7.15181005913526e-07	DR1	CD14_vexas-mds
1.53900539064816e-06	-2.00603758198132	0.493	0.65	0.0370269306936041	CAPZB	CD14_vexas-mds
6.35332960250177e-08	-2.00674137231042	0.328	0.469	0.0015285475690659	WDR82	CD14_vexas-mds
4.03074986169341e-09	-2.00973741062347	0.387	0.575	9.69758109224818e-05	MAP2K3	CD14_vexas-mds
3.74964808985427e-10	-2.01288150739286	0.245	0.439	9.02127833938038e-06	REEP5	CD14_vexas-mds
3.91907612579823e-10	-2.01771292993094	0.274	0.461	9.42890525105795e-06	BOD1L1	CD14_vexas-mds
4.40170635827342e-12	-2.02211234975384	0.234	0.44	1.059006532737e-07	NEMF	CD14_vexas-mds
6.52705870332104e-16	-2.02390829714903	0.219	0.457	1.57034505343201e-11	RHOQ	CD14_vexas-mds
1.20459912505326e-08	-2.02638759216785	0.117	0.272	0.000289814503496565	NT5C3A	CD14_vexas-mds
1.13727603123657e-09	-2.03369121088376	0.299	0.479	2.73617240355206e-05	KRR1	CD14_vexas-mds
3.36091357695619e-11	-2.0404493315614	0.292	0.499	8.0860219747989e-07	EHBP1L1	CD14_vexas-mds
1.22816774991048e-13	-2.04710844748049	0.208	0.436	2.95484878950962e-09	TM9SF2	CD14_vexas-mds
3.73535792992971e-08	-2.05062856017095	0.401	0.572	0.000898689764361789	COX7A2L	CD14_vexas-mds
2.68294275563487e-09	-2.06434922803854	0.226	0.397	6.45489197578193e-05	SMARCE1	CD14_vexas-mds
2.37770133176042e-12	-2.06670072291982	0.449	0.642	5.72051163408239e-08	SF3B5	CD14_vexas-mds
1.01144804407322e-09	-2.07492599978229	0.372	0.568	2.43344284923576e-05	HSPA9	CD14_vexas-mds
1.55204350186361e-23	-2.07803870613647	0.339	0.646	3.73406146113367e-19	CNPY3	CD14_vexas-mds
9.15553031409247e-11	-2.0862763185373	0.361	0.551	2.20272903826751e-06	NDUFA2	CD14_vexas-mds
5.89320119079996e-14	-2.08684847655226	0.157	0.376	1.41784527449456e-09	PLXNB2	CD14_vexas-mds
1.1278328990779e-24	-2.08724009570908	0.245	0.566	2.71345317189152e-20	SCPEP1	CD14_vexas-mds
2.81064269969786e-20	-2.09057800326196	0.186	0.478	6.76212527120308e-16	WDFY1	CD14_vexas-mds
1.63261453197843e-08	-2.09711881163108	0.245	0.405	0.000392790730248689	DYNC1LI2	CD14_vexas-mds
9.53872363323903e-09	-2.10169177968533	0.456	0.622	0.000229492151892098	SCAND1	CD14_vexas-mds
1.68540432555971e-11	-2.10329688291195	0.387	0.584	4.05491426686411e-07	HNRNPL	CD14_vexas-mds
2.83735264057103e-08	-2.12066598636048	0.489	0.634	0.000682638671794984	RBBP6	CD14_vexas-mds
4.47394864226194e-21	-2.12775184885534	0.285	0.57	1.0763873038418e-16	LYPLA1	CD14_vexas-mds
1.54909476397097e-08	-2.12815689505334	0.336	0.507	0.000372696709263775	PTBP1	CD14_vexas-mds
9.43755251743246e-11	-2.13462737911884	0.186	0.372	2.27058076016907e-06	ASH1L	CD14_vexas-mds
2.00548462758017e-06	-2.13516021471763	0.558	0.671	0.0482499546549513	CYLD	CD14_vexas-mds
2.3942099498142e-17	-2.13685578438749	0.464	0.667	5.76022971825799e-13	STK4	CD14_vexas-mds
3.88489906881635e-09	-2.13688160299071	0.588	0.73	9.34667866966525e-05	LAMTOR4	CD14_vexas-mds
6.65569672021274e-15	-2.14213717436625	0.23	0.466	1.60129407391598e-10	PTAR1	CD14_vexas-mds
6.20710305174139e-15	-2.14529237830079	0.314	0.551	1.49336692321846e-10	SNX10	CD14_vexas-mds
7.32465459461905e-16	-2.14710159699805	0.307	0.534	1.7622386489194e-11	ZFP91	CD14_vexas-mds
2.26480219714505e-09	-2.15067328847997	0.135	0.304	5.44888760611128e-05	MAT2A	CD14_vexas-mds
2.20500707585924e-12	-2.16219757773378	0.255	0.48	5.30502652380975e-08	CLEC12A	CD14_vexas-mds
6.20769562587058e-14	-2.16263885676176	0.226	0.463	1.4935094906282e-09	PIAS1	CD14_vexas-mds
4.8629654046133e-13	-2.1739838956055	0.095	0.295	1.16998084669591e-08	CITED4	CD14_vexas-mds
3.09462521694627e-15	-2.17512740138998	0.288	0.543	7.44535880945104e-11	LRP1	CD14_vexas-mds
1.07505658678882e-20	-2.18669802562021	0.328	0.639	2.58647864215522e-16	CD36	CD14_vexas-mds
1.04167160842006e-09	-2.1884464280029	0.266	0.452	2.50615772269781e-05	DHX9	CD14_vexas-mds
3.6463559167384e-15	-2.19091938628258	0.193	0.433	8.77276770008091e-11	ANKRD44	CD14_vexas-mds
1.53081731258493e-24	-2.19110618346197	0.212	0.525	3.68299337234808e-20	LASP1	CD14_vexas-mds
2.37426511039772e-11	-2.19927337713845	0.245	0.435	5.71224442910587e-07	UTRN	CD14_vexas-mds
3.44418462722329e-13	-2.20010719645025	0.15	0.366	8.2863637946365e-09	PIK3AP1	CD14_vexas-mds
6.68073734328947e-07	-2.20121236902121	0.168	0.308	0.0160731859742201	AKAP9	CD14_vexas-mds
9.74854416952803e-09	-2.20712719337194	0.602	0.743	0.000234540224174675	HNRNPM	CD14_vexas-mds
7.56813634300103e-12	-2.21194987801321	0.241	0.455	1.82081792276262e-07	TAOK3	CD14_vexas-mds
1.58666228387107e-07	-2.2239878207706	0.237	0.388	0.00381735078876541	RSF1	CD14_vexas-mds
1.01213613325214e-10	-2.22475019478277	0.31	0.509	2.43509832299133e-06	ZFAND6	CD14_vexas-mds
2.05803418646731e-11	-2.23423376593416	0.489	0.692	4.95142444922171e-07	SRSF10	CD14_vexas-mds
9.16549719198941e-15	-2.24218920921878	0.172	0.399	2.20512696942073e-10	YPEL2	CD14_vexas-mds
2.96073401712365e-09	-2.250259668173	0.42	0.577	7.12322997179779e-05	ELF2	CD14_vexas-mds
4.31486956526903e-12	-2.25720523150462	0.234	0.44	1.03811446870808e-07	MED23	CD14_vexas-mds
3.69406665775174e-10	-2.26093622706401	0.661	0.783	8.88755497188491e-06	TAGLN2	CD14_vexas-mds
1.25185042766773e-15	-2.30052451216089	0.818	0.925	3.0118269439258e-11	BTF3	CD14_vexas-mds
9.16967423895059e-11	-2.30577987037681	0.657	0.82	2.20613192514912e-06	GMFG	CD14_vexas-mds
1.3324033206308e-06	-2.30704843862622	0.31	0.463	0.0320562914910564	CCT4	CD14_vexas-mds
1.64329041506183e-11	-2.30922294684644	0.401	0.624	3.95359240959725e-07	GLIPR1	CD14_vexas-mds
6.6103724482584e-14	-2.31128722149267	0.281	0.504	1.59038950732649e-09	KLF11	CD14_vexas-mds
5.46544313294178e-09	-2.31330024013278	0.456	0.617	0.000131493096335446	SPCS1	CD14_vexas-mds
2.55495826276072e-11	-2.31360962398717	0.164	0.357	6.14697408437601e-07	CHD8	CD14_vexas-mds
1.55196125732482e-13	-2.3225330811091	0.409	0.615	3.73386358899778e-09	KIF5B	CD14_vexas-mds
2.23535022069051e-12	-2.325624586116	0.285	0.489	5.37802909595929e-08	TMEM170B	CD14_vexas-mds
7.79921883801368e-14	-2.33845410790262	0.321	0.551	1.87641406023771e-09	ZNF385A	CD14_vexas-mds
9.98598425392105e-10	-2.35325832866455	0.562	0.716	2.40252795165087e-05	TOMM20	CD14_vexas-mds
2.81291594808511e-15	-2.37097890322539	0.318	0.556	6.76759447949796e-11	CRTAP	CD14_vexas-mds
1.42446393224902e-13	-2.38698794617712	0.339	0.539	3.42711777459791e-09	PSMG2	CD14_vexas-mds
9.06310123148188e-11	-2.38912547470482	0.427	0.603	2.18049152528223e-06	U2SURP	CD14_vexas-mds
4.0799664855767e-10	-2.42214666944296	0.35	0.538	9.81599136764899e-06	NONO	CD14_vexas-mds
1.49560005002227e-12	-2.42429704383736	0.339	0.548	3.59826416034857e-08	RAD23B	CD14_vexas-mds
9.76428154978921e-19	-2.42788620241647	0.511	0.756	2.34918849806378e-14	RNF130	CD14_vexas-mds
2.1677246044267e-11	-2.4395695096676	0.277	0.493	5.21532862579019e-07	CBX6	CD14_vexas-mds
8.01625491478986e-16	-2.4466241823685	0.299	0.552	1.92863076994929e-11	PPP1CA	CD14_vexas-mds
4.59449587055212e-13	-2.45176382129214	0.511	0.711	1.10538976149613e-08	RHOG	CD14_vexas-mds
2.95037713441969e-07	-2.45967162559358	0.307	0.464	0.00709831234770034	FNBP4	CD14_vexas-mds
5.1795870608692e-13	-2.46127842026695	0.588	0.791	1.24615685097452e-08	UQCRH	CD14_vexas-mds
2.10867844625539e-15	-2.47099774116736	0.464	0.679	5.07326947384584e-11	QKI	CD14_vexas-mds
3.51481639297418e-26	-2.4719119388202	0.763	0.975	8.45629675985659e-22	TYROBP	CD14_vexas-mds
3.81707695891733e-19	-2.51621679686774	0.409	0.649	9.18350545545921e-15	TGOLN2	CD14_vexas-mds
1.88304004225613e-14	-2.51933242836789	0.321	0.547	4.53040603766402e-10	HELZ	CD14_vexas-mds
1.18536035984725e-09	-2.5230420244113	0.274	0.448	2.8518584897565e-05	KAT6B	CD14_vexas-mds
4.52555505911245e-18	-2.52890754816984	0.354	0.607	1.08880329167187e-13	GRK2	CD14_vexas-mds
1.89481401306028e-19	-2.53015577483907	0.31	0.618	4.55873303402172e-15	TPP1	CD14_vexas-mds
2.94546526029817e-09	-2.53777167705489	0.365	0.52	7.08649486975137e-05	KMT2C	CD14_vexas-mds
1.28356849085425e-18	-2.53878418237173	0.237	0.505	3.08813743214623e-14	HMGN3	CD14_vexas-mds
1.74738831124756e-06	-2.53909805323024	0.307	0.439	0.0420404153803051	BIRC6	CD14_vexas-mds
4.42222450874528e-09	-2.54007984929544	0.31	0.49	0.000106394299455903	ICAM3	CD14_vexas-mds
8.24751291766791e-22	-2.54918445242203	0.303	0.584	1.98426913286172e-17	SP3	CD14_vexas-mds
7.11089482464116e-13	-2.54968419732488	0.354	0.575	1.71081018586042e-08	RAD21	CD14_vexas-mds
2.32739803375088e-12	-2.56663128563563	0.701	0.862	5.59948692940123e-08	ATP5ME	CD14_vexas-mds
2.34843247397994e-18	-2.58140166330922	0.599	0.843	5.65009368914835e-14	ARPC1B	CD14_vexas-mds
5.61418406587946e-07	-2.59185739467493	0.328	0.477	0.0135071654440994	DOCK2	CD14_vexas-mds
8.69940352033137e-09	-2.60367471214182	0.164	0.333	0.000209298949295652	POLR2A	CD14_vexas-mds
8.05084497256717e-12	-2.60522903861214	0.445	0.634	1.93695279194994e-07	PSMA2	CD14_vexas-mds
1.15593399165942e-08	-2.61429481742009	0.288	0.451	0.00027810615905334	RBBP4	CD14_vexas-mds
1.15581919005249e-11	-2.61593213232099	0.434	0.634	2.78078538934729e-07	CBX3	CD14_vexas-mds
7.45600103120541e-10	-2.62226097618952	0.241	0.422	1.79383928809771e-05	DIAPH1	CD14_vexas-mds
1.81617411973383e-30	-2.62405040790041	0.113	0.482	4.36953331466763e-26	LRRC25	CD14_vexas-mds
2.00323063704948e-13	-2.62767753606146	0.248	0.479	4.81957258967735e-09	HACD4	CD14_vexas-mds
2.90700750063963e-08	-2.62884891318068	0.405	0.586	0.000699396934578888	PRPF40A	CD14_vexas-mds
1.17985458487774e-08	-2.63837151620781	0.434	0.577	0.000283861214575736	TLE4	CD14_vexas-mds
5.47984930561775e-10	-2.64012306053479	0.387	0.569	1.31839694443857e-05	TNFRSF1B	CD14_vexas-mds
1.0647762107028e-11	-2.65308829747641	0.223	0.428	2.56174508532987e-07	ADA2	CD14_vexas-mds
1.15305333083902e-11	-2.68189835803258	0.161	0.362	2.77413100866559e-07	MEF2C	CD14_vexas-mds
3.42467119222497e-16	-2.68778399774673	0.31	0.561	8.23941642137405e-12	MRPL54	CD14_vexas-mds
7.85173010346383e-13	-2.68834117146631	0.314	0.517	1.88904774559236e-08	ATP5F1A	CD14_vexas-mds
2.0526036737546e-16	-2.69767931136029	0.416	0.656	4.9383591786862e-12	WDR83OS	CD14_vexas-mds
2.77238529889875e-14	-2.69826333113077	0.307	0.546	6.6700817906205e-10	CWC15	CD14_vexas-mds
3.90373064029366e-12	-2.70292372885056	0.365	0.569	9.3919855474825e-08	PTBP3	CD14_vexas-mds
2.13238380084575e-11	-2.70383178732415	0.252	0.442	5.13030218645479e-07	LPP	CD14_vexas-mds
3.20147106120378e-10	-2.70825180153964	0.387	0.582	7.70241922615018e-06	CFP	CD14_vexas-mds
1.96968663750841e-21	-2.73211341982228	0.299	0.578	4.73886908118148e-17	PPTC7	CD14_vexas-mds
1.94471364885305e-21	-2.74685485145521	0.672	0.862	4.67878656777555e-17	PSME1	CD14_vexas-mds
1.13968644641707e-06	-2.76962416448701	0.453	0.615	0.0274197162143484	APRT	CD14_vexas-mds
1.92160121302712e-23	-2.78391783317824	0.204	0.524	4.62318035842194e-19	SLC7A7	CD14_vexas-mds
2.020443518749e-08	-2.79040827693368	0.099	0.256	0.000486098506175821	CCDC50	CD14_vexas-mds
1.44414074737333e-08	-2.8315370523378	0.237	0.418	0.000347445822410551	AOAH	CD14_vexas-mds
1.42240384384186e-21	-2.86314777688319	0.307	0.596	3.42216140789914e-17	SH2B3	CD14_vexas-mds
1.21956922211413e-23	-2.87614676016568	0.591	0.82	2.93416159148438e-19	SUMO2	CD14_vexas-mds
6.39846362831066e-07	-2.87895150410225	0.869	0.932	0.0153940636433526	SUB1	CD14_vexas-mds
9.69984967083674e-21	-2.88732358280151	0.496	0.72	2.33368683230661e-16	EIF3F	CD14_vexas-mds
2.6865219456161e-15	-2.88886853150413	0.285	0.515	6.46350314895778e-11	VPS13C	CD14_vexas-mds
6.99959827372055e-07	-2.89929400026663	0.42	0.589	0.0168403334867443	B4GALT1	CD14_vexas-mds
8.25552405137294e-23	-2.91634933859788	0.288	0.582	1.98619653151982e-18	FAR1	CD14_vexas-mds
6.07473410540837e-08	-2.92858975455668	0.449	0.625	0.0014615202784202	ATP5F1B	CD14_vexas-mds
2.9956496117396e-26	-2.94614696923635	0.343	0.657	7.2072334008843e-22	SLC25A36	CD14_vexas-mds
4.18311220384959e-12	-2.96131857227353	0.372	0.583	1.00641496512417e-07	BACH1	CD14_vexas-mds
2.57133224171255e-12	-2.96365233244079	0.314	0.519	6.18636824033621e-08	GLTP	CD14_vexas-mds
1.30284685279112e-19	-2.96374516663191	0.31	0.593	3.13451924313016e-15	ZNF106	CD14_vexas-mds
2.28311765897995e-08	-2.96452436025114	0.566	0.704	0.000549295277573986	PAPOLA	CD14_vexas-mds
4.91937802867931e-14	-2.96707208885235	0.442	0.662	1.18355315991996e-09	MNDA	CD14_vexas-mds
7.01255018009675e-13	-2.96991174984995	0.223	0.441	1.68714944782948e-08	GOLGA4	CD14_vexas-mds
1.7010859860006e-10	-3.00202609339204	0.179	0.364	4.09264277371884e-06	CCNT2	CD14_vexas-mds
3.04856848263288e-22	-3.01655134674658	0.445	0.712	7.33455091236643e-18	C4orf48	CD14_vexas-mds
1.42643506204257e-18	-3.02891545987818	0.372	0.626	3.43186011576822e-14	FAM91A1	CD14_vexas-mds
3.49345048669642e-15	-3.03010025213702	0.179	0.424	8.40489252594291e-11	CHD4	CD14_vexas-mds
2.55582383877292e-17	-3.03049524863622	0.343	0.589	6.14905657370377e-13	RTN3	CD14_vexas-mds
7.82751691780003e-18	-3.04161148123144	0.54	0.746	1.88322229525351e-13	EIF3H	CD14_vexas-mds
1.47596134469547e-07	-3.07221647966552	0.354	0.501	0.00355101539920284	SNX6	CD14_vexas-mds
9.18782277809371e-14	-3.07806794333962	0.318	0.536	2.21049828218157e-09	DMXL2	CD14_vexas-mds
2.7139237103174e-10	-3.11612074584445	0.544	0.723	6.52942905465262e-06	TLE3	CD14_vexas-mds
5.27775825328803e-15	-3.12541298769408	0.431	0.658	1.26977585815857e-10	RSL1D1	CD14_vexas-mds
4.02413980221072e-24	-3.1277123638053	0.208	0.525	9.68167795013877e-20	HP1BP3	CD14_vexas-mds
8.28578313793375e-15	-3.14443758457802	0.212	0.439	1.99347656515548e-10	PAFAH1B2	CD14_vexas-mds
1.11984459107692e-09	-3.14443852994915	0.099	0.261	2.69423410167196e-05	PTCH2	CD14_vexas-mds
1.97550838822621e-09	-3.16907920701235	0.894	0.94	4.75287563123343e-05	RPL10A	CD14_vexas-mds
1.86314080130353e-24	-3.16928937744809	0.109	0.429	4.48253045385616e-20	POU2F2	CD14_vexas-mds
2.20471787978744e-13	-3.18611012629063	0.307	0.527	5.30433074698061e-09	PLXDC2	CD14_vexas-mds
1.27160677955075e-13	-3.22470909765202	0.449	0.708	3.05935875092115e-09	MS4A6A	CD14_vexas-mds
3.54674520044661e-12	-3.23531765733785	0.248	0.464	8.53311427775449e-08	IK	CD14_vexas-mds
1.95656174951721e-08	-3.24648868128484	0.489	0.64	0.000470729191316346	EWSR1	CD14_vexas-mds
1.05984430605502e-18	-3.2568019136913	0.285	0.549	2.54987941593777e-14	BAZ2A	CD14_vexas-mds
2.39031056076453e-12	-3.25937207182033	0.281	0.499	5.75084817814338e-08	ARID1B	CD14_vexas-mds
1.01752200708332e-11	-3.27447852592138	0.405	0.607	2.44805619684177e-07	DNAJA1	CD14_vexas-mds
4.66627568233915e-17	-3.29644250021842	0.416	0.657	1.12265926641398e-12	HNRNPH3	CD14_vexas-mds
1.82532410554652e-25	-3.33738353868712	0.263	0.581	4.39154726553437e-21	BRD2	CD14_vexas-mds
9.32675701078887e-21	-3.3410153922286	0.493	0.75	2.24392446922569e-16	EIF2S3	CD14_vexas-mds
2.81869416168404e-14	-3.3507570242549	0.299	0.527	6.78149628359564e-10	ATG3	CD14_vexas-mds
5.5625477554054e-09	-3.3551690009332	0.675	0.814	0.000133829336447298	ATP6V1G1	CD14_vexas-mds
1.31549060167934e-23	-3.35850644914093	0.547	0.792	3.16493883858031e-19	SF3B1	CD14_vexas-mds
2.50613700609951e-11	-3.37319088472884	0.478	0.686	6.02951502297482e-07	CTSZ	CD14_vexas-mds
8.25434993139072e-11	-3.39447892337715	0.471	0.685	1.98591404999329e-06	PKM	CD14_vexas-mds
2.51939740875094e-25	-3.42510481148034	0.438	0.746	6.06141822571388e-21	SNX3	CD14_vexas-mds
1.27504317645483e-12	-3.45617914108175	0.518	0.705	3.06762637823268e-08	TRIR	CD14_vexas-mds
1.50826582208724e-18	-3.46479630822598	0.602	0.846	3.62873674135968e-14	CLEC7A	CD14_vexas-mds
2.43247213444268e-17	-3.48937627931778	0.237	0.497	5.85228470825565e-13	TRIM38	CD14_vexas-mds
2.44730179577188e-17	-3.49360227627577	0.456	0.679	5.88796339044758e-13	SF3B6	CD14_vexas-mds
2.01361912685388e-16	-3.51433830280811	0.376	0.617	4.84456625729776e-12	RBM5	CD14_vexas-mds
2.78930680844647e-23	-3.53455422951507	0.336	0.629	6.71079325044137e-19	FBXL5	CD14_vexas-mds
3.88392780816936e-14	-3.5516483770938	0.318	0.148	9.34434191367467e-10	OASL	CD14_vexas-mds
1.969776946022e-11	-3.56320534219035	0.515	0.709	4.73908635443433e-07	SCAF11	CD14_vexas-mds
1.71922889660034e-09	-3.56880242366177	0.332	0.517	4.13629280233076e-05	HSPA8	CD14_vexas-mds
7.97807919559212e-20	-3.57155906281208	0.007	0.251	1.91944607366751e-15	PDK4	CD14_vexas-mds
1.14131356845729e-07	-3.60226854661794	0.245	0.404	0.0027458863143514	IGBP1	CD14_vexas-mds
9.52343189310552e-16	-3.60678855400869	0.431	0.658	2.29124247916226e-11	SQSTM1	CD14_vexas-mds
1.11099727859821e-38	-3.61945017692436	0.376	0.749	2.67294835257944e-34	NUFIP2	CD14_vexas-mds
7.36850332215207e-19	-3.66152995598972	0.387	0.641	1.77278821427657e-14	YY1	CD14_vexas-mds
4.0353326067863e-25	-3.66241827164449	0.339	0.649	9.70860671866717e-21	HSD17B11	CD14_vexas-mds
4.78434178295602e-20	-3.67464116600816	0.442	0.728	1.15106478956139e-15	SLC25A5	CD14_vexas-mds
1.46608224349043e-15	-3.6769321028411	0.412	0.625	3.52724726961363e-11	WDR26	CD14_vexas-mds
1.45887324348641e-14	-3.68853775036971	0.723	0.871	3.50990313650396e-10	HNRNPDL	CD14_vexas-mds
1.24022629267562e-08	-3.70174687707288	0.332	0.496	0.000298386043754828	CNOT2	CD14_vexas-mds
5.50460328601464e-07	-3.71602043804035	0.566	0.691	0.0132435250458226	DEK	CD14_vexas-mds
4.85015978371008e-09	-3.7303250412646	0.328	0.493	0.000116689994236281	PSMA3-AS1	CD14_vexas-mds
8.23146812213156e-21	-3.77743040638559	0.336	0.619	1.98040891550363e-16	ARL6IP5	CD14_vexas-mds
3.31999037865143e-18	-3.80703177028742	0.022	0.255	7.98756485199749e-14	HIST2H2AA4	CD14_vexas-mds
8.52093523386569e-36	-3.82584046959488	0.321	0.687	2.05005180791575e-31	MKRN1	CD14_vexas-mds
1.2334523442034e-20	-3.838816426882	0.712	0.973	2.96756299491897e-16	CST3	CD14_vexas-mds
4.23560666140588e-08	-3.8388197781303	0.978	0.991	0.00101904460666764	RPL11	CD14_vexas-mds
3.70370530874664e-10	-3.84339805801403	0.405	0.567	8.91074460231354e-06	PHIP	CD14_vexas-mds
4.99577833705614e-08	-3.84966907697879	0.398	0.542	0.00120193431011234	DDX39B	CD14_vexas-mds
3.20856643449431e-23	-3.89408290270379	0.741	0.908	7.71948998474985e-19	EIF4A1	CD14_vexas-mds
1.4007931825467e-19	-3.92068700634389	0.449	0.695	3.3701683178891e-15	GAS5	CD14_vexas-mds
5.64485097813621e-36	-3.92232686072968	0.12	0.52	1.35809469682979e-31	HHEX	CD14_vexas-mds
2.52383363374383e-10	-3.92921586644054	0.347	0.54	6.07209133942429e-06	WARS	CD14_vexas-mds
1.29017196888731e-12	-3.94089351414292	0.588	0.758	3.10402473994599e-08	EIF5	CD14_vexas-mds
1.98635598923888e-09	-3.95368425148912	0.208	0.393	4.77897387450981e-05	HLA-DMB	CD14_vexas-mds
1.26244575584697e-20	-4.01390551351466	0.504	0.75	3.03731824399223e-16	MTPN	CD14_vexas-mds
6.24200161433181e-11	-4.03313091982021	0.474	0.675	1.50176316839209e-06	GNB2	CD14_vexas-mds
3.31239699774453e-24	-4.03650299112797	0.241	0.546	7.96929593687356e-20	MAP3K1	CD14_vexas-mds
7.25159242156903e-24	-4.0424829735387	0.511	0.772	1.74466062070529e-19	ARRB2	CD14_vexas-mds
7.14459114997e-21	-4.04669779224203	0.642	0.868	1.71891718477128e-16	CD37	CD14_vexas-mds
1.61823253688571e-24	-4.05822074336032	0.365	0.653	3.89330566049333e-20	DCP2	CD14_vexas-mds
8.21855027845235e-10	-4.06665505559614	0.354	0.537	1.97730101149285e-05	IKZF1	CD14_vexas-mds
1.16650962554298e-09	-4.08478742141376	0.372	0.216	2.80650550809385e-05	DUSP2	CD14_vexas-mds
3.4808080102875e-15	-4.12454345178093	0.325	0.568	8.37447599195069e-11	LRRK2	CD14_vexas-mds
3.98657358586871e-14	-4.14700084259169	0.518	0.733	9.59129739024153e-10	TMBIM6	CD14_vexas-mds
2.31208178308715e-28	-4.15673224466483	0.391	0.689	5.56263756192938e-24	ACAP2	CD14_vexas-mds
7.2757810590484e-42	-4.16974021525245	0.807	0.974	1.75048016499645e-37	GABARAP	CD14_vexas-mds
4.26268182140961e-27	-4.19689548601292	0.836	0.953	1.02555861941294e-22	ITM2B	CD14_vexas-mds
9.1696081654835e-09	-4.20256116658861	0.361	0.563	0.000220611602853368	NRIP1	CD14_vexas-mds
1.07499060900691e-07	-4.2445033243665	0.588	0.718	0.00258631990620972	ARL6IP4	CD14_vexas-mds
1.85318801329271e-23	-4.25186268239634	0.321	0.608	4.45858504118094e-19	NCKAP1L	CD14_vexas-mds
4.96055848437005e-10	-4.28819356792374	0.573	0.748	1.19346076575459e-05	SYF2	CD14_vexas-mds
3.65364076866112e-19	-4.31365728434114	0.664	0.859	8.7902943253218e-15	UQCR11	CD14_vexas-mds
1.57034631399601e-09	-4.31565792186079	0.661	0.778	3.77809619684299e-05	OST4	CD14_vexas-mds
7.02553002774732e-30	-4.33161221806805	0.38	0.722	1.69027226937573e-25	BLOC1S1	CD14_vexas-mds
1.34262528163655e-07	-4.3554533259702	0.416	0.58	0.00323022216508937	REL	CD14_vexas-mds
7.38892440061429e-11	-4.36787706822349	0.347	0.542	1.77770132154379e-06	SH3KBP1	CD14_vexas-mds
1.37732569845042e-20	-4.38592766100823	0.631	0.806	3.31370789790185e-16	ATF4	CD14_vexas-mds
4.41172583071946e-14	-4.46139629181293	0.35	0.583	1.06141711761280e-09	C9orf78	CD14_vexas-mds
3.51766733521499e-09	-4.46631576336832	0.303	0.49	8.46315584179374e-05	POLR2J3	CD14_vexas-mds
1.18566244167119e-22	-4.48257723187432	0.478	0.758	2.85258526841671e-18	CDKN2D	CD14_vexas-mds
9.58164270355067e-12	-4.48299215991017	0.734	0.835	2.30524741804726e-07	SRRM1	CD14_vexas-mds
1.28256733927233e-29	-4.5584164564593	0.197	0.559	3.08572876155531e-25	PIK3CG	CD14_vexas-mds
4.22328701357583e-17	-4.58303753536862	0.467	0.72	1.01608062259621e-12	MIR22HG	CD14_vexas-mds
3.51155573354576e-27	-4.63072992728109	0.412	0.711	8.44845193933775e-23	PPP1R18	CD14_vexas-mds
7.27484141896658e-13	-4.77329237937009	0.544	0.727	1.75025409698917e-08	EIF4A2	CD14_vexas-mds
2.94628024860561e-10	-4.77903728243697	0.383	0.565	7.08845565012024e-06	PNN	CD14_vexas-mds
5.3639342751642e-17	-4.80516823036321	0.489	0.724	1.29050894726175e-12	VASP	CD14_vexas-mds
1.32330561187482e-13	-4.81522684683573	0.343	0.557	3.18374097160963e-09	MBD2	CD14_vexas-mds
2.99268744550274e-07	-4.83256328665706	0.518	0.66	0.00720010672513505	RTN4	CD14_vexas-mds
1.06697633326666e-27	-4.86659881842966	0.398	0.704	2.56703836020626e-23	EP300	CD14_vexas-mds
1.10837003568629e-15	-4.88190242145384	0.288	0.531	2.66662746885764e-11	AP3S1	CD14_vexas-mds
1.47470045397861e-17	-4.94192415454489	0.332	0.592	3.54798182222714e-13	CREBRF	CD14_vexas-mds
6.09593582835295e-18	-4.9752931171675	0.573	0.795	1.46662120094344e-13	POLR2L	CD14_vexas-mds
2.1031422358739e-14	-5.05217769964912	0.328	0.549	5.05994990528902e-10	IL10RA	CD14_vexas-mds
1.94125919616825e-09	-5.061525693078	0.405	0.569	4.67047550006119e-05	STAT1	CD14_vexas-mds
3.15198305746186e-17	-5.08258055980345	0.219	0.479	7.58335603794749e-13	CSK	CD14_vexas-mds
1.86274917383727e-12	-5.10666777447916	0.347	0.547	4.48158823733508e-08	PRPF4B	CD14_vexas-mds
1.02344250370191e-23	-5.1208495883661	0.387	0.689	2.46230031965643e-19	RAB5IF	CD14_vexas-mds
1.53487349093685e-18	-5.19908684849558	0.511	0.757	3.69275213184498e-14	PRR13	CD14_vexas-mds
1.54841003990654e-06	-5.20722629116214	0.672	0.817	0.0372531971501114	CLIC1	CD14_vexas-mds
1.65100697024025e-07	-5.25567448109524	0.529	0.408	0.00397215766970102	SGK1	CD14_vexas-mds
2.17748655507563e-10	-5.26473154772467	0.923	0.975	5.23881490285645e-06	NACA	CD14_vexas-mds
5.34166098147627e-10	-5.28199419503642	0.938	0.988	1.28515021553338e-05	RPL35A	CD14_vexas-mds
5.17611415630457e-20	-5.31802371376626	0.237	0.516	1.24532130486532e-15	LYST	CD14_vexas-mds
1.58663427328716e-18	-5.35505143879987	0.522	0.772	3.81728339810159e-14	CD302	CD14_vexas-mds
1.11806687842965e-15	-5.36383112408896	0.606	0.785	2.6899571028139e-11	ACTR2	CD14_vexas-mds
4.28710034276697e-31	-5.37029681941036	0.241	0.602	1.03143347146631e-26	EVI2A	CD14_vexas-mds
5.97037623681262e-07	-5.39625107879463	0.719	0.805	0.0143641281881475	BCLAF1	CD14_vexas-mds
3.11972934324951e-16	-5.40774350782109	0.442	0.7	7.505756826924e-12	GDI2	CD14_vexas-mds
8.77157294263847e-13	-5.46238494493369	0.343	0.543	2.11035273426939e-08	OGA	CD14_vexas-mds
3.13932841568078e-19	-5.46918669578536	0.325	0.599	7.55291023528639e-15	TLN1	CD14_vexas-mds
2.22358410217281e-11	-5.47436432410073	0.759	0.857	5.34972099141757e-07	SLC25A6	CD14_vexas-mds
1.53607054826572e-10	-5.49488307925382	0.526	0.677	3.69563213207249e-06	KMT2E	CD14_vexas-mds
2.18312313004405e-13	-5.49617995011708	0.401	0.639	5.25237593857299e-09	CPEB4	CD14_vexas-mds
9.80550781327305e-24	-5.49872098543413	0.62	0.874	2.35910712479536e-19	CSTA	CD14_vexas-mds
6.37958664327913e-10	-5.52269944465625	0.296	0.488	1.53486475050653e-05	PARP14	CD14_vexas-mds
3.07858569152312e-09	-5.61275331780793	0.42	0.594	7.40676931523547e-05	NCL	CD14_vexas-mds
4.69204774047675e-14	-5.61820855093822	0.573	0.743	1.1288597658813e-09	CDV3	CD14_vexas-mds
3.72917415368706e-12	-5.73100120804586	0.088	0.285	8.97202009635569e-08	RETN	CD14_vexas-mds
1.92701783976193e-22	-5.7558809003139	0.04	0.329	4.63621222068324e-18	P2RY13	CD14_vexas-mds
7.63141982568587e-16	-5.78822635458913	0.237	0.481	1.83604329586176e-11	MIS18BP1	CD14_vexas-mds
1.12032298911828e-08	-5.8570927159987	0.551	0.69	0.000269538507951968	NOP53	CD14_vexas-mds
1.33240243201641e-23	-5.91346568537278	0.296	0.605	3.20562701118829e-19	LUC7L3	CD14_vexas-mds
2.30891021499663e-13	-5.93006141815521	0.303	0.516	5.55500708626039e-09	RAB8B	CD14_vexas-mds
2.15456458275688e-27	-5.93607774165995	0.544	0.817	5.18366692965478e-23	CORO1A	CD14_vexas-mds
7.28024906495411e-13	-5.93639720984312	0.259	0.479	1.75155512253731e-08	TRIM8	CD14_vexas-mds
1.27447750233453e-22	-6.01666579913585	0.646	0.841	3.06626542286664e-18	DDX3X	CD14_vexas-mds
1.18525310034236e-25	-6.03093379588261	0.442	0.708	2.85160043411369e-21	BNIP3L	CD14_vexas-mds
1.76229275334903e-12	-6.04447094804996	0.69	0.844	4.23990013528243e-08	CSDE1	CD14_vexas-mds
2.33684600588258e-23	-6.11651358479087	0.27	0.585	5.62221780555291e-19	CCDC88A	CD14_vexas-mds
4.59631259119988e-11	-6.14231024588799	0.442	0.65	1.10582684631678e-06	CLEC2B	CD14_vexas-mds
2.78759255927828e-10	-6.17009774110312	0.401	0.578	6.7066689383676e-06	DYNC1H1	CD14_vexas-mds
7.62223858364249e-23	-6.1760796998076	0.255	0.56	1.83383438083855e-18	MGAT1	CD14_vexas-mds
9.48798769866108e-16	-6.18733618164748	0.547	0.739	2.28271496042087e-11	RBM25	CD14_vexas-mds
2.74160100542722e-12	-6.24622382237738	0.442	0.657	6.59601785895735e-08	DBI	CD14_vexas-mds
2.15306980896007e-09	-6.24764948765083	0.339	0.528	5.18007065337704e-05	WSB1	CD14_vexas-mds
1.20055474746793e-31	-6.26092860545217	0.745	0.931	2.88841466693309e-27	DAZAP2	CD14_vexas-mds
1.1869006132486e-15	-6.27172583114555	0.347	0.573	2.85556418541481e-11	PRDM2	CD14_vexas-mds
1.6011219693576e-08	-6.29946028174847	0.631	0.772	0.000385213934607745	MDM4	CD14_vexas-mds
6.30378342389474e-12	-6.30226718080348	0.734	0.952	1.51662725395484e-07	FCN1	CD14_vexas-mds
4.14537310832518e-27	-6.3173347625761	0.474	0.746	9.97335316131954e-23	EIF4B	CD14_vexas-mds
1.55776692608067e-14	-6.32721553839167	0.482	0.685	3.74783144745747e-10	EIF3L	CD14_vexas-mds
8.95368187539225e-10	-6.39024663826441	0.708	0.886	2.15416632240062e-05	GSTP1	CD14_vexas-mds
1.55836928090009e-19	-6.43271082982301	0.544	0.786	3.74928065291754e-15	CAP1	CD14_vexas-mds
2.52316434587277e-08	-6.45608887105956	0.456	0.305	0.000607048109973529	NR4A2	CD14_vexas-mds
3.19124185855646e-13	-6.47319197852313	0.599	0.771	7.67780878750099e-09	SEPTIN7	CD14_vexas-mds
3.39156175869236e-09	-6.49129308953499	0.223	0.406	8.15975843523795e-05	ARHGAP45	CD14_vexas-mds
2.8069959946737e-15	-6.49952457441849	0.796	0.932	6.75335166358544e-11	RHOA	CD14_vexas-mds
4.94751250109895e-16	-6.52384096224214	0.613	0.793	1.1903220326394e-11	YWHAB	CD14_vexas-mds
8.33410070110319e-12	-6.60574006734904	0.438	0.628	2.00510128767842e-07	AAK1	CD14_vexas-mds
4.18720353371617e-25	-6.6347478272395	0.588	0.825	1.00739929817677e-20	SLC25A3	CD14_vexas-mds
3.75900339747553e-14	-6.68814831122805	0.493	0.685	9.04378627398638e-10	WAC	CD14_vexas-mds
1.28101076956257e-22	-6.72420320858791	0.639	0.404	3.0819838104906e-18	FOSB	CD14_vexas-mds
2.31381148518484e-17	-6.72552150614169	0.737	0.929	5.56679905220621e-13	CD74	CD14_vexas-mds
1.69651680494316e-30	-6.73032833181666	0.766	0.921	4.08164978101274e-26	PCBP2	CD14_vexas-mds
4.92966925380503e-10	-6.73452979719843	0.923	0.975	1.18602912577295e-05	RPS25	CD14_vexas-mds
4.36841253030437e-18	-6.74345954846342	0.887	0.973	1.05099637066593e-13	SERF2	CD14_vexas-mds
4.50187290233037e-13	-6.76150269848553	0.084	0.286	1.08310560157166e-08	CES1	CD14_vexas-mds
1.09853371803504e-17	-6.76970221966286	0.763	0.891	2.6429622722205e-13	HNRNPA2B1	CD14_vexas-mds
4.09918519269262e-07	-6.78196542798128	0.715	0.831	0.00986222965509918	EIF3K	CD14_vexas-mds
1.89571113282954e-21	-6.78644158945022	0.62	0.824	4.5608914144746e-17	NAP1L1	CD14_vexas-mds
5.44914175987981e-18	-6.79148855455462	0.653	0.817	1.31100901600948e-13	NSA2	CD14_vexas-mds
1.53698388253466e-06	-6.81366374047371	0.168	0.301	0.0369782952299014	ADM	CD14_vexas-mds
2.13351630573993e-39	-6.84850333040946	0.241	0.646	5.13302687997969e-35	OGFRL1	CD14_vexas-mds
1.05708482986488e-21	-6.87812257973607	0.719	0.902	2.54324039217192e-17	ATP5MPL	CD14_vexas-mds
5.94827799286969e-15	-6.90544918560827	0.142	0.383	1.43109620230452e-10	TCF7L2	CD14_vexas-mds
2.48515106523445e-20	-6.94955497913873	0.65	0.853	5.97902494784757e-16	ARHGDIB	CD14_vexas-mds
7.57185819727853e-13	-7.22444250527648	0.763	0.894	1.82171336368324e-08	HNRNPH1	CD14_vexas-mds
1.31255916200218e-16	-7.22933155549479	0.646	0.856	3.15788608786104e-12	H2AFY	CD14_vexas-mds
1.57937282650045e-26	-7.24138776442543	0.54	0.826	3.79981308327743e-22	CMTM6	CD14_vexas-mds
1.32981921885658e-22	-7.25474853639722	0.489	0.749	3.19941205864705e-18	GRB2	CD14_vexas-mds
2.22765769478634e-08	-7.29217589794139	0.631	0.746	0.000535952164788646	SRRM2	CD14_vexas-mds
5.08485498540259e-19	-7.29560276642945	0.139	0.416	1.22336526093801e-14	SNX18	CD14_vexas-mds
9.88550221388134e-23	-7.4255565664777	0.843	0.91	2.37835297763771e-18	SFPQ	CD14_vexas-mds
3.61995316776549e-15	-7.45026932567318	0.507	0.722	8.70924532632699e-11	USP15	CD14_vexas-mds
1.99152949834305e-09	-7.48981504689389	0.54	0.748	4.79142082006355e-05	CEBPD	CD14_vexas-mds
1.53008255465611e-29	-7.52981821783404	0.496	0.795	3.68122561824714e-25	USP3	CD14_vexas-mds
1.02891470553171e-11	-7.64881070277673	0.719	0.851	2.47546589003874e-07	RPL36AL	CD14_vexas-mds
8.23104084202334e-28	-7.70396834862991	0.361	0.686	1.98030611618239e-23	RSRP1	CD14_vexas-mds
1.43879126251007e-17	-7.74336477406998	0.803	0.926	3.46158789847297e-13	LINC01578	CD14_vexas-mds
7.49108955382291e-24	-7.82235472711245	0.799	0.934	1.80228123575425e-19	ELOB	CD14_vexas-mds
2.06281104651073e-32	-7.83601655169265	0.566	0.835	4.96291709680017e-28	SET	CD14_vexas-mds
6.51173102432516e-12	-7.86056829290385	0.558	0.731	1.56665736714239e-07	ZYX	CD14_vexas-mds
7.00985959185298e-08	-7.96403642108564	0.591	0.755	0.00168650211920391	PRELID1	CD14_vexas-mds
7.44176624946421e-08	-7.98358389132197	0.719	0.953	0.0017904145419586	AC020656.1	CD14_vexas-mds
3.80593301074949e-08	-8.02412067775174	0.682	0.812	0.000915669423056219	CALM1	CD14_vexas-mds
4.65178401416736e-08	-8.07110627674885	0.708	0.837	0.00111917271596852	MYL12A	CD14_vexas-mds
1.95617908074242e-13	-8.13285247080725	0.807	0.927	4.70637125035818e-09	ATP5MG	CD14_vexas-mds
9.5226942800915e-24	-8.1405358420449	0.427	0.689	2.29106501684721e-19	PRKCB	CD14_vexas-mds
5.25031769362216e-07	-8.14578640016202	0.909	0.986	0.0126317393390856	VIM	CD14_vexas-mds
8.1235963925987e-20	-8.25207210403895	0.664	0.825	1.95445605609532e-15	SF1	CD14_vexas-mds
1.59343004072286e-09	-8.34017283653592	0.38	0.553	3.83363333497512e-05	RNF213	CD14_vexas-mds
2.46298448187928e-34	-8.39908304383447	0.197	0.578	5.92569436495337e-30	TENT5A	CD14_vexas-mds
2.66615331600329e-19	-8.49359513314756	0.653	0.828	6.41449826297231e-15	CSF3R	CD14_vexas-mds
1.4555692236869e-15	-8.5314154027673	0.686	0.825	3.5019539952683e-11	RSL24D1	CD14_vexas-mds
1.92058335241615e-21	-8.64745198070491	0.77	0.889	4.62073148757802e-17	HNRNPU	CD14_vexas-mds
2.06041331236292e-23	-8.82330996442316	0.281	0.578	4.95714838821394e-19	SFT2D2	CD14_vexas-mds
5.80201562765793e-15	-8.83913577065734	0.427	0.635	1.39590693985822e-10	NKTR	CD14_vexas-mds
7.36550174429287e-14	-8.86615316026981	0.617	0.808	1.77206606465942e-09	YPEL5	CD14_vexas-mds
6.06342440096147e-15	-8.94523238157308	0.361	0.602	1.45879927662732e-10	SF3B2	CD14_vexas-mds
7.08477596469972e-35	-8.987571696631	0.555	0.825	1.70452624934711e-30	FMNL1	CD14_vexas-mds
3.3188301941456e-32	-9.10098055596913	0.46	0.792	7.98477356409489e-28	SEC11A	CD14_vexas-mds
2.41216811262782e-19	-9.15137619947975	0.336	0.614	5.80343526217127e-15	PLBD1	CD14_vexas-mds
1.41974404819034e-13	-9.29435113149234	0.478	0.678	3.41576220554114e-09	TLE5	CD14_vexas-mds
3.95898244786535e-11	-9.37730956268128	0.522	0.72	9.52491587131924e-07	SCO2	CD14_vexas-mds
6.69355408367047e-28	-9.40192304120792	0.409	0.728	1.61040217699028e-23	CFD	CD14_vexas-mds
1.33672540227236e-15	-9.42938178244996	0.792	0.916	3.21602764532707e-11	PTPRC	CD14_vexas-mds
1.09400109179266e-16	-9.44682214304346	0.668	0.828	2.63205722674396e-12	MBNL1	CD14_vexas-mds
1.20366045265169e-17	-9.44885387899264	0.73	0.882	2.8958866830347e-13	TOMM7	CD14_vexas-mds
3.31632980515318e-26	-9.46100404396711	0.536	0.791	7.97875787821803e-22	GGNBP2	CD14_vexas-mds
3.76804022755216e-09	-9.48378300739089	0.708	0.829	9.06552798346773e-05	HSP90AA1	CD14_vexas-mds
5.18228109829628e-37	-9.49231482045764	0.252	0.648	1.2468050094391e-32	CDC42EP3	CD14_vexas-mds
4.81990612144703e-42	-9.52180991948599	0.325	0.722	1.15962121375894e-37	CELF1	CD14_vexas-mds
1.42265401532187e-30	-9.53428296254763	0.529	0.776	3.42276329546289e-26	SREK1	CD14_vexas-mds
7.33956654293971e-17	-9.55153828740975	0.646	0.812	1.76582631456587e-12	ACTR3	CD14_vexas-mds
2.69182117169876e-11	-9.57784730616003	0.635	0.792	6.47625255699004e-07	CELF2	CD14_vexas-mds
3.30893084694127e-20	-9.63419842205201	0.427	0.685	7.96095672465601e-16	DDX17	CD14_vexas-mds
4.51454802559101e-10	-9.65562377867686	0.88	0.942	1.08615510947694e-05	HMGB1	CD14_vexas-mds
2.19092719992657e-33	-9.74973459813062	0.332	0.699	5.27115175030334e-29	LTA4H	CD14_vexas-mds
6.26724682886664e-15	-9.7908602257462	0.102	0.337	1.50783691455703e-10	SOX4	CD14_vexas-mds
6.25301538203241e-28	-9.82472181966818	0.788	0.911	1.50441297076318e-23	CCNI	CD14_vexas-mds
2.74841574361756e-17	-9.88043971156547	0.449	0.694	6.61241343756948e-13	CD164	CD14_vexas-mds
7.29493013123118e-07	-9.88392508060133	0.186	0.329	0.0175508724027291	ATP2B1-AS1	CD14_vexas-mds
1.71805269094242e-06	-9.98554520303762	0.755	0.814	0.0413346296913838	HNRNPA3	CD14_vexas-mds
1.2870723780235e-07	-10.0522427809755	0.723	0.833	0.00309656743428674	LRRFIP1	CD14_vexas-mds
2.03619621477165e-30	-10.1046837190158	0.737	0.91	4.89888447311911e-26	EEF2	CD14_vexas-mds
3.92759691939578e-14	-10.1993689723329	0.091	0.308	9.44940542837431e-10	AC245014.3	CD14_vexas-mds
4.09248055802461e-18	-10.2750626751281	0.467	0.7	9.8460989745514e-14	MED13L	CD14_vexas-mds
1.66128228331833e-21	-10.7541297244614	0.799	0.926	3.99687904543557e-17	UQCRB	CD14_vexas-mds
3.38394272217755e-26	-10.8646002033213	0.92	0.982	8.14142779528697e-22	DDX5	CD14_vexas-mds
8.75088127363677e-16	-10.8917862538908	0.737	0.9	2.10537452562427e-11	SRSF5	CD14_vexas-mds
1.39846061602969e-06	-10.9163014456312	0.401	0.559	0.0336455639610582	N4BP2L2	CD14_vexas-mds
1.30085492553349e-06	-11.0500260821089	0.916	0.985	0.0312972686534103	UBC	CD14_vexas-mds
8.11683707070083e-24	-11.1263491237945	0.938	0.976	1.95282983083991e-19	PABPC1	CD14_vexas-mds
4.31663851973106e-27	-11.3948002014088	0.526	0.78	1.0385400614621e-22	STXBP2	CD14_vexas-mds
2.55860716880364e-22	-11.4006652599316	0.741	0.895	6.15575298742467e-18	EEF1G	CD14_vexas-mds
3.2463780839048e-14	-11.4579750122635	0.85	0.948	7.81046103206655e-10	HLA-E	CD14_vexas-mds
3.71258545242094e-10	-11.494339123447	0.96	0.984	8.93210933997954e-06	RPS23	CD14_vexas-mds
2.14703391469592e-12	-11.5635513169787	0.661	0.833	5.1655488953669e-08	PPIA	CD14_vexas-mds
4.44933898552017e-29	-11.8814073297921	0.635	0.852	1.0704664665263e-24	SPI1	CD14_vexas-mds
1.61943724790365e-19	-11.9973155652538	0.741	0.892	3.89620407473138e-15	PCBP1	CD14_vexas-mds
1.43104037324358e-17	-12.0925899436914	0.898	0.956	3.44294003398672e-13	RPL23	CD14_vexas-mds
2.91370338357287e-14	-12.237872480509	0.788	0.878	7.01007897053797e-10	RPL31	CD14_vexas-mds
9.75304832096175e-18	-12.3345111288894	0.712	0.858	2.34648589554019e-13	ZNF207	CD14_vexas-mds
3.32731167826145e-07	-12.4367788782927	0.314	0.455	0.00800517916672921	BCL6	CD14_vexas-mds
8.59472816913171e-28	-12.4947170743648	0.704	0.893	2.0678056502114e-23	CAST	CD14_vexas-mds
2.83850894356593e-34	-12.5719608495669	0.62	0.914	6.82916866732526e-30	VCAN	CD14_vexas-mds
7.66579043392065e-38	-12.7062190920423	0.65	0.92	1.84431252049697e-33	BRI3	CD14_vexas-mds
5.96716024221488e-21	-12.9023694411004	0.657	0.874	1.43563908267448e-16	GNAI2	CD14_vexas-mds
1.05301902648365e-12	-12.9378747417813	0.938	0.977	2.53345847581701e-08	RPS6	CD14_vexas-mds
2.91552127921307e-29	-12.9658035517277	0.485	0.753	7.01445264565872e-25	ZBTB7A	CD14_vexas-mds
8.28398261858966e-10	-13.2147624244302	0.876	0.937	1.99304337820649e-05	COX4I1	CD14_vexas-mds
1.0218400001172e-19	-13.2346558051809	0.88	0.977	2.45844485628197e-15	CDC42	CD14_vexas-mds
1.53594924769038e-40	-13.597161492629	0.464	0.8	3.69534029501828e-36	PLEK	CD14_vexas-mds
4.08725550001157e-27	-13.6992580802514	0.763	0.907	9.83352800747784e-23	RPL4	CD14_vexas-mds
3.5679073666993e-23	-13.7037204181866	0.81	0.913	8.58402833354184e-19	HNRNPK	CD14_vexas-mds
3.88593938776052e-19	-13.8049484483896	0.635	0.831	9.34918157301304e-15	PNISR	CD14_vexas-mds
3.37552814362602e-27	-13.8407449577987	0.547	0.818	8.12118316074985e-23	MSN	CD14_vexas-mds
1.00185453835029e-21	-13.8877155863829	0.613	0.868	2.41036183381697e-17	AP1S2	CD14_vexas-mds
1.25161169278066e-25	-13.9376817343855	0.96	0.994	3.01125257166099e-21	RPS24	CD14_vexas-mds
3.51233041726688e-11	-13.9376817877744	0.964	0.984	8.45031575090239e-07	RPL29	CD14_vexas-mds
1.29030378861456e-11	-13.9377472352194	0.982	0.999	3.10434188502777e-07	FTH1	CD14_vexas-mds
3.44280522805021e-17	-14.0946599351134	0.485	0.69	8.28304509816601e-13	SAMHD1	CD14_vexas-mds
5.3307564708263e-18	-14.1825229645571	0.942	0.981	1.2825266993161e-13	HLA-C	CD14_vexas-mds
8.70339572221849e-28	-14.3104507140204	0.628	0.881	2.09394997680855e-23	TKT	CD14_vexas-mds
1.75865761160684e-26	-14.6565881876003	0.536	0.777	4.2311543477649e-22	CD48	CD14_vexas-mds
1.65518847080807e-13	-14.6740923540236	0.745	0.555	3.98221794191714e-09	SLC2A3	CD14_vexas-mds
6.07272603839781e-10	-14.7139936437922	0.679	0.554	1.46103715757813e-05	IER3	CD14_vexas-mds
4.42829507614927e-19	-15.1187138887296	0.905	0.993	1.06540351237075e-14	H3F3A	CD14_vexas-mds
2.96559496812804e-07	-15.2820151681318	0.781	0.896	0.00713492493381926	SRP14	CD14_vexas-mds
1.19917675445801e-07	-15.3100581080957	0.828	0.93	0.00288509935355052	MYL6	CD14_vexas-mds
1.5879679827552e-28	-15.6037538673192	0.796	0.942	3.82049216971073e-24	ARPC2	CD14_vexas-mds
2.58077083748603e-30	-15.6082204790973	0.569	0.857	6.20907655790763e-26	SERPINA1	CD14_vexas-mds
1.26053364929903e-26	-15.7351471077487	0.573	0.848	3.03271790684854e-22	IER5	CD14_vexas-mds
3.36463078040228e-17	-15.8824450598489	0.62	0.807	8.09496519456984e-13	HCST	CD14_vexas-mds
2.04926686544026e-14	-16.0719956705189	0.653	0.811	4.93033115156273e-10	IER2	CD14_vexas-mds
1.66341381123968e-09	-16.5823859275248	0.281	0.46	4.00200728846154e-05	CD83	CD14_vexas-mds
1.75475638685378e-19	-16.8323759577711	0.96	0.983	4.22176839113152e-15	RPL17	CD14_vexas-mds
9.09261285840558e-09	-16.8583836511991	0.796	0.912	0.00021875917276038	RPLP0	CD14_vexas-mds
1.85750963220374e-29	-16.983316078854	0.135	0.486	4.46898242411899e-25	AC004687.1	CD14_vexas-mds
2.31598721503073e-12	-17.1037725543017	0.584	0.746	5.57203364064243e-08	IFNGR2	CD14_vexas-mds
1.56832897906571e-29	-17.327135334258	0.569	0.868	3.77324269073419e-25	APLP2	CD14_vexas-mds
3.57765124097335e-53	-17.5923874677924	0.628	0.893	8.60747112065779e-49	EVI2B	CD14_vexas-mds
1.22982068122224e-10	-17.823408773049	0.912	0.972	2.9588255769526e-06	RPL24	CD14_vexas-mds
2.93109883228306e-15	-18.1185591917897	0.522	0.775	7.05193068058981e-11	LYN	CD14_vexas-mds
3.1076989231969e-14	-18.1658794690492	0.682	0.893	7.47681283931941e-10	ASAH1	CD14_vexas-mds
1.12675025216221e-37	-18.6467134132626	0.65	0.888	2.71084843167707e-33	EIF4G2	CD14_vexas-mds
3.31037169337325e-10	-19.0451807438885	0.85	0.929	7.9644232570867e-06	RPS17	CD14_vexas-mds
2.296423531889e-25	-19.7192885465147	0.828	0.927	5.52496537537174e-21	RPL27A	CD14_vexas-mds
1.3225334027222e-14	-21.5591898166299	0.81	0.919	3.18188311360934e-10	RPSA	CD14_vexas-mds
1.14432205037736e-52	-21.6095817833173	0.639	0.92	2.75312442100288e-48	KLF10	CD14_vexas-mds
1.04569158317982e-22	-22.0938617284052	0.653	0.878	2.51582937997232e-18	ZEB2	CD14_vexas-mds
5.9872604693108e-08	-22.1414126835199	0.931	0.97	0.00144047499631149	RPL5	CD14_vexas-mds
8.25875530575156e-15	-22.3824770962755	0.044	0.253	1.98697393901077e-10	PF4	CD14_vexas-mds
2.47158771412361e-31	-22.3862515206666	0.646	0.858	5.94639288141e-27	SNHG5	CD14_vexas-mds
6.07269529501975e-21	-22.5868326984923	0.759	0.961	1.4610297610288e-16	OAZ1	CD14_vexas-mds
2.19625868012756e-13	-22.5938565599822	0.953	0.99	5.28397875851889e-09	RPS14	CD14_vexas-mds
2.47475925320314e-36	-24.0053303232372	0.394	0.739	5.95402328728144e-32	NCF1	CD14_vexas-mds
5.05946135305017e-10	-24.4712745761053	0.547	0.704	1.21725580693034e-05	VMP1	CD14_vexas-mds
2.61505181092771e-22	-24.6714958506911	0.595	0.822	6.29155315191097e-18	AHNAK	CD14_vexas-mds
7.9060716854797e-16	-24.6734059590933	0.701	0.872	1.90212178680956e-11	FUS	CD14_vexas-mds
3.45938229551953e-20	-26.2433647924364	0.544	0.754	8.32292786479044e-16	MARCKS	CD14_vexas-mds
6.42559842000489e-51	-26.4839438114719	0.832	0.964	1.54593472386898e-46	PTP4A2	CD14_vexas-mds
7.64362260921432e-14	-26.7393076304805	0.945	0.98	1.83897916355087e-09	RPL6	CD14_vexas-mds
2.64913115841222e-22	-26.9619097552703	0.945	0.99	6.37354465402396e-18	UBA52	CD14_vexas-mds
4.65557886320015e-26	-28.3646232407716	0.828	0.985	1.12008571869732e-21	CTSS	CD14_vexas-mds
1.88367738763829e-16	-29.5775375096748	0.339	0.587	4.53193942691897e-12	NRGN	CD14_vexas-mds
7.98102485225882e-17	-29.688201171376	0.894	0.961	1.92015476920495e-12	HLA-A	CD14_vexas-mds
1.90964639865302e-20	-29.7987729270347	0.847	0.97	4.5944182705193e-16	DUSP1	CD14_vexas-mds
4.9749713960093e-11	-29.8060002641439	0.945	0.974	1.19692836816588e-06	RPS3	CD14_vexas-mds
2.22731813445731e-08	-29.8578594743598	0.967	0.994	0.000535870469969084	RPS15A	CD14_vexas-mds
2.05171620660769e-25	-30.1231279240641	0.872	0.963	4.93622402147745e-21	RPL38	CD14_vexas-mds
3.77803015909236e-19	-31.1078117729643	0.81	0.914	9.08956275976031e-15	RPS20	CD14_vexas-mds
5.63416061708563e-33	-31.2485299868413	0.653	0.925	1.35552270286463e-28	LST1	CD14_vexas-mds
3.06911726419131e-21	-31.2500189640905	0.971	0.991	7.38398922591788e-17	RPL26	CD14_vexas-mds
2.21658564336521e-19	-32.5096077267188	0.945	0.971	5.33288339937236e-15	RPS2	CD14_vexas-mds
2.5338659216259e-18	-32.7164551796689	0.792	0.949	6.09622802083974e-14	EMP3	CD14_vexas-mds
8.33407462718591e-10	-35.4258935534451	0.993	0.994	2.00509501455466e-05	MT-ND4	CD14_vexas-mds
2.2337211361848e-08	-35.5780996831631	0.985	0.986	0.0005374109681547	RPS15	CD14_vexas-mds
2.3927215305819e-36	-35.5781060880223	0.814	0.98	5.75664873042698e-32	COTL1	CD14_vexas-mds
3.07669183886996e-13	-36.0424299728579	0.923	0.968	7.40221289513724e-09	RPL36A	CD14_vexas-mds
1.8696587492718e-36	-37.0044482856101	0.328	0.698	4.49821198487302e-32	TNFAIP2	CD14_vexas-mds
6.49273547961921e-15	-37.0208023886091	0.982	0.993	1.56208722904159e-10	RPL37	CD14_vexas-mds
1.48005340590978e-11	-37.4719197848447	0.084	0.271	3.56086048927835e-07	RGS18	CD14_vexas-mds
3.91531643120535e-08	-38.463473334238	0.978	0.996	0.000941985980183694	RPL32	CD14_vexas-mds
5.66665440550872e-21	-38.535043416804	0.938	0.982	1.36334038342134e-16	RPL37A	CD14_vexas-mds
4.52583331956398e-15	-38.65306849479	0.993	0.997	1.0888702383539e-10	MT-ND2	CD14_vexas-mds
3.89262702556928e-10	-39.9066717117363	0.967	0.988	9.36527136081714e-06	RPS13	CD14_vexas-mds
2.64568201572778e-15	-41.1572244512357	0.887	0.948	6.36524636163946e-11	RPL3	CD14_vexas-mds
1.12238840066966e-11	-41.1659722877562	0.96	0.995	2.70035425317113e-07	RPL21	CD14_vexas-mds
1.60632588265541e-28	-41.346392827067	0.927	0.976	3.86465944108065e-24	RPL7	CD14_vexas-mds
1.22757883796279e-20	-41.3488137270527	0.912	0.967	2.95343192625468e-16	RPL35	CD14_vexas-mds
9.85279379049062e-34	-42.5101138954138	0.785	0.945	2.37048365805414e-29	TPM3	CD14_vexas-mds
1.96058197073558e-20	-42.5970536412283	0.909	0.967	4.71696416339273e-16	RPS11	CD14_vexas-mds
4.50388692316039e-39	-42.8013445457344	0.653	0.942	1.08359015484316e-34	IFI30	CD14_vexas-mds
2.3107728308677e-18	-43.7820486444994	0.909	0.973	5.5594883537846e-14	RPL15	CD14_vexas-mds
8.21476534284513e-12	-44.0269875165158	0.869	0.951	1.97639039383511e-07	RPL23A	CD14_vexas-mds
6.56889660934094e-19	-45.6714302962356	0.635	0.831	1.58041083524134e-14	ZFP36L1	CD14_vexas-mds
2.02619617277542e-11	-45.6769562092591	0.967	0.985	4.87482537208038e-07	RPLP2	CD14_vexas-mds
1.57062395887544e-10	-47.0280894249861	0.62	0.777	3.77876418265841e-06	HMGN2	CD14_vexas-mds
1.09956872592644e-06	-48.5526656460928	0.971	0.98	0.0264545239770642	RPL36	CD14_vexas-mds
5.27658834829393e-10	-48.5624205491766	0.978	0.998	1.26949439071604e-05	RPL28	CD14_vexas-mds
2.98278780920915e-12	-48.562424951831	0.956	0.988	7.1762891901763e-08	RPL18A	CD14_vexas-mds
1.97668824533103e-22	-51.3949058731868	0.858	0.99	4.75571424944193e-18	S100A4	CD14_vexas-mds
1.18243482825817e-28	-51.4216453632397	0.964	0.994	2.84481995330634e-24	HLA-B	CD14_vexas-mds
4.84614025514579e-19	-51.447749855832	0.916	0.992	1.16593288398552e-14	S100A6	CD14_vexas-mds
2.3397823130855e-13	-51.4477527976537	0.989	0.993	5.62928226705241e-09	RPL13	CD14_vexas-mds
5.48651233549992e-13	-51.4481790682689	0.989	0.997	1.32000000279793e-08	RPL34	CD14_vexas-mds
2.84643171205838e-07	-53.2975766135665	0.515	0.374	0.00684823005604125	PMAIP1	CD14_vexas-mds
1.65702229672095e-13	-55.7758377559618	0.989	0.997	3.98662994368093e-09	RPLP1	CD14_vexas-mds
2.77361709527516e-26	-64.4306952297441	0.967	0.993	6.6730453695225e-22	RPL9	CD14_vexas-mds
1.79375007359103e-18	-69.6859284194389	0.916	0.982	4.31558330205267e-14	SRGN	CD14_vexas-mds
2.491364917381e-13	-69.7139175968769	0.164	0.4	5.99397485472694e-09	CCL5	CD14_vexas-mds
9.42866293560104e-12	-70.2027883290549	0.985	0.996	2.26844201567625e-07	RPL39	CD14_vexas-mds
2.80349660624459e-21	-71.6412257440665	0.96	0.976	6.74493248496386e-17	RPL13A	CD14_vexas-mds
1.6130339979625e-18	-71.6454592747587	0.956	0.995	3.88079849569797e-14	TMSB10	CD14_vexas-mds
4.31580998203977e-19	-72.5401673785908	0.974	0.995	1.03834072357895e-14	PTMA	CD14_vexas-mds
2.47249979146167e-18	-74.5308721923534	0.953	0.992	5.94858724827763e-14	RPS3A	CD14_vexas-mds
3.60421160123395e-14	-78.8327737554515	0.949	0.98	8.67137269140876e-10	RPS19	CD14_vexas-mds
1.35768341469259e-08	-80.3016278790801	0.942	0.982	0.000326645052740891	RPS18	CD14_vexas-mds
6.79845567465122e-21	-83.1870436959612	0.066	0.343	1.63564045076434e-16	GNLY	CD14_vexas-mds
2.95324597552331e-12	-85.8036110917699	0.96	0.99	7.10521449251153e-08	RPS29	CD14_vexas-mds
1.06294034564829e-13	-88.5033185893628	0.405	0.612	2.55732817759522e-09	G0S2	CD14_vexas-mds
6.98815339361733e-08	-96.174691522487	1	0.996	0.00168127982497039	MT-ATP6	CD14_vexas-mds
1.25396669246694e-38	-107.712850524841	0.467	0.818	3.01691846540621e-34	HLA-DRB1	CD14_vexas-mds
7.37546321656984e-15	-110.598249311592	0.982	0.998	1.77446269527454e-10	RPS27	CD14_vexas-mds
4.41901120875824e-35	-127.935935002801	0.974	0.997	1.06316990671515e-30	TPT1	CD14_vexas-mds
1.22851762846503e-99	-138.009431154421	0.752	0.994	2.95569056232402e-95	TXNIP	CD14_vexas-mds
2.90928038850796e-41	-146.22292159048	1	0.998	6.99943768671129e-37	EEF1A1	CD14_vexas-mds
7.11442490099769e-43	-328.445201406497	0.985	0.994	1.71165948693103e-38	NEAT1	CD14_vexas-mds
3.59224637121066e-25	-338.510512338615	0.091	0.418	8.64258554449572e-21	PPBP	CD14_vexas-mds
