# Supplementary material for: VEXAS syndrome is characterized by inflammasome activation and monocyte dysregulation
Source: Nat Commun. 2024 Jan 30;15:910. doi: 10.1038/s41467-024-44811-4 (PMC10828464; doi:10.1038/s41467-024-44811-4)
Supplement: Supplementary file 6 — Source Data [file 41467_2024_44811_MOESM6_ESM.zip › Source_DATA_KOSMIDER/Raw_DATA_KOSMIDER_Fig6/CD14_vexas-mds_UP.csv]

p_val	avg_log2FC	pct.1	pct.2	p_val_adj	GeneName	cluster
4.27820767619929e-156	Inf	0.974	0.378	1.02929398481679e-151	HBB	CD14_vexas-mds
2.28325259349225e-122	Inf	0.923	0.381	5.49327741468301e-118	HBA2	CD14_vexas-mds
2.06124255223811e-88	Inf	0.774	0.261	4.95914345642968e-84	HBA1	CD14_vexas-mds
1.26540048800618e-08	Inf	0.843	0.984	0.000304442703409406	S100A8	CD14_vexas-mds
2.92020980318258e-32	524.630428639907	0.766	0.612	7.02573276547697e-28	MT2A	CD14_vexas-mds
1.27332734421934e-06	238.533950421128	0.35	0.227	0.030634982574573	CXCL8	CD14_vexas-mds
2.34173909995729e-131	219.778911568937	0.569	0.078	5.63399010058725e-127	AREG	CD14_vexas-mds
3.84550185545272e-12	153.41494180869	0.697	0.9	9.25189291403369e-08	HLA-DRA	CD14_vexas-mds
1.67232316063809e-18	149.083286227397	0.956	0.997	4.02344229217919e-14	FTL	CD14_vexas-mds
5.80754610450036e-08	92.8217480041492	0.723	0.631	0.00139723751728174	HSPA5	CD14_vexas-mds
2.94347857710312e-08	65.4103494898288	0.996	0.997	0.00070817151086524	EIF1	CD14_vexas-mds
3.21213395339534e-36	61.0824514677682	0.836	0.973	7.72807307847386e-32	FOS	CD14_vexas-mds
4.44239810614515e-16	61.055687145081	0.745	0.957	1.06879656035746e-11	AIF1	CD14_vexas-mds
7.56122782478892e-29	60.8991851687808	1	1	1.81915580236597e-24	B2M	CD14_vexas-mds
1.26767182569773e-21	54.1082747402619	0.434	0.215	3.04989164544618e-17	ATF3	CD14_vexas-mds
2.06135049226022e-07	43.769632730205	0.456	0.65	0.00495940314932886	HLA-DPA1	CD14_vexas-mds
7.65366406176241e-36	38.0604970751206	0.807	0.535	1.84139503661942e-31	PELI1	CD14_vexas-mds
4.37437900807394e-24	37.5103228128331	0.88	0.683	1.05243184555251e-19	TNFAIP3	CD14_vexas-mds
7.0796259107596e-73	34.9374256079383	0.668	0.222	1.70328719786965e-68	EREG	CD14_vexas-mds
2.68810090719038e-24	33.8513753821451	0.679	0.44	6.46730197260933e-20	GABARAPL1	CD14_vexas-mds
1.23820062299533e-39	33.5371801470257	0.544	0.216	2.97898687886447e-35	ANKRD28	CD14_vexas-mds
4.33204812902638e-23	30.9797143674517	0.248	0.581	1.04224745936246e-18	HLA-DQB1	CD14_vexas-mds
2.13123968929838e-16	28.3076954412044	0.828	0.987	5.12754956848296e-12	S100A9	CD14_vexas-mds
1.09524116833084e-08	27.874289162599	0.894	0.967	0.000263504072688718	RPS4X	CD14_vexas-mds
4.3781982310851e-35	26.458263299325	0.697	0.407	1.05335071241676e-30	THBS1	CD14_vexas-mds
9.73061846287071e-10	26.4464051613693	0.945	0.982	2.34108949598206e-05	RPS9	CD14_vexas-mds
8.48496804976315e-16	25.4269736397207	0.493	0.316	2.04139846309252e-11	ID1	CD14_vexas-mds
3.51510916227108e-54	24.8969142796594	0.679	0.328	8.45700113350798e-50	ETS2	CD14_vexas-mds
6.52474881334795e-09	23.1994807345486	0.146	0.309	0.000156978931700338	LMO4	CD14_vexas-mds
4.13301409318263e-32	22.2375602133993	0.263	0.065	9.9436186067881e-28	HES4	CD14_vexas-mds
1.97496843257982e-07	21.4783548493726	0.117	0.261	0.0047515765519438	AL360012.1	CD14_vexas-mds
2.45915912931234e-34	20.9131045601136	0.62	0.339	5.91649094921256e-30	VEGFA	CD14_vexas-mds
4.70660532629805e-45	20.5337855293022	0.599	0.255	1.13236217545405e-40	GRASP	CD14_vexas-mds
2.69600095605381e-11	19.793427541296	0.609	0.454	6.48630870016986e-07	CALR	CD14_vexas-mds
1.01127213783243e-23	19.6393977505008	0.584	0.351	2.43301963641105e-19	KDM6B	CD14_vexas-mds
4.56476273553134e-37	19.1713963936814	0.624	0.292	1.09823626654148e-32	LMNA	CD14_vexas-mds
1.44007491214935e-11	18.9310025842858	0.599	0.782	3.46467623114012e-07	NPM1	CD14_vexas-mds
2.94216172555776e-29	17.4914193766277	0.763	0.608	7.07854689551941e-25	MAP3K8	CD14_vexas-mds
1.03528082076879e-06	17.2836028138427	0.668	0.833	0.0249078212668763	HINT1	CD14_vexas-mds
1.06146343355203e-07	16.3575849820132	0.971	0.991	0.00255377487478283	FAU	CD14_vexas-mds
1.68288753240777e-06	16.3520851739768	0.934	0.982	0.0404885911421984	RPS7	CD14_vexas-mds
1.19825515267048e-45	16.3292450139405	0.442	0.132	2.8828820718099e-41	PNP	CD14_vexas-mds
5.31880430930374e-21	15.972273706098	0.321	0.126	1.27965112877539e-16	THBD	CD14_vexas-mds
4.92998699290401e-11	15.7226343616945	0.672	0.615	1.18610557062278e-06	AGFG1	CD14_vexas-mds
3.9304416986665e-10	15.7082263945456	0.712	0.617	9.45624968282173e-06	CD99	CD14_vexas-mds
5.87773239395769e-12	14.5111031337709	0.814	0.94	1.41412363666228e-07	RNASEK	CD14_vexas-mds
1.72878939894479e-06	13.4021746715318	0.985	0.993	0.0415929441492126	RPS8	CD14_vexas-mds
2.14971830926572e-07	12.8947714369826	0.661	0.585	0.0051720072802624	BHLHE40	CD14_vexas-mds
1.61240445497596e-25	12.6234754951174	0.464	0.213	3.87928387822666e-21	ITGA5	CD14_vexas-mds
1.91461698738462e-10	12.0654443135855	0.912	0.913	4.60637700994865e-06	MCL1	CD14_vexas-mds
1.66285933463517e-08	11.8234392875422	0.934	0.967	0.000400067327319876	RPL7A	CD14_vexas-mds
3.40185885061417e-10	11.7124198247998	0.544	0.399	8.18453220869262e-06	GADD45B	CD14_vexas-mds
3.56784189598662e-29	11.6382956588983	0.701	0.444	8.5838708175542e-25	SLC25A37	CD14_vexas-mds
4.96337427518587e-12	11.3221579708708	0.788	0.682	1.19413821686697e-07	PPP1CB	CD14_vexas-mds
2.95038498357279e-12	11.2551730898667	0.533	0.771	7.09833123197778e-08	CD68	CD14_vexas-mds
4.479240126355e-08	10.8903276078963	0.536	0.436	0.00107766038199975	PLSCR1	CD14_vexas-mds
1.45401079157486e-14	10.8540825231202	0.58	0.431	3.49820456344996e-10	PPIF	CD14_vexas-mds
2.10130818940888e-07	10.798018133889	0.482	0.658	0.00505553737289884	TUBA1B	CD14_vexas-mds
1.97028656139354e-07	10.5179230652381	0.653	0.865	0.00474031243805672	CTSD	CD14_vexas-mds
1.05242334838902e-16	10.214201586818	0.482	0.272	2.53202533388915e-12	CCNH	CD14_vexas-mds
7.36388451528119e-21	10.0842178475198	0.887	0.717	1.7716769755315e-16	TSC22D3	CD14_vexas-mds
2.40830403802925e-14	10.0777939824053	0.496	0.291	5.79413868509457e-10	CD69	CD14_vexas-mds
1.30493325705051e-27	9.31038747167609	0.493	0.222	3.13953892313783e-23	LDLR	CD14_vexas-mds
2.05133142270639e-14	9.11938801221353	0.409	0.221	4.93529826988929e-10	CYTOR	CD14_vexas-mds
8.83435411145775e-11	8.81349351158453	0.949	0.984	2.12545725567562e-06	RPL8	CD14_vexas-mds
2.34626613654729e-24	8.78837263018855	0.412	0.178	5.64488169791912e-20	NEDD9	CD14_vexas-mds
6.54213135729035e-39	8.78162546624247	0.449	0.154	1.57397138325049e-34	MAFF	CD14_vexas-mds
8.77481255456095e-25	8.7249715318928	0.496	0.241	2.11113215250182e-20	SERPINB9	CD14_vexas-mds
1.89115841091285e-28	8.70966487609898	0.354	0.12	4.54993802081523e-24	ASGR2	CD14_vexas-mds
3.31990341569088e-14	8.41570735521436	0.292	0.508	7.9873556278107e-10	NCOA4	CD14_vexas-mds
3.25952294401438e-20	8.12621398125189	0.901	0.987	7.84208625100421e-16	SH3BGRL3	CD14_vexas-mds
1.46501134101846e-19	8.10476777734864	0.412	0.663	3.52467078535632e-15	AC103591.3	CD14_vexas-mds
2.856125523824e-07	7.94632261943825	0.65	0.531	0.00687155239776816	LINC-PINT	CD14_vexas-mds
1.11484676351322e-114	7.86273816294848	0.27	0.011	2.68220982833646e-110	IL1R2	CD14_vexas-mds
3.34655219183779e-16	7.70475006777288	0.839	0.964	8.05146991834254e-12	PFN1	CD14_vexas-mds
3.2068874588371e-45	7.70241240688482	0.299	0.06	7.71545053721618e-41	RGS1	CD14_vexas-mds
1.01379572090232e-06	7.69481134265925	0.445	0.325	0.024390911249189	PTPN1	CD14_vexas-mds
1.85840815288261e-14	7.62797332553976	0.712	0.839	4.47114417502027e-10	ZFAS1	CD14_vexas-mds
1.21495665599962e-09	7.59993974447961	0.69	0.814	2.9230642186695e-05	COX5B	CD14_vexas-mds
1.20134470311175e-30	7.59473002585396	0.566	0.281	2.89031522121657e-26	SOCS3	CD14_vexas-mds
1.01080717626579e-09	7.37485150195147	0.657	0.891	2.43190098537786e-05	ITGB2	CD14_vexas-mds
3.58923343633494e-23	7.27687415747918	0.172	0.486	8.63533672447822e-19	FGL2	CD14_vexas-mds
1.06858822653843e-26	6.81364577003236	0.296	0.092	2.57091641422881e-22	PHLDA2	CD14_vexas-mds
1.38009365955454e-10	6.63036008101101	0.628	0.52	3.32036733552226e-06	CSRNP1	CD14_vexas-mds
1.7956934110428e-25	6.45409803290955	0.584	0.307	4.32025877762786e-21	IRS2	CD14_vexas-mds
1.94294957895242e-07	6.44860318294414	0.693	0.857	0.00467454239200164	TYMP	CD14_vexas-mds
3.78614200925399e-08	6.30054886923777	0.533	0.394	0.000910907906006418	PNPLA8	CD14_vexas-mds
1.33201958426969e-06	6.26699819065875	0.657	0.629	0.0320470591779444	KLF4	CD14_vexas-mds
9.92964113387832e-11	6.26004883784125	0.828	0.934	2.38897236039979e-06	ACTG1	CD14_vexas-mds
2.75029413615309e-09	6.25716034165187	0.909	0.972	6.61693266217072e-05	RPL22	CD14_vexas-mds
5.34016917599958e-21	6.19035088663578	0.934	0.988	1.28479130205374e-16	ATP5F1E	CD14_vexas-mds
4.2011015056292e-20	6.17573651172214	0.799	0.914	1.01074301123933e-15	YBX1	CD14_vexas-mds
1.93843844542222e-07	6.12614792715499	0.544	0.43	0.00466368905584132	TPM4	CD14_vexas-mds
1.01911164076453e-28	6.11296635798007	0.617	0.357	2.45188069651537e-24	RUNX1	CD14_vexas-mds
9.52319851268306e-13	5.99289736387751	0.854	0.917	2.29118633016642e-08	TMA7	CD14_vexas-mds
7.46422875862265e-18	5.9545720786989	0.536	0.311	1.79581879703702e-13	SKIL	CD14_vexas-mds
4.42997945994192e-08	5.85601062915133	0.726	0.613	0.00106580875826743	JMJD1C	CD14_vexas-mds
5.82055061919674e-24	5.85491793177599	0.536	0.265	1.40036627347254e-19	RGCC	CD14_vexas-mds
1.62606890718643e-15	5.81923888724269	0.701	0.847	3.91215918379983e-11	HNRNPC	CD14_vexas-mds
2.98235300416699e-10	5.80499142747826	0.584	0.442	7.17524309272536e-06	SNHG15	CD14_vexas-mds
5.56053043785147e-13	5.76057827492447	0.682	0.847	1.33780801804269e-08	SERP1	CD14_vexas-mds
8.89033362568587e-22	5.72242052854957	0.296	0.106	2.13892536700376e-17	TRMT6	CD14_vexas-mds
1.25685820872895e-12	5.51204370925897	0.405	0.653	3.02387516438099e-08	VAMP8	CD14_vexas-mds
5.65252924369861e-25	5.43377870512233	0.445	0.202	1.35994201074145e-20	RFX2	CD14_vexas-mds
8.2407578168332e-16	5.3940750348265	0.405	0.682	1.9826439231519e-11	FCGRT	CD14_vexas-mds
6.1180669592229e-45	5.36143928524743	0.496	0.173	1.47194572971944e-40	ELL2	CD14_vexas-mds
8.00268432246128e-13	5.15858878922391	0.631	0.473	1.92536582114096e-08	LCP2	CD14_vexas-mds
2.30200450580339e-22	5.11333929116134	0.558	0.341	5.53839264051237e-18	PTK2B	CD14_vexas-mds
1.24592231342337e-07	4.98660791007916	0.409	0.581	0.0029975644938653	PSMA6	CD14_vexas-mds
3.09306568930498e-43	4.86574090688346	0.456	0.15	7.44160674189884e-39	SBNO2	CD14_vexas-mds
6.72302713387357e-13	4.86058922384992	0.412	0.617	1.61749309813864e-08	CHD2	CD14_vexas-mds
4.14475284118641e-14	4.846107401684	0.869	0.952	9.97186086061038e-10	RPL27	CD14_vexas-mds
9.30560229488088e-48	4.80562329796764	0.515	0.175	2.23883485612539e-43	B3GNT5	CD14_vexas-mds
1.54139671889854e-18	4.70704028062939	0.5	0.284	3.70844636599799e-14	SLC15A4	CD14_vexas-mds
5.36008579910605e-10	4.69482674416581	0.456	0.302	1.28958304240692e-05	SYAP1	CD14_vexas-mds
1.16090190790942e-14	4.65843307135455	0.909	0.96	2.79301390023926e-10	RACK1	CD14_vexas-mds
2.05006290219154e-13	4.6307593949228	0.241	0.474	4.93224633638264e-09	KCTD12	CD14_vexas-mds
1.35571609326248e-09	4.60606614365706	0.288	0.484	3.2617173487802e-05	PSMA4	CD14_vexas-mds
6.45170511486031e-17	4.54634702872091	0.609	0.83	1.55221573358424e-12	EIF3E	CD14_vexas-mds
1.48876290619446e-06	4.45269263152847	0.427	0.56	0.0358181467601325	RBM4	CD14_vexas-mds
2.6759673732237e-14	4.33552331571661	0.336	0.164	6.4381099032389e-10	CRYBG1	CD14_vexas-mds
1.87081648935666e-07	4.33252318973604	0.474	0.341	0.0045009973917432	NLRP3	CD14_vexas-mds
1.64098334452133e-08	4.29775365034978	0.58	0.754	0.000394804182858386	NME2	CD14_vexas-mds
1.02806754758796e-07	4.24030048268149	0.785	0.918	0.00247342771274187	ATP5MC2	CD14_vexas-mds
8.72827714837405e-123	4.20161008768027	0.274	0.01	2.09993619912731e-118	TPST1	CD14_vexas-mds
1.64177832253162e-15	4.15167031806667	0.299	0.13	3.94995446617883e-11	EMP1	CD14_vexas-mds
4.04441894360831e-09	4.13038225439572	0.617	0.491	9.73046753642723e-05	TOP1	CD14_vexas-mds
8.16102224527085e-14	4.07064427759433	0.266	0.115	1.96346034198971e-09	ZNF331	CD14_vexas-mds
2.1835576549311e-13	3.91799821392521	0.613	0.428	5.25342136199874e-09	MXD1	CD14_vexas-mds
8.47774559658866e-15	3.8832146707253	0.38	0.634	2.03966081308327e-10	CPVL	CD14_vexas-mds
1.0589876945871e-06	3.75367203495385	0.449	0.614	0.0254781849440709	ATP5MF	CD14_vexas-mds
7.89762148576107e-08	3.74754380916456	0.821	0.913	0.00190008875325926	UBE2D3	CD14_vexas-mds
8.25550543266892e-08	3.56128730744237	0.339	0.213	0.00198619205204581	SERTAD1	CD14_vexas-mds
1.52015254714893e-09	3.54274779995075	0.339	0.545	3.65733501318561e-05	NDUFB2	CD14_vexas-mds
2.74965645132269e-18	3.53604848546533	0.325	0.137	6.61539845623725e-14	AC015912.3	CD14_vexas-mds
1.89414332629157e-08	3.45936342679605	0.354	0.213	0.000455711942872489	SLA	CD14_vexas-mds
1.72121512033848e-12	3.44953144147142	0.668	0.527	4.14107145802234e-08	KLF9	CD14_vexas-mds
4.12629321165475e-62	3.41374102765316	0.449	0.105	9.92744883792017e-58	SLC7A5	CD14_vexas-mds
1.48570253673624e-08	3.38827316227943	0.92	0.983	0.000357445173313373	RPL14	CD14_vexas-mds
9.6180357953763e-07	3.37282386675022	0.369	0.252	0.0231400323200958	MAP2K1	CD14_vexas-mds
3.18868969467038e-22	3.27658630868708	0.555	0.299	7.67166853640747e-18	SAMSN1	CD14_vexas-mds
1.92456079870283e-06	3.23029638846455	0.292	0.443	0.0463030082559915	CD14	CD14_vexas-mds
8.56766880203332e-11	3.22550749010066	0.343	0.181	2.0612954370812e-06	AC058791.1	CD14_vexas-mds
3.95003661335511e-20	3.15242358069178	0.453	0.21	9.50339308807106e-16	PDE4B	CD14_vexas-mds
7.63691643972587e-08	3.13908686934861	0.442	0.608	0.00183736572623365	AMD1	CD14_vexas-mds
5.12247808508153e-24	3.06667446808218	0.591	0.852	1.23241700248977e-19	NPC2	CD14_vexas-mds
7.48124881712859e-22	2.98851875741533	0.599	0.357	1.79991365291297e-17	IFNGR1	CD14_vexas-mds
1.37117018336519e-09	2.91184363924535	0.737	0.877	3.29889834415831e-05	COX7C	CD14_vexas-mds
1.69834210128155e-10	2.90315763418334	0.693	0.844	4.08604126147328e-06	SON	CD14_vexas-mds
1.18638702573682e-07	2.87313866432751	0.401	0.276	0.00285432854522022	PHC2	CD14_vexas-mds
4.64900313690038e-09	2.82113209544285	0.453	0.646	0.000111850366470686	TALDO1	CD14_vexas-mds
8.52405012316989e-37	2.81856216931625	0.759	0.949	2.05080121913344e-32	LCP1	CD14_vexas-mds
1.02035811689273e-09	2.68329803832046	0.507	0.694	2.45487959343221e-05	CAPZA2	CD14_vexas-mds
1.04991312258505e-13	2.60826922069732	0.409	0.223	2.52598598162737e-09	TREM1	CD14_vexas-mds
1.49374211908724e-06	2.56887533913674	0.515	0.646	0.03593794164312	LACTB	CD14_vexas-mds
1.61753162919287e-24	2.54812423535583	0.336	0.121	3.89161934667512e-20	FKBP5	CD14_vexas-mds
5.80505527085508e-14	2.48391119647614	0.544	0.737	1.39663824761502e-09	MTRNR2L12	CD14_vexas-mds
3.0221616725753e-29	2.4517967281741	0.515	0.235	7.27101876804892e-25	DSE	CD14_vexas-mds
3.04011568746115e-17	2.44377610259293	0.482	0.751	7.31421433246279e-13	VSIR	CD14_vexas-mds
2.54679796312133e-07	2.361632970764	0.485	0.385	0.00612734121947361	FAM49A	CD14_vexas-mds
3.33457295992355e-07	2.29596364156051	0.526	0.677	0.00802264908428007	NDUFB1	CD14_vexas-mds
1.15082295019271e-06	2.27633304277831	0.646	0.772	0.0276876493586865	SEC61G	CD14_vexas-mds
3.3655299296788e-106	2.1949435979551	0.339	0.027	8.09712845781423e-102	SEMA6B	CD14_vexas-mds
1.37203666491845e-08	2.08960228761491	0.361	0.561	0.00033009830121273	CARD16	CD14_vexas-mds
2.32050002376089e-07	2.05502175062896	0.303	0.185	0.00558289100716633	INSIG1	CD14_vexas-mds
4.15465531408019e-10	2.00677447738844	0.285	0.481	9.99568522014553e-06	CLINT1	CD14_vexas-mds
9.27665663501019e-34	1.88852824518333	0.573	0.869	2.2318708198171e-29	CYBB	CD14_vexas-mds
4.88145833956561e-07	1.83680828558159	0.577	0.777	0.0117443006191609	LGALS3	CD14_vexas-mds
5.70187902682957e-09	1.79780262955014	0.387	0.238	0.000137181507506493	PLK3	CD14_vexas-mds
4.36266768788189e-16	1.70847079557817	0.69	0.843	1.0496142190275e-11	TRA2B	CD14_vexas-mds
3.883217576079e-24	1.67145276581363	0.474	0.231	9.34263316628847e-20	GPR183	CD14_vexas-mds
1.58594435424912e-44	1.62667791623552	0.38	0.098	3.81562352188795e-40	SKI	CD14_vexas-mds
2.58112682263063e-13	1.62073519181045	0.277	0.508	6.20993302256703e-09	TGFBI	CD14_vexas-mds
1.33670022969583e-16	1.5965880181793	0.423	0.214	3.2159670826252e-12	FURIN	CD14_vexas-mds
1.98097807639415e-08	1.58326346028681	0.354	0.554	0.000476603515399668	FOXN3	CD14_vexas-mds
1.5817285138439e-12	1.50870122199403	0.734	0.869	3.80548063145703e-08	HNRNPA1	CD14_vexas-mds
4.6869512473237e-09	1.50209143433188	0.358	0.213	0.000112763360059361	ACSL3	CD14_vexas-mds
2.35935173224479e-30	1.48095364007034	0.354	0.116	5.67636433260773e-26	IL1RAP	CD14_vexas-mds
2.0495117905704e-11	1.47627432106301	0.299	0.152	4.93092041693332e-07	PDE4D	CD14_vexas-mds
6.71883013665883e-09	1.47352659784163	0.358	0.537	0.000161648334257875	RASSF5	CD14_vexas-mds
9.24953381190276e-08	1.42437989944881	0.288	0.168	0.00222534533980569	CD81	CD14_vexas-mds
1.14958363802099e-09	1.29214007957095	0.401	0.242	2.76578327471471e-05	STK17A	CD14_vexas-mds
2.00004599091947e-07	1.29140952809372	0.839	0.949	0.00481191064955316	ATP6V0C	CD14_vexas-mds
4.1530089409149e-28	1.2678248018222	0.318	0.1	9.99172421094715e-24	RALGDS	CD14_vexas-mds
3.23984159133114e-10	1.22152510315597	0.365	0.203	7.79473488458358e-06	JOSD1	CD14_vexas-mds
7.91712531010447e-11	1.19391265028913	0.285	0.144	1.90478117835803e-06	PRR7	CD14_vexas-mds
1.6125047950012e-07	1.1800081112563	0.314	0.183	0.00387952528629339	NDST2	CD14_vexas-mds
8.76204307346412e-07	1.14982220826231	0.464	0.347	0.0210805994304473	ITGAX	CD14_vexas-mds
1.91861318716077e-06	1.14789015086413	0.551	0.698	0.046159914669901	EIF3A	CD14_vexas-mds
6.76891777776833e-09	1.13689306378022	0.566	0.415	0.000162853392815328	SELENOK	CD14_vexas-mds
1.51548994483087e-06	1.10006429860906	0.336	0.495	0.0364611725826859	LY96	CD14_vexas-mds
4.20034514784407e-11	1.00023181525574	0.467	0.684	1.0105610391198e-06	ARPC4	CD14_vexas-mds
3.65167373191114e-10	0.989694628194619	0.332	0.186	8.78556183160502e-06	AC016831.5	CD14_vexas-mds
9.67999446015667e-27	0.980430936583652	0.763	0.546	2.32890986716909e-22	LITAF	CD14_vexas-mds
1.9221884261637e-19	0.892223058160563	0.347	0.147	4.62459313450724e-15	RASGEF1B	CD14_vexas-mds
2.21913487541346e-09	0.840533738621399	0.321	0.179	5.33901659675724e-05	TNFRSF1A	CD14_vexas-mds
2.60890888578764e-07	0.790331548516342	0.442	0.596	0.00627677388831649	COX5A	CD14_vexas-mds
2.01181610040923e-09	0.775131686415227	0.664	0.804	4.84022835597457e-05	GNAS	CD14_vexas-mds
1.28913687489041e-06	0.772274066425688	0.391	0.556	0.0310153440729884	CD53	CD14_vexas-mds
3.34549991552705e-11	0.769345647263561	0.281	0.139	8.04893824676652e-07	NDRG1	CD14_vexas-mds
7.0528036185495e-08	0.762929995255946	0.438	0.59	0.00169683402258682	ITGB1	CD14_vexas-mds
6.86969986089879e-26	0.751357997624343	0.274	0.08	1.65278108953364e-21	MIR4435-2HG	CD14_vexas-mds
1.69161140387306e-06	0.701646776440931	0.285	0.445	0.0406984787657819	VPS29	CD14_vexas-mds
1.10511917726451e-19	0.696110738812898	0.909	0.977	2.65880622858069e-15	PFDN5	CD14_vexas-mds
4.94655863462932e-11	0.668589544715606	0.296	0.522	1.19009254190547e-06	AGTRAP	CD14_vexas-mds
1.01066618268323e-08	0.618309474064741	0.391	0.562	0.000243156176891758	KHDRBS1	CD14_vexas-mds
1.577151150027e-06	0.609952236856678	0.511	0.658	0.0379446795184995	HIGD2A	CD14_vexas-mds
1.86981579797417e-10	0.607845482090005	0.383	0.222	4.49858982834606e-06	JMJD6	CD14_vexas-mds
7.42871113346294e-13	0.594520531949895	0.274	0.492	1.78727361159985e-08	PLEKHO1	CD14_vexas-mds
2.71179817556899e-07	0.582014198864144	0.675	0.815	0.00652431523060144	FXYD5	CD14_vexas-mds
2.98619934446803e-08	0.581126498130665	0.23	0.398	0.000718449700285563	LSM12	CD14_vexas-mds
9.85027062107812e-14	0.561307801540655	0.255	0.105	2.36987660872518e-09	LINC00513	CD14_vexas-mds
8.80258132331841e-08	0.558760755640138	0.285	0.467	0.00211781304057718	BID	CD14_vexas-mds
1.31499725646575e-09	0.534269607637698	0.398	0.241	3.16375189933094e-05	PFKFB3	CD14_vexas-mds
3.81802072418012e-08	0.519451842923124	0.27	0.145	0.000918577606030495	GABPB1	CD14_vexas-mds
1.00281528599666e-08	0.517059625599489	0.307	0.475	0.000241267329657937	ZRANB2	CD14_vexas-mds
2.52460454826727e-07	0.49150533114498	0.631	0.798	0.00607394608267623	SH3BGRL	CD14_vexas-mds
3.08180784860837e-27	0.456769550229289	0.723	0.953	7.41452150296687e-23	PSAP	CD14_vexas-mds
7.71266176915765e-13	0.449012534518443	0.427	0.654	1.85558929504164e-08	EDF1	CD14_vexas-mds
1.10615058817331e-08	0.411618194455495	0.584	0.76	0.000266128770008616	PGK1	CD14_vexas-mds
4.93308869322679e-14	0.393111407314516	0.197	0.431	1.18685180870343e-09	OSBPL8	CD14_vexas-mds
2.65660220726575e-07	0.3776638645846	0.588	0.47	0.00639151925046066	ACSL1	CD14_vexas-mds
2.21005869082469e-11	0.305021700181573	0.369	0.566	5.31718020425512e-07	TACC1	CD14_vexas-mds
6.53554393562794e-08	0.301034842824885	0.277	0.454	0.00157238651547272	ARF5	CD14_vexas-mds
3.44759608856989e-08	0.286835646360402	0.989	0.997	0.000829457142949029	RPL41	CD14_vexas-mds
1.0020984095426e-06	0.262987846391375	0.252	0.141	0.0241094856351855	RHOH	CD14_vexas-mds
4.02243982524773e-09	0.255986252349569	0.588	0.779	9.67758797556351e-05	ANXA2	CD14_vexas-mds
