# Supplementary material for: VEXAS syndrome is characterized by inflammasome activation and monocyte dysregulation
Source: Nat Commun. 2024 Jan 30;15:910. doi: 10.1038/s41467-024-44811-4 (PMC10828464; doi:10.1038/s41467-024-44811-4)
Supplement: Supplementary file 6 — Source Data [file 41467_2024_44811_MOESM6_ESM.zip › Source_DATA_KOSMIDER/Raw_DATA_KOSMIDER_Fig6/CD14_vexas-vexaslike_DOWN.csv]

p_val	avg_log2FC	pct.1	pct.2	p_val_adj	GeneName	cluster
1.14707878531351e-06	-0.287191975301992	0.15	0.287	0.0275975684958578	ERGIC1	CD14_vexas-vexaslike
8.71976328115243e-08	-0.290803085620959	0.12	0.266	0.00209788784781246	AHCYL1	CD14_vexas-vexaslike
9.42850579395457e-08	-0.30283994942588	0.288	0.446	0.00226840420896753	PRKAR1A	CD14_vexas-vexaslike
3.13407075232763e-08	-0.304907489366201	0.982	1	0.000754026082302504	ACTB	CD14_vexas-vexaslike
7.24266497335602e-08	-0.406262853002649	0.467	0.64	0.00174251276593973	ARPC4	CD14_vexas-vexaslike
2.42217503917133e-07	-0.418446836113531	0.212	0.36	0.0058275109267423	ACSL4	CD14_vexas-vexaslike
8.18613543430857e-08	-0.427335572139223	0.117	0.263	0.0019695023241403	IFI35	CD14_vexas-vexaslike
1.50726334334915e-06	-0.46842405996324	0.175	0.31	0.0362632487776371	PRPF8	CD14_vexas-vexaslike
3.06710872746849e-08	-0.474533623802377	0.15	0.307	0.000737915688741643	FGD5-AS1	CD14_vexas-vexaslike
1.62013171250406e-08	-0.48385072152066	0.102	0.252	0.000389787488711353	RALB	CD14_vexas-vexaslike
9.67328575193499e-07	-0.484457479352461	0.175	0.316	0.0232729581905804	TMEM248	CD14_vexas-vexaslike
1.30998992089768e-09	-0.490719864641962	0.204	0.387	3.15170475068772e-05	MSL3	CD14_vexas-vexaslike
1.2105048645901e-06	-0.497524096587167	0.124	0.256	0.0291235365371733	CCPG1	CD14_vexas-vexaslike
1.45784422399062e-07	-0.515711447716183	0.135	0.278	0.00350742741849904	FBXW5	CD14_vexas-vexaslike
3.18593433233077e-08	-0.538306426547971	0.146	0.303	0.000766503941015459	SECTM1	CD14_vexas-vexaslike
1.51199637336587e-06	-0.543874513932156	0.161	0.297	0.0363771207468096	CD33	CD14_vexas-vexaslike
6.27231136964281e-23	-0.545446251444575	0.277	0.581	1.50905539242236e-18	TGFBI	CD14_vexas-vexaslike
1.74878659440166e-06	-0.562475188817083	0.164	0.301	0.0420740566747094	DYNLL2	CD14_vexas-vexaslike
2.46714065725996e-07	-0.566049567933656	0.146	0.292	0.00593569370730175	CMTM7	CD14_vexas-vexaslike
2.92563477194784e-08	-0.567681356930616	0.106	0.251	0.000703878469782932	DUSP22	CD14_vexas-vexaslike
9.09211191407179e-08	-0.572392126614038	0.12	0.267	0.00218747120540653	COPZ1	CD14_vexas-vexaslike
3.80104981803885e-08	-0.572679619357322	0.109	0.255	0.000914494575721968	AC005632.3	CD14_vexas-vexaslike
9.60209026008842e-07	-0.579416741307231	0.186	0.331	0.0231016689567467	LRRC58	CD14_vexas-vexaslike
9.45799240891811e-11	-0.580408507236944	0.372	0.57	2.27549839366161e-06	PICALM	CD14_vexas-vexaslike
9.60172422094235e-09	-0.598538943240382	0.131	0.286	0.000231007883031652	BAZ2B	CD14_vexas-vexaslike
3.22367453463698e-08	-0.605681311043334	0.153	0.315	0.00077558385628831	BECN1	CD14_vexas-vexaslike
2.39681788939309e-10	-0.609616965719011	0.197	0.369	5.76650416009084e-06	STAB1	CD14_vexas-vexaslike
2.17107531028463e-08	-0.612627882799285	0.142	0.299	0.000522339008901379	RNF44	CD14_vexas-vexaslike
5.94408613376562e-09	-0.617812717033082	0.131	0.291	0.000143008768292267	LRCH4	CD14_vexas-vexaslike
9.08082888411215e-09	-0.625574428715072	0.157	0.326	0.000218475662122854	NMI	CD14_vexas-vexaslike
3.78848177469646e-08	-0.641232414790099	0.117	0.266	0.000911470830174222	PDS5B	CD14_vexas-vexaslike
1.27836002987775e-11	-0.641903837994378	0.088	0.273	3.07560639588288e-07	TPST2	CD14_vexas-vexaslike
1.0146295518081e-07	-0.642046484506733	0.139	0.292	0.00244109723869512	SNX18	CD14_vexas-vexaslike
1.32705668025193e-07	-0.643137426492974	0.12	0.259	0.00319276566701813	MID1IP1	CD14_vexas-vexaslike
7.71863026176371e-09	-0.645702804336432	0.168	0.34	0.000185702525467773	DOK3	CD14_vexas-vexaslike
6.46585743642803e-09	-0.659890601420885	0.113	0.274	0.000155562064063022	CLMN	CD14_vexas-vexaslike
8.99069687942251e-07	-0.664202824399703	0.161	0.296	0.0216307176222026	BIN2	CD14_vexas-vexaslike
1.10416775129005e-08	-0.664324121812065	0.117	0.274	0.000265651719282872	UBP1	CD14_vexas-vexaslike
4.34025925254814e-07	-0.664720420862872	0.124	0.265	0.0104422297357056	KYNU	CD14_vexas-vexaslike
6.38130096064459e-08	-0.675989970140757	0.142	0.291	0.00153527719812148	CTBP1	CD14_vexas-vexaslike
3.93227504025428e-09	-0.682249614081337	0.106	0.265	9.46066051934778e-05	AMFR	CD14_vexas-vexaslike
2.9222842751835e-08	-0.682466619830442	0.139	0.286	0.000703072373766398	CLCN7	CD14_vexas-vexaslike
1.36003435171325e-06	-0.682806854976155	0.128	0.258	0.0327210664678691	NFIC	CD14_vexas-vexaslike
1.71199750102577e-10	-0.683262232985232	0.307	0.159	4.11889478771789e-06	ETS1	CD14_vexas-vexaslike
2.71492402579688e-07	-0.683672812577892	0.124	0.259	0.00653183571366471	AP5B1	CD14_vexas-vexaslike
2.58788372085683e-09	-0.684228332555	0.099	0.256	6.22618944400946e-05	SCAF4	CD14_vexas-vexaslike
4.84972224570012e-10	-0.689559743823964	0.091	0.258	1.16679467509299e-05	GTF2H5	CD14_vexas-vexaslike
1.47038513279857e-10	-0.694296648576977	0.088	0.261	3.53759959100007e-06	COMMD8	CD14_vexas-vexaslike
2.5836644423282e-08	-0.697743191623967	0.245	0.411	0.000621603828179742	REEP5	CD14_vexas-vexaslike
8.80325710953474e-07	-0.700251286326629	0.38	0.549	0.0211797562798296	TIMP2	CD14_vexas-vexaslike
5.71260128373271e-12	-0.704863605688156	0.091	0.285	1.37439474285325e-07	KCNE3	CD14_vexas-vexaslike
1.65807824716359e-07	-0.706066148734641	0.142	0.287	0.00398917045485088	MARF1	CD14_vexas-vexaslike
7.7895993102624e-11	-0.710464402054016	0.095	0.275	1.87409969805603e-06	TSC22D4	CD14_vexas-vexaslike
3.34856177265647e-11	-0.717229767437202	0.12	0.311	8.05630476883421e-07	NAGK	CD14_vexas-vexaslike
1.81859874853988e-07	-0.722279956972547	0.113	0.251	0.00437536672911209	ETFA	CD14_vexas-vexaslike
5.44643878429127e-07	-0.729479523502727	0.135	0.268	0.0131035870711264	ARHGAP27	CD14_vexas-vexaslike
2.51682157388166e-09	-0.730538502284736	0.12	0.283	6.05522102460189e-05	ARHGEF6	CD14_vexas-vexaslike
7.16378017065024e-08	-0.737220737337335	0.19	0.35	0.00172353387125674	PPP3CA	CD14_vexas-vexaslike
6.95418953927365e-10	-0.739780894342996	0.172	0.353	1.67310846125385e-05	PHF21A	CD14_vexas-vexaslike
1.95343305554843e-08	-0.740224198340713	0.106	0.254	0.000469976458834396	ATF6	CD14_vexas-vexaslike
2.55047927030472e-10	-0.742028072352261	0.102	0.276	6.13619807642612e-06	IMPDH1	CD14_vexas-vexaslike
1.72483677916852e-11	-0.742302663576874	0.08	0.262	4.14978480700155e-07	NCOA2	CD14_vexas-vexaslike
4.16911597385598e-08	-0.748286691960373	0.12	0.266	0.00100304761215001	SMG7	CD14_vexas-vexaslike
1.63133507068054e-11	-0.749093051584136	0.073	0.251	3.92482904655031e-07	NFAM1	CD14_vexas-vexaslike
8.74724986492667e-08	-0.754018927032633	0.135	0.282	0.00210450084500271	RALBP1	CD14_vexas-vexaslike
3.3342181218463e-10	-0.768629872731639	0.12	0.292	8.02179537935002e-06	ANO6	CD14_vexas-vexaslike
2.07780151916309e-10	-0.770153514417204	0.084	0.25	4.99898267495447e-06	GIMAP2	CD14_vexas-vexaslike
1.71975747427633e-06	-0.771236617287168	0.153	0.282	0.0413756450736143	ABHD2	CD14_vexas-vexaslike
1.21966553438776e-07	-0.774634606030548	0.372	0.243	0.00293439330918352	IVNS1ABP	CD14_vexas-vexaslike
1.4823916625487e-09	-0.777957763527681	0.657	0.801	3.56648610092591e-05	GMFG	CD14_vexas-vexaslike
1.06331514505355e-09	-0.782778010942708	0.117	0.283	2.55822990748434e-05	ATG16L2	CD14_vexas-vexaslike
3.03283543196357e-07	-0.78753841047153	0.142	0.279	0.00729669876576115	STAT6	CD14_vexas-vexaslike
2.20851267740483e-07	-0.787926710365288	0.139	0.28	0.00531346065056828	PSMA5	CD14_vexas-vexaslike
5.06997554889687e-13	-0.790003099105105	0.08	0.278	1.2197854173091e-08	FAM8A1	CD14_vexas-vexaslike
1.88876647066603e-11	-0.790978485013403	0.091	0.28	4.54418325177539e-07	UBL3	CD14_vexas-vexaslike
1.05055270440327e-07	-0.794056387724262	0.215	0.372	0.00252752475152384	RPN1	CD14_vexas-vexaslike
1.78253569350705e-14	-0.797951604906656	0.051	0.258	4.28860262500861e-10	GIMAP4	CD14_vexas-vexaslike
1.19299997879256e-06	-0.811124398744172	0.182	0.315	0.0287023864897701	FAM200B	CD14_vexas-vexaslike
8.28071249309042e-13	-0.815686468667528	0.077	0.271	1.99225661871262e-08	GOLPH3	CD14_vexas-vexaslike
2.95658164388485e-07	-0.81640963397229	0.193	0.346	0.00711323977702256	OXA1L	CD14_vexas-vexaslike
1.49323846346476e-07	-0.817212073635621	0.318	0.483	0.00359258241924986	NUP214	CD14_vexas-vexaslike
1.58704690354326e-12	-0.817515248961121	0.168	0.373	3.81827614523473e-08	PARP9	CD14_vexas-vexaslike
4.13599012340447e-07	-0.821615648702181	0.23	0.373	0.00995077863789882	LPGAT1	CD14_vexas-vexaslike
5.17194729131101e-12	-0.828218796066783	0.117	0.315	1.24431879881652e-07	PPP2R5A	CD14_vexas-vexaslike
1.55290529157494e-07	-0.830569398987758	0.135	0.276	0.00373613484100014	NARS	CD14_vexas-vexaslike
1.72357319874842e-09	-0.836717830587761	0.113	0.277	4.14674475886882e-05	GCH1	CD14_vexas-vexaslike
2.18339953522676e-08	-0.839619102638989	0.19	0.352	0.000525304094180207	SPOPL	CD14_vexas-vexaslike
1.56748975606133e-10	-0.847600589751945	0.102	0.274	3.77122360410795e-06	NADK	CD14_vexas-vexaslike
5.49344816025407e-11	-0.848959595737571	0.106	0.287	1.32166869287553e-06	MAP3K11	CD14_vexas-vexaslike
2.7792060802666e-12	-0.850295037636427	0.091	0.284	6.68649190851342e-08	USP25	CD14_vexas-vexaslike
2.77319981699471e-09	-0.852506371851226	0.128	0.301	6.67204143970756e-05	LILRA1	CD14_vexas-vexaslike
5.77648815938989e-18	-0.855301931759826	0.489	0.718	1.38976528626761e-13	LY6E	CD14_vexas-vexaslike
6.19572997595652e-08	-0.856219797436763	0.157	0.312	0.00149063067491538	OAZ2	CD14_vexas-vexaslike
2.72992852085225e-08	-0.859308846046936	0.245	0.409	0.000656793502831844	MCUB	CD14_vexas-vexaslike
1.28416450603477e-11	-0.868675987383252	0.08	0.259	3.08957138506906e-07	TNRC18	CD14_vexas-vexaslike
7.82028004977371e-07	-0.869582286940709	0.164	0.298	0.0188148117717506	STARD7	CD14_vexas-vexaslike
5.68813647101972e-14	-0.871408832417322	0.113	0.326	1.36850875356263e-09	PTPRJ	CD14_vexas-vexaslike
3.16278829605983e-09	-0.875777284831657	0.124	0.286	7.60935236149035e-05	DOCK11	CD14_vexas-vexaslike
3.22056051081239e-10	-0.88321737707392	0.161	0.348	7.74834653296352e-06	CNOT7	CD14_vexas-vexaslike
3.35317355718652e-13	-0.885828003754611	0.069	0.263	8.06740026123504e-09	OSCAR	CD14_vexas-vexaslike
1.09178885144394e-10	-0.887770322879892	0.124	0.302	2.62673479768898e-06	PPCS	CD14_vexas-vexaslike
6.40177669202819e-09	-0.888901925486874	0.135	0.295	0.000154020345433506	TASOR	CD14_vexas-vexaslike
5.43680725074955e-07	-0.889312664934095	0.124	0.257	0.0130804145645783	YIPF4	CD14_vexas-vexaslike
1.06173875978466e-08	-0.889593553423166	0.153	0.31	0.000255443728216592	TUG1	CD14_vexas-vexaslike
1.6414760629367e-10	-0.892791920705958	0.142	0.322	3.9492272598194e-06	SNX27	CD14_vexas-vexaslike
1.77569349072965e-09	-0.896329512446562	0.12	0.286	4.27214096934646e-05	SNX17	CD14_vexas-vexaslike
1.04221245505033e-08	-0.896648454745357	0.153	0.317	0.000250745894560558	HNMT	CD14_vexas-vexaslike
8.41824694131947e-12	-0.897868424585502	0.077	0.258	2.02534603161205e-07	ARID3A	CD14_vexas-vexaslike
9.69132541782039e-09	-0.89800573589731	0.288	0.446	0.000233163598227341	RASSF2	CD14_vexas-vexaslike
4.91131905061332e-10	-0.911631110956451	0.186	0.365	1.18161425038706e-05	PKN1	CD14_vexas-vexaslike
5.10808358725883e-07	-0.917011374127634	0.212	0.348	0.012289538302586	PAFAH1B2	CD14_vexas-vexaslike
3.1673392109798e-11	-0.919191663792386	0.179	0.375	7.62030140769629e-07	UNC93B1	CD14_vexas-vexaslike
9.09015888922835e-09	-0.922368872603967	0.274	0.475	0.000218700132715945	SCP2	CD14_vexas-vexaslike
5.74353286216035e-09	-0.924249088234354	0.153	0.323	0.000138183657130716	VTI1B	CD14_vexas-vexaslike
4.47775241372993e-07	-0.929987943782856	0.223	0.372	0.0107730245321928	HDGF	CD14_vexas-vexaslike
6.00363936362424e-09	-0.932565167368821	0.182	0.356	0.000144441559449436	CACUL1	CD14_vexas-vexaslike
9.88467208365426e-07	-0.935633142211821	0.307	0.446	0.0237815325660638	HLA-F	CD14_vexas-vexaslike
2.65517522111993e-11	-0.939194201086496	0.135	0.325	6.38808606449243e-07	SP1	CD14_vexas-vexaslike
3.23642073502524e-08	-0.940495020233807	0.186	0.34	0.000778650464639722	SHFL	CD14_vexas-vexaslike
6.29921304703676e-09	-0.943003703408132	0.142	0.3	0.000151552766698657	CBX4	CD14_vexas-vexaslike
1.3275862596402e-07	-0.945028951918767	0.135	0.277	0.00319403978206835	TAF15	CD14_vexas-vexaslike
6.09481473339799e-07	-0.948527205729525	0.215	0.367	0.0146635147670822	FUBP1	CD14_vexas-vexaslike
1.18401771591859e-13	-0.949939936644582	0.058	0.257	2.84862822272852e-09	CTBP2	CD14_vexas-vexaslike
9.50438380689455e-13	-0.950448076192009	0.077	0.268	2.28665970010076e-08	SPG11	CD14_vexas-vexaslike
5.40560756161734e-11	-0.950625848567833	0.088	0.264	1.30053512324952e-06	ZBTB44	CD14_vexas-vexaslike
4.91860758066074e-10	-0.951631626864381	0.157	0.34	1.18336779783117e-05	ANKRD13D	CD14_vexas-vexaslike
1.50116825522102e-07	-0.95247634546371	0.354	0.518	0.00361166070523625	NDUFB7	CD14_vexas-vexaslike
1.57643677364888e-16	-0.96076565785096	0.044	0.267	3.79274923372184e-12	SMCO4	CD14_vexas-vexaslike
1.06075280229184e-11	-0.961431935341656	0.077	0.264	2.55206516703393e-07	CRISPLD2	CD14_vexas-vexaslike
9.08703514174158e-10	-0.975608593819444	0.161	0.335	2.18624978475161e-05	ZMAT2	CD14_vexas-vexaslike
1.19189400917227e-07	-0.977568556683607	0.179	0.327	0.00286757779666755	CCNT2	CD14_vexas-vexaslike
1.20718103250894e-07	-0.978018962761328	0.12	0.26	0.00290435684611325	ME2	CD14_vexas-vexaslike
1.4308763159388e-17	-0.978323488144313	0.084	0.331	3.44254532851716e-13	SMIM7	CD14_vexas-vexaslike
6.36899996179012e-12	-0.982769197026152	0.102	0.292	1.53231770080708e-07	STK38	CD14_vexas-vexaslike
8.40387272282707e-07	-0.985444663248587	0.259	0.407	0.0202188773838496	TRIM8	CD14_vexas-vexaslike
2.38342668159825e-13	-0.987034712713817	0.102	0.309	5.73428625325722e-09	TET3	CD14_vexas-vexaslike
1.12428304851963e-09	-0.987612610194668	0.131	0.299	2.70491258643337e-05	FLI1	CD14_vexas-vexaslike
5.90558004310028e-07	-0.996184691978723	0.241	0.391	0.014208235025695	MYD88	CD14_vexas-vexaslike
1.74757483287071e-07	-0.996652424038984	0.237	0.382	0.00420449029040363	PNPLA2	CD14_vexas-vexaslike
6.59622035292935e-08	-0.997427820963011	0.212	0.364	0.00158698465471127	APBB1IP	CD14_vexas-vexaslike
7.71595159739222e-07	-1.00124291904667	0.128	0.254	0.0185638079481659	ANXA6	CD14_vexas-vexaslike
6.5033032831041e-12	-1.00272299353293	0.113	0.304	1.56462973688202e-07	RCBTB2	CD14_vexas-vexaslike
3.33019004520872e-09	-1.00599242366644	0.142	0.307	8.01210422976767e-05	PKN2	CD14_vexas-vexaslike
5.67948986914607e-10	-1.01997886569067	0.157	0.331	1.36642846761785e-05	PLXNB2	CD14_vexas-vexaslike
5.78486380533137e-09	-1.02884807431076	0.146	0.312	0.000139178038292467	PRDX3	CD14_vexas-vexaslike
8.8589213965508e-13	-1.03243734661387	0.131	0.336	2.13136789879616e-08	CTDSP2	CD14_vexas-vexaslike
1.7478158011433e-09	-1.03279980864619	0.172	0.346	4.20507003597068e-05	DR1	CD14_vexas-vexaslike
3.5163564029826e-16	-1.03468665870693	0.08	0.311	8.46000186993584e-12	NACC2	CD14_vexas-vexaslike
2.19314123031837e-09	-1.03703556316975	0.12	0.282	5.27647848602297e-05	TRPS1	CD14_vexas-vexaslike
1.89341275166748e-16	-1.03964389285793	0.088	0.325	4.55536173923678e-12	FAM111A	CD14_vexas-vexaslike
3.41279346559811e-17	-1.04402120414542	0.062	0.296	8.21083979888249e-13	CPT1A	CD14_vexas-vexaslike
7.80253664841815e-13	-1.04541153180544	0.08	0.274	1.87721229224292e-08	SMAD2	CD14_vexas-vexaslike
2.27316858897199e-10	-1.0563408028199	0.139	0.314	5.4690163082077e-06	SHISA5	CD14_vexas-vexaslike
3.62243702121446e-12	-1.05834509102651	0.193	0.393	8.71522122933988e-08	UBXN11	CD14_vexas-vexaslike
2.7961852893516e-13	-1.0587153411969	0.139	0.353	6.72734218765101e-09	PPP1R9B	CD14_vexas-vexaslike
7.36517699765281e-11	-1.05983680023751	0.248	0.447	1.77198793386529e-06	EIF4EBP2	CD14_vexas-vexaslike
5.20458045652309e-07	-1.06207331288457	0.266	0.425	0.0125217001203489	LILRB2	CD14_vexas-vexaslike
2.25796987908778e-11	-1.063927453684	0.339	0.547	5.43244973209728e-07	HSD17B11	CD14_vexas-vexaslike
3.83381717528262e-11	-1.06613642012013	0.161	0.352	9.22378074201246e-07	SPTLC2	CD14_vexas-vexaslike
3.97042537636623e-08	-1.06945998086696	0.161	0.317	0.000955244641299951	DTX3L	CD14_vexas-vexaslike
1.59325206651383e-07	-1.07614614332566	0.128	0.265	0.00383320514682561	CAB39	CD14_vexas-vexaslike
1.70115033047059e-08	-1.07650342261617	0.175	0.337	0.000409279758007919	NDUFAB1	CD14_vexas-vexaslike
1.76995442563435e-08	-1.07675365528881	0.237	0.403	0.000425833335263369	DDX46	CD14_vexas-vexaslike
7.22850916794522e-09	-1.07747395354176	0.182	0.357	0.000173910702071594	GALNT1	CD14_vexas-vexaslike
4.06942337538943e-11	-1.08239432911938	0.153	0.344	9.79062569884943e-07	DDX60L	CD14_vexas-vexaslike
4.43862226508566e-08	-1.0900059015536	0.212	0.368	0.00106788813075696	DBNL	CD14_vexas-vexaslike
1.35327129459015e-07	-1.09074920305874	0.416	0.576	0.00325583540765444	ATP5PB	CD14_vexas-vexaslike
8.42897148930439e-14	-1.09624376538328	0.109	0.321	2.02792625061174e-09	SLC16A3	CD14_vexas-vexaslike
3.00964372916455e-07	-1.09680661962716	0.175	0.32	0.00724090184799699	CAPRIN1	CD14_vexas-vexaslike
3.55853686439941e-18	-1.09734347907223	0.051	0.292	8.56148384205854e-14	SELPLG	CD14_vexas-vexaslike
5.42931986935393e-13	-1.10236489484023	0.128	0.332	1.30624006736786e-08	RAB27A	CD14_vexas-vexaslike
1.84747737748007e-08	-1.11606825920153	0.307	0.481	0.000444484582247931	ERH	CD14_vexas-vexaslike
7.59399725769363e-08	-1.11891491217269	0.219	0.373	0.00182703980022851	PARP8	CD14_vexas-vexaslike
5.51171321982681e-13	-1.11931120181233	0.109	0.309	1.32606308355813e-08	NCOA1	CD14_vexas-vexaslike
2.87136019013025e-08	-1.1208878069626	0.117	0.263	0.000690820548143437	TRAF3IP3	CD14_vexas-vexaslike
2.43747226607108e-07	-1.12134778709315	0.128	0.266	0.00586431452494042	PPM1F	CD14_vexas-vexaslike
2.01229784138691e-06	-1.1281168248977	0.285	0.439	0.0484138737659276	LILRB3	CD14_vexas-vexaslike
3.09995039762945e-10	-1.12840840280972	0.124	0.301	7.4581706616567e-06	PBRM1	CD14_vexas-vexaslike
1.97344777750854e-07	-1.12910340366284	0.234	0.384	0.0047479180079078	EPS15	CD14_vexas-vexaslike
3.94701531998197e-13	-1.12923196880289	0.069	0.265	9.49612415834463e-09	ECHDC1	CD14_vexas-vexaslike
9.47056135063527e-14	-1.1384720766387	0.146	0.361	2.27852235534934e-09	ATP11A	CD14_vexas-vexaslike
3.63252326702317e-13	-1.14405154836596	0.142	0.362	8.73948772813104e-09	CIAO2A	CD14_vexas-vexaslike
8.86082062026308e-10	-1.14850561649447	0.139	0.315	2.13182483302909e-05	GNB4	CD14_vexas-vexaslike
1.22971401720144e-06	-1.16231106806322	0.135	0.266	0.0295856895398494	CEP85L	CD14_vexas-vexaslike
1.01475747381854e-06	-1.17541244731756	0.263	0.405	0.0244140500626002	BRD2	CD14_vexas-vexaslike
1.27364242954513e-08	-1.17676745944232	0.102	0.254	0.000306425632124264	G3BP1	CD14_vexas-vexaslike
6.3119055896563e-12	-1.18526590195601	0.175	0.379	1.51858136581541e-07	EIF4E3	CD14_vexas-vexaslike
5.3857275012905e-07	-1.18832964071531	0.288	0.451	0.0129575217953548	LRP1	CD14_vexas-vexaslike
2.76418955843666e-12	-1.19907134084512	0.131	0.328	6.65036365864276e-08	SIRPB1	CD14_vexas-vexaslike
2.15059477342218e-10	-1.20026681807115	0.175	0.356	5.17411596537642e-06	TMEM33	CD14_vexas-vexaslike
7.42187910761482e-07	-1.20595402825858	0.365	0.495	0.0178562989450105	PABPN1	CD14_vexas-vexaslike
1.26982247469611e-16	-1.21979508874613	0.182	0.438	3.05506589187136e-12	TMEM165	CD14_vexas-vexaslike
1.32276827474277e-15	-1.22574206167008	0.124	0.361	3.18244819220363e-11	AGO4	CD14_vexas-vexaslike
6.88093454565349e-18	-1.22606318902758	0.095	0.343	1.65548404233877e-13	NPTN	CD14_vexas-vexaslike
3.72562881803727e-09	-1.22793372298164	0.109	0.266	8.96349037331586e-05	CAMK2D	CD14_vexas-vexaslike
1.42072217273469e-09	-1.23104031745053	0.12	0.283	3.41811547538239e-05	DAPP1	CD14_vexas-vexaslike
2.29162848509186e-11	-1.23820162187809	0.201	0.395	5.5134289722825e-07	TRIP12	CD14_vexas-vexaslike
2.14764926484812e-09	-1.23838897187671	0.215	0.391	5.1670293662981e-05	TMEM230	CD14_vexas-vexaslike
7.08829963620114e-09	-1.24780461857028	0.109	0.264	0.000170537400947363	PHKB	CD14_vexas-vexaslike
5.90253609987602e-17	-1.25441026663129	0.117	0.364	1.42009116026917e-12	RAB3D	CD14_vexas-vexaslike
1.98605839721642e-07	-1.25495455163643	0.657	0.603	0.00477825789786298	TIMP1	CD14_vexas-vexaslike
1.43233899816478e-17	-1.25578345831649	0.099	0.345	3.44606439568465e-13	MSL1	CD14_vexas-vexaslike
1.71389135695828e-07	-1.25604109444892	0.175	0.32	0.00412345121570593	NSD1	CD14_vexas-vexaslike
7.52092803333745e-11	-1.2588118784221	0.241	0.432	1.80946007554066e-06	BSG	CD14_vexas-vexaslike
2.92799355006469e-09	-1.26567865800037	0.197	0.368	7.04445968210063e-05	IFNAR1	CD14_vexas-vexaslike
3.84470932952626e-08	-1.27406643997804	0.398	0.556	0.000924998617590724	EP300	CD14_vexas-vexaslike
1.63839861160064e-10	-1.28318909266427	0.186	0.374	3.94182321964998e-06	TARDBP	CD14_vexas-vexaslike
3.66795225511998e-14	-1.28797686942116	0.099	0.312	8.82472633059316e-10	OSBPL11	CD14_vexas-vexaslike
6.65580912302916e-11	-1.29209413067076	0.08	0.252	1.60132111690959e-06	ZSWIM6	CD14_vexas-vexaslike
3.17653487293861e-09	-1.29600247310954	0.161	0.332	7.64242525080301e-05	CD86	CD14_vexas-vexaslike
1.02447109516181e-08	-1.30761163944411	0.12	0.274	0.000246477500784979	DYNC1I2	CD14_vexas-vexaslike
3.83585074945334e-12	-1.3083476123183	0.12	0.316	9.2286733181098e-08	UBE2Z	CD14_vexas-vexaslike
4.90775668721744e-13	-1.31002637138022	0.099	0.301	1.18075718137764e-08	KIDINS220	CD14_vexas-vexaslike
2.76406772469891e-10	-1.31981431167114	0.175	0.356	6.65007053885311e-06	TMCO1	CD14_vexas-vexaslike
8.56997351892963e-14	-1.32401129482203	0.139	0.356	2.06184992891928e-09	WASHC4	CD14_vexas-vexaslike
4.65480837224946e-09	-1.32468319969895	0.131	0.29	0.00011199003462795	ADCY7	CD14_vexas-vexaslike
1.79099362962012e-08	-1.32564800963469	0.328	0.529	0.000430895157350305	CKLF	CD14_vexas-vexaslike
8.39550374981742e-16	-1.33750574309889	0.062	0.281	2.01987424716857e-11	VCL	CD14_vexas-vexaslike
4.6905095263949e-11	-1.33840124688677	0.091	0.268	1.12848968695535e-06	SCIMP	CD14_vexas-vexaslike
1.48117659034972e-11	-1.34648534585816	0.212	0.421	3.56356275872238e-07	CTBS	CD14_vexas-vexaslike
2.19479381319523e-09	-1.34873321848286	0.299	0.474	5.2804544351664e-05	ATG3	CD14_vexas-vexaslike
8.51527541261277e-19	-1.35127344223778	0.124	0.389	2.04869011152051e-14	AC096667.1	CD14_vexas-vexaslike
4.95308547256094e-12	-1.35334531935116	0.099	0.286	1.19166283384344e-07	BICD2	CD14_vexas-vexaslike
2.53036923793117e-09	-1.35774507220541	0.099	0.259	6.08781534953861e-05	ITPR2	CD14_vexas-vexaslike
4.85366235131795e-11	-1.37891823050258	0.179	0.364	1.16774262510358e-06	IL10RB	CD14_vexas-vexaslike
3.34139924079967e-15	-1.3816287898931	0.12	0.35	8.03907243343992e-11	HHEX	CD14_vexas-vexaslike
1.83658235869797e-13	-1.40404739424379	0.182	0.406	4.41863349679145e-09	KDM7A	CD14_vexas-vexaslike
3.28168082009087e-14	-1.40496637835263	0.223	0.457	7.89539588505662e-10	ARHGAP45	CD14_vexas-vexaslike
4.70577934548137e-17	-1.40867794544347	0.135	0.384	1.13216345272936e-12	SLC12A6	CD14_vexas-vexaslike
1.71173525794076e-06	-1.4169771912085	0.182	0.313	0.0411826385707969	CAT	CD14_vexas-vexaslike
1.65144666251302e-06	-1.42181116057057	0.285	0.419	0.0397321552534007	TMEM170B	CD14_vexas-vexaslike
1.37855260935022e-06	-1.42561530234567	0.168	0.299	0.0331665972283569	AKAP9	CD14_vexas-vexaslike
1.0659077533877e-06	-1.42725936212629	0.248	0.396	0.0256446746387548	IK	CD14_vexas-vexaslike
2.29683932297661e-17	-1.42799748570188	0.179	0.444	5.52596572714944e-13	SQOR	CD14_vexas-vexaslike
8.80488999958409e-21	-1.44761845650472	0.091	0.367	2.11836848499994e-16	RNF13	CD14_vexas-vexaslike
3.51823974551888e-10	-1.45352716801842	0.135	0.314	8.46453300374387e-06	RASSF4	CD14_vexas-vexaslike
5.74192970193637e-09	-1.46252336065878	0.157	0.316	0.000138145086698887	GIT2	CD14_vexas-vexaslike
1.98462692165011e-10	-1.48791638512759	0.153	0.338	4.774813910798e-06	IL13RA1	CD14_vexas-vexaslike
4.82003112923097e-12	-1.49932838674926	0.161	0.365	1.15965128938168e-07	CR1	CD14_vexas-vexaslike
1.75877198024758e-08	-1.49999732507966	0.12	0.271	0.000423142950727764	MRPS34	CD14_vexas-vexaslike
7.63924962862091e-10	-1.50009140121697	0.361	0.569	1.83792706814991e-05	CARD16	CD14_vexas-vexaslike
3.52241009551812e-11	-1.51022794806529	0.23	0.433	8.47456644880705e-07	HCK	CD14_vexas-vexaslike
9.2930670131927e-17	-1.51261411086172	0.139	0.379	2.23581899270403e-12	MRPL20	CD14_vexas-vexaslike
1.67740913348224e-08	-1.52542175355287	0.277	0.437	0.000403567863424493	SPG21	CD14_vexas-vexaslike
1.14894377041665e-07	-1.53960573996345	0.248	0.411	0.00276424381724542	HACD4	CD14_vexas-vexaslike
7.21087398157389e-11	-1.54023903822771	0.153	0.334	1.73486417122686e-06	CEP350	CD14_vexas-vexaslike
1.04459235136279e-06	-1.54756118515709	0.245	0.379	0.0251318473814373	DYNC1LI2	CD14_vexas-vexaslike
3.35132450436947e-16	-1.55505181250518	0.442	0.667	8.0629516250625e-12	MYO1F	CD14_vexas-vexaslike
5.48353663222565e-13	-1.55665775296816	0.343	0.543	1.31928407834717e-08	CD46	CD14_vexas-vexaslike
3.3224371821757e-17	-1.56387256236971	0.208	0.466	7.99345161659651e-13	HP1BP3	CD14_vexas-vexaslike
1.6265655427427e-11	-1.56776769959181	0.157	0.347	3.91335403928465e-07	GARS-DT	CD14_vexas-vexaslike
2.23043600837237e-11	-1.56834759705031	0.299	0.494	5.36620599254309e-07	YPEL3	CD14_vexas-vexaslike
2.45219468785717e-07	-1.5794308245001	0.142	0.285	0.00589973519951556	PAK1	CD14_vexas-vexaslike
3.32765036379737e-07	-1.59250330405011	0.19	0.336	0.00800599401026009	BPTF	CD14_vexas-vexaslike
2.83009883540851e-15	-1.61436417336409	0.212	0.457	6.80893478810932e-11	ARL5A	CD14_vexas-vexaslike
8.41446577587713e-12	-1.62543330928268	0.909	0.835	2.02443632101828e-07	RBM39	CD14_vexas-vexaslike
3.25270193595172e-09	-1.62908625826028	0.146	0.309	7.82567558770625e-05	ATF7IP	CD14_vexas-vexaslike
8.09338935410802e-18	-1.63552792577721	0.274	0.538	1.94718854470485e-13	RBX1	CD14_vexas-vexaslike
2.46689806710683e-10	-1.64623642907412	0.113	0.287	5.93511005965233e-06	NIBAN1	CD14_vexas-vexaslike
1.42673274856626e-17	-1.65063261988654	0.051	0.288	3.43257631977557e-13	CLEC4E	CD14_vexas-vexaslike
1.63209971771362e-12	-1.66280626560775	0.12	0.317	3.9266687108472e-08	CYFIP1	CD14_vexas-vexaslike
9.92861164585202e-13	-1.67730324254509	0.12	0.317	2.38872467587554e-08	LPCAT2	CD14_vexas-vexaslike
1.09576415838648e-11	-1.68108865857725	0.219	0.432	2.63629898866202e-07	MFSD1	CD14_vexas-vexaslike
5.94487686191151e-10	-1.68548101404559	0.219	0.408	1.43027792420729e-05	CERT1	CD14_vexas-vexaslike
2.4740902842608e-11	-1.70009816597265	0.109	0.295	5.95241381490305e-07	RABGAP1L	CD14_vexas-vexaslike
3.27923420925522e-12	-1.70826557722782	0.153	0.363	7.88950958404714e-08	CCR1	CD14_vexas-vexaslike
3.29626488072585e-20	-1.70978377954097	0.266	0.549	7.93048367653832e-16	LAMP1	CD14_vexas-vexaslike
1.98627234922482e-13	-1.71165559352069	0.077	0.275	4.778772645e-09	APAF1	CD14_vexas-vexaslike
5.26190542828165e-07	-1.71585816514595	0.62	0.797	0.0126596182699028	CSTA	CD14_vexas-vexaslike
9.94021468283421e-19	-1.71668939435038	0.099	0.358	2.39151625054308e-14	TFEC	CD14_vexas-vexaslike
1.97695073701874e-18	-1.72513804343751	0.12	0.378	4.75634577819339e-14	TLR4	CD14_vexas-vexaslike
4.36362654651091e-08	-1.72980161854881	0.204	0.355	0.00104984491082506	NIN	CD14_vexas-vexaslike
4.52913203107163e-14	-1.73007415140872	0.164	0.389	1.08966387535552e-09	ATP6V1A	CD14_vexas-vexaslike
2.04480176552345e-15	-1.73823179762253	0.288	0.522	4.91958856767287e-11	TCIRG1	CD14_vexas-vexaslike
3.26868716957367e-09	-1.74150920020701	0.314	0.505	7.86413446127729e-05	NDUFS6	CD14_vexas-vexaslike
8.63725851989712e-09	-1.74599277002549	0.292	0.456	0.000207803802730205	OSTF1	CD14_vexas-vexaslike
7.33106166433851e-08	-1.75544570902367	0.266	0.42	0.0017637801258232	ETV6	CD14_vexas-vexaslike
1.43557850783042e-16	-1.76352640482103	0.128	0.376	3.4538583319892e-12	VNN2	CD14_vexas-vexaslike
5.5572833207712e-11	-1.76891005576092	0.234	0.427	1.33702679414434e-06	EPSTI1	CD14_vexas-vexaslike
1.20669311381273e-17	-1.77403710006151	0.131	0.382	2.90318296252206e-13	ASAP1	CD14_vexas-vexaslike
1.43597302296491e-11	-1.77666890616299	0.285	0.486	3.45480749595127e-07	LYPLA1	CD14_vexas-vexaslike
1.17117285089422e-14	-1.78020386526422	0.073	0.288	2.81772476196642e-10	CMPK2	CD14_vexas-vexaslike
2.46605740906222e-13	-1.79365456106871	0.23	0.453	5.9330875204628e-09	RXRA	CD14_vexas-vexaslike
2.80752416747265e-15	-1.79410223555459	0.219	0.46	6.75462239452245e-11	NAIP	CD14_vexas-vexaslike
2.68289553707399e-23	-1.79812815130833	0.069	0.369	6.4547783726463e-19	METTL7A	CD14_vexas-vexaslike
1.07595240271563e-11	-1.81186048863164	0.219	0.415	2.58863388569354e-07	POLE4	CD14_vexas-vexaslike
4.10060459443493e-17	-1.82038289519604	0.219	0.466	9.86564459375099e-13	RHOQ	CD14_vexas-vexaslike
2.45516042183976e-14	-1.82177250321096	0.099	0.313	5.90687045890428e-10	TMPO	CD14_vexas-vexaslike
8.91580316189291e-12	-1.8312585988395	0.252	0.475	2.14505308271982e-07	IGSF6	CD14_vexas-vexaslike
6.57957622562398e-23	-1.8351624408942	0.066	0.36	1.58298024412287e-18	KIAA0930	CD14_vexas-vexaslike
1.25614431966917e-11	-1.84151072801738	0.117	0.307	3.02215761869205e-07	MCTP1	CD14_vexas-vexaslike
2.16234273133544e-07	-1.84422234802466	0.219	0.365	0.00520238037731994	THOC2	CD14_vexas-vexaslike
2.78312972699378e-24	-1.85983668774914	0.08	0.385	6.69593181017435e-20	JAK2	CD14_vexas-vexaslike
2.01367967089798e-23	-1.86405777874259	0.091	0.39	4.84471192021345e-19	MAPK14	CD14_vexas-vexaslike
1.95568210109773e-07	-1.86503378757027	0.737	0.622	0.00470517556703102	RPS4Y1	CD14_vexas-vexaslike
1.36472290345986e-09	-1.86864610609847	0.299	0.492	3.28338683343407e-05	NORAD	CD14_vexas-vexaslike
4.02351072652822e-16	-1.86903944522227	0.234	0.474	9.68016445695424e-12	TRAPPC1	CD14_vexas-vexaslike
2.02791400776139e-16	-1.87310330524591	0.321	0.563	4.87895831127312e-12	HELZ	CD14_vexas-vexaslike
6.60112012020764e-12	-1.8892144210438	0.139	0.338	1.58816348972076e-07	RESF1	CD14_vexas-vexaslike
2.59702008069298e-21	-1.90275576707331	0.139	0.425	6.24817061213924e-17	STAT2	CD14_vexas-vexaslike
9.16989411938071e-21	-1.90599508769555	0.321	0.599	2.2061848261818e-16	MKRN1	CD14_vexas-vexaslike
1.78840288824084e-08	-1.91437867029626	0.299	0.469	0.000430271850881864	PPP1CA	CD14_vexas-vexaslike
1.12003818213238e-14	-1.91442365066316	0.361	0.581	2.6946998623923e-10	LAMTOR1	CD14_vexas-vexaslike
1.84382087349294e-12	-1.91763851446305	0.164	0.368	4.43604863953666e-08	FYN	CD14_vexas-vexaslike
7.23161870265477e-20	-1.92003962000526	0.04	0.302	1.73985514367171e-15	P2RY13	CD14_vexas-vexaslike
1.0309696859813e-09	-1.92425895730019	0.511	0.685	2.48040996750241e-05	RHOG	CD14_vexas-vexaslike
7.21852721744745e-13	-1.92557669110319	0.354	0.564	1.73670546324568e-08	GRK2	CD14_vexas-vexaslike
5.97627348846189e-16	-1.92826487179918	0.113	0.342	1.43783163858905e-11	ITGAL	CD14_vexas-vexaslike
5.35482091618584e-14	-1.95178026631602	0.131	0.348	1.28831636422515e-09	ARRDC4	CD14_vexas-vexaslike
3.34659658447797e-11	-1.96059314512486	0.434	0.626	8.05157672259555e-07	UQCR10	CD14_vexas-vexaslike
3.92318277861344e-08	-1.98950541154545	0.299	0.472	0.000943878544706607	OGT	CD14_vexas-vexaslike
1.45536873687702e-11	-1.99295497558492	0.19	0.397	3.50147164405242e-07	STX16	CD14_vexas-vexaslike
6.72277491692721e-19	-2.00059906673804	0.292	0.563	1.61743241726352e-14	EHBP1L1	CD14_vexas-vexaslike
1.27585460622054e-08	-2.01126265390019	0.208	0.37	0.000306957859710599	KPNB1	CD14_vexas-vexaslike
5.99076056428977e-19	-2.02922647165973	0.106	0.371	1.44131708416248e-14	LNPEP	CD14_vexas-vexaslike
1.66952237184147e-07	-2.03907795577134	0.193	0.342	0.00401670387441338	KIAA1109	CD14_vexas-vexaslike
5.23831391517457e-11	-2.04701122777972	0.186	0.374	1.26028594485185e-06	ASH1L	CD14_vexas-vexaslike
3.44317857243e-14	-2.05258606995753	0.288	0.518	8.28394332740933e-10	RAB32	CD14_vexas-vexaslike
9.35586566932041e-14	-2.0608163148221	0.095	0.302	2.2509277213818e-09	FTX	CD14_vexas-vexaslike
7.10678871033935e-22	-2.06614543784351	0.113	0.408	1.70982229582054e-17	LRRC25	CD14_vexas-vexaslike
3.0505249666864e-13	-2.07052130085623	0.204	0.424	7.3392580173508e-09	HOOK3	CD14_vexas-vexaslike
1.30960327866967e-12	-2.07378107053557	0.226	0.44	3.15077452815137e-08	PIAS1	CD14_vexas-vexaslike
5.50508059377614e-08	-2.08649737681361	0.226	0.389	0.0013244673400566	KANSL1	CD14_vexas-vexaslike
1.23310278572889e-08	-2.08951786236553	0.252	0.424	0.000296672199218515	XRCC5	CD14_vexas-vexaslike
3.75261585360571e-09	-2.10066310760059	0.255	0.424	9.02841848218999e-05	PDCD6IP	CD14_vexas-vexaslike
3.99797968517013e-14	-2.10309853262317	0.245	0.476	9.61873932455081e-10	ARID1A	CD14_vexas-vexaslike
1.6521790690559e-13	-2.12530546871859	0.584	0.78	3.9749776222416e-09	PGK1	CD14_vexas-vexaslike
8.06736763127838e-26	-2.125529979972	0.073	0.39	1.94092797840927e-21	SLC8A1	CD14_vexas-vexaslike
8.66741291547015e-09	-2.13159034790694	0.288	0.45	0.000208529287333296	RBBP4	CD14_vexas-vexaslike
1.71245776813397e-08	-2.13348758908822	0.401	0.572	0.000412000214435352	PTEN	CD14_vexas-vexaslike
6.91220978855063e-15	-2.15642061997713	0.223	0.458	1.6630085530274e-10	CPPED1	CD14_vexas-vexaslike
2.02197357599012e-23	-2.15807883108788	0.011	0.29	4.86466622647462e-19	MTRNR2L1	CD14_vexas-vexaslike
1.02212431661947e-12	-2.17321309283108	0.172	0.378	2.45912889335479e-08	RAB10	CD14_vexas-vexaslike
5.52060759649827e-08	-2.18709167053376	0.31	0.464	0.00132820298164152	ANP32A	CD14_vexas-vexaslike
1.71650384832687e-08	-2.1907271341517	0.442	0.616	0.000412973660868963	DBI	CD14_vexas-vexaslike
1.46277695321483e-19	-2.19315027482207	0.31	0.592	3.51929507173956e-15	C4orf3	CD14_vexas-vexaslike
2.96344194589864e-10	-2.21210576874908	0.38	0.577	7.12974497763754e-06	BLOC1S1	CD14_vexas-vexaslike
6.06340736422152e-09	-2.21573245368145	0.412	0.587	0.000145879517775805	GNB1	CD14_vexas-vexaslike
3.48834242765065e-21	-2.23303776060864	0.128	0.409	8.39260304668469e-17	GRK3	CD14_vexas-vexaslike
4.12992593145645e-08	-2.24911649852752	0.584	0.72	0.000993618879849107	TRAPPC5	CD14_vexas-vexaslike
1.85110766599485e-20	-2.2531723817343	0.131	0.413	4.45357993361702e-16	LSM6	CD14_vexas-vexaslike
4.01831924489657e-22	-2.26943942404749	0.062	0.347	9.66767427129667e-18	WDR11	CD14_vexas-vexaslike
3.6936908301522e-17	-2.27791932723668	0.193	0.447	8.88665076826318e-13	WNK1	CD14_vexas-vexaslike
4.16480466265014e-24	-2.28380133472081	0.172	0.483	1.002010353787e-19	NOTCH2	CD14_vexas-vexaslike
2.6005547538743e-13	-2.28541959700699	0.376	0.59	6.25667468234617e-09	RBM5	CD14_vexas-vexaslike
8.38140320005799e-09	-2.29476350428149	0.387	0.555	0.000201648179590195	GNAQ	CD14_vexas-vexaslike
1.06483316103058e-18	-2.29581923122998	0.164	0.426	2.56188210212348e-14	HIPK3	CD14_vexas-vexaslike
5.30015046368913e-11	-2.30288977529374	0.372	0.557	1.27516320005897e-06	RBMS1	CD14_vexas-vexaslike
1.49006312160817e-24	-2.30754421915729	0.157	0.479	3.58494286427711e-20	PLXNC1	CD14_vexas-vexaslike
2.61091784087439e-08	-2.33221324460342	0.153	0.312	0.000628160723335969	ACER3	CD14_vexas-vexaslike
3.38031802795963e-12	-2.37320660805816	0.241	0.452	8.13270714346807e-08	TAOK3	CD14_vexas-vexaslike
6.61653744550692e-09	-2.38425071843094	0.365	0.525	0.000159187274401451	DCP2	CD14_vexas-vexaslike
1.14657912243906e-20	-2.38681256405502	0.08	0.363	2.75855471067613e-16	ENTPD1	CD14_vexas-vexaslike
2.4307232684301e-29	-2.40683172447046	0.197	0.547	5.84807711151597e-25	OSBPL8	CD14_vexas-vexaslike
8.20012157896706e-11	-2.40801916931136	0.241	0.45	1.97286725068368e-06	CD163	CD14_vexas-vexaslike
6.36088307761083e-16	-2.41202755126908	0.745	0.542	1.53036485964239e-11	SLC2A3	CD14_vexas-vexaslike
1.85498438394874e-22	-2.4132148311743	0.391	0.687	4.46290692934227e-18	CD53	CD14_vexas-vexaslike
3.81565307159222e-23	-2.41367105202317	0.117	0.417	9.18007972494371e-19	RASSF3	CD14_vexas-vexaslike
5.31284335886852e-16	-2.4144482234907	0.255	0.507	1.27821698371018e-11	PRDX1	CD14_vexas-vexaslike
2.31382410341587e-08	-2.42012893457425	0.328	0.508	0.000556682941040824	LAMP2	CD14_vexas-vexaslike
8.05087668002797e-09	-2.42577400122909	0.376	0.534	0.000193696042044793	TOMM6	CD14_vexas-vexaslike
7.89091356517342e-10	-2.42618131127198	0.361	0.526	1.89847489464507e-05	ATP6V0D1	CD14_vexas-vexaslike
4.81928272361148e-14	-2.42841314879469	0.201	0.419	1.15947123047369e-09	TRIM44	CD14_vexas-vexaslike
3.19001047594968e-11	-2.43644526335463	0.277	0.481	7.67484620408733e-07	C9orf72	CD14_vexas-vexaslike
4.02441667402289e-28	-2.44588305289915	0.182	0.519	9.68234407603167e-24	MAPK1	CD14_vexas-vexaslike
1.00947033293794e-10	-2.44879840491011	0.223	0.411	2.42868467401539e-06	MEF2A	CD14_vexas-vexaslike
1.67902500121731e-15	-2.4553424775987	0.23	0.473	4.03956625042874e-11	CMIP	CD14_vexas-vexaslike
3.37499693835828e-08	-2.47576523892683	0.343	0.485	0.000811990513399618	SORL1	CD14_vexas-vexaslike
1.5093058187694e-17	-2.48885637472205	0.208	0.467	3.63123886937731e-13	TM9SF2	CD14_vexas-vexaslike
6.2344346722515e-26	-2.50715656928976	0.263	0.589	1.49994263779699e-21	PTPN6	CD14_vexas-vexaslike
1.33084441396018e-08	-2.53960939274214	0.135	0.292	0.000320187857554681	OIP5-AS1	CD14_vexas-vexaslike
5.73582817794624e-26	-2.543979564201	0.164	0.495	1.37998290133209e-21	LMO2	CD14_vexas-vexaslike
1.50153022726412e-09	-2.56193947951383	0.241	0.419	3.61253157377476e-05	ARHGAP30	CD14_vexas-vexaslike
1.24435348689306e-06	-2.58063557594514	0.354	0.499	0.0299379005411601	CD93	CD14_vexas-vexaslike
6.84397943388434e-12	-2.61151520196791	0.343	0.537	1.64659301199823e-07	MBD2	CD14_vexas-vexaslike
5.16183416604717e-11	-2.61182172064783	0.376	0.571	1.24188568200929e-06	FAM120A	CD14_vexas-vexaslike
1.29702956971229e-06	-2.61937041497145	0.464	0.613	0.0312052344177081	TLR2	CD14_vexas-vexaslike
2.19640528465313e-12	-2.63644746272064	0.212	0.406	5.28433147434698e-08	RPS6KA3	CD14_vexas-vexaslike
6.63675712992814e-15	-2.64081180544993	0.084	0.307	1.59673739788941e-10	AQP9	CD14_vexas-vexaslike
5.20352081752552e-24	-2.64699445504777	0.219	0.523	1.25191507348847e-19	ADAM10	CD14_vexas-vexaslike
1.41471759060519e-18	-2.64705533224702	0.449	0.668	3.40366905123703e-14	STMP1	CD14_vexas-vexaslike
7.53648701065515e-12	-2.67913123318672	0.223	0.419	1.81320340989352e-07	ZMYM2	CD14_vexas-vexaslike
6.81126991331888e-30	-2.72946968457424	0.354	0.715	1.63872342844539e-25	TNFSF13B	CD14_vexas-vexaslike
2.86649090547941e-18	-2.73237886374122	0.055	0.299	6.8964904694929e-14	OAS2	CD14_vexas-vexaslike
3.77811923481323e-12	-2.752562247916	0.464	0.655	9.08977706703714e-08	QKI	CD14_vexas-vexaslike
9.97986714847472e-09	-2.75743185726175	0.292	0.456	0.000240105623725153	CLTC	CD14_vexas-vexaslike
7.56361794040065e-19	-2.76243725782414	0.201	0.466	1.81973084028099e-14	NUMB	CD14_vexas-vexaslike
5.85568928885733e-15	-2.77262952254483	0.664	0.842	1.40882028600618e-10	UQCR11	CD14_vexas-vexaslike
3.52955984361939e-16	-2.77977481323268	0.179	0.433	8.49176802776388e-12	CHD4	CD14_vexas-vexaslike
1.95294696601206e-09	-2.78600520160613	0.449	0.621	4.69859510552843e-05	CD164	CD14_vexas-vexaslike
1.22275891391321e-10	-2.80270985421556	0.263	0.45	2.94183567098378e-06	WDFY2	CD14_vexas-vexaslike
4.64851573160309e-15	-2.80753688483329	0.318	0.54	1.11838639986639e-10	TMBIM4	CD14_vexas-vexaslike
4.17838593141082e-08	-2.83080374379204	0.507	0.671	0.00100527787123813	USP15	CD14_vexas-vexaslike
9.380136789592e-14	-2.83911860561523	0.23	0.445	2.25676711020794e-09	GTF2I	CD14_vexas-vexaslike
8.68988222790807e-07	-2.8437906907042	0.318	0.463	0.020906987652124	CCNY	CD14_vexas-vexaslike
5.47387770294009e-12	-2.86129870010076	0.467	0.661	1.31696023655036e-07	FLNA	CD14_vexas-vexaslike
1.724727379983e-17	-2.86750196723503	0.215	0.472	4.1495216035011e-13	CTSC	CD14_vexas-vexaslike
1.00804986743545e-18	-2.89175350403881	0.157	0.417	2.42526717606295e-14	AC090559.1	CD14_vexas-vexaslike
5.92512819437724e-23	-2.90171542559162	0.212	0.511	1.42552659228522e-18	LASP1	CD14_vexas-vexaslike
9.19815103277991e-10	-2.90429936617383	0.5	0.689	2.21298315697652e-05	GPSM3	CD14_vexas-vexaslike
5.16044083655149e-12	-2.90941556095564	0.347	0.553	1.24155046086592e-07	SH3KBP1	CD14_vexas-vexaslike
4.26850105494614e-15	-2.94913184712514	0.161	0.396	1.02695866880949e-10	XAF1	CD14_vexas-vexaslike
2.44310494606585e-10	-2.95417507670087	0.197	0.383	5.87786618973982e-06	NAAA	CD14_vexas-vexaslike
1.66301710340201e-08	-2.96608635451786	0.237	0.415	0.000400105284907491	GBP2	CD14_vexas-vexaslike
1.79695527202528e-09	-2.96935250693506	0.339	0.524	4.32329468896562e-05	WSB1	CD14_vexas-vexaslike
1.21074078528182e-07	-2.97334981093442	0.318	0.468	0.00291292125530954	CRTAP	CD14_vexas-vexaslike
7.94587144279508e-10	-3.05353314488569	0.281	0.468	1.91169721042207e-05	ARID1B	CD14_vexas-vexaslike
6.06184334159781e-10	-3.06296640383587	0.478	0.678	1.45841888955502e-05	METTL9	CD14_vexas-vexaslike
1.29213166783817e-22	-3.06694209688321	0.266	0.564	3.10873957965186e-18	PGAM1	CD14_vexas-vexaslike
5.99609066732918e-08	-3.07877354839097	0.35	0.499	0.00144259945365273	SEPTIN2	CD14_vexas-vexaslike
5.3589398300817e-22	-3.08141568637806	0.526	0.767	1.28930733371936e-17	NDUFB1	CD14_vexas-vexaslike
1.32387598491886e-08	-3.11489234742536	0.588	0.735	0.000318511323211627	FKBP1A	CD14_vexas-vexaslike
1.95490386868602e-15	-3.12370665266832	0.328	0.572	4.70330321767169e-11	ODF3B	CD14_vexas-vexaslike
1.56862442928799e-18	-3.13847950167796	0.234	0.503	3.77395351442398e-14	EID1	CD14_vexas-vexaslike
1.61784279054233e-26	-3.15470774170121	0.204	0.535	3.8923679697658e-22	GNS	CD14_vexas-vexaslike
1.27044217405273e-06	-3.15568450911086	0.186	0.327	0.0305655682655346	ETNK1	CD14_vexas-vexaslike
9.03520043270602e-16	-3.15870538790614	0.237	0.477	2.17377887210474e-11	HMGN3	CD14_vexas-vexaslike
2.93167128268052e-13	-3.16401360350824	0.285	0.498	7.05330793900106e-09	BAZ2A	CD14_vexas-vexaslike
5.88155793333773e-16	-3.18321468275543	0.274	0.512	1.41504402318172e-11	PLEKHO1	CD14_vexas-vexaslike
1.02581474230915e-18	-3.20389008267599	0.303	0.573	2.46800768852158e-14	MICOS10	CD14_vexas-vexaslike
2.24104726981909e-23	-3.21166383474877	0.172	0.481	5.39173562645774e-19	RCSD1	CD14_vexas-vexaslike
1.93584776646331e-16	-3.22536201419488	0.204	0.457	4.65745614133407e-12	SLC7A7	CD14_vexas-vexaslike
1.06380665113816e-07	-3.23152178667584	0.318	0.471	0.0025594124219733	RAB7A	CD14_vexas-vexaslike
1.37824142736446e-14	-3.23520971347084	0.504	0.723	3.31591105009614e-10	TMEM123	CD14_vexas-vexaslike
6.44782517290644e-08	-3.24366495371972	0.387	0.547	0.00155128225834956	HNRNPL	CD14_vexas-vexaslike
1.27998383788197e-22	-3.25100071180877	0.172	0.464	3.07951311556024e-18	IL17RA	CD14_vexas-vexaslike
1.89019261351444e-23	-3.26478818624571	0.15	0.453	4.54761440885438e-19	PIK3AP1	CD14_vexas-vexaslike
2.09461823456366e-15	-3.26937479367922	0.288	0.524	5.0394420105367e-11	FAR1	CD14_vexas-vexaslike
1.02192006316411e-44	-3.27018262598806	0.241	0.688	2.45863747996652e-40	ATP6V0E1	CD14_vexas-vexaslike
1.64283317093345e-19	-3.2906652907049	0.343	0.603	3.95249232594879e-15	RTN3	CD14_vexas-vexaslike
9.30347136204004e-21	-3.30674468873593	0.197	0.482	2.23832217499321e-16	ERBIN	CD14_vexas-vexaslike
1.02839526758161e-06	-3.32577626591018	0.328	0.46	0.0247421617427458	PSMA3-AS1	CD14_vexas-vexaslike
7.35086682488604e-11	-3.33367252224428	0.31	0.514	1.76854504939933e-06	ZNF106	CD14_vexas-vexaslike
8.61834990754148e-23	-3.35524395531125	0.201	0.498	2.07348880425541e-18	TMEM30A	CD14_vexas-vexaslike
4.22591919915237e-07	-3.36120978479854	0.42	0.564	0.0101671390012407	PPT1	CD14_vexas-vexaslike
2.06311657412483e-14	-3.36916279159945	0.193	0.428	4.96365216568693e-10	IQGAP2	CD14_vexas-vexaslike
8.26053124121965e-11	-3.39935978556117	0.38	0.567	1.98740121132504e-06	SRSF9	CD14_vexas-vexaslike
3.35605523317852e-07	-3.41170578047036	0.274	0.423	0.00807433328550421	BOD1L1	CD14_vexas-vexaslike
9.69524207379902e-10	-3.42042347427413	0.332	0.523	2.33257829053531e-05	CREBRF	CD14_vexas-vexaslike
2.83518977877373e-18	-3.42222643533299	0.31	0.599	6.82118308875171e-14	TPP1	CD14_vexas-vexaslike
1.72157169411413e-16	-3.42730578722431	0.314	0.567	4.14192933886918e-12	SNX10	CD14_vexas-vexaslike
1.01581781541719e-23	-3.4300843678145	0.168	0.468	2.44395608211223e-19	DICER1	CD14_vexas-vexaslike
3.22138591798395e-26	-3.49192533743889	0.339	0.661	7.75033238007759e-22	GCA	CD14_vexas-vexaslike
1.40569014483989e-11	-3.49951628741314	0.547	0.71	3.3819499194703e-07	RBM25	CD14_vexas-vexaslike
2.58669244323154e-07	-3.51592195244927	0.128	0.266	0.00622332334917076	SLC24A4	CD14_vexas-vexaslike
4.4990113373235e-11	-3.51883185441365	0.321	0.505	1.08241713764666e-06	NCKAP1L	CD14_vexas-vexaslike
9.04433325513242e-14	-3.52456085225336	0.255	0.478	2.17597613785231e-09	SP110	CD14_vexas-vexaslike
2.40081817677207e-09	-3.54051337847313	0.438	0.626	5.77612845149593e-05	SNX3	CD14_vexas-vexaslike
2.46492791441873e-14	-3.58132034756046	0.372	0.602	5.93037006930002e-10	BACH1	CD14_vexas-vexaslike
7.6135068629267e-19	-3.60854120013103	0.409	0.643	1.83173361615153e-14	TGOLN2	CD14_vexas-vexaslike
1.10170765502066e-30	-3.62403419386159	0.223	0.577	2.6505984472142e-26	DPYD	CD14_vexas-vexaslike
1.66701329716756e-10	-3.62447612795867	0.394	0.585	4.01066729165543e-06	ZDHHC20	CD14_vexas-vexaslike
8.77676607116317e-23	-3.65073937739556	0.274	0.592	2.11160214906115e-18	WIPF1	CD14_vexas-vexaslike
2.41709065573149e-14	-3.70990099922529	0.434	0.652	5.81527840862439e-10	FGR	CD14_vexas-vexaslike
9.58953838915366e-15	-3.75177989629998	0.347	0.551	2.30714704104648e-10	ADD3	CD14_vexas-vexaslike
5.39515679619369e-14	-3.75771683485406	0.588	0.767	1.29802077359624e-09	SLC25A3	CD14_vexas-vexaslike
5.59753931296532e-13	-3.78703015798891	0.511	0.721	1.34671198330633e-08	PRR13	CD14_vexas-vexaslike
2.80583125046322e-07	-3.80643650644241	0.449	0.605	0.00675054940548946	BRK1	CD14_vexas-vexaslike
3.96702516624078e-20	-3.82245040333643	0.19	0.475	9.5442658474587e-16	PRAM1	CD14_vexas-vexaslike
3.87146718282402e-10	-3.88037390982635	0.628	0.795	9.3143628951563e-06	SERPINB1	CD14_vexas-vexaslike
8.12213169216904e-28	-3.89865888896568	0.496	0.213	1.95410366381895e-23	CD69	CD14_vexas-vexaslike
4.2782604772139e-10	-3.91787634653825	0.328	0.509	1.02930668821289e-05	DOCK2	CD14_vexas-vexaslike
2.53594521525289e-08	-3.93379171828828	0.489	0.659	0.000610123059337693	VASP	CD14_vexas-vexaslike
5.96301657128932e-11	-3.96113884766538	0.237	0.432	1.4346421568865e-06	MIS18BP1	CD14_vexas-vexaslike
1.25508070460706e-16	-3.97397303455589	0.139	0.387	3.01959866721412e-12	TMEM154	CD14_vexas-vexaslike
2.57366816579488e-12	-3.97671249754834	0.339	0.54	6.19198824008591e-08	ITGAM	CD14_vexas-vexaslike
2.2030395523293e-15	-3.99143372300476	0.27	0.502	5.30029285894906e-11	MYCBP2	CD14_vexas-vexaslike
3.33463577866397e-11	-3.99681430395755	0.336	0.547	8.02280021988765e-07	NDUFC2	CD14_vexas-vexaslike
2.88113390429144e-07	-4.01475686872425	0.434	0.565	0.00693172006033478	TLE4	CD14_vexas-vexaslike
1.07149889680504e-09	-4.02802885253444	0.489	0.656	2.57791919582324e-05	EWSR1	CD14_vexas-vexaslike
4.97009542738042e-08	-4.0580671294004	0.255	0.427	0.00119575525887345	MGAT1	CD14_vexas-vexaslike
1.80552686622129e-14	-4.07868485728043	0.212	0.438	4.34391708744179e-10	DYNLL1	CD14_vexas-vexaslike
1.26136829476403e-11	-4.08330995425352	0.325	0.532	3.03472598037278e-07	TLN1	CD14_vexas-vexaslike
3.71173219321408e-21	-4.08918053835028	0.109	0.388	8.93005648365375e-17	TAOK1	CD14_vexas-vexaslike
2.57078924741318e-11	-4.09522960488924	0.277	0.497	6.18506185035137e-07	ATOX1	CD14_vexas-vexaslike
2.86795351308666e-25	-4.12673581475918	0.339	0.644	6.90000935713519e-21	CNPY3	CD14_vexas-vexaslike
4.22606873542865e-11	-4.18087632683181	0.547	0.753	1.01674987705678e-06	ANXA5	CD14_vexas-vexaslike
2.99026684034376e-11	-4.19153000730892	0.464	0.661	7.19428299118304e-07	AP2S1	CD14_vexas-vexaslike
1.33676327570068e-06	-4.23566604712182	0.387	0.543	0.0321611876500826	RAB5IF	CD14_vexas-vexaslike
2.45893534874445e-12	-4.24806896844716	0.442	0.664	5.91595255554428e-08	GDI2	CD14_vexas-vexaslike
6.343396563092e-19	-4.27971389891864	0.23	0.486	1.5261577791143e-14	SYK	CD14_vexas-vexaslike
2.10260930518622e-10	-4.28066728385411	0.343	0.519	5.05866772734753e-06	OGA	CD14_vexas-vexaslike
2.55779422298359e-35	-4.30418861552188	0.084	0.475	6.15379712107621e-31	GASK1B	CD14_vexas-vexaslike
2.53654890344385e-27	-4.33868089936495	0.241	0.569	6.10268300679557e-23	MAP3K1	CD14_vexas-vexaslike
2.16457373958764e-08	-4.46775920405628	0.635	0.77	0.00052077479600739	SPI1	CD14_vexas-vexaslike
8.93065294519907e-18	-4.4678537423547	0.292	0.557	2.14862579208544e-13	SKAP2	CD14_vexas-vexaslike
8.08884769388388e-11	-4.47831602552199	0.467	0.665	1.94609586667152e-06	TPI1	CD14_vexas-vexaslike
9.9287962482214e-22	-4.49489073129374	0.405	0.657	2.38876908935959e-17	C6orf62	CD14_vexas-vexaslike
3.84338980587051e-08	-4.50632537808524	0.591	0.735	0.000924681153394386	SUMO2	CD14_vexas-vexaslike
1.17294748881295e-16	-4.57641759989008	0.172	0.413	2.82199436333507e-12	YPEL2	CD14_vexas-vexaslike
7.03580023375957e-09	-4.58112328493414	0.719	0.895	0.000169274317824021	S100A11	CD14_vexas-vexaslike
3.26235596690194e-09	-4.60693457417802	0.547	0.693	7.84890222076937e-05	SF3B1	CD14_vexas-vexaslike
6.12551997804264e-22	-4.61070347020555	0.307	0.591	1.47373885151728e-17	PLXDC2	CD14_vexas-vexaslike
2.58614493703508e-09	-4.63296853740677	0.901	0.986	6.2220061040127e-05	SH3BGRL3	CD14_vexas-vexaslike
8.512631720641e-21	-4.64908907984506	0.416	0.689	2.04805406566902e-16	CAPNS1	CD14_vexas-vexaslike
5.82257930519352e-08	-4.65453295643603	0.533	0.654	0.00140085435503651	CAPZA1	CD14_vexas-vexaslike
1.86102845271218e-07	-4.67897781573061	0.515	0.666	0.00447744835438023	SCAF11	CD14_vexas-vexaslike
5.23184969494676e-25	-4.68397119146493	0.277	0.583	1.25873071810724e-20	H2AFZ	CD14_vexas-vexaslike
4.77011343254257e-15	-4.71682864556604	0.613	0.818	1.14764159073542e-10	AP1S2	CD14_vexas-vexaslike
2.02094925130909e-19	-4.72853252496419	0.723	0.943	4.86220180372453e-15	PSAP	CD14_vexas-vexaslike
2.21182600011239e-09	-4.76131031943998	0.23	0.408	5.3214321736704e-05	UCP2	CD14_vexas-vexaslike
1.64481370262559e-38	-4.78708069483694	0.427	0.762	3.95725728714691e-34	CALM2	CD14_vexas-vexaslike
2.42567766488192e-09	-4.81611211381488	0.712	0.959	5.83593789393942e-05	CST3	CD14_vexas-vexaslike
2.91078155290946e-20	-4.83854548154107	0.358	0.648	7.00304933814488e-16	CD300E	CD14_vexas-vexaslike
2.29934442732978e-08	-4.83994285012552	0.755	0.819	0.000553199275771271	HNRNPA3	CD14_vexas-vexaslike
1.52936203437016e-07	-4.84097154930608	0.566	0.708	0.00367949211849116	SET	CD14_vexas-vexaslike
9.84101461878049e-11	-4.86307136890614	0.274	0.466	2.3676497071324e-06	GABARAPL2	CD14_vexas-vexaslike
1.52349690039963e-09	-4.88208835803734	0.347	0.517	3.66538119267147e-05	TRIM22	CD14_vexas-vexaslike
3.20133007512729e-07	-4.90061892079508	0.117	0.252	0.00770208002774875	GBP1	CD14_vexas-vexaslike
4.71610087864667e-27	-4.9064140275816	0.193	0.526	1.1346467103936e-22	DOCK8	CD14_vexas-vexaslike
7.82147716108661e-12	-5.04436870185847	0.113	0.301	1.88176919018583e-07	STX7	CD14_vexas-vexaslike
1.0977299306896e-21	-5.0540072501658	0.237	0.532	2.6410284402461e-17	TRIM38	CD14_vexas-vexaslike
3.19929883691709e-08	-5.11016663344336	0.292	0.46	0.000769719307173882	CLEC4A	CD14_vexas-vexaslike
2.83915642335417e-09	-5.11692171722264	0.354	0.518	6.8307264389478e-05	RAC2	CD14_vexas-vexaslike
3.14992043879795e-12	-5.21249216045994	0.372	0.577	7.57839358370398e-08	FAM91A1	CD14_vexas-vexaslike
5.15006809705366e-12	-5.21779647827327	0.434	0.625	1.23905488347014e-07	SMAP2	CD14_vexas-vexaslike
1.96142286581089e-18	-5.22301593252439	0.245	0.492	4.71898727285442e-14	UTRN	CD14_vexas-vexaslike
3.23092293670571e-40	-5.23346511973379	0.241	0.65	7.77327749342026e-36	KCTD12	CD14_vexas-vexaslike
4.77883992829017e-10	-5.27381975562159	0.19	0.377	1.14974109834733e-05	SCARB2	CD14_vexas-vexaslike
1.08708561161033e-30	-5.29055670646929	0.172	0.528	2.61541927297329e-26	PECAM1	CD14_vexas-vexaslike
6.1623733692283e-22	-5.34925033433296	0.376	0.664	1.48260540890264e-17	NUFIP2	CD14_vexas-vexaslike
7.55431657537041e-41	-5.35042829812478	0.318	0.705	1.81749302486837e-36	DMXL2	CD14_vexas-vexaslike
1.17338764429301e-14	-5.35106281599183	0.248	0.472	2.82305333340456e-10	JAML	CD14_vexas-vexaslike
2.5197759919657e-30	-5.41620040287201	0.219	0.571	6.06232905907029e-26	CSK	CD14_vexas-vexaslike
4.77108885545718e-15	-5.45357380783243	0.467	0.682	1.14787626773444e-10	MED13L	CD14_vexas-vexaslike
3.029966088872e-15	-5.50787618397917	0.186	0.426	7.28979541321715e-11	WDFY1	CD14_vexas-vexaslike
4.67374578976795e-22	-5.5084579894817	0.135	0.426	1.12445649956027e-17	MX2	CD14_vexas-vexaslike
2.11250915505832e-10	-5.53745589455709	0.496	0.68	5.08248577615481e-06	LAP3	CD14_vexas-vexaslike
1.72818512311141e-15	-5.57552789879011	0.281	0.514	4.15784058769373e-11	SFT2D2	CD14_vexas-vexaslike
3.97670146120792e-23	-5.59123590442401	0.197	0.492	9.56754604552014e-19	CD4	CD14_vexas-vexaslike
4.62623182011516e-14	-5.60450462965768	0.602	0.817	1.11302511360151e-09	CLEC7A	CD14_vexas-vexaslike
1.42146988137894e-14	-5.62189043769641	0.416	0.652	3.41991438760959e-10	PGD	CD14_vexas-vexaslike
4.8447647864362e-07	-5.65343919087301	0.336	0.488	0.0116560195996869	PLBD1	CD14_vexas-vexaslike
1.75318158511562e-16	-5.69862124560436	0.237	0.494	4.21797957562967e-12	AOAH	CD14_vexas-vexaslike
9.04976230295369e-29	-5.72898588793417	0.296	0.633	2.17728231246763e-24	LUC7L3	CD14_vexas-vexaslike
5.15339082432891e-30	-5.87988834080595	0.325	0.665	1.23985429842529e-25	CELF1	CD14_vexas-vexaslike
2.51418796883665e-15	-5.93905035176446	0.212	0.448	6.0488848342241e-11	SMIM25	CD14_vexas-vexaslike
5.71085814657722e-36	-5.94428668409012	0.391	0.727	1.37397536148501e-31	ACAP2	CD14_vexas-vexaslike
1.65330621918835e-20	-5.95160652105929	0.318	0.599	3.97768943274526e-16	CASP1	CD14_vexas-vexaslike
6.60337666750322e-25	-6.03067076515021	0.285	0.581	1.5887063924346e-20	VPS13C	CD14_vexas-vexaslike
1.70585401192427e-28	-6.06093977091574	0.336	0.655	4.10411416728861e-24	FBXL5	CD14_vexas-vexaslike
1.39141154473723e-08	-6.07368293589805	0.102	0.261	0.000334759703548329	SOX4	CD14_vexas-vexaslike
4.38047679928568e-35	-6.16332108804018	0.157	0.534	1.05389891314014e-30	MEGF9	CD14_vexas-vexaslike
2.3420364630067e-10	-6.17316445310955	0.529	0.66	5.63470552634783e-06	SREK1	CD14_vexas-vexaslike
2.5152954007123e-08	-6.19049262490738	0.38	0.555	0.000605154920457373	EIF2AK2	CD14_vexas-vexaslike
2.5732278388083e-07	-6.23050163434508	0.635	0.776	0.00619092885738889	CELF2	CD14_vexas-vexaslike
1.04959622800661e-09	-6.24959879875748	0.212	0.381	2.52522356496111e-05	ATRX	CD14_vexas-vexaslike
1.23307888592556e-10	-6.27289972440551	0.281	0.474	2.96666449164831e-06	VAMP5	CD14_vexas-vexaslike
6.13835559597571e-08	-6.28469158993655	0.628	0.8	0.0014768269728358	TKT	CD14_vexas-vexaslike
2.23119160118124e-27	-6.41721733923961	0.237	0.573	5.36802387328195e-23	ITGA4	CD14_vexas-vexaslike
7.19681239964985e-08	-6.4325820285882	0.358	0.529	0.00173148109523176	APOL6	CD14_vexas-vexaslike
1.02822331942767e-26	-6.48753205611466	0.511	0.793	2.47380248421102e-22	RNF130	CD14_vexas-vexaslike
2.66542978324256e-13	-6.5173713425014	0.504	0.695	6.41275751550327e-09	MTPN	CD14_vexas-vexaslike
4.06939801280656e-11	-6.52097039455883	0.453	0.653	9.79056467901131e-07	C1orf162	CD14_vexas-vexaslike
1.64890846370372e-28	-6.56139276333181	0.255	0.6	3.96710887282477e-24	CLEC12A	CD14_vexas-vexaslike
3.0066840070866e-29	-6.5631888737552	0.361	0.693	7.23378105264966e-25	RSRP1	CD14_vexas-vexaslike
5.94049037632791e-17	-6.5892868528255	0.54	0.778	1.42922257964073e-12	CMTM6	CD14_vexas-vexaslike
8.99708131501932e-14	-6.90571839577349	0.613	0.775	2.1646077935805e-09	YWHAB	CD14_vexas-vexaslike
5.08486227285345e-12	-6.91416477394495	0.474	0.684	1.22336701422581e-07	HNRNPD	CD14_vexas-vexaslike
1.09530038444753e-31	-6.99006454420563	0.263	0.626	2.63518319494232e-27	RNASE6	CD14_vexas-vexaslike
1.07101080485659e-12	-7.10487631710347	0.394	0.608	2.57674489540446e-08	HCLS1	CD14_vexas-vexaslike
1.45245448285844e-37	-7.11355799371337	0.161	0.565	3.49446024030912e-33	MEF2C	CD14_vexas-vexaslike
3.37488025223766e-34	-7.11852412914669	0.248	0.642	8.1196243988586e-30	HLA-DQB1	CD14_vexas-vexaslike
2.83867161357287e-29	-7.11932885145515	0.445	0.746	6.82956003509498e-25	C4orf48	CD14_vexas-vexaslike
2.52831717223913e-34	-7.20377636998554	0.084	0.475	6.08287828469013e-30	RGS18	CD14_vexas-vexaslike
3.36234947281386e-24	-7.34266736400798	0.343	0.623	8.08947659664287e-20	UBE2R2	CD14_vexas-vexaslike
4.61706026879206e-18	-7.35346200262236	0.274	0.551	1.11081853006868e-13	IFI16	CD14_vexas-vexaslike
1.06755274842912e-30	-7.40516271063185	0.336	0.659	2.56842515744561e-26	ARL6IP5	CD14_vexas-vexaslike
1.78062255061659e-11	-7.51700187127022	0.967	0.972	4.28399979452844e-07	RPS15A	CD14_vexas-vexaslike
3.61567753802475e-19	-7.59442684503245	0.245	0.518	8.69895858873375e-15	IFI44	CD14_vexas-vexaslike
1.30037938074525e-22	-7.6021675821398	0.412	0.678	3.12858275213501e-18	PPP1R18	CD14_vexas-vexaslike
8.34272005919899e-07	-7.65415121077349	0.175	0.308	0.0200717501904269	LIPA	CD14_vexas-vexaslike
6.16176253687594e-23	-7.75796539377151	0.588	0.832	1.48245844874698e-18	MOB1A	CD14_vexas-vexaslike
1.21040693197048e-07	-7.82028484799157	0.442	0.615	0.00291211803762778	NCF2	CD14_vexas-vexaslike
2.23694202995802e-33	-7.85896248137487	0.27	0.645	5.38185882987601e-29	DPYSL2	CD14_vexas-vexaslike
1.62535813889117e-15	-7.92488906740811	0.365	0.589	3.91044914635826e-11	PTBP3	CD14_vexas-vexaslike
7.24818099066094e-24	-8.00485288079756	0.569	0.852	1.74383986454312e-19	APLP2	CD14_vexas-vexaslike
3.29068114802737e-13	-8.10424738670033	0.657	0.851	7.91704977403905e-09	GNAI2	CD14_vexas-vexaslike
5.295771613269e-15	-8.13891569060532	0.522	0.753	1.27410969243639e-10	CD302	CD14_vexas-vexaslike
1.81606402906842e-48	-8.1427300236542	0.241	0.69	4.36926844753572e-44	EVI2A	CD14_vexas-vexaslike
7.41589006418887e-31	-8.19952468064975	0.252	0.615	1.7841889905432e-26	CDC42EP3	CD14_vexas-vexaslike
1.96201257905175e-08	-8.31445815553576	0.544	0.683	0.000472040606394059	CORO1A	CD14_vexas-vexaslike
3.9980445117974e-42	-8.39192564404698	0.241	0.651	9.61889529093336e-38	OGFRL1	CD14_vexas-vexaslike
7.1354832954913e-10	-8.57635980321221	0.091	0.261	1.71672592606225e-05	PPBP	CD14_vexas-vexaslike
1.19557630364942e-07	-8.59518700812434	0.573	0.742	0.00287643702895013	IER5	CD14_vexas-vexaslike
1.34080418681722e-08	-8.73009402977112	0.566	0.729	0.000322584079306354	SDCBP	CD14_vexas-vexaslike
1.08968981825534e-12	-8.78487406185302	0.489	0.7	2.62168473374052e-08	GRB2	CD14_vexas-vexaslike
3.05597855795746e-19	-8.79400722840504	0.193	0.464	7.35237881258985e-15	ANKRD44	CD14_vexas-vexaslike
4.48769695799558e-19	-9.02014649604952	0.387	0.625	1.07969501112416e-14	TNFRSF1B	CD14_vexas-vexaslike
5.23935562225996e-07	-9.02323755715312	0.588	0.477	0.0126053656915952	ACSL1	CD14_vexas-vexaslike
7.98944148519474e-09	-9.02649574147988	0.799	0.918	0.0001922179726923	CYBA	CD14_vexas-vexaslike
8.49688046069739e-25	-9.04001447244417	0.427	0.687	2.04426447003919e-20	PRKCB	CD14_vexas-vexaslike
1.63765130370653e-38	-9.14782358091388	0.19	0.596	3.94002527158754e-34	MARCH1	CD14_vexas-vexaslike
6.27043256063232e-09	-9.16362820609291	0.526	0.659	0.000150860336976253	STXBP2	CD14_vexas-vexaslike
4.26729234253661e-13	-9.24606748606007	0.405	0.6	1.02666786469088e-08	PLAC8	CD14_vexas-vexaslike
5.15127577928651e-08	-9.25136942082951	0.664	0.759	0.00123934543973854	SF1	CD14_vexas-vexaslike
3.25318770001736e-28	-9.28300075641775	0.102	0.438	7.82684428747176e-24	TNFSF10	CD14_vexas-vexaslike
1.72256354052583e-18	-9.35843655648006	0.763	0.89	4.14431562215109e-14	HNRNPA2B1	CD14_vexas-vexaslike
1.3628897279764e-17	-9.44663364274804	0.179	0.448	3.27897639653842e-13	RNASE2	CD14_vexas-vexaslike
5.38642110757832e-09	-9.48274953442905	0.23	0.408	0.000129591905427227	M6PR	CD14_vexas-vexaslike
4.90917471947111e-08	-9.53596221101115	0.347	0.508	0.00118109834575755	WARS	CD14_vexas-vexaslike
3.9717655502775e-10	-9.61481861608378	0.646	0.831	9.55567073741264e-06	H2AFY	CD14_vexas-vexaslike
5.88572001988353e-13	-9.71387612495985	0.536	0.7	1.41604537958378e-08	CD48	CD14_vexas-vexaslike
7.74187122149636e-21	-9.72032327900806	0.38	0.659	1.86261679717981e-16	PAK2	CD14_vexas-vexaslike
3.29302467065121e-12	-10.0677695708406	0.464	0.651	7.92268805511974e-08	PLEK	CD14_vexas-vexaslike
3.85332713687188e-12	-10.174704286114	0.442	0.619	9.27071975860006e-08	BNIP3L	CD14_vexas-vexaslike
3.54446032404381e-38	-10.2205391297772	0.518	0.819	8.527617093617e-34	TMBIM6	CD14_vexas-vexaslike
1.23719042080809e-51	-10.3335861470793	0.223	0.69	2.97655643342217e-47	ADA2	CD14_vexas-vexaslike
1.3662220244067e-06	-10.365525067501	0.923	0.909	0.0328699356852007	NACA	CD14_vexas-vexaslike
1.07887299137731e-24	-10.3929391006314	0.328	0.644	2.59566052995467e-20	TNFAIP2	CD14_vexas-vexaslike
6.08442000151562e-24	-10.4403295119487	0.547	0.792	1.46385060816464e-19	MSN	CD14_vexas-vexaslike
1.81597679673808e-39	-10.6028945320155	0.135	0.548	4.36905857527215e-35	AC004687.1	CD14_vexas-vexaslike
1.76310834709914e-12	-10.6290437512311	0.65	0.811	4.24186237228582e-08	ARHGDIB	CD14_vexas-vexaslike
2.0554405266977e-13	-10.6581644503357	0.555	0.725	4.94518436318201e-09	FMNL1	CD14_vexas-vexaslike
3.63660405430464e-18	-10.7413868853594	0.445	0.662	8.74930569425154e-14	ADAR	CD14_vexas-vexaslike
1.88678833254999e-10	-10.9119403525026	0.719	0.877	4.53942404928203e-06	ATP5MPL	CD14_vexas-vexaslike
2.78500374231871e-11	-10.9450054824501	0.65	0.791	6.70044050364458e-07	EIF4G2	CD14_vexas-vexaslike
1.05276704347316e-39	-11.0967615667728	0.325	0.714	2.53285222989207e-35	LRRK2	CD14_vexas-vexaslike
1.3363658652578e-21	-11.2050164112186	0.745	0.919	3.21516263522374e-17	DAZAP2	CD14_vexas-vexaslike
6.63203518177901e-13	-11.2368770274577	0.095	0.295	1.59560134438421e-08	SMIM14	CD14_vexas-vexaslike
3.68565941919612e-16	-11.3417125523604	0.361	0.576	8.86732799664394e-12	RAB11FIP1	CD14_vexas-vexaslike
2.56521785497646e-09	-11.3435465404795	0.599	0.784	6.17165763728785e-05	ARPC1B	CD14_vexas-vexaslike
1.66078321066674e-17	-11.4815495968682	0.653	0.829	3.99567832654311e-13	CSF3R	CD14_vexas-vexaslike
2.74559146557218e-14	-11.4966301717868	0.704	0.85	6.60561850702012e-10	CAST	CD14_vexas-vexaslike
4.36282279892648e-40	-11.6173330073701	0.529	0.84	1.04965153719372e-35	GRN	CD14_vexas-vexaslike
2.12037153655042e-18	-11.6479208281992	0.646	0.822	5.10140187978665e-14	DDX3X	CD14_vexas-vexaslike
4.70753804677394e-07	-11.7030605252985	0.712	0.81	0.0113258657867334	ZNF207	CD14_vexas-vexaslike
6.10761690517022e-35	-11.7142204388829	0.237	0.604	1.4694315512149e-30	LYST	CD14_vexas-vexaslike
2.29434382505997e-32	-11.7619400217082	0.401	0.753	5.51996180871179e-28	GLIPR1	CD14_vexas-vexaslike
6.7741413423342e-51	-11.8656943312154	0.5	0.857	1.62979066555219e-46	FYB1	CD14_vexas-vexaslike
2.86907537860548e-24	-11.8664549177489	0.219	0.522	6.90270845338693e-20	RIPOR2	CD14_vexas-vexaslike
5.32444603671908e-09	-12.0385013719175	0.099	0.257	0.000128100847197424	CCDC50	CD14_vexas-vexaslike
4.83136936712412e-25	-12.0740163848144	0.449	0.768	1.16237915603639e-20	MS4A6A	CD14_vexas-vexaslike
1.81780139058709e-08	-12.2238925069047	0.796	0.909	0.000437344836561347	RHOA	CD14_vexas-vexaslike
2.53560694277229e-23	-12.5848507172052	0.489	0.801	6.10041674361585e-19	ARPC5	CD14_vexas-vexaslike
1.24007312632145e-39	-12.653810613631	0.759	0.947	2.98349193461678e-35	LCP1	CD14_vexas-vexaslike
2.36098137981601e-26	-12.6820380498829	0.164	0.492	5.68028510169934e-22	F13A1	CD14_vexas-vexaslike
7.3004717286232e-07	-13.1445507018382	0.836	0.913	0.0175642049318946	ITM2B	CD14_vexas-vexaslike
1.46613842210635e-31	-13.2992778348032	0.296	0.655	3.52738242974567e-27	PARP14	CD14_vexas-vexaslike
1.89621376721458e-65	-13.6886906926803	0.573	0.931	4.56210070254156e-61	CYBB	CD14_vexas-vexaslike
6.8404936167456e-38	-13.814461712328	0.292	0.677	1.64575435925282e-33	CD14	CD14_vexas-vexaslike
8.03233148897886e-16	-13.9312957628289	0.766	0.901	1.93249863293342e-11	PCBP2	CD14_vexas-vexaslike
8.75783644694053e-13	-14.0554270104449	0.646	0.775	2.10704787076942e-08	ACTR3	CD14_vexas-vexaslike
2.20981904746957e-55	-14.2563513401042	0.204	0.695	5.31660364630704e-51	MPEG1	CD14_vexas-vexaslike
1.29547671488881e-07	-14.2567299234088	0.387	0.269	0.003116787428351	IRF8	CD14_vexas-vexaslike
8.54578532987312e-21	-14.3107752020933	0.544	0.779	2.05603049251417e-16	CAP1	CD14_vexas-vexaslike
4.53263971532801e-13	-14.3401352903793	0.482	0.66	1.09050778911077e-08	PIM1	CD14_vexas-vexaslike
2.30524369764011e-16	-14.3897228512655	0.201	0.452	5.54618581215235e-12	TNRC6B	CD14_vexas-vexaslike
1.7442589760419e-07	-14.3920182809025	0.788	0.848	0.00419651267045921	CCNI	CD14_vexas-vexaslike
1.43214458576088e-06	-14.6475755032685	0.142	0.279	0.0344559665888211	TCF7L2	CD14_vexas-vexaslike
1.84583905099533e-23	-14.7303050403239	0.197	0.499	4.44090417278967e-19	TENT5A	CD14_vexas-vexaslike
7.1839441021697e-25	-14.9348897162993	0.38	0.666	1.72838511154101e-20	RNF213	CD14_vexas-vexaslike
5.27499260324804e-32	-15.099097956013	0.628	0.852	1.26911047041545e-27	EVI2B	CD14_vexas-vexaslike
4.39667781667093e-18	-15.124649888714	0.668	0.828	1.05779671591286e-13	MBNL1	CD14_vexas-vexaslike
9.06490159954871e-19	-15.2375242603371	0.102	0.367	2.18092467583542e-14	MS4A7	CD14_vexas-vexaslike
2.86277190142543e-36	-15.3323205045157	0.073	0.466	6.88754291763944e-32	CYP1B1	CD14_vexas-vexaslike
5.19589627672462e-16	-15.9669323027703	0.208	0.453	1.25008068521718e-11	HLA-DMB	CD14_vexas-vexaslike
4.05195459501617e-20	-16.1660320053244	0.807	0.951	9.7485975601494e-16	GABARAP	CD14_vexas-vexaslike
6.74853591700618e-26	-16.1745529389998	0.697	0.955	1.62363025627252e-21	HLA-DRA	CD14_vexas-vexaslike
5.5656008463591e-22	-16.2101452791975	0.522	0.805	1.33902790762554e-17	LYN	CD14_vexas-vexaslike
1.49410386460738e-13	-16.340412102169	0.387	0.622	3.59466448785889e-09	SELL	CD14_vexas-vexaslike
1.83596158739948e-19	-16.6633993373543	0.409	0.662	4.41713998312442e-15	CFD	CD14_vexas-vexaslike
4.52378697416899e-29	-17.2684190747866	0.328	0.657	1.08837790811532e-24	IFI6	CD14_vexas-vexaslike
6.48972783086136e-57	-17.5761168092417	0.427	0.829	1.56136361882693e-52	DDX17	CD14_vexas-vexaslike
2.92728272947915e-17	-17.6187636769093	0.934	0.992	7.04274951885388e-13	ATP5F1E	CD14_vexas-vexaslike
8.61792092692632e-86	-17.7521476051731	0.172	0.791	2.0733855958092e-81	FGL2	CD14_vexas-vexaslike
4.300199136489e-45	-17.8456236503087	0.109	0.565	1.03458491024789e-40	POU2F2	CD14_vexas-vexaslike
2.00371619910433e-22	-17.8909451345652	0.485	0.713	4.82074080342511e-18	ZBTB7A	CD14_vexas-vexaslike
2.88239402895117e-17	-18.0490260662385	0.27	0.53	6.93475179425361e-13	CCDC88A	CD14_vexas-vexaslike
1.97927335553121e-12	-18.1417485378106	0.529	0.711	4.76193376607255e-08	LENG8	CD14_vexas-vexaslike
8.13047848152319e-18	-18.1965774630829	0.485	0.691	1.95611181786966e-13	SAMHD1	CD14_vexas-vexaslike
6.1123087259332e-08	-18.8773002776784	0.945	0.93	0.00147056035637227	RPL6	CD14_vexas-vexaslike
6.11284057132653e-14	-19.0531262098485	0.759	0.956	1.47068831305545e-09	OAZ1	CD14_vexas-vexaslike
1.7778721881362e-07	-19.1026029206497	0.938	0.963	0.00427738269743689	PABPC1	CD14_vexas-vexaslike
1.44272411066956e-15	-19.3706069300436	0.405	0.622	3.47104993785991e-11	STAT1	CD14_vexas-vexaslike
2.41335116148219e-15	-19.470714169208	0.544	0.723	5.80628155941e-11	MARCKS	CD14_vexas-vexaslike
2.2225301262818e-12	-20.7744114038278	0.186	0.394	5.34718523082139e-08	ATP2B1-AS1	CD14_vexas-vexaslike
1.18496373927109e-12	-21.3735784647921	0.741	0.874	2.85090426031232e-08	PCBP1	CD14_vexas-vexaslike
1.41913304208574e-40	-21.6371367042994	0.606	0.859	3.41429218595409e-36	ACTR2	CD14_vexas-vexaslike
4.33127952169304e-27	-22.0188054637638	0.522	0.79	1.04206254012413e-22	SCO2	CD14_vexas-vexaslike
5.76272194802523e-15	-22.5886735544252	0.832	0.934	1.38645327347539e-10	PTP4A2	CD14_vexas-vexaslike
5.48555047479172e-23	-22.9571343155004	0.653	0.888	1.31976858873014e-18	ZEB2	CD14_vexas-vexaslike
6.95278447435415e-10	-23.3768424234095	0.85	0.762	1.67277041668486e-05	HIF1A	CD14_vexas-vexaslike
2.62266118664218e-29	-23.4142090042611	0.653	0.934	6.30986054894243e-25	IFI30	CD14_vexas-vexaslike
5.71921035917569e-31	-24.267842823023	0.792	0.934	1.37598482031408e-26	PTPRC	CD14_vexas-vexaslike
1.02982163068168e-09	-26.1230925398645	0.796	0.891	2.47764786125706e-05	ARPC2	CD14_vexas-vexaslike
4.5329767738381e-21	-29.0808189410935	0.507	0.738	1.09058888201771e-16	AC020916.1	CD14_vexas-vexaslike
1.19483411178303e-46	-29.1634267286173	0.394	0.77	2.87465138953879e-42	NCF1	CD14_vexas-vexaslike
6.46110808574629e-23	-30.3401814624022	0.332	0.593	1.5544779943497e-18	LTA4H	CD14_vexas-vexaslike
1.29032299417904e-32	-30.8018536015587	0.894	0.977	3.10438809169536e-28	HLA-A	CD14_vexas-vexaslike
1.76948673460518e-06	-31.8368426024498	0.869	0.834	0.0425720813478659	RPL23A	CD14_vexas-vexaslike
5.50005631383159e-30	-32.0442063507053	0.814	0.979	1.32325854854474e-25	COTL1	CD14_vexas-vexaslike
9.26936919921074e-19	-32.0598433637778	0.77	0.867	2.23011753563811e-14	HNRNPU	CD14_vexas-vexaslike
1.37353802771976e-54	-33.0133369684985	0.639	0.922	3.30459514089097e-50	KLF10	CD14_vexas-vexaslike
3.77308725237841e-71	-34.7205798773234	0.569	0.937	9.07767062049723e-67	SERPINA1	CD14_vexas-vexaslike
7.9120583743618e-45	-36.3985118843773	0.752	0.968	1.90356212428771e-40	TXNIP	CD14_vexas-vexaslike
2.17512493804403e-09	-37.3436641272939	0.734	0.928	5.23313308844013e-05	FCN1	CD14_vexas-vexaslike
5.66513676182633e-34	-38.2582334312475	0.547	0.84	1.3629752535278e-29	VMP1	CD14_vexas-vexaslike
5.37928308625517e-30	-38.7692173176776	0.595	0.832	1.29420171772213e-25	AHNAK	CD14_vexas-vexaslike
8.18250436267659e-42	-40.6238764377824	0.328	0.728	1.96862872461636e-37	CD36	CD14_vexas-vexaslike
1.18936817108221e-20	-42.0395533322357	0.328	0.602	2.8615008828067e-16	ISG15	CD14_vexas-vexaslike
1.6750110451547e-07	-44.8453347601626	0.96	0.973	0.00402990907353769	RPL21	CD14_vexas-vexaslike
1.88320209594633e-35	-46.4695206933843	0.653	0.938	4.53079592263728e-31	LST1	CD14_vexas-vexaslike
3.12059201897795e-16	-47.6323196793446	0.785	0.923	7.50783233845906e-12	TPM3	CD14_vexas-vexaslike
4.84340423382044e-86	-47.8612111227993	0.442	0.898	1.16527462461486e-81	MNDA	CD14_vexas-vexaslike
3.90873898070026e-42	-48.884257079077	0.693	0.949	9.40403511366676e-38	TYMP	CD14_vexas-vexaslike
1.44579872815148e-35	-53.167253965064	0.365	0.695	3.47844716005965e-31	DUSP6	CD14_vexas-vexaslike
1.02037168624361e-46	-58.4268206843519	0.285	0.674	2.4549122399335e-42	IFI44L	CD14_vexas-vexaslike
7.97877433628918e-27	-60.0282521341862	0.635	0.873	1.91961331756781e-22	ZFP36L1	CD14_vexas-vexaslike
2.02607715334199e-13	-62.1904529361679	0.102	0.317	4.8745390232255e-09	AC007952.4	CD14_vexas-vexaslike
1.24192958546868e-10	-64.9375040616068	0.099	0.272	2.98795838967911e-06	PTCH2	CD14_vexas-vexaslike
4.8446261586273e-31	-68.1115743399205	0.828	0.994	1.16556860750414e-26	CTSS	CD14_vexas-vexaslike
1.17783730140143e-06	-68.111574432987	0.737	0.881	0.028337587634417	CD74	CD14_vexas-vexaslike
4.87759049524931e-11	-79.6171286959186	0.982	0.993	1.17349949725203e-06	MT-ND1	CD14_vexas-vexaslike
5.13198164374309e-10	-82.512318322695	0.964	0.994	1.23470346366815e-05	HLA-B	CD14_vexas-vexaslike
1.29798977985292e-72	-92.6373791527047	0.62	0.964	3.12283361134815e-68	VCAN	CD14_vexas-vexaslike
6.83227656978053e-09	-105.43984219237	0.996	0.999	0.00016437774199235	MT-CO2	CD14_vexas-vexaslike
5.55100320479499e-35	-140.272502558611	0.467	0.802	1.33551586104163e-30	HLA-DRB1	CD14_vexas-vexaslike
1.28881146030266e-13	-144.574411578114	0.828	0.995	3.10075149234218e-09	S100A9	CD14_vexas-vexaslike
6.60458526255628e-10	-150.100135395044	0.996	0.983	1.58899716831842e-05	MT-CYB	CD14_vexas-vexaslike
1.81224687800783e-10	-226.798340708822	0.967	0.99	4.36008476379903e-06	TMSB4X	CD14_vexas-vexaslike
1.42850741233891e-37	-490.821220950142	0.985	0.996	3.43684598334619e-33	NEAT1	CD14_vexas-vexaslike
