# Supplementary material for: VEXAS syndrome is characterized by inflammasome activation and monocyte dysregulation
Source: Nat Commun. 2024 Jan 30;15:910. doi: 10.1038/s41467-024-44811-4 (PMC10828464; doi:10.1038/s41467-024-44811-4)
Supplement: Supplementary file 6 — Source Data [file 41467_2024_44811_MOESM6_ESM.zip › Source_DATA_KOSMIDER/Raw_DATA_KOSMIDER_Fig6/CD14_vexas-vexaslike_UP.csv]

p_val	avg_log2FC	pct.1	pct.2	p_val_adj	GeneName	cluster
0	Inf	0.974	0.08	0	HBB	CD14_vexas-vexaslike
1.06390514786925e-262	Inf	0.774	0.088	2.55964939525863e-258	HBA1	CD14_vexas-vexaslike
5.41891038043902e-230	Inf	0.923	0.185	1.30373564842982e-225	HBA2	CD14_vexas-vexaslike
9.26702991796284e-15	Inf	0.843	0.992	2.22955472796268e-10	S100A8	CD14_vexas-vexaslike
6.12993539877178e-21	547.91890212341	0.766	0.748	1.4748011575905e-16	MT2A	CD14_vexas-vexaslike
8.48696037710692e-18	328.753255599334	0.35	0.165	2.04187779712815e-13	CXCL8	CD14_vexas-vexaslike
1.11840829982344e-280	299.016618172402	0.569	0.033	2.69077852854522e-276	AREG	CD14_vexas-vexaslike
1.31635347072084e-25	264.671872643717	0.985	0.953	3.16701481520728e-21	H3F3B	CD14_vexas-vexaslike
7.39671179542439e-44	214.656653595134	0.595	0.914	1.77957489086116e-39	S100A12	CD14_vexas-vexaslike
1.76030843812648e-14	196.892354411427	0.982	0.991	4.23512607128849e-10	FTH1	CD14_vexas-vexaslike
1.02520244487603e-26	120.663465317457	0.723	0.481	2.46653456212724e-22	HSPA5	CD14_vexas-vexaslike
1.31963201120726e-12	98.7926960103125	0.974	0.98	3.17490265576354e-08	RPL12	CD14_vexas-vexaslike
8.51550195436426e-21	93.2013028045264	0.485	0.273	2.0487446152005e-16	HLA-DRB5	CD14_vexas-vexaslike
3.42972875169743e-18	78.5923222229568	0.989	0.978	8.25158440370885e-14	RPL10	CD14_vexas-vexaslike
1.48745231173705e-16	68.8742286561706	0.971	0.978	3.57866151680818e-12	RPL30	CD14_vexas-vexaslike
2.25011763240284e-08	63.1735757290203	0.982	0.982	0.0005413558011798	RPL37	CD14_vexas-vexaslike
1.35589074028065e-15	61.6935239416908	0.942	0.926	3.26213753204121e-11	RPS18	CD14_vexas-vexaslike
2.09735791889944e-08	59.8870110293053	0.836	0.9	0.000504603341708016	FOS	CD14_vexas-vexaslike
4.09200736766173e-110	57.4033780575342	0.697	0.2	9.84496052585735e-106	THBS1	CD14_vexas-vexaslike
2.50338744129689e-30	54.6794996936655	0.434	0.185	6.02289984501618e-26	ATF3	CD14_vexas-vexaslike
5.02687772665519e-13	53.0747710710328	0.894	0.847	1.20941651225597e-08	RPS4X	CD14_vexas-vexaslike
2.48946408464619e-27	51.0345637318809	0.336	0.669	5.98940164125028e-23	IFITM3	CD14_vexas-vexaslike
3.10226755936252e-16	48.736277543393	0.971	0.971	7.46374552107029e-12	FAU	CD14_vexas-vexaslike
1.88980008364866e-108	48.5679331793291	0.668	0.171	4.5466700212503e-104	EREG	CD14_vexas-vexaslike
4.82626945312171e-25	48.295241214589	0.974	0.953	1.16115216772655e-20	JUND	CD14_vexas-vexaslike
1.54208479421626e-09	48.2777764974443	0.788	0.909	3.7101018064049e-05	ANXA1	CD14_vexas-vexaslike
7.56241902331106e-17	45.8550100301658	0.748	0.573	1.81944239281841e-12	SNHG29	CD14_vexas-vexaslike
3.71476157426551e-10	45.7912369848075	0.989	0.99	8.9373448715254e-06	RPL41	CD14_vexas-vexaslike
3.84307641358149e-58	44.5463454059678	0.807	0.451	9.2460575434357e-54	PELI1	CD14_vexas-vexaslike
1.04024017923167e-06	44.4089681869349	0.978	0.982	0.0250271384721349	RPL32	CD14_vexas-vexaslike
1.02605177662953e-07	42.9781587782526	0.916	0.947	0.00246857796939299	UBC	CD14_vexas-vexaslike
1.60670443927924e-08	40.9399348508526	0.934	0.952	0.000386557021046193	RPS7	CD14_vexas-vexaslike
1.71096031598172e-08	40.5059386461394	0.456	0.663	0.000411639942422043	HLA-DPA1	CD14_vexas-vexaslike
2.86108617231062e-137	39.4429898798088	0.624	0.114	6.88348722196212e-133	LMNA	CD14_vexas-vexaslike
4.10993263490895e-16	39.0544958190868	0.934	0.86	9.88808692632745e-12	RPL7A	CD14_vexas-vexaslike
1.37190537279119e-13	36.7532000791847	0.942	0.94	3.30066713639833e-09	RPL19	CD14_vexas-vexaslike
9.37096515114515e-59	36.3097158089574	0.679	0.293	2.25456050571401e-54	GABARAPL1	CD14_vexas-vexaslike
7.39886064129331e-16	35.7624491596448	0.985	0.963	1.78009188168876e-11	RPS8	CD14_vexas-vexaslike
2.84870194755012e-26	34.9294976804118	0.544	0.274	6.85369201561083e-22	ANKRD28	CD14_vexas-vexaslike
5.13861416617816e-17	34.7633331062617	0.639	0.409	1.2362991822408e-12	FOSB	CD14_vexas-vexaslike
2.72123386424952e-13	33.3197690599837	0.978	0.973	6.54701655399793e-09	RPL11	CD14_vexas-vexaslike
6.92639337399894e-19	32.877078451228	1	1	1.66642098185041e-14	B2M	CD14_vexas-vexaslike
4.48847293502691e-37	32.8729778095075	0.887	0.715	1.07988170343812e-32	TSC22D3	CD14_vexas-vexaslike
6.33137576764159e-08	31.4605347807558	0.949	0.919	0.00152326569593689	RPS19	CD14_vexas-vexaslike
1.57906889097463e-07	30.9776212453648	0.96	0.95	0.00379908184479586	RPS23	CD14_vexas-vexaslike
2.16146619313472e-15	29.4880438672548	0.942	0.925	5.20027151406281e-11	RPS21	CD14_vexas-vexaslike
6.41254501269691e-33	29.2317783915145	0.781	0.585	1.54279420460475e-28	RPS10	CD14_vexas-vexaslike
6.23301004345972e-13	28.427134286584	0.949	0.932	1.49959988635597e-08	RPL8	CD14_vexas-vexaslike
2.92190355374658e-20	28.0932595992228	0.405	0.195	7.02980775995888e-16	G0S2	CD14_vexas-vexaslike
1.65997119212004e-08	27.9986948017412	0.861	0.898	0.00039937246911216	LAPTM5	CD14_vexas-vexaslike
2.01760143252967e-10	27.104883005862	0.953	0.951	4.85414728652313e-06	RPS14	CD14_vexas-vexaslike
2.65479422209978e-12	26.8648338694875	0.938	0.952	6.38716941894985e-08	RPL35A	CD14_vexas-vexaslike
2.56867005342348e-67	26.7925453816825	0.62	0.231	6.17996328153155e-63	VEGFA	CD14_vexas-vexaslike
1.19526746913989e-46	25.1082664738794	0.763	0.516	2.87569400400366e-42	MAP3K8	CD14_vexas-vexaslike
3.1198969524766e-64	25.0020741092432	0.679	0.299	7.50616007796345e-60	ETS2	CD14_vexas-vexaslike
3.45080836752059e-09	24.1907169182229	0.96	0.948	8.30229985141778e-05	RPL18	CD14_vexas-vexaslike
1.44094624550221e-32	23.7782118987093	0.88	0.659	3.46677257205377e-28	TNFAIP3	CD14_vexas-vexaslike
7.4490324471578e-11	23.5207468989592	0.146	0.331	1.7921627164617e-06	LMO4	CD14_vexas-vexaslike
1.6538470131643e-21	23.2625575263734	0.609	0.408	3.97899052897198e-17	ARL4A	CD14_vexas-vexaslike
7.12241506822422e-07	22.7768983598588	0.989	0.989	0.0171358184126406	RPLP1	CD14_vexas-vexaslike
1.63491734768753e-28	22.2182162319283	0.562	0.307	3.93344764680143e-24	PLAUR	CD14_vexas-vexaslike
3.07889687384488e-192	22.169676355109	0.599	0.069	7.4075179887834e-188	GRASP	CD14_vexas-vexaslike
2.49344258229513e-13	21.3368417366693	0.945	0.874	5.99897350874385e-09	RPS3	CD14_vexas-vexaslike
9.14435627758787e-07	21.3066425587024	0.985	0.967	0.0220004067682487	RPS15	CD14_vexas-vexaslike
1.82970938958676e-09	21.1952435083889	0.982	0.971	4.40209782040679e-05	RPS27	CD14_vexas-vexaslike
1.15812095133025e-45	21.0051768105831	0.584	0.257	2.78632319680544e-41	KDM6B	CD14_vexas-vexaslike
1.61467159682895e-10	20.6506349372199	0.693	0.58	3.88473839481078e-06	YBX3	CD14_vexas-vexaslike
3.08033476186318e-15	18.7651802714448	0.712	0.584	7.41097740356663e-11	CD99	CD14_vexas-vexaslike
6.06199231587408e-09	18.450061677042	0.923	0.921	0.000145845473127615	RPS25	CD14_vexas-vexaslike
4.96453152933303e-15	18.4363799527595	0.967	0.919	1.19441664064223e-10	RPS16	CD14_vexas-vexaslike
2.73746181731108e-15	17.5705867174621	0.664	0.611	6.58605938626874e-11	RAB31	CD14_vexas-vexaslike
2.10836873676111e-15	17.4575255454935	0.96	0.941	5.07252434377355e-11	RPS29	CD14_vexas-vexaslike
1.31316508436266e-26	17.1371445000106	0.708	0.479	3.15934387646812e-22	MTRNR2L8	CD14_vexas-vexaslike
8.9079806368173e-11	17.0346482169859	0.672	0.609	2.14317106141187e-06	AGFG1	CD14_vexas-vexaslike
9.34091844498742e-14	16.9070162425022	0.847	0.75	2.24733156867952e-09	RPS5	CD14_vexas-vexaslike
2.0602457635733e-06	16.7896491736248	0.515	0.394	0.04956745282581	SNHG8	CD14_vexas-vexaslike
4.32614677877485e-45	16.3200116913053	0.442	0.142	1.04082765350544e-40	PNP	CD14_vexas-vexaslike
1.66230073787293e-113	16.2967046543125	0.299	0.024	3.99932934524847e-109	RGS1	CD14_vexas-vexaslike
2.61361086460527e-07	15.9263977040679	0.65	0.572	0.00628808637915383	ID2	CD14_vexas-vexaslike
2.40020286760479e-13	15.5682452369214	0.865	0.745	5.77464807917036e-09	BTG1	CD14_vexas-vexaslike
2.97845565753673e-26	15.4708929370773	0.58	0.358	7.16586646646762e-22	PPIF	CD14_vexas-vexaslike
6.96739778671805e-14	14.3253800508969	0.307	0.143	1.67628623350649e-09	SDF2L1	CD14_vexas-vexaslike
1.11770547991875e-12	14.2352325756934	0.686	0.557	2.68908761413652e-08	DNAJB6	CD14_vexas-vexaslike
4.00013105831531e-38	13.8076621941911	0.701	0.393	9.6239153132008e-34	SLC25A37	CD14_vexas-vexaslike
2.63065900383449e-07	13.7778920372679	0.657	0.593	0.0063291024973254	KLF4	CD14_vexas-vexaslike
5.02381813510636e-12	13.6842001094356	0.482	0.292	1.20868040512524e-07	JUN	CD14_vexas-vexaslike
2.46607065373368e-65	13.643564641284	0.679	0.268	5.93311938581785e-61	IER3	CD14_vexas-vexaslike
1.63244266725265e-45	12.8665792851447	0.482	0.165	3.92749381314315e-41	CCNH	CD14_vexas-vexaslike
2.91280324222842e-19	12.8445248083768	0.788	0.628	7.00791332047736e-15	PPP1CB	CD14_vexas-vexaslike
7.80623203817549e-41	12.764595672303	0.409	0.129	1.87810136606464e-36	SMAD7	CD14_vexas-vexaslike
1.23119887082993e-24	12.7557458638299	0.639	0.444	2.96214136332973e-20	UPP1	CD14_vexas-vexaslike
1.48969750118145e-08	12.7050180398063	0.92	0.925	0.000358406321809245	RPL14	CD14_vexas-vexaslike
1.82559629375535e-25	12.688796089853	0.464	0.218	4.39220212314599e-21	ITGA5	CD14_vexas-vexaslike
1.43400763864622e-31	12.5288498139627	0.661	0.396	3.45007897781893e-27	BHLHE40	CD14_vexas-vexaslike
9.68928816411524e-07	12.2133419335692	0.595	0.499	0.0233114583940449	EIF1B	CD14_vexas-vexaslike
1.41671064641637e-17	12.0747162784333	0.515	0.289	3.40846414421315e-13	PMAIP1	CD14_vexas-vexaslike
1.53037952336839e-11	11.7142152424842	0.544	0.389	3.681940095272e-07	GADD45B	CD14_vexas-vexaslike
4.56118458832511e-12	11.6972698202487	0.609	0.443	1.09737540010514e-07	CALR	CD14_vexas-vexaslike
9.29307828842064e-07	11.6009025785444	0.427	0.323	0.0223582170541112	C5AR1	CD14_vexas-vexaslike
1.41009950734478e-52	11.2460077769186	0.474	0.147	3.39255840472081e-48	GPR183	CD14_vexas-vexaslike
1.15680086097712e-15	10.5051731591026	0.551	0.341	2.78314719142484e-11	EZR	CD14_vexas-vexaslike
2.41119631972738e-26	10.3682432764671	0.65	0.387	5.80109722563211e-22	LINC-PINT	CD14_vexas-vexaslike
1.15060067049093e-08	10.1835406385469	0.456	0.321	0.000276823015313413	TOB1	CD14_vexas-vexaslike
8.8649135190996e-08	9.97707602914636	0.945	0.897	0.00213280954356017	RPS2	CD14_vexas-vexaslike
4.05510719060077e-20	9.84253330364695	0.726	0.551	9.7561823898664e-16	ZFP36L2	CD14_vexas-vexaslike
2.61855921186051e-19	9.78239225121957	0.321	0.134	6.29999160781519e-15	THBD	CD14_vexas-vexaslike
1.42108380759149e-14	9.78107978764877	0.927	0.925	3.41898553268436e-10	NAMPT	CD14_vexas-vexaslike
1.70731403478312e-11	9.74708038680821	0.748	0.598	4.1076268362847e-07	SARAF	CD14_vexas-vexaslike
1.41761737616978e-17	9.67682642623529	0.496	0.286	3.41064564532687e-13	SERPINB9	CD14_vexas-vexaslike
8.07747503918859e-15	9.54262376112258	0.409	0.222	1.94335971967838e-10	CYTOR	CD14_vexas-vexaslike
8.14812495336617e-10	9.28991849162491	0.693	0.587	1.96035738253037e-05	SNHG9	CD14_vexas-vexaslike
1.11122311236864e-30	9.05664531794532	0.536	0.246	2.6734916860477e-26	RGCC	CD14_vexas-vexaslike
1.34707857425143e-53	9.05350861533686	0.412	0.109	3.24093634179151e-49	NEDD9	CD14_vexas-vexaslike
4.00756348588737e-10	9.05062195517635	0.445	0.291	9.64179699069643e-06	XBP1	CD14_vexas-vexaslike
1.40864876908147e-19	9.0484189145756	0.661	0.496	3.38906807353312e-15	NINJ1	CD14_vexas-vexaslike
2.45059323406313e-28	9.04291041589871	0.493	0.227	5.89588226183249e-24	LDLR	CD14_vexas-vexaslike
3.87161670795626e-37	8.99018377529598	0.551	0.239	9.31472263767196e-33	RANBP2	CD14_vexas-vexaslike
1.91652164607609e-62	8.96406816756039	0.449	0.114	4.61095942829447e-58	MAFF	CD14_vexas-vexaslike
1.08007713794036e-21	8.63509692917935	0.573	0.34	2.5985575861707e-17	CIB1	CD14_vexas-vexaslike
5.99979794708554e-51	8.58685251096351	0.504	0.171	1.44349138808931e-46	DDIT4	CD14_vexas-vexaslike
5.0827565937942e-18	8.49281757408068	0.726	0.527	1.22286040890095e-13	JMJD1C	CD14_vexas-vexaslike
1.70874548680088e-09	8.47608817926317	0.65	0.522	4.11107076669423e-05	HSP90AB1	CD14_vexas-vexaslike
6.38933300505649e-12	8.45655483956857	0.777	0.718	1.53720962768654e-07	VAPA	CD14_vexas-vexaslike
9.22648824876356e-18	8.45130187857243	0.661	0.51	2.21980080777002e-13	JARID2	CD14_vexas-vexaslike
1.46816873454241e-28	8.45013404997168	0.445	0.189	3.53226715843559e-24	MGAT4A	CD14_vexas-vexaslike
1.32709944820244e-26	8.35282819193993	0.493	0.251	3.19286856243026e-22	ID1	CD14_vexas-vexaslike
9.30389206778612e-11	8.34616543874466	0.759	0.624	2.23842339258866e-06	EEF1B2	CD14_vexas-vexaslike
3.32961310194928e-11	8.19808665438763	0.332	0.18	8.01071616197976e-07	GCC2	CD14_vexas-vexaslike
7.94826049809479e-41	8.07352185330944	0.584	0.269	1.91227199323662e-36	SNHG15	CD14_vexas-vexaslike
1.74788630256118e-15	8.02341721259781	0.292	0.516	4.20523965533194e-11	NCOA4	CD14_vexas-vexaslike
3.795725368023e-165	7.98131382934155	0.515	0.057	9.13213566292653e-161	B3GNT5	CD14_vexas-vexaslike
7.06870197916975e-13	7.8809454494774	0.796	0.702	1.70065900916845e-08	RPLP0	CD14_vexas-vexaslike
3.71934587687022e-101	7.81130300209537	0.27	0.022	8.94837424516206e-97	IL1R2	CD14_vexas-vexaslike
2.58841949384744e-09	7.7908365484901	0.613	0.462	6.22747846024755e-05	EPC1	CD14_vexas-vexaslike
6.90392626160453e-26	7.65119878866428	0.299	0.1	1.66101561927943e-21	EMP1	CD14_vexas-vexaslike
3.67441614789968e-37	7.6337407094836	0.569	0.269	8.84027781023183e-33	CDKN1A	CD14_vexas-vexaslike
2.09107084771077e-16	7.61057315719931	0.445	0.245	5.03090735250735e-12	PTPN1	CD14_vexas-vexaslike
1.52170845283156e-13	7.36096165150914	0.931	0.87	3.66107836666744e-09	RPL5	CD14_vexas-vexaslike
5.42802092841245e-16	7.23790839566806	0.628	0.475	1.30592755516675e-11	CSRNP1	CD14_vexas-vexaslike
7.47873664453219e-21	7.09739504440254	0.668	0.451	1.799309249308e-16	KLF9	CD14_vexas-vexaslike
2.22523280231914e-10	7.01368248474195	0.682	0.556	5.35368759909961e-06	PPP1R15A	CD14_vexas-vexaslike
2.08767182330196e-15	7.00721922132782	0.533	0.338	5.02272963968218e-11	PNPLA8	CD14_vexas-vexaslike
1.70643902504239e-07	6.96171581142802	0.912	0.923	0.00410552165034948	MCL1	CD14_vexas-vexaslike
6.8084042649022e-23	6.93328477421258	0.854	0.778	1.63803398209282e-18	CEBPB	CD14_vexas-vexaslike
4.58065919975862e-70	6.92919728306648	0.708	0.26	1.10206079686993e-65	CXCR4	CD14_vexas-vexaslike
1.77764427218042e-34	6.88001337757867	0.617	0.332	4.27683435443888e-30	RUNX1	CD14_vexas-vexaslike
1.43763623451018e-30	6.86018446839235	0.296	0.089	3.45880901660803e-26	PHLDA2	CD14_vexas-vexaslike
2.28618066467306e-07	6.81701064535049	0.591	0.497	0.00550032206113692	TES	CD14_vexas-vexaslike
1.96803506364233e-17	6.72881601442504	0.796	0.661	4.73489555961707e-13	DDX21	CD14_vexas-vexaslike
9.5532800904159e-53	6.47399394245921	0.445	0.132	2.29842365695316e-48	RFX2	CD14_vexas-vexaslike
1.76436943165295e-14	6.24312715414414	0.653	0.489	4.24489641561384e-10	HERPUD1	CD14_vexas-vexaslike
2.70474175084644e-31	6.21069526815759	0.536	0.244	6.50733817836145e-27	SKIL	CD14_vexas-vexaslike
1.36669847696442e-07	6.16715493813745	0.566	0.457	0.0032881398657287	SOCS3	CD14_vexas-vexaslike
1.38125536578409e-10	6.12191168433183	0.617	0.475	3.32316228453994e-06	CNOT1	CD14_vexas-vexaslike
1.06172345724543e-09	6.06112189110511	0.602	0.528	2.55440046578679e-05	CD63	CD14_vexas-vexaslike
2.27636548366194e-13	5.91258771869979	0.624	0.484	5.47670771714226e-09	UBALD2	CD14_vexas-vexaslike
1.52785936838515e-17	5.90496183655198	0.584	0.364	3.67587685439782e-13	IRS2	CD14_vexas-vexaslike
1.8285650970369e-38	5.89622834920575	0.555	0.241	4.39934476696107e-34	SAMSN1	CD14_vexas-vexaslike
6.06710345024461e-30	5.87255394059802	0.763	0.546	1.45968441909435e-25	LITAF	CD14_vexas-vexaslike
8.21865727441999e-33	5.83281250636343	0.296	0.084	1.97732675365271e-28	TRMT6	CD14_vexas-vexaslike
6.32163132271412e-15	5.62937274291708	0.562	0.368	1.52092127993179e-10	ATP13A3	CD14_vexas-vexaslike
2.9399226045552e-07	5.62674411608443	0.285	0.174	0.00707315979429934	MAFG	CD14_vexas-vexaslike
2.98241272304449e-82	5.61760672068361	0.496	0.113	7.17538677037275e-78	ELL2	CD14_vexas-vexaslike
4.15015422835043e-16	5.57417851787311	0.631	0.452	9.9848560579883e-12	LCP2	CD14_vexas-vexaslike
2.21958934084698e-16	5.56770789479873	0.321	0.145	5.34010999514374e-12	GYPC	CD14_vexas-vexaslike
1.92795421422876e-09	5.52486751632471	0.653	0.536	4.63846504401297e-05	RAB1A	CD14_vexas-vexaslike
1.35181081310875e-17	5.38887970049341	0.456	0.246	3.25232163525834e-13	PHACTR1	CD14_vexas-vexaslike
3.61897622842301e-22	5.36743452017071	0.456	0.228	8.70689490796291e-18	SYAP1	CD14_vexas-vexaslike
7.64512490067081e-07	5.34760393133278	0.391	0.268	0.0183934059985239	ARL4C	CD14_vexas-vexaslike
3.08993687463401e-43	5.26674865401275	0.5	0.187	7.43407912668196e-39	SLC15A4	CD14_vexas-vexaslike
6.14982497223888e-18	5.24148391665802	0.416	0.215	1.47958639007095e-13	RIPK2	CD14_vexas-vexaslike
2.6016563583431e-18	5.2183511125797	0.474	0.257	6.25932503253767e-14	NLRP3	CD14_vexas-vexaslike
2.13194742016773e-11	5.19897957538649	0.482	0.695	5.12925229818155e-07	VSIR	CD14_vexas-vexaslike
8.62106419315906e-24	5.17916428556516	0.606	0.36	2.07414183423214e-19	FOSL2	CD14_vexas-vexaslike
4.61987099610136e-30	5.11148004227543	0.617	0.338	1.11149476295203e-25	TOP1	CD14_vexas-vexaslike
1.1403908952358e-10	5.08122256301708	0.894	0.792	2.7436664548478e-06	RPL10A	CD14_vexas-vexaslike
9.17873125141742e-38	5.05935809569055	0.398	0.128	2.20831095177852e-33	GNA15	CD14_vexas-vexaslike
1.53885124161207e-15	4.98582119266933	0.434	0.24	3.70232220219448e-11	LEPROTL1	CD14_vexas-vexaslike
1.43201502660795e-53	4.88068802788943	0.266	0.046	3.44528495251606e-49	ZNF331	CD14_vexas-vexaslike
4.54917320340782e-08	4.70797251168903	0.427	0.294	0.00109448558100789	NXT1	CD14_vexas-vexaslike
5.38882543328249e-70	4.689759039752	0.453	0.102	1.29649751099343e-65	PDE4B	CD14_vexas-vexaslike
8.60910211227302e-29	4.65555328477078	0.566	0.291	2.07126387719177e-24	SELENOK	CD14_vexas-vexaslike
5.22277354723473e-16	4.59324012390235	0.558	0.392	1.2565470877292e-11	PTK2B	CD14_vexas-vexaslike
5.1414781647758e-14	4.55013473572809	0.507	0.33	1.23698823166341e-09	NFIL3	CD14_vexas-vexaslike
6.81285613853419e-11	4.5229642619666	0.5	0.34	1.63910505836994e-06	SBDS	CD14_vexas-vexaslike
1.0738345720936e-50	4.49261567783386	0.401	0.106	2.58353859699999e-46	STK17A	CD14_vexas-vexaslike
2.78142349730191e-09	4.45582533350735	0.336	0.202	6.69182679215866e-05	CRYBG1	CD14_vexas-vexaslike
3.48515976194682e-16	4.36489469389582	0.697	0.511	8.38494587126786e-12	ADGRE5	CD14_vexas-vexaslike
1.22105123945757e-06	4.29318333760931	0.409	0.566	0.0293772717701098	PSMA6	CD14_vexas-vexaslike
3.46959646914487e-07	4.21360288852855	0.38	0.547	0.00834750214511565	GLRX	CD14_vexas-vexaslike
2.01782277920203e-167	4.20169130078611	0.274	0.009	4.85467982448217e-163	TPST1	CD14_vexas-vexaslike
8.44384016434958e-08	4.02318089346613	0.967	0.994	0.00203150350514087	RPS28	CD14_vexas-vexaslike
2.22354307404593e-09	4.02317807477243	1	0.987	5.3496222818471e-05	RPS12	CD14_vexas-vexaslike
1.7922647569055e-13	3.95075860253777	0.96	0.966	4.31200977863894e-09	RPS26	CD14_vexas-vexaslike
2.9496674235943e-151	3.75945369321937	0.449	0.045	7.09660485442552e-147	SLC7A5	CD14_vexas-vexaslike
3.68470843777212e-21	3.7542690248491	0.339	0.139	8.86504003043594e-17	SERTAD1	CD14_vexas-vexaslike
9.46384978386732e-13	3.75112047533852	0.485	0.332	2.27690761950064e-08	FAM49A	CD14_vexas-vexaslike
2.20851978565753e-07	3.74904214508352	0.38	0.258	0.00531347775231345	PIK3R1	CD14_vexas-vexaslike
1.01759260761377e-10	3.69804625360517	0.339	0.19	2.44822605465796e-06	BTG3	CD14_vexas-vexaslike
1.39354949722554e-13	3.60998490711961	0.529	0.36	3.35274073537493e-09	RNMT	CD14_vexas-vexaslike
2.75801655253379e-19	3.58739023554486	0.456	0.236	6.63551202374105e-15	NR4A2	CD14_vexas-vexaslike
1.11995923337526e-11	3.57325515452821	0.369	0.213	2.69450991957753e-07	MAP2K1	CD14_vexas-vexaslike
4.93785301000984e-21	3.55116926612629	0.536	0.302	1.18799805567827e-16	IDI1	CD14_vexas-vexaslike
1.42315512869976e-20	3.5502621615584	0.515	0.293	3.42396892413876e-16	DSE	CD14_vexas-vexaslike
2.81685583914604e-37	3.53980063394651	0.343	0.096	6.77707346340146e-33	AC058791.1	CD14_vexas-vexaslike
1.36266080058512e-08	3.52587286881357	0.445	0.318	0.000327842562012773	DNTTIP2	CD14_vexas-vexaslike
1.60520950246557e-11	3.43631495623052	0.989	0.976	3.86197354198192e-07	RPS27A	CD14_vexas-vexaslike
3.50437593514056e-07	3.42909068137641	0.682	0.563	0.00843117806235468	CD55	CD14_vexas-vexaslike
1.67485775447108e-24	3.39081138898377	0.456	0.203	4.02954027148196e-20	RUNX3	CD14_vexas-vexaslike
3.77198067269241e-13	3.31571282190647	0.255	0.113	9.07500830043067e-09	PIK3IP1	CD14_vexas-vexaslike
2.01932639250084e-09	3.30417389165592	0.536	0.402	4.85829736771777e-05	RIT1	CD14_vexas-vexaslike
8.88390095918585e-10	3.22284183099007	0.303	0.168	2.13737773177052e-05	WHAMM	CD14_vexas-vexaslike
1.04506061960339e-07	3.19136333889992	0.496	0.369	0.0025143113447038	GNA13	CD14_vexas-vexaslike
6.51344011667294e-19	3.10981928486785	0.255	0.092	1.56706855767034e-14	NR4A1	CD14_vexas-vexaslike
2.1489721380798e-07	3.10871581578614	0.325	0.206	0.0051702120670062	AC015912.3	CD14_vexas-vexaslike
2.86504460317144e-18	3.09955391557335	0.423	0.218	6.89301081077018e-14	SH3BP5	CD14_vexas-vexaslike
2.32163530132146e-24	3.03063306104853	0.303	0.104	5.58562237144931e-20	LRRC75A	CD14_vexas-vexaslike
4.22903573466727e-13	2.93535618303818	0.613	0.432	1.0174637074036e-08	MXD1	CD14_vexas-vexaslike
7.30289809158968e-10	2.92274835685958	0.401	0.259	1.75700425185556e-05	PHC2	CD14_vexas-vexaslike
9.04999327081929e-11	2.91109757847665	0.434	0.264	2.17733788102641e-06	RAB5A	CD14_vexas-vexaslike
1.24286997620199e-06	2.8734658731856	0.522	0.396	0.0299022087574437	SSR2	CD14_vexas-vexaslike
9.0412317565029e-08	2.86852512641023	0.427	0.299	0.00217522994829703	MAPK6	CD14_vexas-vexaslike
8.08383931220107e-07	2.85015455956497	0.391	0.27	0.0194489090012246	TOM1	CD14_vexas-vexaslike
6.74359248499875e-10	2.82516094537779	0.46	0.297	1.62244091596585e-05	GADD45GIP1	CD14_vexas-vexaslike
3.90775025263963e-14	2.749232321666	0.464	0.278	9.40165633282569e-10	MAPKAPK2	CD14_vexas-vexaslike
1.34245551867348e-07	2.74439316135811	0.668	0.572	0.00322981373237651	LDHA	CD14_vexas-vexaslike
5.19732808302583e-11	2.72157752516875	0.409	0.249	1.25042516349518e-06	TREM1	CD14_vexas-vexaslike
1.03412514631579e-06	2.67172845510825	0.358	0.241	0.0248800168952115	MALT1	CD14_vexas-vexaslike
2.83594196177857e-16	2.57731694054936	0.65	0.434	6.82299276584307e-12	CHD1	CD14_vexas-vexaslike
9.53990110650847e-24	2.528339094609	0.558	0.303	2.29520480721487e-19	ZBTB43	CD14_vexas-vexaslike
6.93163753362379e-30	2.52376157955452	0.296	0.089	1.66768267421455e-25	SNX9	CD14_vexas-vexaslike
6.40426035831937e-07	2.50296405176521	0.686	0.563	0.0154080099960806	RSL24D1	CD14_vexas-vexaslike
1.73754164814734e-26	2.5023107825116	0.434	0.194	4.18035145127768e-22	JDP2	CD14_vexas-vexaslike
7.15521780345006e-16	2.40668298183581	0.361	0.177	1.72147385133205e-11	EHD1	CD14_vexas-vexaslike
5.48560933747266e-09	2.3027748996772	0.799	0.945	0.000131978275050255	CFL1	CD14_vexas-vexaslike
5.08217304552623e-10	2.26216455415233	0.588	0.451	1.22272001302316e-05	PER1	CD14_vexas-vexaslike
3.32322763283111e-08	2.24000743937211	0.285	0.162	0.000799535336182836	TWISTNB	CD14_vexas-vexaslike
1.64722771063163e-22	2.22336157376884	0.299	0.111	3.96306514900863e-18	PDE4D	CD14_vexas-vexaslike
3.59374818096032e-15	2.17829766751837	0.591	0.389	8.64619874857243e-11	BIRC2	CD14_vexas-vexaslike
2.5222151666989e-08	2.13767546045626	0.223	0.402	0.00060681974695609	LGALS2	CD14_vexas-vexaslike
1.78024167430664e-06	2.13507678880251	0.398	0.54	0.0428308344421434	YWHAE	CD14_vexas-vexaslike
1.69257989215993e-66	2.05760286196367	0.339	0.06	4.07217796254758e-62	SEMA6B	CD14_vexas-vexaslike
3.13115392520516e-11	2.02336928747183	0.704	0.595	7.5332432286511e-07	MAP1LC3B	CD14_vexas-vexaslike
1.59226624838418e-37	1.98578067867819	0.423	0.145	3.83083336698751e-33	FURIN	CD14_vexas-vexaslike
1.39484110017266e-37	1.94183901264503	0.493	0.196	3.3558482029054e-33	HBEGF	CD14_vexas-vexaslike
1.7248683476954e-11	1.93443077109335	0.314	0.167	4.14986075772037e-07	GALNT2	CD14_vexas-vexaslike
1.23256739951957e-15	1.92325791960039	0.288	0.54	2.96543390650413e-11	PSMA4	CD14_vexas-vexaslike
1.55272377019103e-10	1.91363829778714	0.365	0.217	3.7356981187026e-06	PFDN2	CD14_vexas-vexaslike
1.07851458108285e-08	1.91187597452248	0.599	0.462	0.000259479823062722	IFNGR1	CD14_vexas-vexaslike
2.90791821561277e-16	1.89064649628182	0.318	0.144	6.99616043494277e-12	AC026979.2	CD14_vexas-vexaslike
5.25516509455019e-11	1.87478773563962	0.288	0.15	1.26434017009783e-06	STARD4	CD14_vexas-vexaslike
1.68993688806758e-09	1.81801960440251	0.387	0.239	4.0658191590018e-05	PLK3	CD14_vexas-vexaslike
3.57999505201999e-08	1.81691221271932	0.493	0.344	0.00086131100956549	RAB2A	CD14_vexas-vexaslike
4.42527330241764e-16	1.79427068180352	0.318	0.145	1.06467650382866e-11	OASL	CD14_vexas-vexaslike
3.89800131628159e-19	1.78463551667871	0.358	0.158	9.37820136684188e-15	ACSL3	CD14_vexas-vexaslike
1.59801998369482e-06	1.77906921497232	0.303	0.193	0.0384467627877136	INSIG1	CD14_vexas-vexaslike
1.06525372063905e-07	1.77786350453278	0.372	0.255	0.0025628939264855	RARA	CD14_vexas-vexaslike
5.19600932781071e-22	1.72807321835977	0.365	0.151	1.25010788417798e-17	JOSD1	CD14_vexas-vexaslike
1.22558850682157e-06	1.71665849198061	0.672	0.796	0.0294864338856201	PSME1	CD14_vexas-vexaslike
8.79262867456147e-07	1.70726270925434	0.398	0.279	0.0211541853281274	THEMIS2	CD14_vexas-vexaslike
6.31508757992169e-12	1.70087197413515	0.485	0.309	1.51934692085336e-07	TRIB1	CD14_vexas-vexaslike
9.51050955361587e-59	1.68122955309127	0.38	0.084	2.28813349350444e-54	SKI	CD14_vexas-vexaslike
1.16594937338403e-44	1.65075076600968	0.372	0.101	2.80515759742464e-40	DUSP2	CD14_vexas-vexaslike
7.40677879406595e-13	1.64921702657244	0.5	0.323	1.78199691006433e-08	BCL3	CD14_vexas-vexaslike
5.60061609765332e-12	1.63826138051763	0.456	0.289	1.34745222693441e-07	DNAJC3	CD14_vexas-vexaslike
5.51465671273819e-10	1.60859362974371	0.493	0.333	1.32677125851768e-05	CPD	CD14_vexas-vexaslike
1.18114140672562e-11	1.56764119266314	0.383	0.226	2.84170811044118e-07	PSMD12	CD14_vexas-vexaslike
3.29018375838526e-14	1.48668962078194	0.307	0.143	7.91585310429909e-10	TMEM189	CD14_vexas-vexaslike
5.41220113699304e-46	1.46831610466009	0.285	0.059	1.30212147154916e-41	PRR7	CD14_vexas-vexaslike
1.85629162258231e-08	1.4620993863187	0.354	0.211	0.000446605201477077	C1orf56	CD14_vexas-vexaslike
7.08461352757419e-31	1.42365478643953	0.354	0.121	1.70448716859907e-26	IL1RAP	CD14_vexas-vexaslike
2.1053261939565e-11	1.41208450539548	0.474	0.305	5.06520429003994e-07	MZT2B	CD14_vexas-vexaslike
1.27442046041902e-10	1.40556942958887	0.912	0.891	3.06612818572213e-06	RPL24	CD14_vexas-vexaslike
2.33144667829439e-16	1.3645302531415	0.266	0.109	5.60922756330848e-12	MAP1S	CD14_vexas-vexaslike
1.64827886180822e-14	1.36314184710753	0.566	0.36	3.96559411362439e-10	PLP2	CD14_vexas-vexaslike
4.21228366062356e-12	1.30989083150663	0.182	0.387	1.01343332590942e-07	SETX	CD14_vexas-vexaslike
2.59374090825053e-11	1.3088738921812	0.339	0.184	6.24028125115994e-07	EIF4E	CD14_vexas-vexaslike
7.77114119844254e-42	1.30770558260886	0.318	0.079	1.86965886093329e-37	RALGDS	CD14_vexas-vexaslike
2.76204733461377e-09	1.29598404167736	0.423	0.283	6.64520968234727e-05	CSNK1D	CD14_vexas-vexaslike
3.17014372410136e-12	1.28983386785684	0.314	0.155	7.62704878581547e-08	NDST2	CD14_vexas-vexaslike
1.54411209635436e-22	1.2864269796289	0.321	0.121	3.71497929261896e-18	ELL	CD14_vexas-vexaslike
1.24468669467956e-18	1.27591342752618	0.259	0.096	2.99459171872956e-14	AC116366.1	CD14_vexas-vexaslike
6.98215856968306e-09	1.26960523731185	0.296	0.169	0.000167983753028005	PRXL2C	CD14_vexas-vexaslike
7.24648271483699e-15	1.25355749588503	0.376	0.196	1.74343127636263e-10	ARID5A	CD14_vexas-vexaslike
1.85424459722713e-09	1.23773343210362	0.423	0.273	4.46112707646874e-05	COG3	CD14_vexas-vexaslike
8.69470618943014e-10	1.2077300377963	0.42	0.269	2.091859362115e-05	SMDT1	CD14_vexas-vexaslike
3.9785926996471e-30	1.20147625738561	0.398	0.149	9.57209617608096e-26	PFKFB3	CD14_vexas-vexaslike
3.5296032945386e-08	1.18742600146475	0.558	0.424	0.000849187256633042	NDUFS5	CD14_vexas-vexaslike
3.84466713006353e-26	1.17932576847013	0.42	0.172	9.24988464821985e-22	ANPEP	CD14_vexas-vexaslike
2.99111307737501e-09	1.17022422535808	0.456	0.31	7.19631895285652e-05	SBNO2	CD14_vexas-vexaslike
6.58582868038898e-09	1.12873524916637	0.296	0.163	0.000158448452221479	TUT4	CD14_vexas-vexaslike
2.43522424380497e-15	1.11365897708614	0.288	0.125	5.85890600817038e-11	RABGEF1	CD14_vexas-vexaslike
1.23538702182421e-10	1.11018239613384	0.266	0.13	2.97221763580686e-06	CTNNBL1	CD14_vexas-vexaslike
7.87624698866795e-10	1.10788527027537	0.5	0.347	1.89494626300362e-05	PSMD7	CD14_vexas-vexaslike
7.24718174569954e-08	1.09599946148364	0.493	0.373	0.00174359945619785	MTCH1	CD14_vexas-vexaslike
2.84000081425096e-08	1.06104524395591	0.299	0.462	0.000683275795900637	MAN2B1	CD14_vexas-vexaslike
1.43328655922821e-08	1.04868557465927	0.288	0.164	0.000344834413284716	CD81	CD14_vexas-vexaslike
6.45082028982186e-09	1.04167393290784	0.606	0.817	0.000155200285352824	ATP6V0B	CD14_vexas-vexaslike
2.23196858187522e-08	1.03515246325441	0.38	0.242	0.000536989321113359	SAP30BP	CD14_vexas-vexaslike
1.68630329829807e-12	1.03385796097202	0.288	0.142	4.05707710537532e-08	CXCL16	CD14_vexas-vexaslike
6.45084654608369e-36	1.01410358931387	0.383	0.123	1.55200917052227e-31	JMJD6	CD14_vexas-vexaslike
7.45363615137512e-07	1.0080579978619	0.547	0.4	0.0179327032165934	YTHDC1	CD14_vexas-vexaslike
1.05721927700429e-36	0.93647443512578	0.27	0.064	2.54356385854461e-32	GABPB1	CD14_vexas-vexaslike
9.68684964884053e-08	0.834098147954265	0.438	0.299	0.00233055915701454	TRABD	CD14_vexas-vexaslike
6.73676387167414e-19	0.806289519677741	0.281	0.109	1.62079801988608e-14	NDRG1	CD14_vexas-vexaslike
3.44138573510599e-09	0.788537632523437	0.321	0.18	8.27962994009151e-05	RLF	CD14_vexas-vexaslike
2.39472852860014e-29	0.787386166362451	0.274	0.078	5.76147736695907e-25	MIR4435-2HG	CD14_vexas-vexaslike
4.48724101249147e-09	0.736038445051781	0.339	0.198	0.000107958531519532	DNAJB11	CD14_vexas-vexaslike
2.81699121015684e-07	0.724718288150269	0.288	0.179	0.00677739915251635	PCIF1	CD14_vexas-vexaslike
5.87439954503297e-11	0.713629086591479	0.274	0.134	1.41332178653948e-06	PLEKHM2	CD14_vexas-vexaslike
7.02447134102807e-13	0.665809369550227	0.285	0.132	1.69001755993794e-08	TSC22D2	CD14_vexas-vexaslike
3.54765400941547e-16	0.663854587638955	0.307	0.134	8.53530078125269e-12	FAM177A1	CD14_vexas-vexaslike
1.16165413421121e-07	0.630791055337677	0.263	0.147	0.00279482368149876	MVD	CD14_vexas-vexaslike
4.96286347332899e-13	0.629449696714274	0.354	0.185	1.19401532304822e-08	NUP98	CD14_vexas-vexaslike
3.82911534325271e-08	0.614049179932598	0.318	0.189	0.00092124686043317	TBC1D15	CD14_vexas-vexaslike
8.80882354002559e-11	0.608945631581956	0.332	0.186	2.11931485549476e-06	AC016831.5	CD14_vexas-vexaslike
1.50835891061385e-06	0.600690051954272	0.693	0.581	0.0362896070304586	AKAP13	CD14_vexas-vexaslike
3.35045381973626e-24	0.571980414725353	0.252	0.076	8.06085684490346e-20	RHOH	CD14_vexas-vexaslike
8.50097489248586e-08	0.552252489896751	0.288	0.169	0.00204524954938317	NR1H2	CD14_vexas-vexaslike
1.97865357977172e-06	0.531731735735849	0.274	0.165	0.0476044264757277	COQ10B	CD14_vexas-vexaslike
1.44641561451468e-07	0.500370329961544	0.303	0.182	0.00347993132696086	UBAP1	CD14_vexas-vexaslike
3.42896488401519e-11	0.453413075335103	0.255	0.12	8.24974661445214e-07	LINC00513	CD14_vexas-vexaslike
1.13025128740679e-06	0.429396518160371	0.347	0.222	0.02719271572372	SPATA13	CD14_vexas-vexaslike
3.89896962786376e-07	0.413639374160688	0.274	0.159	0.00938053102767742	EHD4	CD14_vexas-vexaslike
5.49951931314739e-08	0.354071977520526	0.347	0.215	0.00132312935155013	RASGEF1B	CD14_vexas-vexaslike
4.64808307798339e-10	0.280061030941952	0.401	0.242	1.11828230773202e-05	AP1G1	CD14_vexas-vexaslike
6.21162107893856e-09	0.257915077264487	0.296	0.491	0.000149445391538183	AGTRAP	CD14_vexas-vexaslike
