# Supplementary material for: VEXAS syndrome is characterized by inflammasome activation and monocyte dysregulation
Source: Nat Commun. 2024 Jan 30;15:910. doi: 10.1038/s41467-024-44811-4 (PMC10828464; doi:10.1038/s41467-024-44811-4)
Supplement: Supplementary file 6 — Source Data [file 41467_2024_44811_MOESM6_ESM.zip › Source_DATA_KOSMIDER/Raw_DATA_KOSMIDER_Fig6/CD16_mds-ctl_DOWN.csv]

p_val	avg_log2FC	pct.1	pct.2	p_val_adj	GeneName	cluster
8.90100681257338e-07	-0.372732126450693	0.847	0.915	0.0214149322903703	CCNL1	CD16_mds-ctl
1.51218026628631e-06	-0.455635873230491	0.13	0.315	0.0363815450265824	MYO15B	CD16_mds-ctl
5.88094798075527e-07	-0.515588524614777	0.156	0.362	0.0141489727468991	IFIT5	CD16_mds-ctl
6.35303775263176e-09	-0.535638944219168	0.125	0.354	0.000152847735290567	CLIP4	CD16_mds-ctl
9.59589929472968e-09	-0.597692720242642	0.092	0.292	0.000230867741131901	CMPK2	CD16_mds-ctl
7.11075908077107e-08	-0.60759637604478	0.271	0.508	0.00171077752724271	ARHGEF2	CD16_mds-ctl
1.03620630806307e-09	-0.620602347106588	0.069	0.269	2.49300875656895e-05	FHOD1	CD16_mds-ctl
8.71687274999934e-07	-0.685356319739028	0.619	0.792	0.0209719241492234	EIF1B	CD16_mds-ctl
1.01734899383152e-12	-0.6938006748837	0.703	0.877	2.44763994425926e-08	SCO2	CD16_mds-ctl
8.41491894436327e-07	-0.804727629929956	0.332	0.569	0.0202454534882436	GNB4	CD16_mds-ctl
7.13766735248856e-07	-0.825169259170358	0.118	0.3	0.0171725138833522	N4BP2	CD16_mds-ctl
4.84265390609649e-08	-0.875559062414008	0.1	0.292	0.00116509410326775	HERC5	CD16_mds-ctl
2.37163474073505e-07	-0.91222804103579	0.307	0.538	0.00570591602273445	SLC31A2	CD16_mds-ctl
1.19475083574603e-06	-0.918249751115944	0.317	0.538	0.0287445103572138	ARHGAP27	CD16_mds-ctl
5.57851506965129e-08	-0.957246765352009	0.125	0.331	0.0013421349406074	FAM102B	CD16_mds-ctl
5.45512990120828e-09	-1.06522286696258	0.179	0.423	0.00013124497029317	DAPK1	CD16_mds-ctl
8.22597436855359e-07	-1.08688594641653	0.849	0.931	0.0197908717333031	SFPQ	CD16_mds-ctl
1.47466978883036e-08	-1.09551412673099	0.082	0.269	0.000354790804494697	PNPT1	CD16_mds-ctl
1.0641863203541e-09	-1.18614182814681	0.128	0.362	2.56032586813994e-05	LY86	CD16_mds-ctl
2.07600930377552e-07	-1.29374412436547	0.248	0.477	0.00499467078395351	NAPRT	CD16_mds-ctl
6.64775870358957e-09	-1.33195764554911	0.432	0.669	0.000159938426649661	CBX6	CD16_mds-ctl
6.01955578294188e-09	-1.43299749120929	0.524	0.769	0.000144824492581799	AKIRIN2	CD16_mds-ctl
2.56505333474881e-07	-1.4962436213908	0.235	0.462	0.00617126181807217	ANKRD10	CD16_mds-ctl
1.74809048011794e-06	-1.52836708465893	0.297	0.515	0.0420573088611576	IFNGR1	CD16_mds-ctl
6.67910025115862e-13	-1.63441892998099	0.205	0.508	1.60692472942625e-08	PARP9	CD16_mds-ctl
1.38506148052066e-12	-1.71981391577676	0.146	0.423	3.33231941598464e-08	TAGAP	CD16_mds-ctl
4.99424480275413e-10	-1.73259334987954	0.332	0.6	1.20156535709462e-05	STAT1	CD16_mds-ctl
2.70086100749053e-16	-1.95344870509046	0.143	0.469	6.49800149792147e-12	SMAD7	CD16_mds-ctl
1.41711258709608e-06	-2.16538247770771	0.685	0.785	0.0340943117329446	GRK2	CD16_mds-ctl
1.24108127227785e-07	-2.19493839447432	0.332	0.6	0.00298591743297328	ZNF385A	CD16_mds-ctl
6.49419957678389e-10	-2.20601566064136	0.483	0.754	1.56243947617844e-05	JMJD1C	CD16_mds-ctl
3.18069954158887e-14	-2.21957239749576	0.368	0.692	7.65244502710866e-10	KLF4	CD16_mds-ctl
2.14003772568179e-08	-2.22488451222152	0.199	0.438	0.000514871676421781	ZDHHC1	CD16_mds-ctl
6.35168697087874e-19	-2.33088619959827	0.046	0.331	1.52815236832372e-14	IFIT1	CD16_mds-ctl
8.33107916962585e-12	-2.40466360548109	0.693	0.846	2.00437433742028e-07	STX11	CD16_mds-ctl
1.46451796318414e-11	-2.41974127837589	0.281	0.577	3.52348376762472e-07	BHLHE40	CD16_mds-ctl
1.34902759159705e-14	-2.44823955662014	0.609	0.885	3.24562548262333e-10	RELT	CD16_mds-ctl
8.12700507185197e-13	-2.46765664601374	0.529	0.8	1.95527615023687e-08	HLA-DQB1	CD16_mds-ctl
7.35133887949406e-11	-2.81353418952879	0.56	0.792	1.76865862101748e-06	LENG8	CD16_mds-ctl
1.0943909978637e-06	-2.95197950377356	0.43	0.646	0.0263299530176028	LITAF	CD16_mds-ctl
6.82246713761549e-11	-2.99080934288684	0.496	0.8	1.64141736863891e-06	CALHM6	CD16_mds-ctl
5.19556908647494e-16	-2.99484849805589	0.309	0.677	1.25000196651501e-11	SKIL	CD16_mds-ctl
4.68041342718561e-07	-2.99957472457771	0.23	0.446	0.0112606066644659	IER3	CD16_mds-ctl
8.33820327538841e-09	-3.04825482058776	0.512	0.754	0.00020060883260257	SNX2	CD16_mds-ctl
1.70072395156093e-19	-3.11724550268715	0.194	0.592	4.09177175506043e-15	RASGEF1B	CD16_mds-ctl
1.03243515567165e-10	-3.21096385032204	0.588	0.8	2.48393574103042e-06	FCGRT	CD16_mds-ctl
7.94719808124048e-09	-3.22702753677088	0.069	0.254	0.000191201638636565	RFX2	CD16_mds-ctl
3.38517178883202e-11	-3.24557799719284	0.225	0.515	8.14438480675096e-07	TNFSF10	CD16_mds-ctl
6.03340795871961e-08	-3.24888386154774	0.581	0.777	0.00145157762078835	PABPC4	CD16_mds-ctl
1.1417744580302e-14	-3.46587548397685	0.399	0.731	2.74699516857485e-10	CPVL	CD16_mds-ctl
1.09327211566909e-09	-3.50082832948835	0.606	0.792	2.63030338308828e-05	MYO1F	CD16_mds-ctl
1.77981369501976e-07	-3.76668920831772	0.57	0.746	0.00428205376884804	CFP	CD16_mds-ctl
1.7956984499765e-08	-3.91118266624238	0.442	0.669	0.000432027090079846	EIF2AK2	CD16_mds-ctl
2.96751600886634e-10	-4.08485305819108	0.394	0.662	7.13954676573154e-06	APOL6	CD16_mds-ctl
8.80397585630063e-09	-4.1428553999274	0.228	0.477	0.000211814855126737	HLA-DQA1	CD16_mds-ctl
8.57860867870981e-08	-4.19575722961013	0.414	0.631	0.00206392746201079	CD300LF	CD16_mds-ctl
3.29602483853563e-08	-4.30124494550028	0.688	0.869	0.000792990615903286	CTSD	CD16_mds-ctl
4.53940778290386e-07	-4.31768372633658	0.806	0.931	0.0109213611848884	CRIP1	CD16_mds-ctl
5.04162401112993e-08	-4.40642272383516	0.9	0.908	0.00121296432083775	RBM3	CD16_mds-ctl
8.02590208442384e-11	-4.41820829146192	0.519	0.762	1.93095178249153e-06	MYADM	CD16_mds-ctl
1.32005258708243e-14	-4.48747599090734	0.555	0.862	3.17591451926162e-10	ADAR	CD16_mds-ctl
3.29726411831103e-18	-4.62196103977138	0.215	0.6	7.93288774224452e-14	PIM1	CD16_mds-ctl
4.67910308870394e-09	-4.70500692694166	0.849	0.946	0.000112574541211128	HNRNPH1	CD16_mds-ctl
4.08640321135643e-08	-4.71601727232375	0.675	0.808	0.000983147748620243	RUNX3	CD16_mds-ctl
1.94551013609575e-11	-4.79504311668542	0.488	0.785	4.68070283643276e-07	IDS	CD16_mds-ctl
2.27320332156414e-08	-4.91099347077041	0.777	0.9	0.000546909987135116	WARS	CD16_mds-ctl
7.58965942546058e-11	-4.92572230208049	0.867	0.938	1.82599616117156e-06	MCL1	CD16_mds-ctl
6.97303197018747e-14	-5.16273802840233	0.801	0.9	1.6776417617074e-09	CTNNB1	CD16_mds-ctl
8.98205616100720e-13	-5.29262025643863	0.363	0.662	2.16099289177672e-08	CLEC12A	CD16_mds-ctl
1.45263560631336e-07	-5.39277767747225	0.125	0.323	0.00349489600522932	AC007952.4	CD16_mds-ctl
1.18481588061358e-13	-5.70695175488795	0.077	0.331	2.85054852716822e-09	RGCC	CD16_mds-ctl
5.34207273991953e-07	-5.81526043094417	0.662	0.862	0.0128524928049724	ADGRE5	CD16_mds-ctl
2.80688160044098e-11	-8.11251589892159	0.481	0.769	6.75307644250095e-07	ADAM17	CD16_mds-ctl
1.70760752555537e-11	-8.43374341799357	0.957	0.977	4.10833294573367e-07	ASAH1	CD16_mds-ctl
9.52650207773941e-10	-8.65223419825384	0.992	0.977	2.29198113488333e-05	PABPC1	CD16_mds-ctl
1.09860867409503e-07	-9.68148617120671	0.483	0.715	0.00264314260900523	TLE3	CD16_mds-ctl
2.38512750364588e-10	-9.8965060684817	0.99	0.985	5.73837826102161e-06	MT-ND1	CD16_mds-ctl
1.76611224205417e-09	-9.99355822489043	0.931	0.954	4.24908944315814e-05	TKT	CD16_mds-ctl
2.78206485296897e-14	-10.1956763069051	0.788	0.931	6.69336982975805e-10	MTRNR2L12	CD16_mds-ctl
7.07167173623049e-11	-10.9712338562267	0.716	0.838	1.70137350301969e-06	HES4	CD16_mds-ctl
3.03595626981136e-07	-11.192743528206	0.939	0.946	0.00730420718953916	BRI3	CD16_mds-ctl
1.08094137646457e-07	-11.6597626735685	0.962	0.992	0.00260063685763611	EEF1D	CD16_mds-ctl
1.48116055263518e-14	-11.6710450088798	0.98	1	3.56352417358497e-10	VIM	CD16_mds-ctl
2.49297456002504e-09	-11.9979321728932	0.573	0.792	5.99784749396425e-05	GLUL	CD16_mds-ctl
9.29999024967845e-23	-13.1302834147764	0.895	0.992	2.23748465417014e-18	HLA-DRA	CD16_mds-ctl
3.58288547766851e-21	-15.4730979211949	0.647	0.908	8.62006417072267e-17	HLA-DPB1	CD16_mds-ctl
1.07578560311483e-16	-16.2099787833044	0.092	0.392	2.58823258253396e-12	LMNA	CD16_mds-ctl
5.93914035348798e-07	-21.74430538341	0.642	0.769	0.0142889777764567	HSP90B1	CD16_mds-ctl
1.81940543872272e-07	-24.9998261514026	0.967	0.969	0.00437730754502299	ACTG1	CD16_mds-ctl
5.71117906166352e-08	-26.0269386674026	0.708	0.838	0.00137405257044563	TUBA1B	CD16_mds-ctl
7.78879600591248e-13	-26.1144724748781	0.79	0.931	1.87390643106248e-08	HLA-DRB1	CD16_mds-ctl
1.80124816582757e-10	-27.5566822258739	1	1	4.33362296216456e-06	COTL1	CD16_mds-ctl
1.93421134281999e-12	-29.0524778957071	0.941	0.992	4.6535190696906e-08	CD52	CD16_mds-ctl
4.25941321891192e-09	-33.3281259144137	0.941	0.992	0.000102477222633802	CD74	CD16_mds-ctl
6.9731899639438e-14	-34.4794860051093	0.593	0.8	1.67767977342524e-09	ANXA1	CD16_mds-ctl
1.23978657877502e-07	-37.4876912913856	0.824	0.885	0.00298280252987482	TYMP	CD16_mds-ctl
6.01305915126973e-23	-57.3673771843929	0.852	0.985	1.44668190120398e-18	HLA-DPA1	CD16_mds-ctl
9.12796943171479e-11	-66.5099321393699	0.997	1	2.19609816557626e-06	CTSS	CD16_mds-ctl
