# Supplementary material for: VEXAS syndrome is characterized by inflammasome activation and monocyte dysregulation
Source: Nat Commun. 2024 Jan 30;15:910. doi: 10.1038/s41467-024-44811-4 (PMC10828464; doi:10.1038/s41467-024-44811-4)
Supplement: Supplementary file 6 — Source Data [file 41467_2024_44811_MOESM6_ESM.zip › Source_DATA_KOSMIDER/Raw_DATA_KOSMIDER_Fig6/CD16_mds-ctl_UP.csv]

p_val	avg_log2FC	pct.1	pct.2	p_val_adj	GeneName	cluster
2.8235771879963e-11	633.313940795514	0.322	0.031	6.79324435660029e-07	HBB	CD16_mds-ctl
1.61022411960201e-07	230.714196139522	0.289	0.069	0.00387403820935048	HBA2	CD16_mds-ctl
8.04750346405955e-44	51.8156055427069	0.992	0.931	1.93614885841809e-39	RPS26	CD16_mds-ctl
1.34183212485153e-06	24.9425501135422	0.977	0.962	0.0322831390918029	SRGN	CD16_mds-ctl
2.35436909014848e-09	23.1881255559895	0.148	0.392	5.66437659398822e-05	IFIT2	CD16_mds-ctl
6.2303872393797e-15	19.7945013491986	1	0.969	1.49896886592236e-10	TXNIP	CD16_mds-ctl
8.8347505650416e-10	19.4853511090799	0.366	0.662	2.12555263844336e-05	ZC3HAV1	CD16_mds-ctl
5.45466027075339e-09	15.7131885652059	0.99	0.977	0.000131233671454056	JUND	CD16_mds-ctl
1.2276866954698e-12	12.8262615997933	0.854	0.638	2.9536914206308e-08	BCL2A1	CD16_mds-ctl
8.75967264565393e-10	11.9247060497681	0.783	0.654	2.10748964181788e-05	MTRNR2L8	CD16_mds-ctl
8.40359959019931e-10	8.39308741903635	0.519	0.754	2.02182202540605e-05	TNFAIP2	CD16_mds-ctl
2.27581423336968e-08	6.04229060691899	0.642	0.385	0.000547538146406412	SOX4	CD16_mds-ctl
2.11709343689988e-08	5.26070222787731	0.839	0.938	0.000509351509983741	MARCKS	CD16_mds-ctl
3.57962209887595e-11	4.6443836723527	0.678	0.338	8.61221280768565e-07	RGS2	CD16_mds-ctl
3.33888398918614e-11	4.57987138124268	0.67	0.377	8.03302098958293e-07	CEBPD	CD16_mds-ctl
5.04270885782692e-19	4.18741596512353	0.146	0.508	1.21322532410458e-14	IFIT3	CD16_mds-ctl
5.62001552324635e-11	4.18212211873997	0.995	0.985	1.35211953473784e-06	CST3	CD16_mds-ctl
4.73016493693569e-08	3.6738748535336	0.921	0.777	0.00113803038217736	TRA2B	CD16_mds-ctl
2.03492571281952e-06	3.41701717625272	0.711	0.877	0.0489582777247248	IER2	CD16_mds-ctl
5.66473746099838e-07	3.3355365313315	0.903	0.854	0.013628791857416	BTG1	CD16_mds-ctl
1.40797404328467e-08	1.96317942924428	0.34	0.085	0.000338744475073858	HIST2H2AA4	CD16_mds-ctl
1.28299782850209e-06	1.90225810159421	0.488	0.238	0.0308676447559317	ETS2	CD16_mds-ctl
6.77917561970933e-08	1.67593336983679	0.512	0.715	0.00163100186234587	RAB11FIP1	CD16_mds-ctl
2.9240026321432e-09	0.30671072762313	0.916	1	7.03485793267332e-05	GSTP1	CD16_mds-ctl
