# Supplementary material for: VEXAS syndrome is characterized by inflammasome activation and monocyte dysregulation
Source: Nat Commun. 2024 Jan 30;15:910. doi: 10.1038/s41467-024-44811-4 (PMC10828464; doi:10.1038/s41467-024-44811-4)
Supplement: Supplementary file 6 — Source Data [file 41467_2024_44811_MOESM6_ESM.zip › Source_DATA_KOSMIDER/Raw_DATA_KOSMIDER_Fig6/CD16_vexas-ctl_UP.csv]

p_val	avg_log2FC	pct.1	pct.2	p_val_adj	GeneName	cluster
3.59537970220855e-18	9.22925408587067	1	0.031	8.65012402554354e-14	HBB	CD16_vexas-ctl
7.57738780614861e-25	7.79501202875338	0.8	0	1.82304373228129e-20	HBA1	CD16_vexas-ctl
1.77219413957706e-12	4.63889076876834	1	0.069	4.26372188040845e-08	HBA2	CD16_vexas-ctl
7.57738780614861e-25	3.77449759118652	0.8	0	1.82304373228129e-20	THBS1	CD16_vexas-ctl
1.16531027375412e-11	1.53044999713654	0.6	0.015	2.80361998762503e-07	B3GNT5	CD16_vexas-ctl
5.96025800856138e-09	1.3714307320173	0.4	0.008	0.000143397847427978	CXCL2	CD16_vexas-ctl
1.03607342262386e-09	0.96606667583815	0.6	0.023	2.49268904749074e-05	SESN2	CD16_vexas-ctl
6.81670517675821e-09	0.735783416665556	0.4	0.008	0.000164003109847626	SLC7A5	CD16_vexas-ctl
