# Supplementary material for: VEXAS syndrome is characterized by inflammasome activation and monocyte dysregulation
Source: Nat Commun. 2024 Jan 30;15:910. doi: 10.1038/s41467-024-44811-4 (PMC10828464; doi:10.1038/s41467-024-44811-4)
Supplement: Supplementary file 6 — Source Data [file 41467_2024_44811_MOESM6_ESM.zip › Source_DATA_KOSMIDER/Raw_DATA_KOSMIDER_Fig6/CD16_vexaslike-ctl_DOWN.csv]

p_val	avg_log2FC	pct.1	pct.2	p_val_adj	GeneName	cluster
1.80419494651947e-06	-0.470659776327774	0.095	0.262	0.043407126218312	NAA16	CD16_vexaslike-ctl
2.38413212856699e-07	-0.506634957634242	0.848	0.692	0.00573598348811932	CSK	CD16_vexaslike-ctl
2.07306066386496e-06	-0.582571433238587	0.201	0.415	0.0498757665119272	AHCTF1	CD16_vexaslike-ctl
3.5830489633753e-08	-0.588646944330575	0.16	0.392	0.000862045750098464	TMEM11	CD16_vexaslike-ctl
7.32996044040552e-07	-0.605079960199409	0.158	0.362	0.0176351518235716	IFIT5	CD16_vexaslike-ctl
3.96130527651548e-08	-0.605422423665485	0.082	0.269	0.00095305043647686	FHOD1	CD16_vexaslike-ctl
9.08250686416657e-07	-0.611229986159983	0.696	0.469	0.0218516032644984	M6PR	CD16_vexaslike-ctl
2.96396630570735e-07	-0.633448471364227	0.372	0.615	0.00713100653490132	PPP6C	CD16_vexaslike-ctl
1.90078103110339e-07	-0.638704028023763	0.092	0.277	0.00457308908273164	PRR7	CD16_vexaslike-ctl
8.59079559210865e-18	-0.687380271480066	0.875	0.477	2.06685951150542e-13	FYB1	CD16_vexaslike-ctl
1.11821258552284e-06	-0.713127254500525	0.326	0.569	0.0269030765950941	PIN1	CD16_vexaslike-ctl
2.45658022836556e-07	-0.715615030019859	0.111	0.3	0.00591028637142469	CDK17	CD16_vexaslike-ctl
1.37194769216743e-06	-0.739508278284882	0.198	0.408	0.0330076895258563	RAE1	CD16_vexaslike-ctl
2.12471921034003e-10	-0.748025546231634	0.068	0.277	5.11186194815707e-06	AC008569.2	CD16_vexaslike-ctl
1.70102440239709e-12	-0.795167224108771	0.193	0.492	4.09249460972717e-08	HBP1	CD16_vexaslike-ctl
1.73435428170213e-06	-0.844961713726437	0.101	0.269	0.0417268296634716	ELL	CD16_vexaslike-ctl
1.74615580088588e-06	-0.856378060239402	0.207	0.408	0.0420107624135134	ZCCHC2	CD16_vexaslike-ctl
4.59880862630114e-09	-0.857349785194337	0.16	0.408	0.000110642736740179	MRPL22	CD16_vexaslike-ctl
4.02378225771509e-10	-0.861356613039275	0.155	0.415	9.68081773383674e-06	TMEM120B	CD16_vexaslike-ctl
1.11428189626948e-08	-0.88312790525579	0.264	0.508	0.000268085081423474	ARHGEF2	CD16_vexaslike-ctl
5.76645795934007e-10	-0.939060230644077	0.731	0.454	1.38735212043763e-05	ADA2	CD16_vexaslike-ctl
1.08469808166506e-08	-0.946264320176193	0.255	0.523	0.000260967511467796	GTF2B	CD16_vexaslike-ctl
3.42302240335379e-09	-0.967381113281296	0.12	0.346	8.23544960022888e-05	ICAM1	CD16_vexaslike-ctl
2.1045995845186e-07	-0.981949971259755	0.948	0.862	0.00506345614039329	GMFG	CD16_vexaslike-ctl
4.70736028087375e-10	-0.988692181692426	0.215	0.5	1.13254380997541e-05	ZDHHC7	CD16_vexaslike-ctl
1.38128313075203e-07	-0.999857129643308	0.571	0.754	0.0033232290842763	ZC3H15	CD16_vexaslike-ctl
3.87520249051759e-07	-1.04896740879914	0.158	0.354	0.00932334967193628	GRASP	CD16_vexaslike-ctl
5.14250681441736e-08	-1.08809136450099	0.177	0.408	0.00123723571448067	IER5L	CD16_vexaslike-ctl
5.23783278687335e-07	-1.09561866584174	0.391	0.608	0.0126017019019386	BCL7B	CD16_vexaslike-ctl
1.74601812058093e-07	-1.09986220354414	0.337	0.577	0.00420074499630565	ITCH	CD16_vexaslike-ctl
2.8622456229373e-10	-1.18945894389657	0.261	0.546	6.88627674422485e-06	SAP30BP	CD16_vexaslike-ctl
1.98633778977346e-09	-1.19442276791997	0.323	0.6	4.77893008841596e-05	PIM1	CD16_vexaslike-ctl
1.40493153498774e-06	-1.20679643537579	0.174	0.369	0.03380124780027	ZNF433-AS1	CD16_vexaslike-ctl
2.76064483388969e-10	-1.21951107575399	0.242	0.523	6.64183540585522e-06	PCIF1	CD16_vexaslike-ctl
1.96444426408855e-07	-1.2378301693101	0.378	0.615	0.00472625645497063	DEDD2	CD16_vexaslike-ctl
2.99700334627095e-10	-1.2611743066128	0.209	0.492	7.21049035079327e-06	ELF4	CD16_vexaslike-ctl
1.30054675276065e-08	-1.27883556921899	0.111	0.323	0.000312898543246684	OASL	CD16_vexaslike-ctl
2.36234535457609e-07	-1.28777464691824	0.174	0.385	0.00568356668857461	ARHGEF3	CD16_vexaslike-ctl
5.40393238108226e-12	-1.37927635816366	0.451	0.723	1.30013209156458e-07	MIR22HG	CD16_vexaslike-ctl
4.1771678988326e-08	-1.38230262289613	0.144	0.362	0.00100498482478014	ITGAE	CD16_vexaslike-ctl
5.46142227330913e-08	-1.4697977110754	0.457	0.185	0.00131396358473544	OAS1	CD16_vexaslike-ctl
3.35630795895348e-09	-1.47396877049578	0.19	0.438	8.07494131844618e-05	MGAT4A	CD16_vexaslike-ctl
2.28991199175069e-07	-1.48212395728964	0.304	0.531	0.00550929926095299	JDP2	CD16_vexaslike-ctl
3.28066906707267e-08	-1.492301348126	0.209	0.446	0.000789296170847014	ULK1	CD16_vexaslike-ctl
7.20998560439197e-09	-1.49392695011925	0.168	0.4	0.000173465043656066	THRA	CD16_vexaslike-ctl
1.50796516965774e-09	-1.51523761693855	0.639	0.331	3.62801340167956e-05	DPYSL2	CD16_vexaslike-ctl
2.30118766006889e-08	-1.52565065772799	0.351	0.592	0.000553642739135975	DNAJC3	CD16_vexaslike-ctl
2.58464319337313e-12	-1.57796856061281	0.264	0.577	6.21839305893642e-08	FBXL3	CD16_vexaslike-ctl
3.73453456183629e-11	-1.59258214283393	0.13	0.392	8.98491670232193e-07	DDIT3	CD16_vexaslike-ctl
8.30522561650469e-14	-1.6183143875081	0.394	0.731	1.99815423107486e-09	GLTP	CD16_vexaslike-ctl
1.29161498181489e-08	-1.70230263104289	0.41	0.646	0.000310749648474844	MTCH1	CD16_vexaslike-ctl
7.71430506643696e-07	-1.70423504232654	0.242	0.454	0.0185598465593407	ALDOA	CD16_vexaslike-ctl
2.36707209352224e-09	-1.74158847798988	0.87	0.738	5.69493874980515e-05	UQCR10	CD16_vexaslike-ctl
2.72915126522439e-17	-1.76553561447856	0.125	0.469	6.56606502900337e-13	SMAD7	CD16_vexaslike-ctl
5.90522255038427e-07	-1.79438153249809	0.348	0.592	0.0142073749339695	RASGEF1B	CD16_vexaslike-ctl
8.29620612973271e-11	-1.79560185463806	0.312	0.6	1.99598423275239e-06	B4GALT1	CD16_vexaslike-ctl
1.31558398426288e-10	-1.80976198801289	0.568	0.792	3.16516350773806e-06	EIF1B	CD16_vexaslike-ctl
3.43512353420387e-09	-1.84967189111426	0.918	0.785	8.2645637109411e-05	SMIM25	CD16_vexaslike-ctl
2.39625599308904e-08	-1.88165780643764	0.122	0.331	0.000576515229377292	IFIT1	CD16_vexaslike-ctl
4.54668200951199e-07	-1.88308377541891	0.329	0.569	0.0109388622466849	SNW1	CD16_vexaslike-ctl
1.52627363400169e-07	-1.88319640583201	0.337	0.554	0.00367206173604465	CORO7	CD16_vexaslike-ctl
9.60043592281404e-13	-1.98475927262739	0.37	0.669	2.30976887866983e-08	CBX6	CD16_vexaslike-ctl
1.03945566137375e-06	-1.99260083063191	0.918	0.854	0.025008263756991	CAP1	CD16_vexaslike-ctl
2.7485733408557e-13	-1.99346088370165	0.204	0.523	6.61279260076472e-09	NUTM2A-AS1	CD16_vexaslike-ctl
1.03696615535808e-08	-2.00958801968699	0.274	0.531	0.0002494836873176	TP53INP1	CD16_vexaslike-ctl
7.12547195610750e-11	-2.02769955040918	0.076	0.3	1.7143172979199e-06	NR1D1	CD16_vexaslike-ctl
3.58168378244261e-14	-2.06232973281299	0.451	0.746	8.61717301217869e-10	HIF1A	CD16_vexaslike-ctl
4.10138893656381e-09	-2.08841888591734	0.421	0.677	9.86753164247888e-05	SKIL	CD16_vexaslike-ctl
3.16549349792389e-20	-2.14112452728078	0.13	0.515	7.61586080665508e-16	BCL3	CD16_vexaslike-ctl
1.97833983865010e-09	-2.14577228215289	0.361	0.615	4.75968781780826e-05	RHOF	CD16_vexaslike-ctl
1.09222007938567e-06	-2.17860093819298	0.399	0.6	0.0262777228899398	WDR82	CD16_vexaslike-ctl
2.48904736909195e-09	-2.20236751569248	0.717	0.4	5.98839906529832e-05	PIK3AP1	CD16_vexaslike-ctl
6.94281253003954e-10	-2.28784895629134	0.147	0.392	1.67037126660221e-05	IFIT2	CD16_vexaslike-ctl
7.04045410762179e-10	-2.2942315341818	0.731	0.846	1.69386285375273e-05	STX11	CD16_vexaslike-ctl
1.19708903868353e-10	-2.33170637213676	0.541	0.785	2.88007651816871e-06	SH2B3	CD16_vexaslike-ctl
4.77596646551395e-07	-2.38544351821739	0.353	0.554	0.01149049771938	MED23	CD16_vexaslike-ctl
2.38174835053974e-15	-2.62843485678923	0.505	0.838	5.73024835656357e-11	SNHG9	CD16_vexaslike-ctl
1.1466100105995e-07	-2.64732962643524	0.177	0.4	0.00275862902450134	ZNF791	CD16_vexaslike-ctl
5.61877556904834e-07	-2.69137823019123	0.291	0.508	0.0135182121415734	NR1D2	CD16_vexaslike-ctl
3.5590127569237e-22	-2.6942776292804	0.264	0.731	8.56262879188272e-18	HLA-DRB5	CD16_vexaslike-ctl
4.35601927043691e-07	-2.7243017054267	0.503	0.723	0.0104801467627442	MT-ATP8	CD16_vexaslike-ctl
1.27301101708862e-15	-2.74609683300252	0.367	0.708	3.06273720601351e-11	ARL8A	CD16_vexaslike-ctl
5.12301069673959e-08	-2.80443588985696	0.677	0.885	0.00123254514352858	SYF2	CD16_vexaslike-ctl
1.77141268872924e-11	-2.81835085737611	0.859	0.962	4.26184178781369e-07	IER5	CD16_vexaslike-ctl
2.88027343292695e-08	-2.82250662750301	0.576	0.777	0.000692964985227895	USP15	CD16_vexaslike-ctl
2.06278504654343e-06	-2.83968790676815	0.859	0.746	0.0496285454347885	HSBP1	CD16_vexaslike-ctl
4.72196538996337e-20	-2.84107340061533	0.174	0.577	1.13605765317129e-15	BHLHE40	CD16_vexaslike-ctl
4.04059015690963e-20	-2.85386415591012	0.976	0.908	9.72125585850887e-16	FCGR3A	CD16_vexaslike-ctl
1.16916491984512e-09	-2.9794566932382	0.78	0.523	2.81289388065537e-05	CASP1	CD16_vexaslike-ctl
3.76817965629786e-07	-3.0124246278709	0.5	0.746	0.00906586343508702	RAB2A	CD16_vexaslike-ctl
1.54640419075691e-07	-3.02877810304898	0.636	0.815	0.00372049384254204	MKRN1	CD16_vexaslike-ctl
5.56362757268539e-11	-3.03465349438829	0.337	0.615	1.33855315771238e-06	RIT1	CD16_vexaslike-ctl
2.13331848411703e-16	-3.04042932586786	0.231	0.592	5.13255094093717e-12	CARD19	CD16_vexaslike-ctl
5.53733188571234e-07	-3.06248463357806	0.231	0.462	0.0133222667838353	FOSL2	CD16_vexaslike-ctl
9.4805876450999e-12	-3.14913353970088	0.416	0.708	2.28093458153458e-07	CHD1	CD16_vexaslike-ctl
2.20539254194982e-07	-3.1607595723487	0.883	0.946	0.00530595391667707	HNRNPH1	CD16_vexaslike-ctl
1.35101479208168e-08	-3.17676511033266	0.628	0.815	0.000325040648826931	USP3	CD16_vexaslike-ctl
1.87502113232528e-11	-3.22022459756028	0.465	0.746	4.51111334226139e-07	CYLD	CD16_vexaslike-ctl
4.38744533569467e-21	-3.29843334058917	0.519	0.885	1.05557547331478e-16	RELT	CD16_vexaslike-ctl
2.69744724374166e-12	-3.36614142689219	0.565	0.808	6.48978832371807e-08	WTAP	CD16_vexaslike-ctl
2.44828231899967e-07	-3.37347687365713	0.986	1	0.00589032243128131	NACA	CD16_vexaslike-ctl
1.87195388436909e-15	-3.44272510941888	0.378	0.731	4.50373385040359e-11	NRIP1	CD16_vexaslike-ctl
5.52339641922824e-08	-3.44958252520848	0.894	0.915	0.00132887394450212	CCNL1	CD16_vexaslike-ctl
9.75472202449164e-15	-3.59055265689782	0.707	0.3	2.34688857187244e-10	CSF1R	CD16_vexaslike-ctl
1.50485513476503e-09	-3.69852255854597	0.709	0.877	3.62053096873118e-05	RAB31	CD16_vexaslike-ctl
3.46912503050235e-07	-3.85591587602605	0.603	0.785	0.00834636791088559	IDS	CD16_vexaslike-ctl
1.30990654096065e-10	-3.87753092829838	0.261	0.562	3.15150414689722e-06	RMND5A	CD16_vexaslike-ctl
1.92428142350348e-08	-3.93971980755349	0.516	0.731	0.000462962867680703	CCDC12	CD16_vexaslike-ctl
6.00580845622623e-11	-3.96484245322692	0.698	0.369	1.44493745648347e-06	MPEG1	CD16_vexaslike-ctl
6.07748830037175e-27	-3.96573635628531	0.337	0.8	1.46218291018644e-22	RNF145	CD16_vexaslike-ctl
6.22530659534175e-10	-4.0001345860549	0.628	0.815	1.49774651377327e-05	CHMP4B	CD16_vexaslike-ctl
5.65959985572533e-07	-4.02983403177747	0.668	0.831	0.0136164312928896	EIF4B	CD16_vexaslike-ctl
5.41385409170468e-08	-4.14703296392363	0.867	0.738	0.00130251915592323	PYCARD	CD16_vexaslike-ctl
5.00198426108066e-07	-4.17620766209217	0.432	0.631	0.0120342739337339	CD300LF	CD16_vexaslike-ctl
1.56840968244857e-07	-4.24729841153096	0.459	0.677	0.00377343685500302	MARCKSL1	CD16_vexaslike-ctl
6.23562213962731e-07	-4.25963526282503	0.769	0.862	0.0150022833057293	RIOK3	CD16_vexaslike-ctl
6.88266711526974e-07	-4.2913187472557	0.921	0.969	0.0165590088126275	SLC25A6	CD16_vexaslike-ctl
1.25395957313787e-07	-4.31177898842277	0.726	0.854	0.00301690133701239	GGNBP2	CD16_vexaslike-ctl
1.97590728018384e-07	-4.33695559406972	0.481	0.715	0.00475383532539431	SLC6A6	CD16_vexaslike-ctl
1.58255753052193e-11	-4.65401229150497	0.726	0.869	3.80747516268271e-07	CDKN2D	CD16_vexaslike-ctl
1.60362121319557e-14	-4.75416362375259	0.446	0.731	3.85815227682722e-10	UPP1	CD16_vexaslike-ctl
1.53288450124951e-06	-4.79959143660687	0.212	0.408	0.036879668215562	JUN	CD16_vexaslike-ctl
4.52257521324018e-08	-5.02750269314562	0.522	0.715	0.00108808637055345	HSPA5	CD16_vexaslike-ctl
1.80606185823041e-08	-5.08839560233038	0.122	0.331	0.000434520422471655	RGCC	CD16_vexaslike-ctl
7.16081184796217e-15	-5.58278813497798	0.071	0.346	1.72281972250122e-10	PTGES	CD16_vexaslike-ctl
2.20881947203727e-07	-5.73779431368475	0.568	0.769	0.00531419876777446	HERPUD1	CD16_vexaslike-ctl
8.86126430389812e-23	-5.75352486861387	0.84	0.346	2.13193157887485e-18	PRDX1	CD16_vexaslike-ctl
1.03683906814189e-09	-5.80056627011122	0.122	0.362	2.49453111404257e-05	DDIT4	CD16_vexaslike-ctl
6.17121637661667e-10	-5.82082427514461	0.78	0.931	1.48473294805021e-05	SFPQ	CD16_vexaslike-ctl
3.20010116767106e-12	-5.86140740561515	0.897	0.731	7.6991233992998e-08	MS4A7	CD16_vexaslike-ctl
2.48598274979773e-14	-5.86611707128959	0.853	0.923	5.98102589773836e-10	FMNL1	CD16_vexaslike-ctl
2.09327196880422e-08	-5.86694501014693	0.53	0.769	0.000503620302974606	ADAM17	CD16_vexaslike-ctl
3.64634305740774e-08	-6.01210347986315	0.793	0.592	0.000877273676181728	NDUFA3	CD16_vexaslike-ctl
6.27063849986334e-22	-6.03120064885318	0.082	0.446	1.50865291668212e-17	IER3	CD16_vexaslike-ctl
4.0312106338584e-08	-6.10668444167507	0.766	0.908	0.000969868966399992	CDV3	CD16_vexaslike-ctl
6.23216072998178e-09	-6.1762224037587	0.402	0.646	0.000149939555002632	LITAF	CD16_vexaslike-ctl
1.56284575368625e-21	-6.47578963364833	0.171	0.585	3.76005059879375e-17	TNF	CD16_vexaslike-ctl
5.33730587032208e-11	-6.80663650322901	0.872	0.623	1.28410241934079e-06	C1orf162	CD16_vexaslike-ctl
4.62275030609609e-17	-6.99035693853937	0.707	0.931	1.11218749614366e-12	MTRNR2L12	CD16_vexaslike-ctl
3.99901011379411e-25	-7.03254672866588	0.438	0.808	9.62121843277724e-21	RUNX3	CD16_vexaslike-ctl
2.2857308689724e-10	-7.03350050612454	0.978	0.938	5.49923989766069e-06	PTPRC	CD16_vexaslike-ctl
1.48158260492528e-08	-7.08288452887196	0.522	0.792	0.000356453958918973	HMGN1	CD16_vexaslike-ctl
3.09021181991766e-07	-7.57613991996833	0.943	0.977	0.00743474061753991	ASAH1	CD16_vexaslike-ctl
1.3192064451674e-16	-7.61144171069232	0.75	0.9	3.17387878642824e-12	CTNNB1	CD16_vexaslike-ctl
5.25961992783854e-09	-7.84092260005493	0.965	0.985	0.000126541195843867	ATP6V0C	CD16_vexaslike-ctl
9.8377276456622e-09	-8.51171962292021	0.587	0.754	0.000236685889426987	TNFAIP2	CD16_vexaslike-ctl
7.45453444684265e-11	-8.62512924828254	0.168	0.415	1.79348644256587e-06	G0S2	CD16_vexaslike-ctl
9.76008149513362e-09	-8.70303958054811	0.611	0.8	0.00023481780069142	DNAJB6	CD16_vexaslike-ctl
5.75460386358742e-09	-8.92209935621583	0.929	0.977	0.00013845001435405	TMA7	CD16_vexaslike-ctl
3.60813917157419e-10	-9.65955339225295	0.514	0.792	8.68082203289033e-06	GLUL	CD16_vexaslike-ctl
2.8353968875153e-07	-9.72406924261763	0.997	1	0.00682168137167306	FAU	CD16_vexaslike-ctl
2.85211248413592e-11	-9.8367920827491	0.655	0.869	6.86189742558262e-07	NINJ1	CD16_vexaslike-ctl
8.15763894363578e-08	-11.3410925177344	0.293	0.508	0.00196264635344933	IFIT3	CD16_vexaslike-ctl
7.59635811700518e-17	-11.5050808012785	0.967	0.731	1.82760779937028e-12	CYBB	CD16_vexaslike-ctl
4.60562382445461e-15	-11.5484432303107	0.389	0.715	1.10806703592554e-10	TLE3	CD16_vexaslike-ctl
1.29395596955467e-07	-11.5553795542665	0.986	1	0.00311312866715157	MT-ND2	CD16_vexaslike-ctl
3.88326219883421e-24	-12.0801426193562	0.897	0.977	9.34274052417522e-20	LINC01578	CD16_vexaslike-ctl
1.29240335895456e-06	-12.5218925759117	0.921	0.762	0.0310939324130878	FCN1	CD16_vexaslike-ctl
2.36748564515254e-08	-13.0114153009784	0.989	0.992	0.000569593371367251	FCER1G	CD16_vexaslike-ctl
7.71358111680769e-10	-14.3280844260741	0.897	0.954	1.85581048089276e-05	TKT	CD16_vexaslike-ctl
1.44630961354957e-06	-14.3667228913586	0.967	0.985	0.0347967629923892	RPL5	CD16_vexaslike-ctl
1.26836420710937e-15	-15.6262201959283	0.859	0.954	3.05155744588443e-11	RPS10	CD16_vexaslike-ctl
2.48692556742695e-10	-15.7504582994294	0.978	0.992	5.9832942226725e-06	UBC	CD16_vexaslike-ctl
3.20348815412122e-12	-16.0809084937763	0.125	0.392	7.70727215000025e-08	LMNA	CD16_vexaslike-ctl
1.51409920424538e-10	-22.601696217291	0.97	0.862	3.64277127549396e-06	LCP1	CD16_vexaslike-ctl
8.00330926178495e-09	-26.0463313610727	0.992	1	0.000192551617529284	RPL8	CD16_vexaslike-ctl
6.29095712292914e-15	-28.8920720097374	0.97	1	1.51354137420552e-10	VIM	CD16_vexaslike-ctl
4.5464705793734e-23	-31.7912195067282	0.88	0.454	1.09383535669145e-18	FGL2	CD16_vexaslike-ctl
8.70573467031993e-35	-39.0110870621111	0.859	0.985	2.09451270433227e-30	CEBPB	CD16_vexaslike-ctl
4.53726601552714e-15	-53.4181630259657	0.997	1	1.09162083067567e-10	EIF1	CD16_vexaslike-ctl
1.02292169282681e-07	-55.5105124084351	1	1	0.00246104730077202	PTMA	CD16_vexaslike-ctl
2.11783854740527e-22	-57.7647433283481	0.997	1	5.09530776120234e-18	COTL1	CD16_vexaslike-ctl
2.71165813568956e-07	-70.7479236899196	0.997	1	0.0065239783086555	RPL30	CD16_vexaslike-ctl
6.9178103204748e-18	-266.957090089472	1	1	1.66435598500303e-13	FTH1	CD16_vexaslike-ctl
