# Supplementary material for: VEXAS syndrome is characterized by inflammasome activation and monocyte dysregulation
Source: Nat Commun. 2024 Jan 30;15:910. doi: 10.1038/s41467-024-44811-4 (PMC10828464; doi:10.1038/s41467-024-44811-4)
Supplement: Supplementary file 6 — Source Data [file 41467_2024_44811_MOESM6_ESM.zip › Source_DATA_KOSMIDER/Raw_DATA_KOSMIDER_Fig6/CD16_vexaslike-ctl_UP.csv]

p_val	avg_log2FC	pct.1	pct.2	p_val_adj	GeneName	cluster
8.48501766448096e-10	353.39799788368	0.94	0.769	2.04141039989748e-05	S100A9	CD16_vexaslike-ctl
1.63290486346718e-07	262.438427975512	0.717	0.577	0.0039286058110157	S100A8	CD16_vexaslike-ctl
8.37927953234053e-18	114.086572552607	0.421	0.008	2.01597086268581e-13	IGKC	CD16_vexaslike-ctl
1.55043778697532e-09	70.1804795866058	0.88	0.708	3.73019827168393e-05	MT2A	CD16_vexaslike-ctl
1.18993305836686e-26	56.0461390268427	0.902	0.531	2.86285994512484e-22	DUSP6	CD16_vexaslike-ctl
4.66907628264711e-07	50.2738834718622	0.663	0.5	0.0112333306284207	ISG15	CD16_vexaslike-ctl
1.30488701129228e-40	47.4985834431298	0.997	0.931	3.1394276604681e-36	RPS26	CD16_vexaslike-ctl
3.29124259489559e-11	43.9220686653053	0.274	0	7.9184005590593e-07	IGHM	CD16_vexaslike-ctl
9.96637102326908e-10	36.8168891534139	0.44	0.169	2.39780920448831e-05	IFI44L	CD16_vexaslike-ctl
2.71882630247422e-36	36.0055121180734	0.992	0.654	6.54122420112273e-32	IFITM3	CD16_vexaslike-ctl
2.50123118886074e-21	12.9051538207058	0.747	0.292	6.01771211728005e-17	MNDA	CD16_vexaslike-ctl
6.76181264510615e-07	12.7916276312762	0.516	0.269	0.0162682450428609	CTSL	CD16_vexaslike-ctl
2.08419683340008e-08	11.8016031017868	0.416	0.146	0.000501436916147725	SMIM14	CD16_vexaslike-ctl
1.77570568151532e-12	10.4739310365389	0.897	0.754	4.2721702991577e-08	ACTR3	CD16_vexaslike-ctl
1.38788857063061e-09	10.3447337620555	0.845	0.931	3.33912111208018e-05	NFKBIA	CD16_vexaslike-ctl
1.46672489821396e-07	10.1779137498837	0.688	0.477	0.00352879343261295	HLA-DQA1	CD16_vexaslike-ctl
1.94158067803291e-13	9.5952377311432	0.938	0.8	4.67124895327938e-09	CALM2	CD16_vexaslike-ctl
4.83595078239259e-11	9.57375352510886	0.951	0.831	1.16348139873583e-06	MYL12A	CD16_vexaslike-ctl
4.19862349545566e-08	9.01558954180022	0.908	0.769	0.00101014682677168	KLF2	CD16_vexaslike-ctl
7.68942244514887e-14	7.29022398622581	0.929	0.746	1.84999814607837e-09	HSP90AA1	CD16_vexaslike-ctl
2.41813490074017e-19	5.87899532319616	0.582	0.108	5.81779075769077e-15	CX3CR1	CD16_vexaslike-ctl
1.26816917945417e-20	5.7452385154494	0.834	0.446	3.05108822884879e-16	RPS27L	CD16_vexaslike-ctl
6.94950010571295e-10	5.17378111632308	0.927	0.962	1.67198023043348e-05	JUNB	CD16_vexaslike-ctl
6.75792801901538e-10	5.05382554772427	0.842	0.623	1.62588990209491e-05	TNFRSF1B	CD16_vexaslike-ctl
1.33686298762787e-14	4.90814950253739	0.66	0.877	3.2163586619339e-10	SCO2	CD16_vexaslike-ctl
2.00181580607357e-09	4.73188320395284	0.859	0.692	4.8161686478324e-05	AP1S2	CD16_vexaslike-ctl
8.66362202004972e-07	4.39676990910723	0.986	0.969	0.0208438082180376	S100A11	CD16_vexaslike-ctl
4.1269248019626e-08	4.34132007171038	0.823	0.615	0.000992896838104182	DDX17	CD16_vexaslike-ctl
2.20122918094099e-17	4.23969668534577	0.861	0.554	5.29593728642593e-13	ATP6V0E1	CD16_vexaslike-ctl
1.15993021573163e-06	4.23793253097337	0.772	0.546	0.0279067610602873	PLAC8	CD16_vexaslike-ctl
4.66393049263947e-07	4.23125861497242	0.927	0.877	0.0112209503722413	COX7B	CD16_vexaslike-ctl
2.96143886085261e-13	4.17398498278887	0.891	0.715	7.12492575532529e-09	ARPC5	CD16_vexaslike-ctl
2.98121316335844e-12	3.99850033191447	0.622	0.277	7.17250074972406e-08	MARCH1	CD16_vexaslike-ctl
1.31260394155615e-06	3.95472763875145	0.943	0.869	0.0315799382298994	ATP5MD	CD16_vexaslike-ctl
6.27168275521676e-08	3.8981308297299	0.845	0.677	0.0015089041540776	PSMA7	CD16_vexaslike-ctl
6.95474968435062e-16	3.86635968102904	0.723	0.323	1.67324322655792e-11	MEF2C	CD16_vexaslike-ctl
3.51084095462124e-10	3.84516023296092	0.717	0.462	8.44673225272325e-06	SMAP2	CD16_vexaslike-ctl
1.06611318065344e-08	3.80490003297897	0.552	0.277	0.000256496170133411	IGSF6	CD16_vexaslike-ctl
4.75379161651234e-12	3.74249413147783	0.821	0.562	1.1437147250167e-07	PSMA4	CD16_vexaslike-ctl
6.09378463677067e-08	3.73699916402634	0.734	0.546	0.00146610364576066	UBE2R2	CD16_vexaslike-ctl
9.44184274575027e-07	3.73059555653646	0.465	0.231	0.0227161294620006	MX2	CD16_vexaslike-ctl
4.93946506567592e-08	3.61105538953023	0.438	0.177	0.00118838590015097	CHST2	CD16_vexaslike-ctl
3.03416299285512e-11	3.54796331558475	0.592	0.277	7.29989274451014e-07	CKLF	CD16_vexaslike-ctl
8.92226565481073e-12	3.28633829636758	0.481	0.138	2.14660789389091e-07	ERAP2	CD16_vexaslike-ctl
1.79154343019448e-11	3.25306548485798	0.682	0.308	4.31027433870491e-07	RIPOR2	CD16_vexaslike-ctl
1.13337745598536e-19	3.11792934334394	0.87	0.515	2.72679282135518e-15	NDUFB1	CD16_vexaslike-ctl
3.60792714793571e-09	3.10617914737345	0.783	0.554	8.68031192521852e-05	RBX1	CD16_vexaslike-ctl
5.84549583093678e-08	3.07035893567866	0.742	0.546	0.00140636784196508	C4orf3	CD16_vexaslike-ctl
7.16822010536232e-12	2.98927142040303	0.674	0.354	1.72460207514912e-07	SCIMP	CD16_vexaslike-ctl
8.77953350135715e-20	2.98891095903302	0.63	0.146	2.11226796509152e-15	DYNLL1	CD16_vexaslike-ctl
1.92947345050366e-07	2.92794996603054	0.698	0.469	0.00464212017456676	ATOX1	CD16_vexaslike-ctl
7.63474624031525e-10	2.91028369998368	0.432	0.131	1.83684359795745e-05	IRF2	CD16_vexaslike-ctl
1.67907439203549e-07	2.89873068221867	0.764	0.508	0.00403968507979818	STMP1	CD16_vexaslike-ctl
1.30805729853617e-12	2.68978553953517	0.837	0.562	3.14705505454818e-08	CD53	CD16_vexaslike-ctl
1.43386620935096e-07	2.66502366447026	0.739	0.538	0.00344973871307749	BST2	CD16_vexaslike-ctl
8.10264430597607e-08	2.62825406645124	0.601	0.362	0.00194941519357478	PLXNC1	CD16_vexaslike-ctl
9.47407629592251e-12	2.37499248584361	0.924	0.769	2.279368016036e-07	ACTR2	CD16_vexaslike-ctl
1.62266156643595e-16	2.30572621393133	0.769	0.408	3.90396146268825e-12	ABRACL	CD16_vexaslike-ctl
1.76383312966735e-06	2.29827600371318	0.867	0.962	0.0424360612666669	HNRNPA1	CD16_vexaslike-ctl
2.64521282982929e-11	2.25686032861955	0.486	0.154	6.36411754728629e-07	GPBAR1	CD16_vexaslike-ctl
5.38604765568228e-07	2.24294265989362	0.598	0.346	0.012958292054806	RABGAP1L	CD16_vexaslike-ctl
1.14443540381687e-06	2.21754273079304	0.78	0.615	0.0275339713804301	TOMM6	CD16_vexaslike-ctl
4.22216901546795e-09	2.16598652831006	0.698	0.446	0.000101581164343143	OSTF1	CD16_vexaslike-ctl
9.67812180323702e-08	2.09759948738434	0.698	0.438	0.0023284593246408	ERH	CD16_vexaslike-ctl
3.96713516076639e-08	2.07886311424976	0.84	0.615	0.000954453048328786	MICOS10	CD16_vexaslike-ctl
9.78108030474672e-07	2.07824730560172	0.731	0.538	0.0235323011051901	NEDD8	CD16_vexaslike-ctl
9.05793199432362e-07	2.06509220158799	0.576	0.338	0.0217924785851432	IFI16	CD16_vexaslike-ctl
1.19960898116555e-08	2.04454749165883	0.533	0.238	0.00028861392477862	ABI3	CD16_vexaslike-ctl
7.89108093527991e-15	2.01684269406149	0.821	0.531	1.89851516221899e-10	TMBIM4	CD16_vexaslike-ctl
1.05114004699208e-12	1.99431343175188	0.448	0.092	2.52893783905825e-08	TMEM176B	CD16_vexaslike-ctl
7.10060976825886e-10	1.91809956849175	0.658	0.362	1.7083357041454e-05	CYCS	CD16_vexaslike-ctl
4.0985791749101e-11	1.88847713882897	0.734	0.462	9.86077163691621e-07	RAP1A	CD16_vexaslike-ctl
4.57145478551036e-09	1.87293434887438	0.522	0.231	0.000109984630684594	NAGK	CD16_vexaslike-ctl
9.20152416937248e-07	1.8303678010525	0.535	0.323	0.0221379469990933	TMCO1	CD16_vexaslike-ctl
1.37957671581007e-12	1.80551287653489	0.361	0.038	3.31912362056744e-08	MTRNR2L1	CD16_vexaslike-ctl
3.44373058870391e-07	1.73421671389818	0.981	0.985	0.00828527142336274	MT-ND1	CD16_vexaslike-ctl
3.37241114600857e-07	1.71215075412213	0.522	0.269	0.00811368397618201	DDX18	CD16_vexaslike-ctl
4.08034446475103e-07	1.70008786059661	0.283	0.062	0.00981690074774451	TMEM176A	CD16_vexaslike-ctl
3.36414242348287e-12	1.68050617832496	0.649	0.308	8.09379025665744e-08	TNFSF13B	CD16_vexaslike-ctl
9.89148414932057e-07	1.67368622815101	0.408	0.162	0.0237979217148504	RESF1	CD16_vexaslike-ctl
2.20296595997439e-11	1.65804732897804	0.666	0.315	5.30011580310238e-07	SKAP2	CD16_vexaslike-ctl
3.74010593289101e-07	1.61259249140791	0.579	0.346	0.00899832086394247	GLRX	CD16_vexaslike-ctl
8.2369930813064e-08	1.57196209152077	0.571	0.315	0.00198173816543151	SLC8A1	CD16_vexaslike-ctl
9.03443147298808e-08	1.5660951931471	0.478	0.231	0.0021735938680862	MFSD1	CD16_vexaslike-ctl
7.56569673028354e-08	1.44887569091569	0.454	0.192	0.00182023097633892	RPS6KA3	CD16_vexaslike-ctl
5.52831119994919e-08	1.43020606261358	0.489	0.2	0.00133005639159578	TIMM8B	CD16_vexaslike-ctl
1.55499970228449e-06	1.41604005177248	0.745	0.554	0.0374117378372625	NDUFS6	CD16_vexaslike-ctl
6.66790198719605e-08	1.40019065984085	0.992	0.977	0.0016042305390995	JUND	CD16_vexaslike-ctl
1.35377759438987e-08	1.31640363305611	0.467	0.185	0.000325705351434258	TMEM154	CD16_vexaslike-ctl
1.45317340316567e-07	1.28571588249482	0.386	0.146	0.00349618989067629	SQOR	CD16_vexaslike-ctl
9.10060653053792e-08	1.27796681610234	0.405	0.154	0.00218951492518212	IFI35	CD16_vexaslike-ctl
7.13623236310528e-07	1.26721673872987	0.47	0.238	0.017169061442395	RALBP1	CD16_vexaslike-ctl
1.11212791710095e-10	1.26341142477757	0.41	0.1	2.67566855575317e-06	SMCO4	CD16_vexaslike-ctl
5.84039165529205e-08	1.252163057226	0.44	0.185	0.00140513982834671	GTF2H5	CD16_vexaslike-ctl
1.32749725186408e-06	1.16796845159645	0.774	0.6	0.0319382563825979	UTRN	CD16_vexaslike-ctl
2.05868081225005e-07	1.14175918518616	0.823	0.692	0.0049529801661924	PECAM1	CD16_vexaslike-ctl
2.09049795662266e-08	1.12372065352318	0.486	0.208	0.000502952903383847	SNX17	CD16_vexaslike-ctl
2.58337328289825e-07	1.12056130133226	0.508	0.254	0.00621533778132489	CCT5	CD16_vexaslike-ctl
5.95516857158376e-08	1.11699199955132	0.582	0.338	0.00143275400663734	SELENOF	CD16_vexaslike-ctl
2.30520325127337e-08	1.11228394544746	0.383	0.646	0.000554608850223861	AHR	CD16_vexaslike-ctl
1.89854741200818e-06	1.11120394300234	0.416	0.185	0.0456771521855048	TLR4	CD16_vexaslike-ctl
5.26934519069356e-08	1.07050825533216	0.546	0.292	0.00126775175942896	MGST3	CD16_vexaslike-ctl
1.07858542833233e-06	1.06344622112401	0.378	0.154	0.0259496868202476	LINC02432	CD16_vexaslike-ctl
4.52402468947052e-07	1.0341812122189	0.519	0.254	0.0108843510003971	LILRB3	CD16_vexaslike-ctl
1.70930813890327e-06	0.963471422047996	0.372	0.146	0.0411242445138737	ADSS	CD16_vexaslike-ctl
3.54862892901579e-07	0.957358970661485	0.291	0.069	0.00853764634031908	FAM111A	CD16_vexaslike-ctl
1.22714000123415e-07	0.934794641185173	0.321	0.085	0.00295237612896924	HVCN1	CD16_vexaslike-ctl
1.81377039542075e-06	0.92150240563265	0.361	0.146	0.0436375019434278	UGP2	CD16_vexaslike-ctl
2.43323947638901e-08	0.916795590051332	0.541	0.262	0.000585413085624431	PLSCR1	CD16_vexaslike-ctl
2.39540201758189e-07	0.90751301698538	0.47	0.215	0.00576309771410027	MDH1	CD16_vexaslike-ctl
1.10391679503936e-06	0.865531106332037	0.264	0.062	0.0265591341718519	DNAJC13	CD16_vexaslike-ctl
2.0738195592023e-09	0.843199944101976	0.649	0.331	4.98940247748481e-05	CD300E	CD16_vexaslike-ctl
1.95691509662688e-06	0.838943826088384	0.53	0.292	0.0470814203097462	NDUFB3	CD16_vexaslike-ctl
1.58864693928153e-07	0.83501602450012	0.812	0.592	0.00382212567121744	PSMB9	CD16_vexaslike-ctl
2.85255673254619e-07	0.823511939698754	0.277	0.062	0.00686296624283289	DPY30	CD16_vexaslike-ctl
1.09040565904685e-06	0.789628823129522	0.503	0.292	0.0262340697510081	KIAA0930	CD16_vexaslike-ctl
2.09204115854211e-08	0.783797908131786	0.318	0.069	0.000503324182333646	ATP6V1D	CD16_vexaslike-ctl
2.63672595640143e-09	0.766592509997249	0.321	0.054	6.34369897850621e-05	UBE2V2	CD16_vexaslike-ctl
1.10431017883843e-11	0.732090588329579	0.527	0.162	2.65685985926739e-07	SELPLG	CD16_vexaslike-ctl
9.75921252177113e-08	0.587029493669668	0.413	0.146	0.00234796894061292	MYOF	CD16_vexaslike-ctl
6.95596950350399e-08	0.582134206595051	0.342	0.092	0.00167353670284802	ECHDC1	CD16_vexaslike-ctl
4.56763154698209e-07	0.578393260239586	0.473	0.692	0.0109892647388842	RICTOR	CD16_vexaslike-ctl
1.88785153798913e-06	0.566048108886227	0.66	0.862	0.0454198201524806	ADAR	CD16_vexaslike-ctl
3.37195259878324e-08	0.527146140831726	0.649	0.369	0.00081125807574126	XRCC5	CD16_vexaslike-ctl
1.16751740956695e-08	0.496370168770607	0.965	0.969	0.000280893013567713	LAPTM5	CD16_vexaslike-ctl
2.66331730314792e-07	0.285369156630125	0.351	0.108	0.00640767509964357	TASOR	CD16_vexaslike-ctl
