# Supplementary material for: VEXAS syndrome is characterized by inflammasome activation and monocyte dysregulation
Source: Nat Commun. 2024 Jan 30;15:910. doi: 10.1038/s41467-024-44811-4 (PMC10828464; doi:10.1038/s41467-024-44811-4)
Supplement: Supplementary file 6 — Source Data [file 41467_2024_44811_MOESM6_ESM.zip › Source_DATA_KOSMIDER/Raw_DATA_KOSMIDER_Fig6/CD16_vexas-vexaslike_UP.csv]

p_val	avg_log2FC	pct.1	pct.2	p_val_adj	GeneName	cluster
5.60586186193798e-09	7.77752508170616	1	0.125	0.000134871430536366	LMNA	CD16_vexas-vexaslike
1.48826095013421e-15	7.25074437720443	1	0.068	3.58060701992791e-11	HBB	CD16_vexas-vexaslike
7.72602506759196e-13	4.97644353591182	0.8	0.049	1.85880437101195e-08	HBA1	CD16_vexas-vexaslike
9.23138035410469e-21	3.378924376669	0.8	0.024	2.22097779939405e-16	THBS1	CD16_vexas-vexaslike
1.70420246217885e-30	1.55468234234564	0.6	0.005	4.10014070375609e-26	B3GNT5	CD16_vexas-vexaslike
3.4946190934295e-14	1.37030605337133	0.4	0.008	8.40770407688202e-10	CXCL2	CD16_vexas-vexaslike
3.60938596385808e-14	0.96926005166515	0.6	0.022	8.68382169044616e-10	SESN2	CD16_vexas-vexaslike
2.72468614478491e-07	0.649812539102718	0.4	0.022	0.00655532239573801	RGS1	CD16_vexas-vexaslike
1.09715604055619e-06	0.598199433462417	0.4	0.024	0.0263964771797413	SLC7A5	CD16_vexas-vexaslike
