# Supplementary material for: VEXAS syndrome is characterized by inflammasome activation and monocyte dysregulation
Source: Nat Commun. 2024 Jan 30;15:910. doi: 10.1038/s41467-024-44811-4 (PMC10828464; doi:10.1038/s41467-024-44811-4)
Supplement: Supplementary file 6 — Source Data [file 41467_2024_44811_MOESM6_ESM.zip › Source_DATA_KOSMIDER/Raw_DATA_KOSMIDER_Fig6/cDC_mds-ctl_DOWN.csv]

p_val	avg_log2FC	pct.1	pct.2	p_val_adj	GeneName	cluster
8.86647336556765e-07	-3.42179000374345	0.392	0.759	0.0213318482702192	IFNGR1	cDC_mds-ctl
7.80061805303763e-08	-3.49952065704039	0.165	0.518	0.00187675069738032	ENTPD1	cDC_mds-ctl
2.63727660120357e-09	-4.39135051927116	0.175	0.578	6.34502377483566e-05	ITGA5	cDC_mds-ctl
8.38401551122514e-07	-5.90864533817904	0.351	0.723	0.0201711029184566	CALHM6	cDC_mds-ctl
1.52526085755299e-08	-6.39694476987179	0.113	0.47	0.000366962509718673	RGCC	cDC_mds-ctl
2.59151541554042e-08	-10.654039056125	0.072	0.422	0.000623492693824869	RFX2	cDC_mds-ctl
9.23579083022375e-09	-10.734827309282	0.392	0.735	0.000222203891584353	MYADM	cDC_mds-ctl
4.95957194696221e-08	-13.1945831679151	0.66	0.277	0.00119322341471964	G0S2	cDC_mds-ctl
1.60433563502072e-07	-14.2388083179934	0.186	0.53	0.00385987110429636	FGL2	cDC_mds-ctl
7.00304093860118e-07	-17.8750223488513	0.361	0.651	0.0168486161941806	CLEC10A	cDC_mds-ctl
7.57253754805896e-07	-22.9645801137262	0.247	0.554	0.018218768086875	SMAD7	cDC_mds-ctl
2.37701060168906e-10	-25.8280790677266	0.412	0.795	5.71884980660371e-06	LGALS2	cDC_mds-ctl
3.42953992491254e-08	-25.9628364181344	0.742	0.964	0.000825113010534707	S100A11	cDC_mds-ctl
8.71125085128346e-08	-31.7507765639898	0.825	0.964	0.00209583984231029	CD52	cDC_mds-ctl
