# Supplementary material for: VEXAS syndrome is characterized by inflammasome activation and monocyte dysregulation
Source: Nat Commun. 2024 Jan 30;15:910. doi: 10.1038/s41467-024-44811-4 (PMC10828464; doi:10.1038/s41467-024-44811-4)
Supplement: Supplementary file 6 — Source Data [file 41467_2024_44811_MOESM6_ESM.zip › Source_DATA_KOSMIDER/Raw_DATA_KOSMIDER_Fig6/cDC_mds-ctl_UP.csv]

p_val	avg_log2FC	pct.1	pct.2	p_val_adj	GeneName	cluster
1.35044978906086e-24	84.9316049058594	1	0.964	3.24904714750151e-20	RPS26	cDC_mds-ctl
2.02130466393872e-13	17.4598867669742	0.856	0.542	4.86305689097017e-09	MTRNR2L8	cDC_mds-ctl
7.19918944475261e-11	13.4838584001661	0.485	0.048	1.73205298851303e-06	HBA2	cDC_mds-ctl
3.48391044446044e-07	4.94098358308688	0.34	0.036	0.00838194013832738	HBA1	cDC_mds-ctl
2.6847711631036e-11	2.81715270777364	0.464	0.024	6.45929094131095e-07	HBB	cDC_mds-ctl
