# Supplementary material for: VEXAS syndrome is characterized by inflammasome activation and monocyte dysregulation
Source: Nat Commun. 2024 Jan 30;15:910. doi: 10.1038/s41467-024-44811-4 (PMC10828464; doi:10.1038/s41467-024-44811-4)
Supplement: Supplementary file 6 — Source Data [file 41467_2024_44811_MOESM6_ESM.zip › Source_DATA_KOSMIDER/Raw_DATA_KOSMIDER_Fig6/cDC_vexas-ctl_UP.csv]

p_val	avg_log2FC	pct.1	pct.2	p_val_adj	GeneName	cluster
1.52894619655792e-11	143.331740653321	0.8	0.024	3.6784916542987e-07	HBB	cDC_vexas-ctl
1.28035763817847e-12	68.2566654088326	1	0.048	3.08041244169358e-08	HBA2	cDC_vexas-ctl
5.98174609004873e-07	20.6743310464962	0.6	0.036	0.0143914829180482	IGKC	cDC_vexas-ctl
1.63284771398134e-13	17.9720557895273	1	0.036	3.92846831506771e-09	HBA1	cDC_vexas-ctl
1.39600175537656e-16	5.42033853682296	0.8	0	3.35864062326047e-12	CD79A	cDC_vexas-ctl
1.16187369356863e-12	4.96208368344796	0.6	0	2.79535191935676e-08	LINC01857	cDC_vexas-ctl
8.40866811629171e-09	4.94608927892411	0.4	0	0.000202304146209862	EBF1	cDC_vexas-ctl
1.16187369356863e-12	3.83544435358666	0.6	0	2.79535191935676e-08	MS4A1	cDC_vexas-ctl
1.21108652535528e-07	3.34497847625288	1	0.12	0.00291375307135228	RHOH	cDC_vexas-ctl
5.97818061724057e-07	2.79527035607974	0.6	0.036	0.0143829047470191	TLE1	cDC_vexas-ctl
1.12453677687752e-06	1.80179560775282	0.6	0.036	0.0270552303148964	ZC3H12D	cDC_vexas-ctl
5.99153610811823e-07	1.77849482894497	0.8	0.072	0.0144150367225216	ARID5B	cDC_vexas-ctl
1.16187369356863e-12	1.56809241505801	0.6	0	2.79535191935676e-08	IGHG1	cDC_vexas-ctl
8.40866811629171e-09	1.3903747069989	0.4	0	0.000202304146209862	STAP1	cDC_vexas-ctl
8.40866811629171e-09	1.3903747069989	0.4	0	0.000202304146209862	CH25H	cDC_vexas-ctl
8.38973142196478e-09	0.754727391647153	0.4	0	0.000201848548281051	IFNLR1	cDC_vexas-ctl
8.38973142196478e-09	0.754727391647153	0.4	0	0.000201848548281051	CXCL2	cDC_vexas-ctl
8.38973142196478e-09	0.754727391647153	0.4	0	0.000201848548281051	PNOC	cDC_vexas-ctl
8.38973142196478e-09	0.754727391647153	0.4	0	0.000201848548281051	AL157935.1	cDC_vexas-ctl
8.38973142196478e-09	0.754727391647153	0.4	0	0.000201848548281051	IGHG4	cDC_vexas-ctl
8.38973142196478e-09	0.754727391647153	0.4	0	0.000201848548281051	IGLC1	cDC_vexas-ctl
