# Supplementary material for: VEXAS syndrome is characterized by inflammasome activation and monocyte dysregulation
Source: Nat Commun. 2024 Jan 30;15:910. doi: 10.1038/s41467-024-44811-4 (PMC10828464; doi:10.1038/s41467-024-44811-4)
Supplement: Supplementary file 6 — Source Data [file 41467_2024_44811_MOESM6_ESM.zip › Source_DATA_KOSMIDER/Raw_DATA_KOSMIDER_Fig6/cDC_vexaslike-ctl_DOWN.csv]

p_val	avg_log2FC	pct.1	pct.2	p_val_adj	GeneName	cluster
1.52107353402898e-09	-0.330543944198576	0.562	0.867	3.65955081552032e-05	KMT2E	cDC_vexaslike-ctl
3.50437813206191e-10	-0.369428520572075	0.579	0.88	8.43118334792776e-06	EIF3L	cDC_vexaslike-ctl
1.05878810705506e-06	-0.72328879180476	0.298	0.614	0.0254733830676376	USP12	cDC_vexaslike-ctl
1.51764541939097e-06	-0.742181741432908	0.182	0.494	0.0365130311451274	PMF1	cDC_vexaslike-ctl
1.09092705885876e-06	-0.951026432640238	0.19	0.518	0.026246614109083	ITGAE	cDC_vexaslike-ctl
1.73818364587152e-06	-0.968459956878948	0.165	0.482	0.0418189603360229	UPK3BL1	cDC_vexaslike-ctl
3.73995263551202e-07	-1.29320663193447	0.066	0.337	0.00899795204577837	ZC3H12A	cDC_vexaslike-ctl
8.96784632228515e-08	-1.2949157562042	0.124	0.446	0.00215757414667858	SNX9	cDC_vexaslike-ctl
4.64063976157208e-08	-1.34194391122048	0.107	0.434	0.00111649152023663	MRPL9	cDC_vexaslike-ctl
5.45385921185192e-07	-1.35200604751384	0.19	0.494	0.0131214398777945	DNM2	cDC_vexaslike-ctl
4.30696475855067e-08	-1.45683353188392	0.347	0.723	0.0010362126512597	CDK2AP1	cDC_vexaslike-ctl
2.43079496517739e-07	-1.53608204946877	0.496	0.747	0.00584824960672027	SNRPB	cDC_vexaslike-ctl
1.35669208947222e-10	-1.63544827274329	0.116	0.518	3.26406549806121e-06	JDP2	cDC_vexaslike-ctl
3.65349731812729e-07	-1.69566353558643	0.182	0.518	0.00878994919768246	CCNB1IP1	cDC_vexaslike-ctl
4.8419873247476e-07	-1.7611532034315	0.413	0.699	0.0116493373046102	RAB14	cDC_vexaslike-ctl
5.21632216230742e-07	-1.85686803820394	0.124	0.422	0.0125499494902954	AL118516.1	cDC_vexaslike-ctl
1.5039074783364e-06	-1.87841329701156	0.124	0.41	0.0361825100212955	RALA	cDC_vexaslike-ctl
1.44949158524157e-06	-1.91760532618398	0.62	0.867	0.0348733180493268	EIF3H	cDC_vexaslike-ctl
5.85323347561949e-07	-1.9425292171765	0.835	0.94	0.0140822944189929	TOMM7	cDC_vexaslike-ctl
4.62780167856663e-09	-1.98654414169829	0.909	0.964	0.000111340280584635	FOS	cDC_vexaslike-ctl
2.25523261758947e-09	-2.0051699030804	0.041	0.361	5.42586415465851e-05	ICOSLG	cDC_vexaslike-ctl
2.44902775331799e-07	-2.08260019006038	0.322	0.627	0.00589211587170775	PPTC7	cDC_vexaslike-ctl
7.38609520922381e-07	-2.09966569140684	0.124	0.422	0.0177702064638716	DEDD2	cDC_vexaslike-ctl
8.71990953426135e-12	-2.18487751117958	0.612	0.916	2.09792303484794e-07	FXYD5	cDC_vexaslike-ctl
2.93112659894766e-07	-2.36753053519144	0.397	0.699	0.00705199748440818	MT-ATP8	cDC_vexaslike-ctl
1.32577723589369e-07	-2.50833256438086	0.298	0.639	0.00318968745183663	SIVA1	cDC_vexaslike-ctl
1.4355167114056e-06	-2.53202754847748	0.207	0.518	0.0345370965597073	PHF20	cDC_vexaslike-ctl
3.5623723548658e-07	-2.70911626566655	0.223	0.542	0.00857071164857164	MAFG	cDC_vexaslike-ctl
5.26040584435408e-07	-2.77325569812147	0.174	0.482	0.0126560104209315	RLF	cDC_vexaslike-ctl
6.64952406759941e-07	-2.79661583973616	0.636	0.819	0.0159980899542374	ZC3H15	cDC_vexaslike-ctl
2.91308600753064e-07	-2.82540468419788	0.273	0.602	0.00700859362551796	RHOF	cDC_vexaslike-ctl
1.32895181473154e-11	-2.9364129813745	0.628	0.928	3.19732517106261e-07	SNHG9	cDC_vexaslike-ctl
2.17917311759053e-08	-3.0175046102931	0.455	0.795	0.000524287260361106	CNN2	cDC_vexaslike-ctl
1.83271726530471e-06	-3.11925881752222	0.256	0.542	0.044093344685966	SF3A3	cDC_vexaslike-ctl
1.1465408005582e-08	-3.26139773401503	0.488	0.783	0.000275846251206297	CIB1	cDC_vexaslike-ctl
3.78697736735687e-07	-3.29329557411471	0.347	0.651	0.0091110888481239	UPF2	cDC_vexaslike-ctl
4.29472960858461e-09	-3.40920204708275	0.223	0.59	0.000103326899652937	FAM102B	cDC_vexaslike-ctl
7.52550962853033e-07	-3.49656121654717	0.678	0.867	0.0181056236152811	SEC11A	cDC_vexaslike-ctl
2.03759985959484e-06	-3.55267296805594	0.57	0.855	0.0490226150219924	ANP32B	cDC_vexaslike-ctl
4.08157936441863e-07	-3.6036395138079	0.264	0.59	0.00981987179285478	RNF168	cDC_vexaslike-ctl
2.48449847980093e-09	-3.6166583091838	0.942	1	5.97745489255306e-05	RPL29	cDC_vexaslike-ctl
5.05471651583576e-08	-3.64205293273309	0.686	0.928	0.00121611424654493	SARAF	cDC_vexaslike-ctl
1.07160865320553e-08	-3.65582112409616	0.306	0.651	0.000257818325874718	RNF145	cDC_vexaslike-ctl
4.87625625788399e-07	-3.77853862338813	0.19	0.494	0.0117317849308431	RNF19B	cDC_vexaslike-ctl
1.25665011423175e-08	-4.01294190565156	0.388	0.711	0.000302337450983016	ZFP91	cDC_vexaslike-ctl
9.55435873347353e-07	-4.05191964184888	0.504	0.795	0.022986831676864	SSR3	cDC_vexaslike-ctl
7.59601507726683e-07	-4.13843117760589	0.091	0.361	0.0182752526743963	SLC7A5	cDC_vexaslike-ctl
2.15369472985998e-09	-4.24721611778797	0.446	0.747	5.18157415057013e-05	B4GALT1	cDC_vexaslike-ctl
1.52223975406315e-08	-4.28719837691795	0.223	0.578	0.000366235662430053	ITGA5	cDC_vexaslike-ctl
8.02301147648943e-07	-4.35040467233929	0.372	0.663	0.0193025633112859	MAP2K3	cDC_vexaslike-ctl
1.53998273833733e-06	-4.42232450958658	0.455	0.759	0.0370504447016578	CRTAP	cDC_vexaslike-ctl
2.5876119422243e-07	-4.482273871332	0.694	0.855	0.00622553557179743	EIF4B	cDC_vexaslike-ctl
9.07347316812695e-10	-4.55392600322292	0.322	0.711	2.18298690951966e-05	DNAJC3	cDC_vexaslike-ctl
7.53691497186848e-09	-4.57012302215423	0.421	0.735	0.000181330637308184	STX11	cDC_vexaslike-ctl
4.58637273721097e-07	-4.70440475623584	0.347	0.627	0.0110343541684559	RUNX1	cDC_vexaslike-ctl
1.09659499276836e-09	-4.70521248104818	0.339	0.687	2.6382978931014e-05	BCL3	cDC_vexaslike-ctl
7.60762850219838e-08	-4.78418388113202	0.298	0.614	0.00183031934134391	GABARAPL1	cDC_vexaslike-ctl
1.13534762958058e-07	-4.8150623061895	0.364	0.699	0.00273153286200793	PPP1R14B	cDC_vexaslike-ctl
1.47390833335038e-12	-4.82080082864215	0.041	0.446	3.54607605920767e-08	RBM38	cDC_vexaslike-ctl
1.46225086835056e-08	-4.83193409047189	0.562	0.855	0.000351802936416462	EIF3F	cDC_vexaslike-ctl
3.70102345686067e-07	-4.88381259949502	0.182	0.494	0.0089042923348611	SAMSN1	cDC_vexaslike-ctl
2.49116355008591e-10	-4.92167861088065	0.149	0.542	5.9934903851517e-06	UBE2Q2	cDC_vexaslike-ctl
4.04893829750234e-08	-5.11625073034612	0.223	0.554	0.000974134064996088	KDM6B	cDC_vexaslike-ctl
1.91421220304569e-06	-5.11676675100281	1	1	0.0460540313930762	MT-ND4	cDC_vexaslike-ctl
1.0415480247679e-07	-5.14033731130908	0.207	0.53	0.00250586039278909	ARRDC2	cDC_vexaslike-ctl
2.00569076707359e-06	-5.1538990895437	0.512	0.735	0.0482549141650234	PICALM	cDC_vexaslike-ctl
5.45978863718455e-07	-5.27062412612186	0.05	0.301	0.0131357054822023	CLEC11A	cDC_vexaslike-ctl
1.82959249312267e-09	-5.28503892967138	0.289	0.651	4.40181657920384e-05	MEF2D	cDC_vexaslike-ctl
1.44009954801518e-10	-5.52975418850848	0.43	0.807	3.46473550256973e-06	WTAP	cDC_vexaslike-ctl
1.15601820359703e-06	-5.64339863762668	0.661	0.819	0.0278126419603409	PAIP2	cDC_vexaslike-ctl
1.60957517988657e-09	-5.70097886509526	0.19	0.566	3.8724769252891e-05	ZNF791	cDC_vexaslike-ctl
8.75861610983628e-07	-5.70603264041978	0.339	0.59	0.0210723544986551	UPP1	cDC_vexaslike-ctl
2.6448287076043e-07	-5.71047530313557	0.603	0.867	0.00636319338762518	FCGRT	cDC_vexaslike-ctl
6.223454587396e-11	-5.73634659986862	0.521	0.843	1.4973009391816e-06	PIM3	cDC_vexaslike-ctl
6.31926558549146e-09	-6.10668628687314	0.537	0.855	0.000152035210721339	GAS5	cDC_vexaslike-ctl
4.80122149128828e-07	-6.12946243008435	0.215	0.53	0.0115512587858905	SLC25A37	cDC_vexaslike-ctl
2.14594690277445e-07	-6.31443480195419	0.81	0.988	0.00516293365338504	AC020656.1	cDC_vexaslike-ctl
3.86252196576812e-10	-6.37958758145375	0.76	0.928	9.29284159744153e-06	SLC25A6	cDC_vexaslike-ctl
4.62488060804365e-10	-6.38024303065988	0.43	0.831	1.11270002548922e-05	ARF5	cDC_vexaslike-ctl
2.30534390947502e-09	-6.51645419394238	0.339	0.723	5.54642691180596e-05	PLP2	cDC_vexaslike-ctl
7.79111566948475e-07	-6.5851068103306	0.471	0.711	0.0187446451892134	SH2B3	cDC_vexaslike-ctl
2.11775064181147e-08	-7.00503074686983	0.603	0.843	0.000509509626913421	ARF1	cDC_vexaslike-ctl
2.91089026986799e-08	-7.07436196880539	0.802	0.928	0.000700331090027539	GNAS	cDC_vexaslike-ctl
1.12652261269384e-07	-7.11038180666577	0.744	0.904	0.0027103007538801	EIF3K	cDC_vexaslike-ctl
1.08019029921207e-06	-7.14796597309047	0.463	0.771	0.0259882984087432	SMDT1	cDC_vexaslike-ctl
3.76220995642122e-07	-7.24578994041491	0.669	0.831	0.0090515009341538	COX6A1	cDC_vexaslike-ctl
1.06073064642927e-06	-7.29639470330741	0.711	0.855	0.0255201186224418	SNHG6	cDC_vexaslike-ctl
1.35119271518596e-06	-7.34767332548414	0.248	0.542	0.032508345534659	AGO1	cDC_vexaslike-ctl
1.08018800770402e-06	-7.54392166507942	0.694	0.855	0.0259882432773511	RSL24D1	cDC_vexaslike-ctl
8.07558004190079e-07	-7.62433684471558	0.603	0.855	0.0194290380228091	VDAC2	cDC_vexaslike-ctl
2.65002310011478e-07	-7.75748428350968	0.975	1	0.00637569057656614	UBA52	cDC_vexaslike-ctl
1.60804783409189e-07	-7.75773356052504	0.207	0.53	0.00386880228404168	LRRC75A	cDC_vexaslike-ctl
9.92392202891724e-07	-7.76809212265115	0.868	0.964	0.023875964009372	ATP5MC2	cDC_vexaslike-ctl
3.40488252399941e-09	-7.87359996175389	0.091	0.434	8.19180686449018e-05	DHRS3	cDC_vexaslike-ctl
3.19335259570738e-08	-7.92610299244847	0.851	0.976	0.000768288701001238	UQCRB	cDC_vexaslike-ctl
6.24743032004527e-08	-7.93983536254642	0.074	0.373	0.00150306926069969	RGS1	cDC_vexaslike-ctl
2.81759605717705e-07	-7.96499018257612	0.231	0.542	0.00677885435396227	GTF2B	cDC_vexaslike-ctl
3.15211410337962e-07	-8.13431289397261	0.736	0.843	0.00758367132132102	PDIA3	cDC_vexaslike-ctl
9.09321789161791e-07	-8.58536516296582	0.455	0.771	0.0218773729254435	ALDH2	cDC_vexaslike-ctl
1.63456609117824e-07	-8.65552008625473	0.496	0.795	0.00393260255876574	CHMP4B	cDC_vexaslike-ctl
3.6138437610304e-07	-9.01710311002393	0.661	0.855	0.00869454670466303	HNRNPM	cDC_vexaslike-ctl
5.26923316782568e-09	-9.0754162957273	0.14	0.506	0.000126772480784718	FURIN	cDC_vexaslike-ctl
2.04250302746384e-08	-9.22725742654919	0.76	0.904	0.000491405803377526	SLC25A5	cDC_vexaslike-ctl
3.02547461618479e-08	-9.45791126177497	0.777	0.904	0.000727898937907899	SRRM1	cDC_vexaslike-ctl
2.03296603363799e-10	-9.46050789232154	0.678	0.867	4.89111298032964e-06	TGFB1	cDC_vexaslike-ctl
3.33692279150621e-08	-10.2371777386447	0.463	0.735	0.000802830254408478	CD83	cDC_vexaslike-ctl
1.54166945449522e-09	-10.3388423051848	0.893	1	3.70910254057006e-05	RPL24	cDC_vexaslike-ctl
3.19827602455706e-07	-10.3402161784809	0.174	0.482	0.00769473228748182	ETV3	cDC_vexaslike-ctl
3.92972002246902e-09	-10.4066221956353	0.86	0.952	9.45451340205823e-05	TMA7	cDC_vexaslike-ctl
2.72076127676698e-08	-10.4659872973576	0.364	0.699	0.000654587955577368	NINJ1	cDC_vexaslike-ctl
5.74316413835328e-07	-10.4898279455354	0.124	0.422	0.0138174786004642	RFX2	cDC_vexaslike-ctl
3.21776559507471e-07	-10.5772785249657	0.57	0.831	0.00774162224519025	HMGA1	cDC_vexaslike-ctl
6.47413282381952e-07	-10.5810110670158	0.818	0.952	0.0155761161608274	EEF2	cDC_vexaslike-ctl
2.11330871100861e-09	-11.1008045483838	0.719	0.94	5.08440942781561e-05	RPL4	cDC_vexaslike-ctl
1.15139638034202e-07	-11.2994355305935	0.43	0.759	0.00277014455146486	CXCR4	cDC_vexaslike-ctl
1.85781229641477e-07	-11.3151377973775	0.62	0.88	0.00446971060394429	STK17B	cDC_vexaslike-ctl
1.3106986776883e-07	-11.3364033877002	0.612	0.831	0.00315340994865029	PPP1R15A	cDC_vexaslike-ctl
1.11166520405806e-10	-11.4551294937986	0.107	0.506	2.67455531444328e-06	NR4A1	cDC_vexaslike-ctl
4.32378017945195e-12	-11.5292241099786	0.669	0.916	1.04025827337435e-07	IER2	cDC_vexaslike-ctl
3.59668926405604e-07	-11.6780962057099	0.893	0.964	0.00865327470039243	ATP5MG	cDC_vexaslike-ctl
1.69188591546931e-10	-11.8041125309015	0.777	0.976	4.0705083240276e-06	EEF1B2	cDC_vexaslike-ctl
1.63199308588647e-10	-11.856188952517	0.868	1	3.92641216533425e-06	PFDN5	cDC_vexaslike-ctl
7.72505882530087e-12	-11.9667288150895	0.248	0.663	1.85857190277914e-07	GRASP	cDC_vexaslike-ctl
2.53020980413153e-07	-12.0711982899535	0.364	0.663	0.00608743176776005	MARCKSL1	cDC_vexaslike-ctl
6.11017843436878e-10	-12.4728335865566	0.314	0.687	1.47004782952478e-05	CDKN1A	cDC_vexaslike-ctl
1.12087740169266e-08	-12.5682522846138	0.727	0.88	0.000269671894073237	LGALS3	cDC_vexaslike-ctl
4.66940613381428e-10	-12.5853595663379	0.678	0.916	1.12341242173438e-05	CSTA	cDC_vexaslike-ctl
1.05823082865741e-17	-12.7120127193899	0.579	0.94	2.54599755066686e-13	MTRNR2L12	cDC_vexaslike-ctl
3.02325024364272e-07	-12.9490519945478	0.884	0.94	0.00727363776118002	BTF3	cDC_vexaslike-ctl
1.69954890637706e-08	-12.950380565063	0.934	1	0.000408894471385257	RPS17	cDC_vexaslike-ctl
1.71765881050832e-07	-13.0997317344774	0.521	0.831	0.00413251533220198	ARL4C	cDC_vexaslike-ctl
5.68903470791852e-08	-13.1777653450648	0.463	0.699	0.00136872486037812	PPIF	cDC_vexaslike-ctl
7.58560670177944e-07	-13.2309472284824	0.562	0.819	0.0182502111638112	CD99	cDC_vexaslike-ctl
1.21015414342575e-11	-13.3567085345953	0.959	1	2.91150985366802e-07	NACA	cDC_vexaslike-ctl
3.05674135105839e-08	-13.5018980656168	0.942	0.988	0.000735421401651138	RPL18A	cDC_vexaslike-ctl
8.96091720746424e-12	-13.5459862383856	0.231	0.651	2.15590707094382e-07	JUN	cDC_vexaslike-ctl
5.85588179021174e-10	-13.6145061415786	0.694	0.88	1.40886659990704e-05	RAB31	cDC_vexaslike-ctl
6.22569064056044e-11	-13.6867888791371	0.504	0.831	1.49783891121244e-06	TLE3	cDC_vexaslike-ctl
4.69002489657694e-08	-13.7112941187499	0.818	0.976	0.00112837308986745	RPL10A	cDC_vexaslike-ctl
1.46679621943981e-10	-13.7827396400942	0.372	0.711	3.52896502435023e-06	RUNX3	cDC_vexaslike-ctl
1.11332150255016e-06	-14.1157679931657	0.884	0.94	0.0267854020298542	COX4I1	cDC_vexaslike-ctl
5.99787624433073e-07	-14.2489612837086	0.76	0.88	0.0144302904562353	FMNL1	cDC_vexaslike-ctl
1.98025798207254e-06	-14.3224021408908	0.38	0.651	0.0476430267906834	IDS	cDC_vexaslike-ctl
4.35574782690548e-08	-14.3334178265097	0.686	0.928	0.00104794936967519	RPS4Y1	cDC_vexaslike-ctl
6.42311058759897e-09	-14.5790542652254	0.909	0.964	0.000154533617627044	TYROBP	cDC_vexaslike-ctl
1.2667807313415e-07	-14.6473013346121	0.678	0.88	0.00304774776153451	LDHA	cDC_vexaslike-ctl
4.30110255083991e-08	-14.8887260941011	0.702	0.916	0.00103480226270657	NME2	cDC_vexaslike-ctl
6.15767951346594e-10	-14.9710177447147	0.992	1	1.48147611414477e-05	RPL21	cDC_vexaslike-ctl
4.76048193748308e-11	-16.3096085307743	0.736	0.904	1.14532434933905e-06	SNHG29	cDC_vexaslike-ctl
1.78542147471313e-08	-16.3851935922533	0.835	0.964	0.000429554552601232	RPS20	cDC_vexaslike-ctl
3.42345045495758e-07	-16.4125122535336	0.934	0.976	0.00823647944958244	RPL14	cDC_vexaslike-ctl
1.18605075112351e-08	-16.4129603390324	0.983	1	0.000285351950212806	RPL17	cDC_vexaslike-ctl
6.32176532506621e-07	-16.4139862555216	1	1	0.0152095351955768	MT-ND2	cDC_vexaslike-ctl
1.29701590546756e-07	-16.4170305252897	0.992	1	0.0031204905669644	DDX5	cDC_vexaslike-ctl
6.62212018901301e-13	-16.6968062881252	0.215	0.663	1.59321589627464e-08	VEGFA	cDC_vexaslike-ctl
2.22050012994374e-10	-16.7332650990486	0.76	0.964	5.34230126263164e-06	RPL31	cDC_vexaslike-ctl
4.39639564566264e-09	-17.0512124561356	0.446	0.783	0.000105772882838998	FOXN3	cDC_vexaslike-ctl
2.22589480524326e-08	-17.7321784645603	0.802	0.988	0.000535528031193475	EEF1G	cDC_vexaslike-ctl
1.56652536224999e-08	-17.8410270266352	0.86	0.976	0.000376890336903726	RPSA	cDC_vexaslike-ctl
8.01532866152834e-09	-17.9100241659843	0.529	0.807	0.00019284079226771	SMG1	cDC_vexaslike-ctl
6.43316792494969e-07	-17.9218597903915	0.793	0.904	0.0154775587106365	RPL36AL	cDC_vexaslike-ctl
1.28297755574295e-09	-18.0143512947909	0.983	1	3.08671570136197e-05	RPL18	cDC_vexaslike-ctl
6.64365026334742e-13	-18.3217450037948	0.884	0.988	1.59839581685875e-08	LINC01578	cDC_vexaslike-ctl
1.09811295070935e-07	-18.6499537700422	0.628	0.819	0.00264194994811163	HERPUD1	cDC_vexaslike-ctl
5.7631607014936e-07	-19.3591849048575	0.727	0.88	0.0138655883317234	MDM4	cDC_vexaslike-ctl
4.45402212234075e-09	-19.8165373791944	0.43	0.723	0.000107159318241396	DDIT4	cDC_vexaslike-ctl
7.92018764193412e-08	-19.9733648796917	0.223	0.59	0.00190551794477293	ENHO	cDC_vexaslike-ctl
2.76212500765196e-07	-20.2539504501575	0.785	0.928	0.00664539655590984	CD44	cDC_vexaslike-ctl
4.84359481097994e-08	-20.5129991560545	0.934	1	0.00116532047557366	YBX1	cDC_vexaslike-ctl
1.00566765027905e-10	-20.5160174636771	0.893	0.952	2.41953579980638e-06	HNRNPH1	cDC_vexaslike-ctl
5.86958843187385e-10	-20.9278413184401	1	1	1.41216428082453e-05	RPS13	cDC_vexaslike-ctl
9.1955361853467e-12	-21.5682355264473	0.455	0.795	2.21235405083256e-07	BHLHE40	cDC_vexaslike-ctl
3.61574880462209e-10	-23.0800109920607	0.901	0.928	8.69913004904028e-06	LAPTM5	cDC_vexaslike-ctl
1.27715360180126e-11	-23.1828613354672	0.132	0.554	3.07270385057364e-07	SMAD7	cDC_vexaslike-ctl
1.80983945723084e-08	-23.4074833072374	0.926	0.976	0.000435429275015169	GAPDH	cDC_vexaslike-ctl
2.14733954156812e-08	-23.6234188338766	0.926	1	0.000516628420305873	RPL23	cDC_vexaslike-ctl
2.74570436287406e-08	-23.9679150853814	0.876	0.976	0.00066058901266387	RACK1	cDC_vexaslike-ctl
5.07367468437269e-08	-24.7677099572305	0.917	1	0.00122067539231322	RPL38	cDC_vexaslike-ctl
5.08248083553473e-08	-25.0732144210762	1	1	0.0012227940642213	RPS28	cDC_vexaslike-ctl
3.81070480607309e-08	-25.1020543232568	0.992	1	0.000916817469293125	RPL12	cDC_vexaslike-ctl
2.98582846923205e-10	-26.4823236432487	0.86	1	7.18360471412539e-06	RPL27	cDC_vexaslike-ctl
2.94192884644247e-09	-26.512811873635	0.909	1	7.07798661165594e-05	RPL36A	cDC_vexaslike-ctl
8.34427357075156e-17	-27.6527210758697	0.331	0.795	2.00754877838712e-12	FOSB	cDC_vexaslike-ctl
1.15178408048431e-08	-27.7755514250371	0.975	1	0.000277107731923721	RPL32	cDC_vexaslike-ctl
4.67131417536805e-09	-27.8996457634177	0.959	1	0.00011238714774518	RPL7	cDC_vexaslike-ctl
1.01313131576429e-10	-27.9586565666247	0.901	0.988	2.4374926325973e-06	RPL5	cDC_vexaslike-ctl
2.816821890099e-13	-27.979223478931	0.992	1	6.77699178538919e-09	JUND	cDC_vexaslike-ctl
1.61828273557353e-08	-27.9812264899652	0.959	0.976	0.000389342643351635	RPS2	cDC_vexaslike-ctl
1.89659387177593e-16	-28.1383076778602	1	1	4.5630151961057e-12	FTH1	cDC_vexaslike-ctl
2.53357968905683e-10	-28.2225002549203	0.876	1	6.09553937390184e-06	RPL23A	cDC_vexaslike-ctl
8.95946504055753e-07	-29.392348465509	0.826	0.976	0.0215555769410774	RPS5	cDC_vexaslike-ctl
9.89546698935736e-07	-29.3977157513538	0.967	1	0.0238075040296949	RPS15	cDC_vexaslike-ctl
1.94269038935309e-08	-29.3979060781822	0.959	1	0.000467391880774459	RPS19	cDC_vexaslike-ctl
1.47352185379819e-14	-29.5169373231648	0.736	0.952	3.54514622805307e-10	RPS10	cDC_vexaslike-ctl
1.79503353035847e-09	-29.8046355997388	0.975	0.988	4.31867117068943e-05	PABPC1	cDC_vexaslike-ctl
1.69612758050601e-09	-30.6474592459527	0.793	0.988	4.08071334593941e-05	HNRNPA1	cDC_vexaslike-ctl
1.11937102509954e-09	-33.1936292189092	0.992	1	2.69309474928698e-05	RPL11	cDC_vexaslike-ctl
3.9135970084801e-09	-33.9076116270959	0.934	0.988	9.41572304270228e-05	RPL15	cDC_vexaslike-ctl
1.77737094105974e-10	-34.0271119711162	0.95	0.976	4.27617674709563e-06	RPL22	cDC_vexaslike-ctl
1.94194942194649e-09	-35.2634351833419	0.934	1	4.67213611426106e-05	RPL19	cDC_vexaslike-ctl
7.91462774474742e-07	-39.5001615686007	1	1	0.0190418028910878	RPL39	cDC_vexaslike-ctl
1.03503627178835e-07	-40.4431172004598	0.975	0.976	0.00249019376629559	RPS16	cDC_vexaslike-ctl
1.88482338933977e-10	-40.4702857282322	0.752	0.952	4.53469659241256e-06	RPLP0	cDC_vexaslike-ctl
1.24068970642211e-07	-40.4958664856174	0.868	0.988	0.00298497536468095	RPL27A	cDC_vexaslike-ctl
2.95288058639133e-10	-40.6560201499405	0.95	0.988	7.10433540279889e-06	H3F3B	cDC_vexaslike-ctl
2.16518818312212e-08	-40.9381301209084	0.983	1	0.00052092262497735	S100A6	cDC_vexaslike-ctl
9.89280360582089e-10	-42.3820039246132	0.992	1	2.38010961952445e-05	RPS24	cDC_vexaslike-ctl
1.57371423604048e-09	-42.3849180954521	0.975	0.988	3.78619908048978e-05	RPS7	cDC_vexaslike-ctl
4.03298808508475e-10	-42.7940057945026	0.893	0.976	9.7029660339054e-06	RPS4X	cDC_vexaslike-ctl
8.35290230791875e-09	-43.8148945965651	0.934	1	0.000200962476626217	RPS9	cDC_vexaslike-ctl
1.89923458334791e-09	-43.8261995708278	0.975	0.988	4.56936848407673e-05	RPS15A	cDC_vexaslike-ctl
5.55702617009089e-09	-45.2544203946083	0.917	1	0.000133696492626217	RPS25	cDC_vexaslike-ctl
2.84213345574344e-11	-45.2660582728981	0.917	1	6.83788888117315e-07	RPL35A	cDC_vexaslike-ctl
1.57223369198114e-14	-45.7134170693136	0.802	0.952	3.78263703953741e-10	JUNB	cDC_vexaslike-ctl
1.99615664103374e-07	-46.4660000527609	0.95	0.988	0.00480255326266307	RPL13A	cDC_vexaslike-ctl
9.53704936946623e-08	-46.6824050856723	0.876	0.976	0.00229451870779988	RPL3	cDC_vexaslike-ctl
3.60873403776533e-10	-48.4028296756786	0.314	0.675	8.6822532214596e-06	LMNA	cDC_vexaslike-ctl
3.92579909391291e-10	-49.4119408470286	0.983	0.988	9.44508004004507e-06	RPL9	cDC_vexaslike-ctl
1.00431053905621e-10	-49.4204164137366	1	0.988	2.41627072591533e-06	FAU	cDC_vexaslike-ctl
3.17582146461268e-11	-50.6906211942315	0.992	1	7.64070886171165e-07	RPS27A	cDC_vexaslike-ctl
6.45103777980907e-09	-51.0678425441449	1	1	0.000155205517944426	RPL13	cDC_vexaslike-ctl
5.70332302900015e-12	-52.4808452779317	0.992	1	1.37216248754715e-07	RPL30	cDC_vexaslike-ctl
5.38620672400103e-10	-52.5543445433375	0.975	1	1.29586747572741e-05	RPS3A	cDC_vexaslike-ctl
1.58035206150576e-07	-52.7941737030859	0.942	0.988	0.00380216902477671	RPS11	cDC_vexaslike-ctl
1.30282007469747e-09	-54.9392963254827	0.934	1	3.13445481771465e-05	RPS3	cDC_vexaslike-ctl
3.90806671785984e-08	-55.2801552556513	0.983	1	0.000940241771649899	RPLP2	cDC_vexaslike-ctl
2.56425953172374e-09	-55.3644903083789	0.967	0.976	6.16935200737414e-05	RPL37A	cDC_vexaslike-ctl
8.99153933737146e-08	-56.7835698812449	0.95	0.988	0.0021632744491782	UBC	cDC_vexaslike-ctl
1.03429577399263e-09	-56.8089303786872	0.942	1	2.48841220264887e-05	RPS6	cDC_vexaslike-ctl
8.10599462541728e-10	-58.2531125700304	1	1	1.95022124692914e-05	RPL26	cDC_vexaslike-ctl
2.17212287149053e-09	-60.953352288713	0.967	1	5.22591041651906e-05	RPS21	cDC_vexaslike-ctl
5.33713456611308e-07	-61.135390449217	0.876	0.952	0.0128406120526115	NFKBIA	cDC_vexaslike-ctl
4.39516984375117e-09	-68.3504907357948	1	1	0.000105743391270809	RPS12	cDC_vexaslike-ctl
1.79844160715718e-06	-71.2345653856215	0.909	0.964	0.0432687066265947	HLA-DQB1	cDC_vexaslike-ctl
5.71164339380358e-11	-72.5971802389679	0.942	0.964	1.3741642841152e-06	RPL7A	cDC_vexaslike-ctl
9.99974557512516e-09	-74.0510979052231	0.983	0.988	0.000240583878791936	S100A4	cDC_vexaslike-ctl
3.96055350400057e-10	-74.1115734383554	0.934	1	9.52869567527496e-06	RPL6	cDC_vexaslike-ctl
7.90651856560712e-09	-75.5604180397678	1	0.988	0.000190222930169942	RPL34	cDC_vexaslike-ctl
2.23966549940069e-10	-75.5639691084483	0.959	1	5.38841122500812e-06	RPS14	cDC_vexaslike-ctl
2.5787176325848e-10	-81.3347538145512	0.959	1	6.20413675223577e-06	RPS18	cDC_vexaslike-ctl
8.30169880552388e-10	-83.2294209125813	0.992	1	1.99730571562099e-05	RPL37	cDC_vexaslike-ctl
2.98903586269605e-11	-92.6931274514451	0.992	0.988	7.19132138206042e-07	RPS23	cDC_vexaslike-ctl
1.04780581835749e-10	-101.532485091431	1	1	2.52091601838629e-06	RPL41	cDC_vexaslike-ctl
7.86694993154315e-13	-104.417866810048	0.926	1	1.89270948402997e-08	VIM	cDC_vexaslike-ctl
1.49653744685405e-10	-105.860561790822	1	1	3.60051944338617e-06	TPT1	cDC_vexaslike-ctl
7.04008909196663e-08	-110.188581416722	1	1	0.00169377503463625	MT-CO2	cDC_vexaslike-ctl
1.70941482980821e-08	-111.62953466563	0.992	1	0.000411268113903557	RPS29	cDC_vexaslike-ctl
4.25196459051322e-11	-117.402122073989	1	1	1.02298016083158e-06	RPL10	cDC_vexaslike-ctl
2.84957251758986e-10	-118.390914801073	0.992	0.988	6.85578652006945e-06	EIF1	cDC_vexaslike-ctl
1.68573499297209e-08	-130.386373621295	0.983	1	0.000405570981959154	RPS27	cDC_vexaslike-ctl
1.91425512350106e-07	-136.227400293644	1	1	0.00460550640163119	CST3	cDC_vexaslike-ctl
8.86620621134535e-07	-157.797583100471	0.959	1	0.0213312055238758	HLA-DPA1	cDC_vexaslike-ctl
5.5941116972543e-10	-234.260420429937	1	1	1.34588733324241e-05	EEF1A1	cDC_vexaslike-ctl
