# Supplementary material for: VEXAS syndrome is characterized by inflammasome activation and monocyte dysregulation
Source: Nat Commun. 2024 Jan 30;15:910. doi: 10.1038/s41467-024-44811-4 (PMC10828464; doi:10.1038/s41467-024-44811-4)
Supplement: Supplementary file 6 — Source Data [file 41467_2024_44811_MOESM6_ESM.zip › Source_DATA_KOSMIDER/Raw_DATA_KOSMIDER_Fig6/cDC_vexaslike-ctl_UP.csv]

p_val	avg_log2FC	pct.1	pct.2	p_val_adj	GeneName	cluster
1.32365860606306e-06	75.396974685303	0.95	1	0.0318459024032711	ACTG1	cDC_vexaslike-ctl
2.04126391197811e-06	66.693409732543	0.917	0.976	0.0491107684582813	LGALS1	cDC_vexaslike-ctl
4.91105352460309e-08	30.5101419244624	0.719	0.506	0.00118155036748426	MT2A	cDC_vexaslike-ctl
4.97110532525116e-07	29.6090929648743	0.992	1	0.0119599823020218	RPS8	cDC_vexaslike-ctl
5.25298572256919e-19	26.1166166359787	0.719	0.084	1.26381583499292e-14	IFI44L	cDC_vexaslike-ctl
1.37956350487969e-09	25.4246867596362	0.983	1	3.31909183639004e-05	RPLP1	cDC_vexaslike-ctl
1.77759960554383e-06	21.9766105161247	0.579	0.289	0.0427672689097789	DUSP6	cDC_vexaslike-ctl
6.46559006204197e-11	21.0869177484693	0.818	0.434	1.55555631302668e-06	IFITM3	cDC_vexaslike-ctl
2.47070261792587e-08	19.0458059881508	0.702	0.337	0.000594426342846786	ISG15	cDC_vexaslike-ctl
1.07026905421809e-06	10.7125197793782	0.744	0.94	0.0257496031754331	NAP1L1	cDC_vexaslike-ctl
4.65758984127736e-12	10.6644680191861	0.686	0.253	1.12056953991292e-07	IFI6	cDC_vexaslike-ctl
7.9352117300864e-07	3.31223481750934	0.884	0.976	0.0190913259014149	EEF1D	cDC_vexaslike-ctl
6.05689973710462e-07	3.07145229377166	0.81	0.94	0.0145722950775	COMMD6	cDC_vexaslike-ctl
4.65743809968928e-08	1.27058395463637	0.43	0.072	0.00112053303240424	OAS2	cDC_vexaslike-ctl
1.38642511355195e-06	1.20801762162752	0.289	0.024	0.0333560018069464	KLHDC7B	cDC_vexaslike-ctl
4.57035507719235e-11	0.705802100476049	0.926	1	1.09958172802171e-06	RPL8	cDC_vexaslike-ctl
