# Supplementary material for: VEXAS syndrome is characterized by inflammasome activation and monocyte dysregulation
Source: Nat Commun. 2024 Jan 30;15:910. doi: 10.1038/s41467-024-44811-4 (PMC10828464; doi:10.1038/s41467-024-44811-4)
Supplement: Supplementary file 6 — Source Data [file 41467_2024_44811_MOESM6_ESM.zip › Source_DATA_KOSMIDER/Raw_DATA_KOSMIDER_Fig6/cDC_vexas-mds_UP.csv]

p_val	avg_log2FC	pct.1	pct.2	p_val_adj	GeneName	cluster
4.37037156785795e-11	4.93675114585453	0.6	0.01	1.05146769551094e-06	LINC01857	cDC_vexas-mds
6.44075904415792e-07	4.31144188346745	0.4	0.01	0.0154958221843395	EBF1	cDC_vexas-mds
5.61088062669341e-07	2.34225205078293	0.4	0.01	0.0134992176997617	CD70	cDC_vexas-mds
7.55709738879446e-08	1.5702781017072	0.8	0.062	0.00181816206077006	CD79A	cDC_vexas-mds
1.61180002206472e-14	1.56809241505801	0.6	0	3.87782967308551e-10	IGHG1	cDC_vexas-mds
5.61088062669341e-07	1.36504216940547	0.4	0.01	0.0134992176997617	LSR	cDC_vexas-mds
6.55324517887995e-09	0.971940366274649	0.6	0.021	0.000157664525758673	FAM102A	cDC_vexas-mds
6.55324517887995e-09	0.971940366274649	0.6	0.021	0.000157664525758673	ZBTB25	cDC_vexas-mds
6.55324517887995e-09	0.971940366274649	0.6	0.021	0.000157664525758673	AC015813.1	cDC_vexas-mds
2.33407704120691e-07	0.882967253446364	0.6	0.031	0.0056155559534397	RFX3	cDC_vexas-mds
4.73139824110224e-10	0.754727391647153	0.4	0	1.13832710282679e-05	CD80	cDC_vexas-mds
4.73139824110224e-10	0.754727391647153	0.4	0	1.13832710282679e-05	PNOC	cDC_vexas-mds
4.73139824110224e-10	0.754727391647153	0.4	0	1.13832710282679e-05	AL157935.1	cDC_vexas-mds
4.73139824110224e-10	0.754727391647153	0.4	0	1.13832710282679e-05	IGHG4	cDC_vexas-mds
4.73139824110224e-10	0.754727391647153	0.4	0	1.13832710282679e-05	GPM6B	cDC_vexas-mds
6.41893359716415e-07	0.729394854053721	0.4	0.01	0.0154433123414172	IFNLR1	cDC_vexas-mds
6.41893359716415e-07	0.729394854053721	0.4	0.01	0.0154433123414172	PTPN14	cDC_vexas-mds
6.41893359716415e-07	0.729394854053721	0.4	0.01	0.0154433123414172	MTMR2	cDC_vexas-mds
6.41893359716415e-07	0.729394854053721	0.4	0.01	0.0154433123414172	IGLC1	cDC_vexas-mds
