# Supplementary material for: VEXAS syndrome is characterized by inflammasome activation and monocyte dysregulation
Source: Nat Commun. 2024 Jan 30;15:910. doi: 10.1038/s41467-024-44811-4 (PMC10828464; doi:10.1038/s41467-024-44811-4)
Supplement: Supplementary file 6 — Source Data [file 41467_2024_44811_MOESM6_ESM.zip › Source_DATA_KOSMIDER/Raw_DATA_KOSMIDER_Fig6/cDC_vexas-vexaslike_UP.csv]

p_val	avg_log2FC	pct.1	pct.2	p_val_adj	GeneName	cluster
1.91612036627659e-06	142.939530879148	0.8	0.107	0.0460999398922485	HBB	cDC_vexas-vexaslike
2.09068137981468e-09	17.0104956893658	1	0.099	5.02997033169614e-05	HBA1	cDC_vexas-vexaslike
2.05037766965233e-08	10.6430018709515	0.4	0.008	0.000493300363541655	DUSP4	cDC_vexas-vexaslike
1.94708640206865e-07	7.72440288292678	0.6	0.041	0.00468449517473697	RBM38	cDC_vexas-vexaslike
1.57461784546913e-06	5.2082424734522	0.6	0.05	0.0378837307441419	ELL2	cDC_vexas-vexaslike
6.77162763453339e-07	3.98599629118556	0.6	0.041	0.0162918589259239	LINC01857	cDC_vexas-vexaslike
2.02884103565283e-10	3.57237037317712	1	0.083	4.88118864767714e-06	RHOH	cDC_vexas-vexaslike
5.43184595968214e-07	3.38654691168702	0.8	0.083	0.0130684781943993	MPRIP	cDC_vexas-vexaslike
1.10970315604418e-06	2.71380652660738	0.6	0.05	0.0266983482312669	TLE1	cDC_vexas-vexaslike
4.51584033606687e-12	2.63029674916904	0.8	0.033	1.08646602645433e-07	OPTN	cDC_vexas-vexaslike
1.52740026761823e-08	1.93582004965299	1	0.116	0.000367477230386269	UHRF2	cDC_vexas-vexaslike
2.25567765295255e-07	1.87918268792829	1	0.14	0.00542693486523855	ILKAP	cDC_vexas-vexaslike
5.35296335374257e-07	1.41804645329201	0.6	0.041	0.0128786945327693	IGHG1	cDC_vexas-vexaslike
3.50266808783122e-12	1.3903747069989	0.4	0	8.42706915251313e-08	AC073957.3	cDC_vexas-vexaslike
3.50266808783122e-12	1.3903747069989	0.4	0	8.42706915251313e-08	LSR	cDC_vexas-vexaslike
3.50266808783122e-12	1.3903747069989	0.4	0	8.42706915251313e-08	CH25H	cDC_vexas-vexaslike
2.05037766965233e-08	1.37003156549341	0.4	0.008	0.000493300363541655	DIPK1A	cDC_vexas-vexaslike
2.05037766965233e-08	1.37003156549341	0.4	0.008	0.000493300363541655	FANCD2	cDC_vexas-vexaslike
2.05037766965233e-08	1.37003156549341	0.4	0.008	0.000493300363541655	SLFN13	cDC_vexas-vexaslike
2.05037766965233e-08	1.37003156549341	0.4	0.008	0.000493300363541655	ITM2A	cDC_vexas-vexaslike
1.63642026829735e-06	1.3499712943047	0.4	0.017	0.039370635234966	MIR155HG	cDC_vexas-vexaslike
2.6919766411704e-08	1.3161404124617	0.4	0.008	0.000647662660099187	NEIL1	cDC_vexas-vexaslike
9.16426020068257e-07	1.19877972021833	0.6	0.041	0.0220482936168222	BCL11B	cDC_vexas-vexaslike
1.03156368671331e-08	1.11097738611881	0.8	0.058	0.000248183907386354	PBXIP1	cDC_vexas-vexaslike
7.77321387251374e-11	0.981764875273093	0.6	0.017	1.87015752558808e-06	SEMA7A	cDC_vexas-vexaslike
3.4754631922781e-07	0.978656100533457	0.8	0.074	0.00836161689430188	SYNJ2	cDC_vexas-vexaslike
9.40470929450064e-08	0.890705042904218	0.6	0.033	0.00226267900916391	FAM102A	cDC_vexas-vexaslike
3.49714100059837e-12	0.754727391647153	0.4	0	8.41377153333961e-08	IFNLR1	cDC_vexas-vexaslike
3.49714100059837e-12	0.754727391647153	0.4	0	8.41377153333961e-08	PTPN14	cDC_vexas-vexaslike
3.49714100059837e-12	0.754727391647153	0.4	0	8.41377153333961e-08	CD80	cDC_vexas-vexaslike
3.49714100059837e-12	0.754727391647153	0.4	0	8.41377153333961e-08	PNOC	cDC_vexas-vexaslike
3.49714100059837e-12	0.754727391647153	0.4	0	8.41377153333961e-08	AL157935.1	cDC_vexas-vexaslike
2.34514985883512e-08	0.734384250141666	0.4	0.008	0.00056421960453714	CXCL2	cDC_vexas-vexaslike
2.34514985883512e-08	0.734384250141666	0.4	0.008	0.00056421960453714	ZNF184	cDC_vexas-vexaslike
2.34514985883512e-08	0.734384250141666	0.4	0.008	0.00056421960453714	IGHG4	cDC_vexas-vexaslike
2.00294774396549e-06	0.714323978952953	0.4	0.017	0.0481889197720658	AC007390.2	cDC_vexas-vexaslike
2.00294774396549e-06	0.714323978952953	0.4	0.017	0.0481889197720658	AC020663.3	cDC_vexas-vexaslike
2.00294774396549e-06	0.714323978952953	0.4	0.017	0.0481889197720658	AC015802.6	cDC_vexas-vexaslike
2.00294774396549e-06	0.714323978952953	0.4	0.017	0.0481889197720658	ZNF90	cDC_vexas-vexaslike
2.00294774396549e-06	0.714323978952953	0.4	0.017	0.0481889197720658	CHST7	cDC_vexas-vexaslike
