# Supplementary material for: VEXAS syndrome is characterized by inflammasome activation and monocyte dysregulation
Source: Nat Commun. 2024 Jan 30;15:910. doi: 10.1038/s41467-024-44811-4 (PMC10828464; doi:10.1038/s41467-024-44811-4)
Supplement: Supplementary file 6 — Source Data [file 41467_2024_44811_MOESM6_ESM.zip › Source_DATA_KOSMIDER/Raw_DATA_KOSMIDER_Fig6/monoctes_vexas-ctl_DOWN.csv]

p_val	avg_log2FC	pct.1	pct.2	p_val_adj	GeneName	cluster
1.12617662353894e-07	-0.298764015677474	0.38	0.542	0.00270946833857233	SRSF9	monoctes_vexas-ctl
1.96319176718261e-06	-0.317349924854235	0.305	0.452	0.0472324307266463	RAB8B	monoctes_vexas-ctl
8.45247936162455e-16	-0.346649361303991	0.265	0.515	2.03358200961325e-11	LAMP1	monoctes_vexas-ctl
7.10909633754353e-07	-0.356565301523335	0.14	0.279	0.017103774878496	UBE2Q1	monoctes_vexas-ctl
1.750804794154e-07	-0.366490766619792	0.165	0.312	0.0042122612542551	PARP9	monoctes_vexas-ctl
3.41406470133728e-08	-0.379734660734853	0.111	0.259	0.000821389826494736	PTPRJ	monoctes_vexas-ctl
6.0566799270216e-08	-0.386697918017362	0.118	0.267	0.00145717662364213	APP	monoctes_vexas-ctl
1.09339702498845e-07	-0.415295399328332	0.28	0.433	0.0026306039024197	PLEKHO1	monoctes_vexas-ctl
6.72522754619905e-07	-0.415807257879829	0.151	0.292	0.0161802249534003	CTNNA1	monoctes_vexas-ctl
7.55638457059158e-07	-0.424750477584974	0.168	0.311	0.0181799056383863	SENP6	monoctes_vexas-ctl
1.63692385663361e-06	-0.430809647846601	0.233	0.387	0.0393827510667479	OTUB1	monoctes_vexas-ctl
2.03263584935492e-06	-0.432743775489863	0.133	0.265	0.0489031858996301	GPBP1L1	monoctes_vexas-ctl
6.72381146916421e-09	-0.434448644776344	0.473	0.657	0.000161768180136622	CTSZ	monoctes_vexas-ctl
6.77691105235274e-07	-0.435319277992038	0.265	0.42	0.0163045703008554	RNF166	monoctes_vexas-ctl
4.75189054167463e-08	-0.447484129741303	0.323	0.526	0.0011432573454215	CKLF	monoctes_vexas-ctl
5.24060170768268e-08	-0.45563781713311	0.125	0.279	0.00126083636485138	RAB1B	monoctes_vexas-ctl
1.45355169240998e-06	-0.461191202002875	0.122	0.251	0.0349710001676916	ARRDC1	monoctes_vexas-ctl
7.96668948758094e-08	-0.461388566283807	0.118	0.267	0.0019167058238171	SF3B4	monoctes_vexas-ctl
2.00220989538215e-06	-0.469280102270672	0.172	0.31	0.0481711678729991	UBE2E3	monoctes_vexas-ctl
5.51132776209325e-07	-0.481709755684409	0.412	0.566	0.0132597034628202	GNB1	monoctes_vexas-ctl
3.55636178773286e-07	-0.492447729922044	0.19	0.341	0.00855625082510648	CPQ	monoctes_vexas-ctl
2.32451903719133e-07	-0.493366273520623	0.272	0.459	0.00559256035157862	SCP2	monoctes_vexas-ctl
2.6888998229027e-08	-0.496512966450735	0.108	0.261	0.000646922408392162	ARHGAP9	monoctes_vexas-ctl
3.67881872911326e-07	-0.498862807743818	0.125	0.265	0.00885086998037359	GPI	monoctes_vexas-ctl
8.42147758924158e-09	-0.508836181726484	0.151	0.323	0.000202612329319563	VTI1B	monoctes_vexas-ctl
1.793248039437e-10	-0.5145877983988	0.204	0.4	4.31437545808147e-06	BCAP31	monoctes_vexas-ctl
3.26148146967617e-07	-0.516543816644964	0.143	0.289	0.00784679826789389	RNPEP	monoctes_vexas-ctl
1.96289221125526e-07	-0.517398354524264	0.158	0.31	0.00472252237105902	CD33	monoctes_vexas-ctl
6.55088837899903e-10	-0.526718041166764	0.244	0.436	1.57607823510338e-05	EIF4EBP2	monoctes_vexas-ctl
8.45989093217501e-07	-0.528039417427203	0.125	0.262	0.0203536515937198	SLC25A24	monoctes_vexas-ctl
9.09054235306055e-07	-0.535932364778988	0.165	0.305	0.0218709358472284	FLOT2	monoctes_vexas-ctl
3.34204863554468e-09	-0.541276622268838	0.115	0.28	8.04063481225694e-05	PDS5B	monoctes_vexas-ctl
1.49205587302787e-08	-0.541709361847625	0.197	0.363	0.000358973722491774	EPN1	monoctes_vexas-ctl
2.47698912080673e-09	-0.55068550479938	0.118	0.286	5.95938812574891e-05	YOD1	monoctes_vexas-ctl
1.3241318238254e-07	-0.559024577170891	0.115	0.259	0.00318572875494154	PPP2R5A	monoctes_vexas-ctl
1.18404483827272e-08	-0.590113121492227	0.104	0.255	0.000284869347640033	DUSP22	monoctes_vexas-ctl
2.23009580458716e-08	-0.591174404734115	0.151	0.313	0.000536538749625624	ATP6V0A1	monoctes_vexas-ctl
1.63706019138519e-08	-0.596586713842815	0.154	0.317	0.000393860311445364	FGD5-AS1	monoctes_vexas-ctl
1.85070379466948e-09	-0.600413340275705	0.179	0.355	4.4526082595953e-05	EIF4EBP1	monoctes_vexas-ctl
1.06892106535434e-08	-0.603831198175127	0.1	0.255	0.0002571717191136	IMPDH1	monoctes_vexas-ctl
3.80154898892697e-08	-0.607274435394053	0.115	0.267	0.00091461467124594	ADAM15	monoctes_vexas-ctl
2.53316931172749e-10	-0.607766318744859	0.125	0.306	6.09455204708516e-06	PLEKHO2	monoctes_vexas-ctl
5.1839478727223e-08	-0.608032871968985	0.108	0.255	0.00124720601869826	GIGYF1	monoctes_vexas-ctl
9.70727027186598e-12	-0.613322852472039	0.444	0.614	2.33547215470824e-07	STMP1	monoctes_vexas-ctl
2.29645033274525e-08	-0.620581730119262	0.147	0.312	0.000552502985555179	POLR2B	monoctes_vexas-ctl
6.12926489342632e-10	-0.631588363810819	0.584	0.743	1.47463984070944e-05	LAMTOR4	monoctes_vexas-ctl
8.13384339038579e-07	-0.635727417422895	0.183	0.323	0.0195692138129292	MORC3	monoctes_vexas-ctl
2.7131362487348e-07	-0.636132531692035	0.125	0.265	0.00652753450083106	AC096667.1	monoctes_vexas-ctl
1.92721797193625e-07	-0.644018550762892	0.358	0.533	0.00463669371868142	TMEM219	monoctes_vexas-ctl
1.7881153511082e-07	-0.6469587054926	0.265	0.423	0.00430202672323122	C19orf38	monoctes_vexas-ctl
1.33115123196489e-06	-0.64846381863477	0.147	0.279	0.0320261674898432	TMX1	monoctes_vexas-ctl
7.91020427236709e-07	-0.655794808725074	0.394	0.534	0.019031160458888	DDX39B	monoctes_vexas-ctl
1.38423680971174e-07	-0.657551809103883	0.165	0.314	0.00333033534048548	AKAP9	monoctes_vexas-ctl
3.14113258594672e-08	-0.664884932432371	0.143	0.307	0.000755725088852921	CIAO2A	monoctes_vexas-ctl
4.50134412074121e-08	-0.671559348357677	0.158	0.316	0.00108297838200913	PRKD3	monoctes_vexas-ctl
6.16590756361285e-09	-0.673033459366488	0.097	0.251	0.000148345570072961	PLCB2	monoctes_vexas-ctl
2.70648940342679e-16	-0.674299448061899	0.265	0.544	6.51154285570451e-12	LY86	monoctes_vexas-ctl
4.66273744712421e-11	-0.682271137972342	0.108	0.292	1.12180800240361e-06	AMFR	monoctes_vexas-ctl
3.1336782136295e-07	-0.683033520303501	0.161	0.305	0.00753931641417122	STARD7	monoctes_vexas-ctl
1.06290433838083e-07	-0.701821295990267	0.172	0.33	0.00255724154771045	TWF2	monoctes_vexas-ctl
3.52963157597082e-07	-0.703751528763655	0.118	0.251	0.00849194060862821	PANK3	monoctes_vexas-ctl
2.92458913923096e-07	-0.708087529022561	0.183	0.34	0.00703626901007576	CCT6A	monoctes_vexas-ctl
1.11543537373277e-08	-0.71706603859344	0.115	0.272	0.000268362596566368	UBP1	monoctes_vexas-ctl
1.2548339358828e-06	-0.720826618639629	0.262	0.417	0.0301900496634043	CLTA	monoctes_vexas-ctl
6.81261849500781e-07	-0.722169717465717	0.172	0.316	0.0163904788371393	CAPRIN1	monoctes_vexas-ctl
1.10480045126205e-11	-0.723140560485316	0.129	0.322	2.65803940569136e-07	BAZ2B	monoctes_vexas-ctl
5.03061331885483e-09	-0.723167155863835	0.24	0.422	0.000121031525838328	REEP5	monoctes_vexas-ctl
4.00480891334109e-07	-0.731952098489893	0.168	0.314	0.00963516976460733	INPP5D	monoctes_vexas-ctl
9.39076317041793e-10	-0.736473946146372	0.122	0.291	2.25932371117085e-05	SMG7	monoctes_vexas-ctl
8.39249670295243e-09	-0.737217852290412	0.143	0.303	0.000201915078176332	ATP11A	monoctes_vexas-ctl
1.52564138697012e-08	-0.738134579824407	0.111	0.268	0.000367054061291142	PGGT1B	monoctes_vexas-ctl
1.88586690980354e-08	-0.73864715836203	0.459	0.595	0.000453720719829634	STK4	monoctes_vexas-ctl
1.05164596843574e-07	-0.739979485751717	0.186	0.343	0.00253015503545955	SOS2	monoctes_vexas-ctl
3.41221347229966e-07	-0.740903802079428	0.229	0.381	0.00820944439300576	SOAT1	monoctes_vexas-ctl
1.73764824390719e-06	-0.74401453238018	0.197	0.336	0.041806079100163	CCDC88B	monoctes_vexas-ctl
5.66630062525921e-09	-0.747072632872473	0.136	0.302	0.000136325526743111	RNF168	monoctes_vexas-ctl
2.67062662538457e-07	-0.749888926711064	0.14	0.282	0.00642526059801275	MAP3K3	monoctes_vexas-ctl
1.62786980481506e-16	-0.752077061929975	0.434	0.665	3.91649196340455e-12	MYO1F	monoctes_vexas-ctl
1.85010837431208e-06	-0.753244076266542	0.165	0.295	0.0445117573775742	MAN1A2	monoctes_vexas-ctl
7.80315531396036e-07	-0.754684825168789	0.125	0.255	0.0187736113698572	AP5B1	monoctes_vexas-ctl
6.47814701749752e-08	-0.757659667556305	0.122	0.265	0.00155857739093973	MAN2C1	monoctes_vexas-ctl
6.65339909642883e-08	-0.758075198047801	0.143	0.294	0.00160074128860981	PKN2	monoctes_vexas-ctl
4.17895981748772e-09	-0.759523866138485	0.14	0.306	0.000100541594248937	ITGAE	monoctes_vexas-ctl
3.42249809504206e-08	-0.761936877713034	0.108	0.256	0.00082341881668617	PHKB	monoctes_vexas-ctl
2.91266954291014e-08	-0.762615530051382	0.355	0.541	0.00070075916532875	HADHA	monoctes_vexas-ctl
3.5533730246931e-07	-0.76512322766712	0.125	0.263	0.00854906016010912	ZNF652	monoctes_vexas-ctl
1.08669839017965e-10	-0.767284630997178	0.079	0.25	2.61448765693322e-06	SLC30A1	monoctes_vexas-ctl
5.80431256628447e-11	-0.767705701289107	0.079	0.251	1.39645956032238e-06	UBR2	monoctes_vexas-ctl
1.68447814937362e-06	-0.767842056413384	0.226	0.369	0.04052685979578	LSM3	monoctes_vexas-ctl
1.00635870347099e-07	-0.769841178060649	0.115	0.257	0.00242119840468086	ATG16L2	monoctes_vexas-ctl
9.90084179530106e-09	-0.770744420362722	0.133	0.292	0.000238204352753148	SLC12A6	monoctes_vexas-ctl
2.85356680698598e-07	-0.772775676716308	0.222	0.375	0.00686539638092756	HADHB	monoctes_vexas-ctl
1.00610762082263e-08	-0.775309723276754	0.176	0.345	0.000242059432493716	NDUFAB1	monoctes_vexas-ctl
3.45976456766622e-07	-0.779250094667046	0.125	0.259	0.00832384757334817	CAB39	monoctes_vexas-ctl
2.18676576902719e-08	-0.782429532088755	0.194	0.358	0.000526113976370251	MAZ	monoctes_vexas-ctl
1.19421466663566e-06	-0.784542266760373	0.14	0.275	0.0287316106645874	TMEM154	monoctes_vexas-ctl
4.46600991623374e-09	-0.78594071507146	0.122	0.285	0.000107447732574668	CASC4	monoctes_vexas-ctl
1.46663630349003e-06	-0.793303927023691	0.351	0.501	0.0352858028256665	TCEA1	monoctes_vexas-ctl
1.34705287839465e-07	-0.798549899468248	0.129	0.271	0.00324087452012968	LRCH4	monoctes_vexas-ctl
9.4404911688802e-11	-0.798855689241287	0.079	0.251	2.27128777032089e-06	SMAD2	monoctes_vexas-ctl
2.80572688299883e-08	-0.802217616720019	0.208	0.38	0.000675029830780688	CTBS	monoctes_vexas-ctl
7.02545533843896e-09	-0.802780315746783	0.323	0.501	0.000169025429987503	LBR	monoctes_vexas-ctl
7.88023102096555e-08	-0.805434995990834	0.226	0.382	0.0018959047813341	DHRS7	monoctes_vexas-ctl
1.84514484005229e-07	-0.806849584613758	0.215	0.362	0.00443923397068182	PAFAH1B2	monoctes_vexas-ctl
6.0392456258986e-07	-0.810016546336074	0.287	0.435	0.0145298210513495	AP3S1	monoctes_vexas-ctl
1.61128923469897e-09	-0.811826801585697	0.14	0.311	3.87660076976226e-05	STAT2	monoctes_vexas-ctl
6.20866349076537e-08	-0.81269231696468	0.115	0.263	0.00149374234924324	DPP8	monoctes_vexas-ctl
1.60489522016888e-06	-0.815935082595804	0.211	0.353	0.038612174102043	ERGIC3	monoctes_vexas-ctl
3.76399116225327e-08	-0.816356222825262	0.197	0.36	0.000905578633726515	ACADVL	monoctes_vexas-ctl
1.09082537879275e-07	-0.817485454150927	0.154	0.303	0.00262441677883747	SBF2	monoctes_vexas-ctl
9.15885074113241e-11	-0.819531251488181	0.133	0.322	2.20352789980905e-06	RASSF4	monoctes_vexas-ctl
1.06915687546952e-09	-0.821506767884785	0.1	0.264	2.57228452669212e-05	BICD2	monoctes_vexas-ctl
3.924884091579e-10	-0.821575959341242	0.133	0.308	9.44287863592992e-06	SVBP	monoctes_vexas-ctl
1.26545358558879e-11	-0.824730380564956	0.104	0.296	3.04455478156808e-07	TET3	monoctes_vexas-ctl
3.12457158951172e-07	-0.824913264366041	0.133	0.272	0.00751740678720624	ADCY7	monoctes_vexas-ctl
7.29889067056305e-11	-0.82616601050538	0.215	0.418	1.75604010643076e-06	ARL5A	monoctes_vexas-ctl
2.31014574847889e-07	-0.829398881202876	0.14	0.28	0.00555797965626535	SNX27	monoctes_vexas-ctl
6.72782783836698e-07	-0.829915563499485	0.158	0.303	0.0161864809963271	CNOT7	monoctes_vexas-ctl
9.77869750633763e-08	-0.830480906693072	0.172	0.323	0.00235265683304977	NSD1	monoctes_vexas-ctl
5.16288568732248e-09	-0.832423301709654	0.186	0.364	0.000124213866751292	STX16	monoctes_vexas-ctl
6.70018590988498e-11	-0.834930624529799	0.093	0.276	1.61199772805923e-06	TSC22D4	monoctes_vexas-ctl
2.13682455270371e-08	-0.838962722752735	0.122	0.274	0.000514098619134985	PPCS	monoctes_vexas-ctl
2.05132318357976e-09	-0.841817836793168	0.118	0.28	4.93527844737454e-05	ATXN3	monoctes_vexas-ctl
6.46435668558702e-11	-0.846516260988069	0.086	0.263	1.55525957498538e-06	SMIM7	monoctes_vexas-ctl
3.62752766620778e-10	-0.846733386017274	0.115	0.291	8.72746881212929e-06	RAB3D	monoctes_vexas-ctl
1.43412048849391e-07	-0.854467499486601	0.158	0.311	0.00345035048326751	CD86	monoctes_vexas-ctl
1.63638672484894e-15	-0.857460903921837	0.441	0.686	3.93698282131407e-11	SNX3	monoctes_vexas-ctl
3.09629330621492e-14	-0.857535863669671	0.093	0.317	7.44937206542248e-10	UBL3	monoctes_vexas-ctl
7.23316496009234e-09	-0.857959871266291	0.183	0.354	0.000174022715774862	KDM7A	monoctes_vexas-ctl
5.7248928318818e-08	-0.863922260058403	0.172	0.329	0.00137735196642244	EIF4E3	monoctes_vexas-ctl
7.97893092143364e-09	-0.864476309831603	0.133	0.289	0.000191965099038772	TMEM127	monoctes_vexas-ctl
1.44719854432488e-06	-0.868152943824519	0.186	0.324	0.0348181497779122	USP4	monoctes_vexas-ctl
6.66198575869867e-10	-0.870831072626258	0.154	0.338	1.60280715368531e-05	PLXNC1	monoctes_vexas-ctl
8.85240114929068e-10	-0.871555740962911	0.133	0.303	2.12979919250785e-05	SH3BP1	monoctes_vexas-ctl
3.02104956821292e-08	-0.87173083947142	0.176	0.344	0.000726834315616346	SQOR	monoctes_vexas-ctl
5.70393496185719e-12	-0.874585369915749	0.165	0.376	1.37230971247322e-07	DOK3	monoctes_vexas-ctl
2.05370457102892e-09	-0.875423587359337	0.111	0.278	4.94100782743848e-05	RBM6	monoctes_vexas-ctl
1.53132390836332e-09	-0.876917039506515	0.19	0.365	3.68421219113131e-05	UBXN11	monoctes_vexas-ctl
1.42207157804581e-06	-0.87708393766381	0.143	0.273	0.0342136200962042	AC127502.2	monoctes_vexas-ctl
2.90838256418855e-07	-0.879160833844217	0.527	0.425	0.00699727761118124	DDX24	monoctes_vexas-ctl
8.25112149930009e-07	-0.879455032572598	0.118	0.25	0.0198513732151661	MCTP1	monoctes_vexas-ctl
5.62063648540489e-08	-0.880161417467256	0.226	0.385	0.00135226893202356	FYTTD1	monoctes_vexas-ctl
7.20470403657507e-07	-0.881645359767949	0.427	0.576	0.017333797441596	RSL1D1	monoctes_vexas-ctl
3.26943045960148e-08	-0.883323626633775	0.297	0.477	0.000786592274275521	NORAD	monoctes_vexas-ctl
1.90052781084957e-08	-0.886638112355077	0.229	0.398	0.000457247986012299	EPS15	monoctes_vexas-ctl
2.91230468220642e-08	-0.891191147457299	0.179	0.345	0.000700671383492044	TMEM165	monoctes_vexas-ctl
1.6232911049881e-09	-0.891678739887146	0.344	0.523	3.90547606949086e-05	SH3KBP1	monoctes_vexas-ctl
8.43662052416872e-07	-0.896442201762308	0.219	0.361	0.0202976653190975	YTHDF2	monoctes_vexas-ctl
5.41382449423791e-09	-0.902042727371426	0.129	0.291	0.00013025120350687	PPM1F	monoctes_vexas-ctl
3.31382965911288e-11	-0.904545097352488	0.151	0.349	7.97274277685968e-07	HNMT	monoctes_vexas-ctl
2.97811287852642e-08	-0.910224219683398	0.147	0.304	0.000716504177444672	PDLIM5	monoctes_vexas-ctl
4.14327287756471e-14	-0.912450361844506	0.154	0.388	9.96830021613292e-10	ANKRD13D	monoctes_vexas-ctl
2.20665932469481e-11	-0.914571311350779	0.122	0.316	5.30900166928323e-07	AGO4	monoctes_vexas-ctl
1.31201994952149e-08	-0.915793004014079	0.315	0.5	0.000315658879655376	NUP214	monoctes_vexas-ctl
4.77277652269042e-09	-0.921565722675897	0.129	0.294	0.000114828230359409	PBRM1	monoctes_vexas-ctl
1.53131793929699e-10	-0.923039497573763	0.133	0.317	3.68419783015463e-06	SP1	monoctes_vexas-ctl
2.18080247648014e-08	-0.923756005421854	0.297	0.463	0.000524679267816357	ATG3	monoctes_vexas-ctl
5.5351036193292e-10	-0.925889924945791	0.581	0.758	1.33169057977441e-05	PGK1	monoctes_vexas-ctl
2.70320492834658e-10	-0.930339411399256	0.412	0.599	6.50364073710905e-06	HNRNPH3	monoctes_vexas-ctl
6.89158303895678e-09	-0.940376781497801	0.151	0.317	0.000165804596334261	ARHGEF2	monoctes_vexas-ctl
1.4035142928702e-09	-0.946227392921919	0.642	0.804	3.37671503721642e-05	CD37	monoctes_vexas-ctl
8.20682189471453e-07	-0.948215286295651	0.204	0.351	0.0197447927964937	PTPN18	monoctes_vexas-ctl
1.56360321562124e-09	-0.958283965235994	0.125	0.298	3.76187297646315e-05	NFIC	monoctes_vexas-ctl
5.58166156193841e-07	-0.958754300445269	0.394	0.549	0.0134289195518676	PTEN	monoctes_vexas-ctl
1.45381719969946e-09	-0.959062515032113	0.172	0.351	3.49773880075694e-05	DR1	monoctes_vexas-ctl
4.48066737342758e-08	-0.960296952249255	0.122	0.269	0.00107800376337294	SUGP2	monoctes_vexas-ctl
1.58359060137330e-11	-0.970611592220793	0.14	0.336	3.80996062784403e-07	WASHC4	monoctes_vexas-ctl
1.53117287091e-12	-0.971708635683288	0.219	0.437	3.68384881012237e-08	HDGF	monoctes_vexas-ctl
2.67638587326552e-08	-0.974456942426697	0.154	0.307	0.000643911677248952	DGKZ	monoctes_vexas-ctl
5.56119811388755e-08	-0.977896400422631	0.197	0.355	0.00133796865422021	TRIP12	monoctes_vexas-ctl
2.90732692996368e-15	-0.984544418894847	0.129	0.363	6.99473786079962e-11	CTDSP2	monoctes_vexas-ctl
3.53204249499073e-08	-0.986233107857324	0.358	0.525	0.000849774103869819	SF3B2	monoctes_vexas-ctl
2.08653709503939e-08	-0.98693062883002	0.337	0.52	0.000501999959695526	NDUFC2	monoctes_vexas-ctl
6.51208212567646e-08	-0.988238188118694	0.229	0.386	0.0015667418386165	PSTPIP1	monoctes_vexas-ctl
3.34193520253822e-11	-0.988788803342181	0.14	0.334	8.0403619037867e-07	GNB4	monoctes_vexas-ctl
2.25791816412756e-10	-0.993205318843818	0.154	0.344	5.43232531107449e-06	OAZ2	monoctes_vexas-ctl
3.06201002782415e-08	-0.993227690027296	0.502	0.662	0.000736688992594213	TMEM123	monoctes_vexas-ctl
1.30650942070992e-09	-0.995814941357198	0.093	0.254	3.143331015286e-05	MAPK14	monoctes_vexas-ctl
9.84985206468933e-12	-0.997734989580365	0.215	0.424	2.36977590824361e-07	RPN1	monoctes_vexas-ctl
3.38244190317912e-07	-0.998846166873322	0.136	0.273	0.00813781697485864	MVP	monoctes_vexas-ctl
5.59895687921622e-09	-0.999840747713666	0.186	0.354	0.000134705303557063	ANAPC5	monoctes_vexas-ctl
5.42248453254613e-07	-1.00123665828156	0.176	0.317	0.0130459555368527	SBNO1	monoctes_vexas-ctl
6.25649201130336e-07	-1.00245091967969	0.301	0.469	0.0150524941299948	CKAP4	monoctes_vexas-ctl
2.11603693781625e-08	-1.00642899626472	0.165	0.325	0.000509097326869212	RCOR1	monoctes_vexas-ctl
4.14414670578385e-10	-1.0066717300782	0.1	0.27	9.97040255944536e-06	OSBPL11	monoctes_vexas-ctl
7.1821166262021e-09	-1.00784417169247	0.133	0.295	0.000172794543909796	FEM1B	monoctes_vexas-ctl
9.43011024266813e-13	-1.00862962171134	0.097	0.297	2.26879022328353e-08	TFEC	monoctes_vexas-ctl
7.9771623925574e-11	-1.01949378419233	0.269	0.485	1.91922550002538e-06	PABPC4	monoctes_vexas-ctl
1.89809630741441e-06	-1.02060459644218	0.297	0.449	0.0456662990600833	OGT	monoctes_vexas-ctl
3.85656688418525e-08	-1.02450280229603	0.147	0.301	0.000927851426666128	SGK3	monoctes_vexas-ctl
8.84706392510258e-07	-1.03430592014583	0.376	0.526	0.0212851510974043	TOMM6	monoctes_vexas-ctl
6.5579657057899e-07	-1.03711363797245	0.151	0.287	0.0157778096915599	KIF13A	monoctes_vexas-ctl
1.57480134691449e-08	-1.03766526847184	0.179	0.347	0.000378881456054157	FBXW7	monoctes_vexas-ctl
5.65878707552395e-08	-1.03815812666247	0.226	0.386	0.00136144758250031	LPGAT1	monoctes_vexas-ctl
2.13759742920869e-12	-1.04731581497508	0.097	0.294	5.14284565493318e-08	KIDINS220	monoctes_vexas-ctl
2.08278027846987e-09	-1.04931180079502	0.118	0.286	5.01096107197066e-05	ZFHX3	monoctes_vexas-ctl
9.70861142668817e-07	-1.05256434728914	0.222	0.364	0.0233579482314691	SASH3	monoctes_vexas-ctl
3.86898867243554e-13	-1.05364213978088	0.136	0.349	9.30839984701267e-09	PPP1R9B	monoctes_vexas-ctl
1.21679761389774e-11	-1.06834825463817	0.24	0.448	2.92749337927657e-07	ARID1A	monoctes_vexas-ctl
4.68707908747702e-08	-1.06856232911101	0.24	0.415	0.0011276643576561	ATP6AP1	monoctes_vexas-ctl
5.6306752385112e-07	-1.07110367016406	0.344	0.5	0.0135468415563341	SSR3	monoctes_vexas-ctl
9.79161155143917e-08	-1.08147881128293	0.14	0.286	0.00235576382316075	CTBP1	monoctes_vexas-ctl
6.37163156624611e-13	-1.09834451384229	0.369	0.591	1.53295083852315e-08	SNX2	monoctes_vexas-ctl
4.93388464620331e-13	-1.09881117727371	0.093	0.294	1.18704330703005e-08	NPTN	monoctes_vexas-ctl
1.85556243920123e-08	-1.1076842660016	0.186	0.345	0.000446429767247423	SHFL	monoctes_vexas-ctl
1.0858299659962e-12	-1.10770320335643	0.118	0.322	2.61239831519025e-08	UBE2Z	monoctes_vexas-ctl
3.42206573269813e-10	-1.10836300560728	0.251	0.441	8.23314794629843e-06	CTDNEP1	monoctes_vexas-ctl
1.45729035165056e-09	-1.12053984422084	0.341	0.511	3.50609485703609e-05	CD46	monoctes_vexas-ctl
2.55323144594802e-08	-1.12247790352753	0.183	0.347	0.000614281953580633	TARDBP	monoctes_vexas-ctl
9.09595670638106e-11	-1.12277959187793	0.122	0.301	2.18839622398822e-06	LPCAT2	monoctes_vexas-ctl
6.58974287806232e-07	-1.13452174966499	0.179	0.317	0.0158542623903301	WAPL	monoctes_vexas-ctl
1.20802153927079e-09	-1.13519743331345	0.179	0.359	2.90637902133161e-05	UNC93B1	monoctes_vexas-ctl
4.74094163106622e-15	-1.14177784643416	0.072	0.295	1.14062314701822e-10	KIAA0930	monoctes_vexas-ctl
1.7546278504768e-09	-1.1444355590347	0.176	0.35	4.22145914546214e-05	IREB2	monoctes_vexas-ctl
7.99843610621978e-10	-1.14535133567204	0.133	0.302	1.92434374279542e-05	ARHGAP27	monoctes_vexas-ctl
1.3088662686959e-08	-1.14976525519593	0.179	0.342	0.000314900135585547	TMEM33	monoctes_vexas-ctl
1.82019069617202e-10	-1.15167944757194	0.219	0.41	4.37919679592026e-06	MEF2A	monoctes_vexas-ctl
2.13691849390439e-09	-1.15220436108204	0.125	0.295	5.14121220448458e-05	SLC24A4	monoctes_vexas-ctl
7.59766708862589e-09	-1.15782561336385	0.269	0.459	0.00018279227248525	WIPF1	monoctes_vexas-ctl
1.13895672663633e-09	-1.17011642565626	0.194	0.374	2.74021598861434e-05	SPOPL	monoctes_vexas-ctl
1.66226253388052e-07	-1.17017641414325	0.351	0.515	0.00399923743026313	RAD21	monoctes_vexas-ctl
1.68536503473138e-10	-1.17672585835629	0.269	0.467	4.05481973706024e-06	ARHGAP4	monoctes_vexas-ctl
2.19711014021069e-08	-1.17728933588397	0.305	0.472	0.000528602728633289	ANP32A	monoctes_vexas-ctl
1.08562707517409e-07	-1.1788146529872	0.272	0.44	0.00261191018016134	TMEM167B	monoctes_vexas-ctl
1.39406466431847e-07	-1.17889136759544	0.176	0.322	0.0033539801758838	DEDD2	monoctes_vexas-ctl
8.54833456063336e-09	-1.18547445488328	0.179	0.355	0.000205664381194278	CACUL1	monoctes_vexas-ctl
1.27187384503678e-06	-1.18848025548713	0.168	0.301	0.0306000128377399	P2RX4	monoctes_vexas-ctl
1.04908858421064e-09	-1.18986246441773	0.384	0.59	2.52400222475239e-05	MAP2K3	monoctes_vexas-ctl
7.42100363309085e-07	-1.20151384221251	0.333	0.478	0.0178541926408533	CNOT2	monoctes_vexas-ctl
9.44049413696123e-09	-1.20209970066381	0.118	0.274	0.00022712884844115	TRPS1	monoctes_vexas-ctl
8.40045214341056e-08	-1.20389746461274	0.183	0.348	0.00202106478118315	PRKCSH	monoctes_vexas-ctl
2.02037705968154e-14	-1.20701595840235	0.061	0.27	4.86082516788781e-10	WDR11	monoctes_vexas-ctl
3.59334303603084e-12	-1.21782056924744	0.215	0.421	8.64522401038659e-08	POLE4	monoctes_vexas-ctl
2.04640689717451e-09	-1.23046520779014	0.229	0.414	4.92345035391216e-05	CMIP	monoctes_vexas-ctl
7.45908148439227e-11	-1.23418065157192	0.229	0.426	1.79458041432994e-06	PTAR1	monoctes_vexas-ctl
3.93069143801544e-16	-1.23491687636101	0.05	0.272	9.45685053072134e-12	PROK2	monoctes_vexas-ctl
2.01742062664322e-09	-1.23929815932403	0.204	0.379	4.85371228564092e-05	KPNB1	monoctes_vexas-ctl
2.71108418418821e-07	-1.25012298767761	0.118	0.254	0.00652259743873841	STX7	monoctes_vexas-ctl
2.02724582177898e-14	-1.25098084408563	0.118	0.337	4.87735072261806e-10	MID1IP1	monoctes_vexas-ctl
1.25985780170596e-06	-1.25646202319134	0.133	0.265	0.0303109188512437	CEP85L	monoctes_vexas-ctl
6.10831272438059e-08	-1.27012486886684	0.179	0.345	0.00146959895835873	CHD4	monoctes_vexas-ctl
1.19240823161111e-11	-1.27252470313254	0.072	0.251	2.86881496443317e-07	CEBPA	monoctes_vexas-ctl
2.40191152275572e-15	-1.27473762928062	0.168	0.411	5.778758932598e-11	NOTCH2	monoctes_vexas-ctl
1.02337003685719e-09	-1.2762504815417	0.272	0.447	2.46212597167471e-05	ADPGK	monoctes_vexas-ctl
8.65620715098159e-11	-1.27803755218481	0.118	0.298	2.08259687845466e-06	RASSF3	monoctes_vexas-ctl
8.33200674598758e-09	-1.27909715785643	0.154	0.314	0.000200459750301715	GARS-DT	monoctes_vexas-ctl
2.57526045801215e-09	-1.282030253063	0.251	0.444	6.19581913593143e-05	MGAT1	monoctes_vexas-ctl
1.39516003817446e-07	-1.28208297735294	0.717	0.823	0.00335661553584394	HNRNPDL	monoctes_vexas-ctl
1.66381786528854e-12	-1.28418268299114	0.416	0.628	4.0029794020977e-08	ATP5PB	monoctes_vexas-ctl
7.48499520287134e-12	-1.28425072775392	0.455	0.653	1.80081499585882e-07	QKI	monoctes_vexas-ctl
2.68710810542236e-13	-1.29789715755052	0.222	0.452	6.46491339083566e-09	PIAS1	monoctes_vexas-ctl
1.48346702396218e-09	-1.30534976679353	0.226	0.402	3.5690733129506e-05	ZMYM2	monoctes_vexas-ctl
2.87729637805443e-11	-1.30623344640812	0.355	0.57	6.92248735596115e-07	ARL8A	monoctes_vexas-ctl
3.27735027099942e-07	-1.32077290574547	0.201	0.343	0.00788497701699751	NIN	monoctes_vexas-ctl
5.39049977299968e-10	-1.3229343578363	0.258	0.448	1.29690034038599e-05	BRD2	monoctes_vexas-ctl
4.41936364171267e-07	-1.33056056615574	0.269	0.424	0.0106325469855965	BOD1L1	monoctes_vexas-ctl
2.09708191869599e-15	-1.33180685860942	0.434	0.691	5.04536938819069e-11	GDI2	monoctes_vexas-ctl
8.02876124544599e-11	-1.34724290367347	0.509	0.341	1.93163966804185e-06	BCL2A1	monoctes_vexas-ctl
4.4230437043045e-09	-1.3487920779674	0.226	0.392	0.000106414008481862	NR1D2	monoctes_vexas-ctl
1.0781818551339e-13	-1.35213611413205	0.502	0.703	2.59399772526665e-09	USP15	monoctes_vexas-ctl
4.14401204510313e-11	-1.35295317306817	0.28	0.488	9.97007857931363e-07	DPP7	monoctes_vexas-ctl
2.59713271638858e-12	-1.35378513592395	0.237	0.448	6.24844160235929e-08	BSG	monoctes_vexas-ctl
1.70593979427439e-11	-1.35547107773153	0.28	0.485	4.10432055104476e-07	LYPLA1	monoctes_vexas-ctl
1.32896360349997e-06	-1.36103302307595	0.179	0.316	0.0319735353366059	NUTM2A-AS1	monoctes_vexas-ctl
5.25596980967914e-11	-1.36464085669542	0.079	0.258	1.2645337765107e-06	RMND5A	monoctes_vexas-ctl
2.28920932423193e-09	-1.36588917407689	0.183	0.358	5.50760871316961e-05	ATP2B1-AS1	monoctes_vexas-ctl
3.09894021036408e-07	-1.3680310390112	0.158	0.295	0.00745574025211495	UBE2Q2	monoctes_vexas-ctl
1.38362447605759e-13	-1.37008680171558	0.233	0.449	3.32886212694695e-09	PNPLA2	monoctes_vexas-ctl
1.19606293177911e-12	-1.37568253491117	0.129	0.333	2.87760780756736e-08	SIRPB1	monoctes_vexas-ctl
6.89955440211688e-09	-1.37618518955865	0.258	0.434	0.00016599637936053	TRIM8	monoctes_vexas-ctl
8.42726378071874e-17	-1.37717537109385	0.129	0.379	2.02751539300312e-12	ZDHHC7	monoctes_vexas-ctl
1.03356650591378e-12	-1.37737534606548	0.108	0.306	2.48665765657796e-08	NCOA1	monoctes_vexas-ctl
1.18289831557316e-07	-1.38365946688732	0.229	0.387	0.00284593505743747	NEMF	monoctes_vexas-ctl
1.93777935063816e-06	-1.38510841849981	0.312	0.44	0.0466210333970035	MAP7D1	monoctes_vexas-ctl
3.2027230240621e-07	-1.38679356394868	0.337	0.49	0.007705431323591	ITGAM	monoctes_vexas-ctl
8.03641306021421e-19	-1.38799888037149	0.061	0.313	1.93348061815694e-14	CPT1A	monoctes_vexas-ctl
2.06032348407708e-07	-1.39487379737854	0.276	0.438	0.00495693227034104	RBX1	monoctes_vexas-ctl
6.0136919091098e-13	-1.40280055477303	0.154	0.364	1.44683413641273e-08	PLXNB2	monoctes_vexas-ctl
8.3916004349862e-14	-1.40407680536494	0.129	0.344	2.01893514865333e-09	GRK3	monoctes_vexas-ctl
5.63894359425804e-13	-1.40522715337164	0.767	0.978	1.35667343934254e-08	TYROBP	monoctes_vexas-ctl
4.81184450909055e-08	-1.40903934267405	0.369	0.518	0.0011576816704421	AGTPBP1	monoctes_vexas-ctl
1.76256447070278e-06	-1.41102320117323	0.412	0.563	0.0424055386006383	WDR83OS	monoctes_vexas-ctl
2.42997002126822e-08	-1.4159227857762	0.194	0.356	0.000584626487416922	FAM102B	monoctes_vexas-ctl
4.30746404368608e-07	-1.41998517897132	0.319	0.47	0.0103633277427043	ZNF706	monoctes_vexas-ctl
1.72777114005658e-10	-1.42242962791587	0.319	0.517	4.15684458586213e-06	CCDC69	monoctes_vexas-ctl
6.22143154375385e-12	-1.44087440628657	0.161	0.361	1.49681421511174e-07	HIPK3	monoctes_vexas-ctl
6.40592170544964e-13	-1.44362184247847	0.129	0.336	1.54120070311413e-08	ASAP1	monoctes_vexas-ctl
1.78325405551941e-06	-1.44824940214535	0.369	0.51	0.0429033093217416	TACC1	monoctes_vexas-ctl
1.9418341022255e-08	-1.44839931640217	0.122	0.278	0.000467185866654433	RUFY3	monoctes_vexas-ctl
2.14509880687246e-14	-1.45084289862863	0.179	0.411	5.16089321945444e-10	SETX	monoctes_vexas-ctl
4.06243072536001e-15	-1.45124119251287	0.244	0.492	9.77380208214364e-11	HACD4	monoctes_vexas-ctl
7.0799961177533e-11	-1.4813855565749	0.434	0.652	1.70337626597027e-06	NCF2	monoctes_vexas-ctl
2.34517246238672e-10	-1.48966197359436	0.219	0.41	5.64225042725621e-06	TMEM230	monoctes_vexas-ctl
9.81613226461457e-09	-1.49444616406044	0.315	0.481	0.000236166326154362	PUM1	monoctes_vexas-ctl
1.44453141712709e-11	-1.50233254303089	0.222	0.431	3.47539813646606e-07	ARHGAP45	monoctes_vexas-ctl
2.20164038812647e-16	-1.50693747350526	0.061	0.288	5.29692660979347e-12	VCL	monoctes_vexas-ctl
5.3874130550749e-08	-1.50985869477284	0.237	0.389	0.00129615770692047	UBXN7	monoctes_vexas-ctl
1.25360064884486e-06	-1.52109617502431	0.215	0.353	0.0301603780105584	NUDT3	monoctes_vexas-ctl
2.96063155143577e-18	-1.52863051987187	0.337	0.607	7.12298344959932e-14	HSD17B11	monoctes_vexas-ctl
1.98224090698099e-15	-1.53809793782574	0.19	0.432	4.76907339810557e-11	WNK1	monoctes_vexas-ctl
2.0707646499031e-10	-1.55094225797597	0.204	0.398	4.98205267120186e-06	HOOK3	monoctes_vexas-ctl
5.85985669539598e-23	-1.55106394239852	0.1	0.4	1.40982292234532e-18	MSL1	monoctes_vexas-ctl
5.00862355222766e-13	-1.55785654526249	0.358	0.559	1.20502474043045e-08	PABPN1	monoctes_vexas-ctl
1.81729959383109e-14	-1.5587301908895	0.48	0.675	4.37224109279821e-10	ANP32B	monoctes_vexas-ctl
1.69554158217229e-12	-1.56437788715113	0.681	0.847	4.07930349254831e-08	SERP1	monoctes_vexas-ctl
1.03938900008552e-10	-1.56440569400078	0.194	0.393	2.50066599530575e-06	OXA1L	monoctes_vexas-ctl
1.08330804387136e-22	-1.56518023069692	0.373	0.662	2.60633082275011e-18	NUFIP2	monoctes_vexas-ctl
3.43584715313442e-09	-1.56669080428242	0.262	0.444	8.26630466572611e-05	WDFY2	monoctes_vexas-ctl
7.0025293359903e-07	-1.57437137296251	0.423	0.57	0.0168473853294591	PJA2	monoctes_vexas-ctl
2.01903380684042e-12	-1.58472617385578	0.283	0.502	4.85759343587737e-08	RAB32	monoctes_vexas-ctl
6.03555721702477e-09	-1.58722000906898	0.9	0.941	0.000145209471084399	RPL23	monoctes_vexas-ctl
1.99867798108352e-09	-1.5930077862898	0.287	0.455	4.80861935468885e-05	RASSF2	monoctes_vexas-ctl
2.63691169577225e-08	-1.5979710217252	0.276	0.448	0.000634414584885846	C9orf72	monoctes_vexas-ctl
1.23424164013702e-09	-1.59828571473734	0.122	0.291	2.96946196200566e-05	DOCK11	monoctes_vexas-ctl
9.15063079994787e-16	-1.61031415442145	0.043	0.264	2.20155026415946e-11	P2RY13	monoctes_vexas-ctl
6.99706116034688e-07	-1.61397498946242	0.384	0.528	0.0168342294456786	GNAQ	monoctes_vexas-ctl
1.71764847571456e-09	-1.61990247359193	0.91	0.964	4.13249046772165e-05	PFDN5	monoctes_vexas-ctl
5.12081805502124e-13	-1.62179302270043	0.47	0.694	1.23201761585756e-08	ARPC4	monoctes_vexas-ctl
2.84953069584548e-12	-1.62692545710788	0.183	0.387	6.85568590113465e-08	ASH1L	monoctes_vexas-ctl
1.5321947440269e-14	-1.63028898779341	0.373	0.602	3.68630733465431e-10	RBM5	monoctes_vexas-ctl
4.80087136162847e-07	-1.6366766756712	0.348	0.494	0.0115504164089419	PRPF4B	monoctes_vexas-ctl
8.14835356423022e-12	-1.63743228929316	0.108	0.298	1.96041238401815e-07	FHOD1	monoctes_vexas-ctl
1.74405321029342e-09	-1.64297926430522	0.233	0.409	4.19601761864493e-05	TRAPPC1	monoctes_vexas-ctl
5.97713626145059e-14	-1.64776350300098	0.158	0.379	1.4380392131424e-09	GIT2	monoctes_vexas-ctl
1.56075099750194e-08	-1.65129656960337	0.276	0.442	0.000375501082488993	KLF11	monoctes_vexas-ctl
1.00773303266483e-16	-1.65135595084615	0.301	0.551	2.42450490328831e-12	PPTC7	monoctes_vexas-ctl
3.29255637720169e-14	-1.65764024235255	0.194	0.422	7.92156138790955e-10	RNPEPL1	monoctes_vexas-ctl
1.61252624014279e-06	-1.6589613945222	0.154	0.28	0.0387957688115953	CEP350	monoctes_vexas-ctl
4.58690773046396e-11	-1.66779314898176	0.186	0.377	1.10356413087232e-06	PKN1	monoctes_vexas-ctl
1.31018676944911e-15	-1.67359462814465	0.183	0.421	3.15217834861762e-11	MAPK1	monoctes_vexas-ctl
1.55456921286603e-10	-1.6880927823909	0.19	0.389	3.74013806923438e-06	WDFY1	monoctes_vexas-ctl
5.9548985731299e-11	-1.68891218826273	0.276	0.482	1.43268904770932e-06	CBX6	monoctes_vexas-ctl
1.89741850106867e-13	-1.69218597611892	0.394	0.601	4.56499917172112e-09	EP300	monoctes_vexas-ctl
7.06930232295092e-07	-1.69404242434562	0.53	0.654	0.0170080344587876	CAPZA1	monoctes_vexas-ctl
2.68901077883317e-17	-1.70857755454909	0.072	0.313	6.46949103279472e-13	SLC8A1	monoctes_vexas-ctl
1.14502451921414e-13	-1.71051191980315	0.53	0.772	2.7548144907773e-09	GPX4	monoctes_vexas-ctl
1.00063380971611e-10	-1.72198116406397	0.315	0.512	2.40742488279599e-06	CCNY	monoctes_vexas-ctl
9.49985234624524e-09	-1.7245740796265	0.297	0.466	0.000228556947598314	YPEL3	monoctes_vexas-ctl
8.33306977024892e-08	-1.72654766017047	0.348	0.507	0.00200485325602419	SEPTIN2	monoctes_vexas-ctl
3.65075908769597e-08	-1.72720913493694	0.384	0.568	0.000878336128908774	RAB5IF	monoctes_vexas-ctl
3.34826947645242e-12	-1.73159852003667	0.584	0.773	8.05560153339688e-08	SUMO2	monoctes_vexas-ctl
3.1111603896109e-20	-1.7338865310748	0.208	0.492	7.48514078136487e-16	LASP1	monoctes_vexas-ctl
1.19756165685753e-07	-1.73430503511367	0.118	0.257	0.00288121359023353	TRAF3IP3	monoctes_vexas-ctl
2.18642920494406e-11	-1.74163003240983	0.545	0.712	5.2603300241749e-07	RBM25	monoctes_vexas-ctl
6.73194559164907e-20	-1.74178485283746	0.194	0.477	1.61963878989485e-15	OSBPL8	monoctes_vexas-ctl
2.6352064690689e-19	-1.75633628570082	0.204	0.485	6.34004324393287e-15	TM9SF2	monoctes_vexas-ctl
6.48793752548614e-11	-1.7592585210291	0.233	0.419	1.56093288925671e-06	SYK	monoctes_vexas-ctl
3.73678611594134e-08	-1.75940552294818	0.806	0.871	0.000899033371634326	HNRNPK	monoctes_vexas-ctl
4.68088874933625e-28	-1.76200331393202	0.237	0.58	1.12617502420281e-23	KCTD12	monoctes_vexas-ctl
2.31348248145528e-07	-1.76666266752577	0.226	0.389	0.00556600750213326	M6PR	monoctes_vexas-ctl
2.53225960377217e-07	-1.76759698547162	0.194	0.339	0.00609236338071546	ERBIN	monoctes_vexas-ctl
3.09435890513077e-09	-1.77045880265744	0.161	0.33	7.44471808985412e-05	FYN	monoctes_vexas-ctl
7.81583243971332e-07	-1.78259681934011	0.28	0.429	0.0188041112667063	ARID1B	monoctes_vexas-ctl
3.11140168558155e-09	-1.79153761671392	0.337	0.503	7.48572131534065e-05	OGA	monoctes_vexas-ctl
1.29138181300785e-19	-1.79714932657121	0.19	0.475	3.10693550391559e-15	PRAM1	monoctes_vexas-ctl
1.50050761910562e-13	-1.8142962400483	0.233	0.46	3.61007128080621e-09	RXRA	monoctes_vexas-ctl
2.20623075355135e-07	-1.81830064103637	0.215	0.381	0.0053079705699692	MFSD1	monoctes_vexas-ctl
7.31946876270303e-11	-1.82962818914811	0.477	0.646	1.76099098961872e-06	IDS	monoctes_vexas-ctl
2.71227082063464e-11	-1.83298295624014	0.276	0.473	6.52545236736488e-07	SPG21	monoctes_vexas-ctl
3.74557145127679e-13	-1.83348925356628	0.616	0.776	9.01147035462682e-09	HMGN2	monoctes_vexas-ctl
3.42140567856918e-09	-1.83598169298284	0.251	0.432	8.23155992206959e-05	PRKACA	monoctes_vexas-ctl
1.31678072341205e-22	-1.85718960393017	0.362	0.65	3.16804274245705e-18	RAB11FIP1	monoctes_vexas-ctl
5.88866946904047e-14	-1.86406471005554	0.204	0.435	1.41675498755645e-09	GNS	monoctes_vexas-ctl
6.76679315821404e-12	-1.88857075346197	0.384	0.581	1.62802276593472e-07	YY1	monoctes_vexas-ctl
5.18468703962637e-17	-1.88857169228978	0.369	0.623	1.24738385486371e-12	PICALM	monoctes_vexas-ctl
1.75992476663849e-15	-1.89330627897129	0.283	0.525	4.23420299605554e-11	BAZ2A	monoctes_vexas-ctl
6.52420458116984e-09	-1.91366315321241	0.588	0.759	0.000156965838018365	MOB1A	monoctes_vexas-ctl
2.85749541196297e-16	-1.91809363313562	0.068	0.302	6.87484821164171e-12	METTL7A	monoctes_vexas-ctl
2.18747330115895e-08	-1.91947222290591	0.341	0.507	0.000526284201525832	SLC25A36	monoctes_vexas-ctl
3.75034364417311e-13	-1.9270213724748	0.269	0.485	9.02295177351609e-09	STT3B	monoctes_vexas-ctl
1.53010726881355e-06	-1.94410384434613	0.269	0.423	0.0368128507803853	LILRB2	monoctes_vexas-ctl
4.17584390970638e-16	-1.94755330309466	0.287	0.54	1.00466628623626e-11	TCIRG1	monoctes_vexas-ctl
4.48699762888827e-08	-1.956909182353	0.398	0.578	0.00107952675953423	COX7A2L	monoctes_vexas-ctl
4.5124888567645e-08	-1.9730825530816	0.283	0.445	0.00108565969404897	HNRNPR	monoctes_vexas-ctl
1.3212287603256e-06	-2.00504444730774	0.208	0.334	0.0317874427446736	RPS6KA3	monoctes_vexas-ctl
3.77209342648459e-08	-2.0070839492963	0.405	0.559	0.000907527957477928	KIF5B	monoctes_vexas-ctl
2.5823134371009e-20	-2.01310152265601	0.409	0.673	6.21278789832104e-16	PPP1R18	monoctes_vexas-ctl
1.49901493224308e-06	-2.01636880197091	0.452	0.58	0.0360648002548363	MYH9	monoctes_vexas-ctl
1.48852333263407e-11	-2.02377280503179	0.348	0.555	3.58123828598432e-07	NONO	monoctes_vexas-ctl
2.90621180121881e-09	-2.03231544182576	0.67	0.833	6.99205497255232e-05	COMMD6	monoctes_vexas-ctl
6.9338596098819e-20	-2.03309214950085	0.237	0.533	1.66821728354149e-15	ATP6V0E1	monoctes_vexas-ctl
1.80264819516473e-07	-2.04365810898003	0.237	0.394	0.00433699129274681	TAOK3	monoctes_vexas-ctl
1.80345064255472e-13	-2.04781254056911	0.305	0.534	4.33892190092241e-09	ZNF106	monoctes_vexas-ctl
3.35187777417392e-11	-2.04925357522754	0.319	0.516	8.06428273688504e-07	HELZ	monoctes_vexas-ctl
1.1831662596445e-13	-2.06552019155728	0.215	0.436	2.84657970407869e-09	RHOQ	monoctes_vexas-ctl
2.36151421910918e-10	-2.06825096337495	0.305	0.503	5.68156705975479e-06	MICOS10	monoctes_vexas-ctl
6.73669361319178e-10	-2.07071715744091	0.663	0.81	1.62078111639781e-05	GNAS	monoctes_vexas-ctl
2.52964689296373e-17	-2.07389305136389	0.201	0.458	6.08607745978144e-13	NUMB	monoctes_vexas-ctl
6.80168195488012e-17	-2.08694169169973	0.168	0.418	1.63641666152461e-12	IL17RA	monoctes_vexas-ctl
2.59464008049519e-07	-2.08776638371429	0.384	0.531	0.00624244456966338	DNAJC7	monoctes_vexas-ctl
1.17004131155573e-19	-2.08832157911813	0.136	0.423	2.81500239147193e-15	SNX18	monoctes_vexas-ctl
5.59570872828061e-07	-2.11048969356373	0.559	0.688	0.0134627156293703	ZYX	monoctes_vexas-ctl
8.13851767170565e-14	-2.11218626046502	0.341	0.55	1.95804596663566e-09	SORL1	monoctes_vexas-ctl
7.13748964180551e-07	-2.13332418372213	0.337	0.471	0.0171720863292199	UBE2R2	monoctes_vexas-ctl
4.79395605330208e-10	-2.13650275420876	0.151	0.332	1.15337788686395e-05	IL13RA1	monoctes_vexas-ctl
3.22170485318246e-08	-2.13922240986987	0.258	0.429	0.000775109970627169	RNASE6	monoctes_vexas-ctl
2.48581976734519e-13	-2.14043146904464	0.287	0.508	5.98063377825579e-09	FAR1	monoctes_vexas-ctl
1.53790969016536e-06	-2.14433216549902	0.287	0.423	0.0370005692356883	RBBP4	monoctes_vexas-ctl
6.32191629725811e-17	-2.16846883159368	0.28	0.542	1.52098984195733e-12	SLC6A6	monoctes_vexas-ctl
2.12438542472602e-09	-2.1700107777403	0.215	0.391	5.11105889334834e-05	CTSC	monoctes_vexas-ctl
8.7182785011326e-12	-2.1720229035655	0.194	0.397	2.09753062458749e-07	IFNAR1	monoctes_vexas-ctl
1.70413975657469e-06	-2.17340819344198	0.29	0.434	0.0409998984034305	CLTC	monoctes_vexas-ctl
1.78205297133696e-10	-2.18003963929715	0.305	0.494	4.2874412437396e-06	ICAM3	monoctes_vexas-ctl
8.20911393316179e-17	-2.18375901937019	0.366	0.611	1.97503072117939e-12	LAMTOR1	monoctes_vexas-ctl
6.99457285693411e-10	-2.19900731416196	0.305	0.48	1.68282428364978e-05	SP3	monoctes_vexas-ctl
4.91991595758235e-10	-2.21543697943714	0.412	0.61	1.18368258023474e-05	PGD	monoctes_vexas-ctl
4.88184429233481e-09	-2.21840577822326	0.118	0.275	0.000117452291829283	ITGAL	monoctes_vexas-ctl
2.07082522310239e-06	-2.22624936057116	0.301	0.448	0.0498219840426203	PARP14	monoctes_vexas-ctl
1.05113867233371e-07	-2.2382963764752	0.133	0.276	0.00252893453176766	RNF141	monoctes_vexas-ctl
1.74097714393805e-11	-2.24093007498082	0.204	0.405	4.18861691060055e-07	NAAA	monoctes_vexas-ctl
7.39709689974676e-16	-2.26144518540214	0.362	0.597	1.77966754311007e-11	DCP2	monoctes_vexas-ctl
4.63256210736031e-10	-2.26996667909375	0.566	0.71	1.11454811740982e-05	PAPOLA	monoctes_vexas-ctl
2.15121842883401e-13	-2.27734111933229	0.229	0.442	5.17561641793174e-09	GTF2I	monoctes_vexas-ctl
1.2249565457648e-06	-2.29077328398496	0.358	0.508	0.0294712295345553	CD300E	monoctes_vexas-ctl
5.32612325495236e-16	-2.29357787866374	0.19	0.434	1.28141199390899e-11	DOCK8	monoctes_vexas-ctl
2.26152566653466e-08	-2.30204732941274	0.796	0.893	0.000544100460111573	ELOB	monoctes_vexas-ctl
5.30120393920056e-25	-2.30452345224865	0.315	0.619	1.27541665573226e-20	MKRN1	monoctes_vexas-ctl
3.1569803409107e-10	-2.34841112662058	0.197	0.378	7.59537900219704e-06	CD300LF	monoctes_vexas-ctl
6.53899424447886e-16	-2.35138407018243	0.28	0.521	1.57321662527917e-11	SFT2D2	monoctes_vexas-ctl
6.63899354818674e-25	-2.38151751216828	0.161	0.488	1.59727545775825e-20	LMO2	monoctes_vexas-ctl
5.002795680714e-11	-2.38991714265082	0.237	0.433	1.20362261282298e-06	DIAPH1	monoctes_vexas-ctl
1.28615885810283e-08	-2.42675155938856	0.208	0.369	0.00030943695967096	ATRX	monoctes_vexas-ctl
7.53645236761927e-14	-2.42843131956109	0.09	0.297	1.81319507512552e-09	RNF13	monoctes_vexas-ctl
2.73096934219153e-11	-2.45033404476232	0.487	0.66	6.57043914037861e-07	EIF3F	monoctes_vexas-ctl
1.95456157984027e-06	-2.45305267478434	0.427	0.554	0.0470247970493769	TLE4	monoctes_vexas-ctl
1.00291060230857e-13	-2.45374319932985	0.624	0.826	2.41290261809419e-09	SH3BGRL	monoctes_vexas-ctl
8.60483782234729e-11	-2.45647853939625	0.355	0.558	2.07023793167854e-06	RELT	monoctes_vexas-ctl
4.31151506799544e-16	-2.47996002636559	0.108	0.34	1.03730741020902e-11	TAOK1	monoctes_vexas-ctl
9.15208631937181e-09	-2.48854988072374	0.384	0.573	0.000220190044757766	CD53	monoctes_vexas-ctl
3.60380596321708e-14	-2.49742231037932	0.323	0.548	8.67039676690397e-10	IL10RA	monoctes_vexas-ctl
1.03767506195204e-10	-2.49883531252312	0.297	0.485	2.49654243155041e-06	CREB5	monoctes_vexas-ctl
7.82669049317577e-08	-2.52291733767024	0.208	0.362	0.00188302346575316	RGS19	monoctes_vexas-ctl
1.30453802266559e-06	-2.55864520048141	0.738	0.926	0.0313858802873114	FCN1	monoctes_vexas-ctl
1.65455001498811e-11	-2.56004591890398	0.362	0.557	3.98068188105988e-07	ATP6V0D1	monoctes_vexas-ctl
1.46848428158509e-07	-2.59298196812178	0.624	0.763	0.00353302633306557	MDM4	monoctes_vexas-ctl
5.55024811109746e-15	-2.59839460478257	0.315	0.56	1.33533419304894e-10	ZNF385A	monoctes_vexas-ctl
7.60893154592377e-18	-2.61607236974655	0.204	0.472	1.8306328406338e-13	HP1BP3	monoctes_vexas-ctl
3.87779190130554e-09	-2.61655326169113	0.283	0.474	9.32957953535101e-05	LRP1	monoctes_vexas-ctl
2.27125231901133e-16	-2.63400472864334	0.373	0.617	5.46440595430936e-12	FAM91A1	monoctes_vexas-ctl
1.87761317674539e-09	-2.6655822703924	0.1	0.261	4.51734954193174e-05	TNFSF10	monoctes_vexas-ctl
3.30991815050976e-19	-2.69221439264231	0.351	0.612	7.96333207831143e-15	GRK2	monoctes_vexas-ctl
4.70870912621896e-16	-2.73615950112327	0.405	0.63	1.13286832867702e-11	TGOLN2	monoctes_vexas-ctl
3.33145014938271e-11	-2.75274605220685	0.222	0.433	8.01513591439987e-07	KANSL1	monoctes_vexas-ctl
1.97943150181852e-12	-2.75896244129338	0.219	0.429	4.76231425022519e-08	DPYD	monoctes_vexas-ctl
1.51326269334923e-06	-2.7653585217013	0.308	0.476	0.0364075871392892	NDUFS6	monoctes_vexas-ctl
4.70825717627896e-09	-2.76771660696568	0.315	0.489	0.000113275959404095	UHMK1	monoctes_vexas-ctl
2.34214262611527e-26	-2.77490284564239	0.118	0.451	5.63496094417072e-22	HHEX	monoctes_vexas-ctl
6.4088795716252e-08	-2.78008281739044	0.19	0.349	0.00154191233613731	IER5L	monoctes_vexas-ctl
1.01933696275806e-15	-2.7820553708956	0.082	0.309	2.45242279869962e-11	GASK1B	monoctes_vexas-ctl
4.79654850628505e-13	-2.80339296621653	0.366	0.587	1.15400160512712e-08	BACH1	monoctes_vexas-ctl
9.26666559881654e-12	-2.83098829251185	0.29	0.135	2.22946707641927e-07	IFI44L	monoctes_vexas-ctl
6.90466304260076e-25	-2.83402233411483	0.204	0.531	1.66119288141932e-20	SLC7A7	monoctes_vexas-ctl
3.4249762851048e-13	-2.83646486403109	0.376	0.596	8.24015044433363e-09	SH3BP2	monoctes_vexas-ctl
9.63567191932395e-08	-2.84664670816242	0.208	0.369	0.00231824630707015	TNFSF13	monoctes_vexas-ctl
7.36312197207488e-09	-2.84789763595904	0.538	0.748	0.00017714935152615	CD68	monoctes_vexas-ctl
5.3318405430751e-15	-2.85371942788716	0.194	0.436	1.28278751625844e-10	PIK3CG	monoctes_vexas-ctl
3.11016993527899e-19	-2.8620950074822	0.312	0.581	7.48275784728771e-15	DMXL2	monoctes_vexas-ctl
1.30464333918225e-12	-2.8777368704697	0.215	0.419	3.13884140973858e-08	ADAM10	monoctes_vexas-ctl
3.30666601748673e-11	-2.88346710565786	0.735	0.871	7.95550777147132e-07	EIF4A1	monoctes_vexas-ctl
2.34157720975667e-11	-2.88411033185251	0.513	0.7	5.63360060895357e-07	TRIR	monoctes_vexas-ctl
2.97337156248119e-10	-2.91755929733995	0.337	0.54	7.1536346421735e-06	GCA	monoctes_vexas-ctl
6.97641016939865e-08	-2.93077812633477	0.222	0.381	0.00167845452265562	CPPED1	monoctes_vexas-ctl
1.43096439454822e-09	-2.93627523385193	0.308	0.509	3.44275723684355e-05	C4orf3	monoctes_vexas-ctl
6.71127073216756e-10	-2.96834172218588	0.24	0.427	1.61466462545219e-05	MIS18BP1	monoctes_vexas-ctl
1.73076943038414e-11	-2.97273995474458	0.143	0.342	4.16405817256121e-07	AGO1	monoctes_vexas-ctl
3.23405136571035e-13	-2.9797193219588	0.466	0.7	7.78080418076254e-09	TPI1	monoctes_vexas-ctl
9.81579005801707e-16	-2.98275457474366	0.742	0.882	2.36158093005833e-11	PCBP1	monoctes_vexas-ctl
1.14678285366348e-08	-2.98751311912149	0.398	0.552	0.000275904486762896	C6orf62	monoctes_vexas-ctl
1.86693518697487e-09	-2.99195480608424	0.28	0.472	4.49165936634283e-05	SEPTIN9	monoctes_vexas-ctl
6.36111159731017e-20	-2.99244392913869	0.133	0.409	1.53041983919685e-15	ARRDC4	monoctes_vexas-ctl
1.30559636167907e-08	-3.00539590250382	0.308	0.475	0.000314113428656367	BCL6	monoctes_vexas-ctl
2.74067702164099e-11	-3.03415787165525	0.323	0.525	6.59379484636607e-07	DOCK2	monoctes_vexas-ctl
2.44375490802785e-15	-3.04092137939739	0.237	0.489	5.8794299332242e-11	AOAH	monoctes_vexas-ctl
3.77907460532529e-09	-3.08568260937671	0.215	0.396	9.09207559295211e-05	CERT1	monoctes_vexas-ctl
4.19774881826296e-10	-3.08933873200236	0.52	0.702	1.00993638818589e-05	TUBA1A	monoctes_vexas-ctl
2.96001042453683e-23	-3.09985284194608	0.742	0.925	7.12148908039317e-19	DAZAP2	monoctes_vexas-ctl
1.4354525746782e-15	-3.0999917058645	0.19	0.434	3.45355534941827e-11	IQGAP2	monoctes_vexas-ctl
1.1824738817322e-11	-3.1034970486073	0.384	0.582	2.84491391205951e-07	HNRNPL	monoctes_vexas-ctl
9.77877277498566e-10	-3.11729395719293	0.276	0.473	2.3526749419338e-05	ARF5	monoctes_vexas-ctl
1.52642981960535e-14	-3.11959362857875	0.362	0.583	3.67243750298852e-10	PTBP3	monoctes_vexas-ctl
5.4576706047395e-15	-3.12021058817578	0.237	0.474	1.31306097079428e-10	HMGN3	monoctes_vexas-ctl
1.25753794199501e-15	-3.1270111308087	0.233	0.476	3.02551053464578e-11	TRIM38	monoctes_vexas-ctl
2.44420884451353e-14	-3.12853696066697	0.305	0.537	5.88052205901509e-10	ALDH2	monoctes_vexas-ctl
6.48793235183199e-11	-3.13672321931509	0.201	0.403	1.56093164452726e-06	SHTN1	monoctes_vexas-ctl
2.78975121518952e-13	-3.1420475981602	0.434	0.646	6.71186244862447e-09	FGR	monoctes_vexas-ctl
2.47280022666775e-13	-3.1773037327524	0.154	0.366	5.94931006533994e-09	AC090559.1	monoctes_vexas-ctl
3.91675801553157e-09	-3.19870144685434	0.158	0.326	9.42332810956739e-05	BIN2	monoctes_vexas-ctl
1.02775085524611e-16	-3.20469616551523	0.168	0.425	2.47266578263661e-12	RCSD1	monoctes_vexas-ctl
6.21390021345613e-31	-3.20800142387252	0.38	0.735	1.49500225235541e-26	CPVL	monoctes_vexas-ctl
1.56236498549623e-06	-3.21424293373276	0.398	0.529	0.0375889391860537	STAT1	monoctes_vexas-ctl
1.61518052205699e-09	-3.22795251869307	0.262	0.433	3.88596281801691e-05	MARCKSL1	monoctes_vexas-ctl
2.15207549505349e-07	-3.2339040541877	0.154	0.297	0.00517767843354918	NUP50	monoctes_vexas-ctl
1.50664656215738e-12	-3.25475201030025	0.204	0.415	3.62484096389445e-08	TMEM30A	monoctes_vexas-ctl
2.18036601516215e-11	-3.25728175382921	0.724	0.917	5.24574259587861e-07	S100A11	monoctes_vexas-ctl
2.68189560701313e-13	-3.26601949193507	0.405	0.611	6.4523726409129e-09	WDR26	monoctes_vexas-ctl
7.19355985858669e-09	-3.26932601484076	0.509	0.674	0.000173069856637737	RHOG	monoctes_vexas-ctl
3.92144282080301e-08	-3.27390645179608	0.659	0.786	0.000943459928256996	MYL12B	monoctes_vexas-ctl
1.21644912408826e-09	-3.27927893706487	0.358	0.517	2.92665494764395e-05	KMT2C	monoctes_vexas-ctl
1.0045784567679e-42	-3.28315618274403	0.323	0.73	2.4169153091379e-38	CELF1	monoctes_vexas-ctl
7.28214722271499e-11	-3.29465295663621	0.341	0.528	1.752011800313e-06	MBD2	monoctes_vexas-ctl
3.43094461166848e-08	-3.30255750907314	0.867	0.939	0.000825450964121319	RPL27	monoctes_vexas-ctl
7.00106225383562e-14	-3.31942297778384	0.19	0.414	1.68438556765031e-09	ANKRD44	monoctes_vexas-ctl
1.49546838924653e-17	-3.33107523851244	0.441	0.661	3.59794739768822e-13	BNIP3L	monoctes_vexas-ctl
7.05255525003142e-07	-3.35085338562664	0.319	0.467	0.0169677426760506	WASF2	monoctes_vexas-ctl
3.56690052229669e-14	-3.36943882589551	0.487	0.695	8.58160596659361e-10	EIF2S3	monoctes_vexas-ctl
7.44885840969172e-13	-3.37192224220242	0.384	0.605	1.79212084478773e-08	CFP	monoctes_vexas-ctl
2.40557059911672e-11	-3.38077874387246	0.419	0.61	5.78756230441492e-07	KLF13	monoctes_vexas-ctl
4.41616727478723e-12	-3.38615466723333	0.33	0.547	1.06248568464106e-07	CREBRF	monoctes_vexas-ctl
7.30171901822937e-07	-3.42043563635132	0.29	0.45	0.017567205785958	CLEC4A	monoctes_vexas-ctl
1.41668893527359e-07	-3.43245628829879	0.247	0.395	0.00340841190937473	RFLNB	monoctes_vexas-ctl
3.42044149832113e-12	-3.44061124818629	0.427	0.628	8.22924020081081e-08	SQSTM1	monoctes_vexas-ctl
1.41845721023275e-20	-3.46612688285633	0.523	0.761	3.41266620209897e-16	LENG8	monoctes_vexas-ctl
1.57035918594544e-16	-3.51682946216874	0.19	0.44	3.77812716546613e-12	MARCH1	monoctes_vexas-ctl
1.60309081175128e-09	-3.55004068417498	0.394	0.582	3.8568761839924e-05	HCLS1	monoctes_vexas-ctl
2.4246482439439e-10	-3.55965232147718	0.093	0.262	5.83346121010463e-06	FTX	monoctes_vexas-ctl
1.1881028990559e-16	-3.57139044640016	0.301	0.542	2.85845676483859e-12	PLXDC2	monoctes_vexas-ctl
4.16333918041125e-21	-3.57313830010491	0.441	0.734	1.00165777341514e-16	SLC25A5	monoctes_vexas-ctl
3.05533313693755e-08	-3.59838938007669	0.527	0.673	0.000735082599415806	GGNBP2	monoctes_vexas-ctl
1.61623108589001e-13	-3.61090789843521	0.297	0.531	3.88849036954277e-09	PPP1CA	monoctes_vexas-ctl
1.22882249737284e-11	-3.63369824869052	0.384	0.589	2.95642404642933e-07	MYO1G	monoctes_vexas-ctl
4.31958753385817e-15	-3.68420720155987	0.423	0.636	1.03924956477094e-10	PRKCB	monoctes_vexas-ctl
1.23965672851407e-12	-3.71411059321691	0.491	0.677	2.982490123132e-08	EWSR1	monoctes_vexas-ctl
8.65463377985270e-11	-3.71558058914123	0.599	0.805	2.08221834109476e-06	ARPC1B	monoctes_vexas-ctl
8.10203241817277e-15	-3.78060240000633	0.168	0.394	1.94926797948819e-10	DICER1	monoctes_vexas-ctl
1.08213088334062e-10	-3.82407079857422	0.484	0.664	2.6034986922292e-06	ADAM17	monoctes_vexas-ctl
1.15332078289447e-16	-3.83283086566432	0.588	0.783	2.77477447156582e-12	SLC25A3	monoctes_vexas-ctl
9.98797146237585e-29	-3.85714780001343	0.341	0.668	2.40300605413301e-24	CNPY3	monoctes_vexas-ctl
3.97375255517409e-08	-3.87430243730128	0.183	0.349	0.000956045127249335	RASGRP2	monoctes_vexas-ctl
4.89432308290723e-10	-3.88250039061743	0.663	0.821	1.17752519051665e-05	PPIA	monoctes_vexas-ctl
4.03036414986709e-12	-3.94097612028996	0.416	0.6	9.69665310816524e-08	RAP2B	monoctes_vexas-ctl
1.02188905956574e-09	-3.99152458028064	0.194	0.377	2.45856288840921e-05	SPEN	monoctes_vexas-ctl
6.36519830674153e-12	-3.99370286786839	0.573	0.814	1.53140306061895e-07	LGALS3	monoctes_vexas-ctl
1.47865820861972e-08	-4.00914742924477	0.667	0.814	0.000355750378411818	UQCR11	monoctes_vexas-ctl
1.09591360922323e-11	-4.03898609239669	0.448	0.663	2.63665855243017e-07	CANX	monoctes_vexas-ctl
1.09149520778471e-15	-4.04472794698053	0.534	0.728	2.62602832040923e-11	EIF3H	monoctes_vexas-ctl
2.8618243700969e-15	-4.05089377485331	0.495	0.719	6.88526325201612e-11	ATP6AP2	monoctes_vexas-ctl
6.3217245116462e-19	-4.0523710295847	0.333	0.598	1.52094370025696e-14	FBXL5	monoctes_vexas-ctl
3.05088526151628e-30	-4.05723572895507	0.244	0.593	7.34012485068202e-26	MAP3K1	monoctes_vexas-ctl
3.14921731300955e-17	-4.057951781611	0.197	0.459	7.57670193336967e-13	CD4	monoctes_vexas-ctl
1.13864878988489e-17	-4.06664089547155	0.523	0.774	2.73947512358407e-13	CD302	monoctes_vexas-ctl
3.04084156922746e-17	-4.08566508999356	0.29	0.552	7.31596073140435e-13	LUC7L3	monoctes_vexas-ctl
2.70014352214606e-14	-4.08934489916674	0.272	0.499	6.4962752999312e-10	H2AFZ	monoctes_vexas-ctl
5.32974566670326e-14	-4.09421115181331	0.473	0.701	1.28228350995214e-09	CDKN2D	monoctes_vexas-ctl
1.55074787925077e-18	-4.18121460529169	0.319	0.587	3.73094432268944e-14	LRRK2	monoctes_vexas-ctl
1.61258872488535e-21	-4.25386258547097	0.305	0.627	3.87972721320167e-17	TPP1	monoctes_vexas-ctl
2.66790589468879e-15	-4.25606138098968	0.308	0.553	6.41871479203176e-11	SNX10	monoctes_vexas-ctl
5.99957223959086e-17	-4.27813631737183	0.29	0.549	1.44343708512317e-12	EHBP1L1	monoctes_vexas-ctl
7.33309406629349e-07	-4.27952744664788	0.846	0.966	0.0176426910140955	S100A10	monoctes_vexas-ctl
4.06174464234089e-15	-4.28945466749478	0.219	0.454	9.77215143500795e-11	CSK	monoctes_vexas-ctl
2.70672241098002e-22	-4.29145566692347	0.394	0.653	6.51210344857684e-18	ACAP2	monoctes_vexas-ctl
2.24016869442516e-32	-4.29954127215599	0.24	0.613	5.3896218619175e-28	SCPEP1	monoctes_vexas-ctl
2.38731670240495e-08	-4.30134741902578	0.728	0.849	0.000574364525431607	TOMM7	monoctes_vexas-ctl
6.77757387128867e-07	-4.36372305279608	0.885	0.958	0.0163061649769334	SERF2	monoctes_vexas-ctl
1.86101095856249e-10	-4.36935776410975	0.376	0.574	4.47740626520551e-06	PAK2	monoctes_vexas-ctl
7.30203560644932e-07	-4.38303817880923	0.401	0.53	0.0175679674655564	PHIP	monoctes_vexas-ctl
7.43394077282269e-16	-4.43232143259389	0.326	0.553	1.78853181053341e-11	NCKAP1L	monoctes_vexas-ctl
1.73638368279725e-08	-4.45373308475765	0.301	0.467	0.00041775655024419	SH2B3	monoctes_vexas-ctl
9.28891921949532e-10	-4.49383664637226	0.326	0.505	2.23482107501838e-05	PSMA3-AS1	monoctes_vexas-ctl
5.34162654833369e-12	-4.51654270202407	0.312	0.53	1.2851419312636e-07	CASP1	monoctes_vexas-ctl
2.86473879472717e-11	-4.56925953730145	0.444	0.648	6.89227506623409e-07	CD164	monoctes_vexas-ctl
2.01287998399275e-13	-4.57620567554991	0.441	0.626	4.84278795348816e-09	ADAR	monoctes_vexas-ctl
6.18874701674402e-25	-4.60063563801932	0.595	0.828	1.48895064475844e-20	FKBP1A	monoctes_vexas-ctl
3.66987565110991e-14	-4.60082569869989	0.466	0.694	8.82935382900534e-10	HNRNPD	monoctes_vexas-ctl
2.04612943941569e-12	-4.60623646197684	0.172	0.376	4.9227828182902e-08	YPEL2	monoctes_vexas-ctl
2.12199476729051e-18	-4.63373683881726	0.079	0.341	5.10530721062424e-14	ENTPD1	monoctes_vexas-ctl
8.29821044144543e-10	-4.63918749183687	0.513	0.674	1.99646645010736e-05	RTN4	monoctes_vexas-ctl
2.8370201251682e-09	-4.65218560620026	0.441	0.632	6.82558671914217e-05	BRK1	monoctes_vexas-ctl
5.4201516777799e-15	-4.66485593506313	0.645	0.898	1.30403429215707e-10	TSPO	monoctes_vexas-ctl
1.18040439552006e-16	-4.6816339538215	0.473	0.713	2.83993493518171e-12	METTL9	monoctes_vexas-ctl
2.68967183631102e-25	-4.69054311427613	0.262	0.584	6.47108147098068e-21	PGAM1	monoctes_vexas-ctl
2.34636876109884e-17	-4.69630588352525	0.287	0.53	5.64512860232771e-13	VPS13C	monoctes_vexas-ctl
1.8420263440862e-09	-4.81809010350722	0.147	0.316	4.43173118123699e-05	PIK3AP1	monoctes_vexas-ctl
1.72869867021967e-13	-4.87049100771157	0.552	0.733	4.1590761306815e-09	SF3B1	monoctes_vexas-ctl
1.36590523637251e-32	-4.93462662586389	0.219	0.593	3.28623140818862e-28	ADA2	monoctes_vexas-ctl
1.07528425465934e-17	-5.04265432868339	0.649	0.829	2.58702638828492e-13	EIF4G2	monoctes_vexas-ctl
1.21414790607705e-15	-5.05738882280023	0.763	0.601	2.92111844723078e-11	LITAF	monoctes_vexas-ctl
4.95651634964977e-25	-5.08971080981022	0.763	0.906	1.19248826856224e-20	PCBP2	monoctes_vexas-ctl
9.50816471295199e-08	-5.11893416840961	0.323	0.486	0.00228756934828912	TLN1	monoctes_vexas-ctl
7.21482129223907e-09	-5.13674434780868	0.265	0.434	0.00017358138546998	MYCBP2	monoctes_vexas-ctl
9.87238240205225e-14	-5.1510356927094	0.315	0.527	2.37519648210975e-09	ATP5F1A	monoctes_vexas-ctl
1.64966478411272e-20	-5.20131496526436	0.154	0.429	3.96892850409679e-16	MEGF9	monoctes_vexas-ctl
2.30355352556448e-22	-5.21600270130898	0.312	0.608	5.54211942715559e-18	CRTAP	monoctes_vexas-ctl
9.44329583472995e-09	-5.22494468856293	0.516	0.69	0.000227196254487768	PRR13	monoctes_vexas-ctl
4.08839912363198e-17	-5.23356692885295	0.52	0.702	9.83627945154619e-13	SREK1	monoctes_vexas-ctl
2.38705742865344e-13	-5.24514817625272	0.498	0.686	5.74302146759731e-09	MTPN	monoctes_vexas-ctl
1.31606046778097e-10	-5.2560108885489	0.448	0.648	3.16630987943424e-06	PGLS	monoctes_vexas-ctl
2.59137543304248e-09	-5.28054630644337	0.509	0.685	6.2345901543569e-05	SCAF11	monoctes_vexas-ctl
3.13292808848142e-13	-5.29605245945812	0.459	0.665	7.53751168807744e-09	PLEK	monoctes_vexas-ctl
9.27415368833704e-15	-5.40087949821563	0.667	0.819	2.23126863587701e-10	MBNL1	monoctes_vexas-ctl
3.42648123698548e-25	-5.46895968822593	0.412	0.72	8.24377120806336e-21	PPT1	monoctes_vexas-ctl
7.81320969174988e-17	-5.47636671020483	0.215	0.466	1.87978011973810e-12	NAIP	monoctes_vexas-ctl
4.43851112276107e-12	-5.48498432193671	0.197	0.409	1.06786139102509e-07	TNRC6B	monoctes_vexas-ctl
1.11940913328098e-08	-5.49135384970571	0.53	0.694	0.000269318643376071	SCO2	monoctes_vexas-ctl
1.88193754704458e-13	-5.52203038344103	0.459	0.689	4.52775354443455e-09	AP2S1	monoctes_vexas-ctl
5.91820092136978e-15	-5.54587386609315	0.398	0.668	1.42385995967236e-10	FCGRT	monoctes_vexas-ctl
2.58661351800548e-17	-5.55069174724283	0.229	0.498	6.22313346296938e-13	EID1	monoctes_vexas-ctl
2.21574532954858e-07	-5.56404574162094	0.38	0.556	0.00533086168836093	SELL	monoctes_vexas-ctl
1.62242563280838e-11	-5.58028319148882	0.1	0.285	3.90339382997368e-07	PTCH2	monoctes_vexas-ctl
6.87265859049411e-27	-5.61992863396878	0.254	0.599	1.65349293028698e-22	CLEC12A	monoctes_vexas-ctl
1.60230942649271e-21	-5.63100171621902	0.513	0.759	3.85499624919882e-17	ARRB2	monoctes_vexas-ctl
1.99577114589667e-08	-5.63371236942014	0.534	0.676	0.00048016257999128	ATP2B1	monoctes_vexas-ctl
9.4819551260428e-19	-5.64494995896241	0.337	0.592	2.28126358377464e-14	RTN3	monoctes_vexas-ctl
7.84300558798716e-07	-5.69212598510976	0.699	0.825	0.0188694871441383	ATP5ME	monoctes_vexas-ctl
1.0981072822851e-16	-5.69890335015176	0.355	0.613	2.64193631044973e-12	RSRP1	monoctes_vexas-ctl
1.57597131169634e-14	-5.69988805523312	0.237	0.476	3.79162937881021e-10	ITGA4	monoctes_vexas-ctl
2.75281205002445e-12	-5.71265508885663	0.756	0.868	6.62299051115382e-08	HNRNPA2B1	monoctes_vexas-ctl
1.95957465047111e-10	-5.74201637624382	0.484	0.687	4.71454065156845e-06	VSIR	monoctes_vexas-ctl
3.97317932913104e-24	-5.8166271973611	0.516	0.765	9.55907214795636e-20	TMBIM6	monoctes_vexas-ctl
1.10933364598799e-20	-5.86026474098736	0.47	0.717	2.66894581888249e-16	MED13L	monoctes_vexas-ctl
1.99304867982226e-08	-5.86733573929193	0.642	0.839	0.000479507581878438	RAC1	monoctes_vexas-ctl
6.77021606666138e-12	-5.8734796682203	0.796	0.929	1.62884628347806e-07	RHOA	monoctes_vexas-ctl
7.30698880644143e-13	-5.95164745692551	0.502	0.716	1.75798843694174e-08	GPSM3	monoctes_vexas-ctl
6.71376294069015e-11	-5.951763322289	0.491	0.711	1.61526422590064e-06	ARPC5	monoctes_vexas-ctl
8.7645309585895e-26	-6.01199818996894	0.172	0.497	2.10865850332705e-21	PECAM1	monoctes_vexas-ctl
4.32897132660904e-15	-6.06874402783052	0.136	0.366	1.04150721146887e-10	AC004687.1	monoctes_vexas-ctl
1.36201006404515e-25	-6.09335154841365	0.541	0.782	3.27686001308623e-21	MTRNR2L12	monoctes_vexas-ctl
5.12819178703047e-19	-6.14651394596681	0.599	0.845	1.23379166204166e-14	CLEC7A	monoctes_vexas-ctl
2.56386209290151e-12	-6.17457747123941	0.796	0.949	6.16839580931174e-08	CFL1	monoctes_vexas-ctl
1.31171497735208e-20	-6.18411657135478	0.559	0.833	3.15585506401137e-16	APLP2	monoctes_vexas-ctl
2.71944211376131e-28	-6.19448638344716	0.509	0.797	6.54270578149835e-24	RNF130	monoctes_vexas-ctl
1.28260676628793e-10	-6.22749644107203	0.38	0.585	3.08582361901214e-06	BLOC1S1	monoctes_vexas-ctl
2.0078517566358e-08	-6.25661368647455	0.262	0.428	0.000483069054129007	PDIA6	monoctes_vexas-ctl
8.75166484097749e-13	-6.26124338659816	0.548	0.769	2.10556304409078e-08	ANXA5	monoctes_vexas-ctl
2.65691701834057e-18	-6.27715502060781	0.624	0.805	6.39227665442557e-14	TGFB1	monoctes_vexas-ctl
7.88359733958649e-11	-6.28920132287833	0.466	0.651	1.89671468393111e-06	FLNA	monoctes_vexas-ctl
3.79157107100876e-11	-6.29029672418952	0.215	0.4	9.12214083973997e-07	RIPOR2	monoctes_vexas-ctl
1.93288878548688e-08	-6.31096789428443	0.237	0.398	0.000465033712900289	TTC3	monoctes_vexas-ctl
1.37338819488905e-18	-6.40947681257735	0.176	0.448	3.30423465808356e-14	AC253572.2	monoctes_vexas-ctl
1.13628031261345e-09	-6.46874729877489	0.412	0.56	2.7337768041167e-05	AC103591.3	monoctes_vexas-ctl
1.93766747295579e-16	-6.55460728420874	0.333	0.583	4.66183417318433e-12	NRGN	monoctes_vexas-ctl
1.8645928717319e-16	-6.55658843613998	0.416	0.662	4.48602399009979e-12	CAPNS1	monoctes_vexas-ctl
3.09565336518656e-21	-6.55983984683374	0.326	0.628	7.44783243130234e-17	CD36	monoctes_vexas-ctl
2.43846613495144e-10	-6.59692407235034	0.606	0.751	5.86670567407968e-06	YWHAB	monoctes_vexas-ctl
3.62812579651124e-18	-6.60150328078441	0.652	0.865	8.7289078538264e-14	GNAI2	monoctes_vexas-ctl
1.59133908699541e-15	-6.60454954387611	0.262	0.508	3.82860270940225e-11	PTPN6	monoctes_vexas-ctl
2.34855009430748e-16	-6.69146723483469	0.452	0.69	5.65037667189436e-12	C4orf48	monoctes_vexas-ctl
7.04722437835161e-11	-6.71077709455873	0.814	0.944	1.69549171318761e-06	CD44	monoctes_vexas-ctl
1.6929024107812e-20	-6.80001818422809	0.219	0.522	4.07295391009848e-16	LGALS2	monoctes_vexas-ctl
1.37184004422947e-17	-6.83966408302946	0.473	0.698	3.30050996241169e-13	EIF3L	monoctes_vexas-ctl
3.68531010125403e-29	-6.87564260286133	0.233	0.579	8.86648757260707e-25	LYST	monoctes_vexas-ctl
1.02214168563793e-19	-7.01179326749738	0.301	0.105	2.4591706814763e-15	ETS1	monoctes_vexas-ctl
1.51403777320928e-08	-7.12383086139295	0.373	0.543	0.000364262347856421	FAM120A	monoctes_vexas-ctl
3.71693574068668e-10	-7.17815438324973	0.806	0.901	8.94257569851808e-06	BTF3	monoctes_vexas-ctl
9.15109032431221e-33	-7.26222245706786	0.935	0.988	2.20166082112627e-28	PABPC1	monoctes_vexas-ctl
7.20907371491371e-07	-7.27741323452327	0.419	0.571	0.0173443104507109	NCL	monoctes_vexas-ctl
2.04685069461853e-32	-7.2812414886197	0.1	0.486	4.92451808618272e-28	AC007952.4	monoctes_vexas-ctl
5.63220475647762e-08	-7.40427530025543	0.452	0.633	0.00135505214236095	C1orf162	monoctes_vexas-ctl
3.1361376001006e-25	-7.42144486038859	0.452	0.754	7.54523345208204e-21	SEC11A	monoctes_vexas-ctl
2.56638662230746e-22	-7.42492798924965	0.785	0.9	6.17446957460951e-18	CCNI	monoctes_vexas-ctl
1.7352483518149e-11	-7.53876918756455	0.577	0.755	4.17483400963147e-07	HSP90B1	monoctes_vexas-ctl
2.32963579639491e-12	-7.5454013173003	0.348	0.551	5.60487076254652e-08	RAC2	monoctes_vexas-ctl
1.12184630018431e-18	-7.5838175298566	0.208	0.482	2.69905001361343e-14	HLA-DMB	monoctes_vexas-ctl
1.81713708247524e-23	-7.59300852641441	0.237	0.546	4.37185010672718e-19	EVI2A	monoctes_vexas-ctl
1.34545356728419e-25	-7.63462026404862	0.341	0.639	3.23702673752903e-21	ARL6IP5	monoctes_vexas-ctl
2.26162633104141e-11	-7.72155964154897	0.713	0.876	5.44124678985253e-07	ATP5MPL	monoctes_vexas-ctl
5.01278441497656e-21	-7.80529681567373	0.699	0.872	1.20602580239921e-16	CAST	monoctes_vexas-ctl
7.13052918457475e-14	-7.84015903058864	0.161	0.382	1.71553401651684e-09	MEF2C	monoctes_vexas-ctl
1.19405696141545e-07	-7.8452451019407	0.674	0.808	0.00287278164346944	FXYD5	monoctes_vexas-ctl
2.11773180245696e-20	-7.8534153310982	0.491	0.748	5.09505094353121e-16	GRB2	monoctes_vexas-ctl
1.94313311971393e-13	-7.86180080522125	0.57	0.78	4.67498397271974e-09	IER5	monoctes_vexas-ctl
1.77257825935732e-35	-7.9318376617671	0.47	0.784	4.26464603418777e-31	EIF4B	monoctes_vexas-ctl
1.68818497396419e-32	-7.97018136338828	0.115	0.497	4.06160422886045e-28	LRRC25	monoctes_vexas-ctl
1.2700359609697e-11	-8.14490490541716	0.71	0.901	3.05557951849701e-07	GSTP1	monoctes_vexas-ctl
1.69261953480942e-26	-8.1551916665835	0.204	0.537	4.07227333879798e-22	MPEG1	monoctes_vexas-ctl
1.04802091525755e-27	-8.16543169030575	0.244	0.612	2.52143352001813e-23	HLA-DQB1	monoctes_vexas-ctl
2.19534285953637e-07	-8.17314354620254	0.581	0.7	0.00528177538575855	IFNGR2	monoctes_vexas-ctl
4.17996287124945e-07	-8.23588084822319	0.405	0.279	0.0100565726719391	TREM1	monoctes_vexas-ctl
2.25518784162376e-18	-8.27945345005714	0.394	0.667	5.42575642816261e-14	GLIPR1	monoctes_vexas-ctl
1.83832026321623e-22	-8.28861502383123	0.781	0.94	4.42281472127193e-18	ARPC3	monoctes_vexas-ctl
7.74727577123476e-19	-8.33038729547799	0.541	0.774	1.86391707780137e-14	CAP1	monoctes_vexas-ctl
3.19799057778269e-20	-8.47580129067972	0.269	0.561	7.69404553108736e-16	CCDC88A	monoctes_vexas-ctl
1.69562945161127e-26	-8.55250191961346	0.484	0.769	4.07951489763156e-22	VASP	monoctes_vexas-ctl
8.13189419593351e-12	-8.58146281858688	0.272	0.483	1.95645242459964e-07	DPYSL2	monoctes_vexas-ctl
1.32750889532211e-16	-8.63406933332349	0.685	0.904	3.19385365125547e-12	ASAH1	monoctes_vexas-ctl
8.2272629957268e-11	-8.64376110514606	0.244	0.44	1.97939720414191e-06	JAML	monoctes_vexas-ctl
4.64703503188923e-17	-8.87727188237759	0.491	0.69	1.11803015832223e-12	FYB1	monoctes_vexas-ctl
1.78032609499149e-28	-8.89875530871426	0.642	0.855	4.28328655194003e-24	CSF3R	monoctes_vexas-ctl
6.40396586487193e-26	-8.95841805776971	0.194	0.517	1.54073014742954e-21	TENT5A	monoctes_vexas-ctl
8.64865727425322e-17	-8.96800018310591	0.738	0.873	2.08078045361258e-12	EEF1G	monoctes_vexas-ctl
9.14983395695823e-20	-9.00043427142038	0.33	0.615	2.20135855170458e-15	PLBD1	monoctes_vexas-ctl
3.55944165551749e-16	-9.0551683386604	0.649	0.855	8.56366067900954e-12	BRI3	monoctes_vexas-ctl
2.20208310779898e-12	-9.14716431740533	0.287	0.488	5.29799174905356e-08	CD14	monoctes_vexas-ctl
5.86419568340371e-17	-9.1631565934453	0.602	0.77	1.4108668394701e-12	ACTR2	monoctes_vexas-ctl
1.91022403355151e-10	-9.171382636754	0.229	0.42	4.59580800232158e-06	UCP2	monoctes_vexas-ctl
4.59149321366819e-14	-9.21715233345229	0.763	0.865	1.10466735227643e-09	RPL4	monoctes_vexas-ctl
2.38337992019664e-15	-9.26704021758328	0.491	0.715	5.7341737500011e-11	USP3	monoctes_vexas-ctl
1.38401412543587e-13	-9.27496035904035	0.659	0.806	3.32979958438615e-09	SF1	monoctes_vexas-ctl
6.65982023119506e-17	-9.77606189876656	0.337	0.607	1.60228614942322e-12	WSB1	monoctes_vexas-ctl
2.58816072443611e-39	-10.0278717382386	0.237	0.644	6.22685588692085e-35	OGFRL1	monoctes_vexas-ctl
5.10884138517549e-15	-10.0400132051365	0.566	0.765	1.22913614885937e-10	SET	monoctes_vexas-ctl
1.24009761061816e-14	-10.0635460941246	0.599	0.809	2.98355084138623e-10	NPC2	monoctes_vexas-ctl
4.82380538229717e-11	-10.0654490629301	0.796	0.94	1.16055933692688e-06	EMP3	monoctes_vexas-ctl
2.38165174190582e-09	-10.0772898045869	0.244	0.408	5.73001592585121e-05	UTRN	monoctes_vexas-ctl
4.96328082138708e-12	-10.1230013074812	0.523	0.749	1.19411573281752e-07	LYN	monoctes_vexas-ctl
2.89914536453169e-30	-10.2146003425338	0.108	0.471	6.97505383252678e-26	POU2F2	monoctes_vexas-ctl
2.15615446171249e-19	-10.2392655832755	0.738	0.884	5.18749201943409e-15	EEF2	monoctes_vexas-ctl
2.60452923466012e-20	-10.2475841992221	0.577	0.793	6.26623688566878e-16	CYBB	monoctes_vexas-ctl
1.75956578056372e-14	-10.658338148093	0.76	0.898	4.23333931145824e-10	HNRNPH1	monoctes_vexas-ctl
4.2672315341255e-29	-10.6795559009856	0.247	0.598	1.02665323479525e-24	CDC42EP3	monoctes_vexas-ctl
1.6257656164541e-29	-10.8600742039162	0.477	0.747	3.91142949662693e-25	ZBTB7A	monoctes_vexas-ctl
6.71048580580879e-10	-10.9127856251134	0.634	0.784	1.61447578001954e-05	PNISR	monoctes_vexas-ctl
3.48907681594932e-19	-11.137986308337	0.541	0.772	8.39436991149246e-15	CORO1A	monoctes_vexas-ctl
1.13985910723407e-23	-11.4084559694734	0.534	0.775	2.74238702609444e-19	CD48	monoctes_vexas-ctl
1.68602817676429e-24	-11.4385502352735	0.613	0.86	4.05641519047721e-20	CSTA	monoctes_vexas-ctl
1.44161231808167e-06	-11.5025592964599	0.656	0.843	0.0346837507607269	CTSD	monoctes_vexas-ctl
2.70652928380949e-18	-11.6885792249746	0.616	0.799	6.51163880391725e-14	NAP1L1	monoctes_vexas-ctl
8.56707270080377e-37	-12.0384527587515	0.548	0.823	2.06115202108638e-32	FMNL1	monoctes_vexas-ctl
2.25825696663163e-22	-12.3606168148755	0.663	0.839	5.43314043601903e-18	TAGLN2	monoctes_vexas-ctl
3.22309258420156e-18	-12.3997453146993	0.082	0.343	7.75443844833052e-14	RGS18	monoctes_vexas-ctl
1.6042070343439e-32	-12.5341681523032	0.423	0.744	3.85956170392799e-28	CALM2	monoctes_vexas-ctl
1.41374611639282e-13	-12.6311682163443	0.796	0.908	3.40133178142948e-09	UQCRB	monoctes_vexas-ctl
3.1351475315597e-08	-12.722712639468	0.427	0.578	0.000754285144617949	NKTR	monoctes_vexas-ctl
2.02627871066442e-12	-12.8724782359772	0.642	0.835	4.87502394998753e-08	H2AFY	monoctes_vexas-ctl
4.61461986804181e-10	-12.9747798553186	0.925	0.973	1.11023139405218e-05	NACA	monoctes_vexas-ctl
5.1303482396331e-12	-13.3434756126036	0.38	0.559	1.23431048297333e-07	TNFRSF1B	monoctes_vexas-ctl
1.35487420589602e-20	-13.3659530459303	0.423	0.672	3.25969185196524e-16	DDX17	monoctes_vexas-ctl
2.26810640721453e-08	-13.3700619578234	0.136	0.293	0.000545683720511744	CXXC5	monoctes_vexas-ctl
3.25879515725841e-39	-13.4989104446073	0.326	0.726	7.84033526884802e-35	LTA4H	monoctes_vexas-ctl
6.84843694217609e-22	-13.588409465246	0.491	0.714	1.64766544391814e-17	SAMHD1	monoctes_vexas-ctl
1.88040808413202e-29	-13.973663231021	0.09	0.444	4.52407380961322e-25	AC245014.3	monoctes_vexas-ctl
2.76459304917985e-10	-14.3530778780798	0.799	0.91	6.65133441702181e-06	LINC01578	monoctes_vexas-ctl
1.95702867513101e-12	-14.8456753631395	0.541	0.729	4.70841528949769e-08	VMP1	monoctes_vexas-ctl
6.00280876484886e-17	-14.9492778248861	0.638	0.812	1.44421576073499e-12	DDX3X	monoctes_vexas-ctl
1.23584607057379e-21	-14.9684783044626	0.767	0.876	2.97332206119348e-17	HNRNPU	monoctes_vexas-ctl
2.53556581609333e-28	-15.2237648633716	0.552	0.819	6.10031779693894e-24	MSN	monoctes_vexas-ctl
3.59772611187665e-27	-15.5751316402544	0.523	0.793	8.65576925256403e-23	GRN	monoctes_vexas-ctl
4.60923700406343e-11	-15.8306682586116	0.918	0.991	1.10893633080762e-06	S100A6	monoctes_vexas-ctl
3.73232103555026e-28	-15.8327326092633	0.387	0.69	8.97959117943038e-24	NCF1	monoctes_vexas-ctl
7.93378548924158e-20	-15.8396989438949	0.803	0.952	1.90878945085663e-15	CYBA	monoctes_vexas-ctl
4.99143808341816e-11	-15.8403573737614	0.871	0.954	1.20089008848957e-06	JUNB	monoctes_vexas-ctl
2.16801976905604e-07	-15.8416435806445	0.828	0.889	0.00521603876237192	RPL27A	monoctes_vexas-ctl
5.44739157901288e-45	-16.4499708667842	0.502	0.843	1.31058793999471e-40	AC020916.1	monoctes_vexas-ctl
1.2473746767588e-07	-16.801058584872	0.695	0.85	0.003001058734814	TYMP	monoctes_vexas-ctl
4.59940389723137e-40	-17.2705213416962	0.577	0.895	1.1065705836349e-35	SERPINA1	monoctes_vexas-ctl
1.26786091028687e-20	-17.2775406950769	0.728	0.938	3.05034656405918e-16	PSAP	monoctes_vexas-ctl
2.07592372097168e-19	-17.3514420465429	0.91	0.951	4.99446488028576e-15	KLF6	monoctes_vexas-ctl
2.6586373109009e-25	-17.4368819937786	0.62	0.874	6.39641550629646e-21	TKT	monoctes_vexas-ctl
1.75443501933597e-18	-17.6231629053623	0.789	0.926	4.22099521302042e-14	TPM3	monoctes_vexas-ctl
2.87228018123276e-15	-17.7659964114363	0.638	0.799	6.91041888802791e-11	SNHG5	monoctes_vexas-ctl
5.63784037918061e-26	-18.1772299092521	0.52	0.779	1.35640801682706e-21	STXBP2	monoctes_vexas-ctl
3.58244739421741e-14	-18.6240535011899	0.251	0.458	8.61901018574767e-10	RHOB	monoctes_vexas-ctl
1.86579431159911e-38	-18.6903403244889	0.323	0.714	4.48891453427629e-34	TNFAIP2	monoctes_vexas-ctl
3.62283800223763e-18	-18.7797278360412	0.763	0.956	8.71618594958352e-14	OAZ1	monoctes_vexas-ctl
2.31127831711003e-13	-19.5548276848826	0.853	0.944	5.56070450313502e-09	RPS17	monoctes_vexas-ctl
1.13534465909176e-15	-21.2402470461218	0.645	0.837	2.73152571530885e-11	ARHGDIB	monoctes_vexas-ctl
8.79613458707986e-10	-21.6019329847251	0.953	0.994	2.11626202030554e-05	RPS3A	monoctes_vexas-ctl
6.97921090539441e-27	-21.690341837442	0.441	0.7	1.67912835172884e-22	MNDA	monoctes_vexas-ctl
2.70986873695801e-20	-22.6302091587811	0.832	0.934	6.51967319424728e-16	PTP4A2	monoctes_vexas-ctl
2.64420439329161e-14	-22.9987277504678	0.577	0.758	6.36169134982028e-10	AHR	monoctes_vexas-ctl
2.072002160488e-16	-23.0441651029729	0.76	0.904	4.98502999791809e-12	LCP1	monoctes_vexas-ctl
6.1411319083474e-18	-23.7235721853196	0.1	0.359	1.4774949258293e-13	MS4A7	monoctes_vexas-ctl
4.47139927964648e-25	-23.9902270412707	0.796	0.934	1.07577395269015e-20	ARPC2	monoctes_vexas-ctl
9.65890969106661e-19	-24.1225915042088	0.591	0.817	2.32383708257372e-14	MYADM	monoctes_vexas-ctl
1.83527260565189e-54	-24.1789053179083	0.627	0.908	4.41548236193788e-50	EVI2B	monoctes_vexas-ctl
1.10571724050673e-36	-24.4460659308371	0.631	0.879	2.66024510893515e-32	KLF10	monoctes_vexas-ctl
8.30570907207474e-08	-24.4832653249066	0.839	0.956	0.00199827054565046	PFN1	monoctes_vexas-ctl
3.1480809289206e-17	-24.486841414369	0.824	0.95	7.57396790689006e-13	ACTG1	monoctes_vexas-ctl
4.55279270854246e-27	-24.8493303175222	0.412	0.724	1.09535639774823e-22	CFD	monoctes_vexas-ctl
5.43189290407415e-22	-25.9282251790856	0.928	0.98	1.3068591137912e-17	RPL7	monoctes_vexas-ctl
2.83053839278927e-10	-26.1126735607166	0.968	0.992	6.80999231921169e-06	RPS13	monoctes_vexas-ctl
5.37311902761815e-07	-26.3722303003339	0.975	0.994	0.0129271870685465	PTMA	monoctes_vexas-ctl
1.26011204757079e-08	-27.1775693113862	0.907	0.959	0.000303170357525056	RPS11	monoctes_vexas-ctl
3.83282853232107e-20	-27.3465584257665	0.91	0.994	9.22140216591127e-16	VIM	monoctes_vexas-ctl
1.40490059699575e-27	-27.6448577442846	0.796	0.92	3.38005034631207e-23	PTPRC	monoctes_vexas-ctl
1.13555801573468e-19	-28.5790547942099	0.545	0.745	2.73203903005606e-15	MARCKS	monoctes_vexas-ctl
8.70033117976916e-21	-29.760813831417	0.652	0.864	2.09321267854066e-16	ZEB2	monoctes_vexas-ctl
3.08871933945223e-22	-31.7003158381214	0.717	0.972	7.43114985878811e-18	CST3	monoctes_vexas-ctl
1.53356491061704e-20	-31.7102769687832	0.713	0.882	3.68960381845353e-16	CD52	monoctes_vexas-ctl
7.83200580103323e-23	-31.7704262290929	0.659	0.93	1.88430227567059e-18	IFI30	monoctes_vexas-ctl
4.4654848963921e-22	-32.9373197369863	0.896	0.963	1.07435101122298e-17	HLA-A	monoctes_vexas-ctl
2.30313443892694e-41	-33.1449879622663	0.749	0.963	5.54111114661431e-37	TXNIP	monoctes_vexas-ctl
2.10168454341198e-23	-33.1528601938465	0.642	0.841	5.05644284299488e-19	SPI1	monoctes_vexas-ctl
1.00167605905198e-14	-34.4566072929054	0.201	0.447	2.40993243047315e-10	HMOX1	monoctes_vexas-ctl
5.33348752425186e-18	-35.9531226370046	0.369	0.629	1.28318376345975e-13	DUSP6	monoctes_vexas-ctl
3.70791461018782e-08	-36.0279166607659	0.961	0.98	0.000892087176065087	RPL17	monoctes_vexas-ctl
5.82818764651043e-19	-36.1939970022336	0.961	0.993	1.40220366587394e-14	HLA-B	monoctes_vexas-ctl
5.44954412094904e-43	-37.9130839541457	0.595	0.878	1.31110582005913e-38	AHNAK	monoctes_vexas-ctl
2.35285367907478e-34	-38.903780499243	0.803	0.967	5.66073066648601e-30	GABARAP	monoctes_vexas-ctl
5.12169423337213e-35	-38.9054020171633	0.846	0.968	1.232228415607e-30	DUSP1	monoctes_vexas-ctl
2.76595315503383e-11	-40.1361800963761	0.76	0.83	6.65460669569588e-07	CTNNB1	monoctes_vexas-ctl
6.68250675819635e-46	-40.3548543444378	0.172	0.622	1.60774430095446e-41	FGL2	monoctes_vexas-ctl
1.35885892687729e-23	-41.6926857378538	0.448	0.758	3.26927869217407e-19	MS4A6A	monoctes_vexas-ctl
3.20569989932504e-15	-42.9801640520933	0.907	0.99	7.7125933877861e-11	H3F3A	monoctes_vexas-ctl
1.38849541282722e-41	-47.2081297840661	0.645	0.894	3.34058111372101e-37	IER2	monoctes_vexas-ctl
1.78861441365991e-16	-50.4553509507285	0.462	0.743	4.30322741782439e-12	HLA-DPA1	monoctes_vexas-ctl
3.53775244038593e-09	-51.8883250529146	0.434	0.653	8.5114785963245e-05	HLA-DPB1	monoctes_vexas-ctl
2.28005718060733e-18	-51.8967298331702	0.968	0.988	5.48558957082317e-14	RPL9	monoctes_vexas-ctl
3.10425117803695e-07	-53.336918484917	0.946	0.985	0.0074685179092391	UBA52	monoctes_vexas-ctl
1.098113864164e-34	-60.5402911277658	0.627	0.886	2.64195214579216e-30	ZFP36L1	monoctes_vexas-ctl
5.03228489786667e-40	-60.5805650099225	0.613	0.89	1.21071742357774e-35	VCAN	monoctes_vexas-ctl
5.10376525684486e-45	-63.4395974274144	0.832	0.991	1.2279148831443e-40	CTSS	monoctes_vexas-ctl
5.12466076135607e-49	-64.8823094196112	0.817	0.987	1.23294213257466e-44	COTL1	monoctes_vexas-ctl
4.8496833185583e-18	-65.8206898845774	0.86	0.992	1.16678530961194e-13	S100A4	monoctes_vexas-ctl
3.37335533340607e-09	-66.3249964005071	0.982	0.998	8.11595559664167e-05	ACTB	monoctes_vexas-ctl
6.65118861653701e-16	-67.737666202714	0.09	0.331	1.60020946925264e-11	PPBP	monoctes_vexas-ctl
4.34086424814807e-30	-73.7211331578043	0.659	0.926	1.04436852946194e-25	LST1	monoctes_vexas-ctl
1.97834127055224e-17	-74.9811919372702	0.989	0.994	4.75969126282164e-13	MT-ND2	monoctes_vexas-ctl
2.05050279232953e-20	-77.8666217793574	0.602	0.782	4.93330466806562e-16	CRIP1	monoctes_vexas-ctl
1.59833418432916e-26	-82.1946418502857	0.703	0.949	3.84543221407753e-22	HLA-DRA	monoctes_vexas-ctl
1.92742066171754e-30	-86.5122067705299	0.978	0.986	4.63718137002622e-26	MT-ND1	monoctes_vexas-ctl
3.08539614874462e-11	-122.588053381721	0.1	0.294	7.42315459426469e-07	SOX4	monoctes_vexas-ctl
7.17188490469416e-14	-145.673223649393	0.742	0.936	1.72548378922037e-09	CD74	monoctes_vexas-ctl
1.12032348864344e-32	-170.197724538462	0.975	0.997	2.69538628132725e-28	TPT1	monoctes_vexas-ctl
6.3875286823201e-42	-186.068675926964	0.477	0.842	1.53677552567939e-37	HLA-DRB1	monoctes_vexas-ctl
2.81056715547728e-32	-204.823711461939	1	0.997	6.76194351936278e-28	EEF1A1	monoctes_vexas-ctl
3.93625512953223e-08	-230.792231224203	0.828	0.969	0.000947023621614158	S100A9	monoctes_vexas-ctl
2.10134641580194e-37	-238.00570582497	0.982	0.991	5.05562934177788e-33	NEAT1	monoctes_vexas-ctl
3.40910119315091e-37	-265.407223843221	0.968	0.998	8.20195656060178e-33	TMSB4X	monoctes_vexas-ctl
2.84784359318926e-10	-379.206701860928	0.996	0.997	6.85162690085405e-06	MT-CO1	monoctes_vexas-ctl
3.36103385947879e-09	-Inf	0.957	0.998	8.08631136252001e-05	FTL	monoctes_vexas-ctl
