# Supplementary material for: VEXAS syndrome is characterized by inflammasome activation and monocyte dysregulation
Source: Nat Commun. 2024 Jan 30;15:910. doi: 10.1038/s41467-024-44811-4 (PMC10828464; doi:10.1038/s41467-024-44811-4)
Supplement: Supplementary file 6 — Source Data [file 41467_2024_44811_MOESM6_ESM.zip › Source_DATA_KOSMIDER/Raw_DATA_KOSMIDER_Fig6/monoctes_vexas-ctl_UP.csv]

p_val	avg_log2FC	pct.1	pct.2	p_val_adj	GeneName	cluster
0	Inf	0.975	0.026	0	HBB	monoctes_vexas-ctl
0	Inf	0.925	0.036	0	HBA2	monoctes_vexas-ctl
0	Inf	0.774	0.013	0	HBA1	monoctes_vexas-ctl
1.27664368802054e-73	647.795801936916	0.771	0.394	3.07147704900861e-69	MT2A	monoctes_vexas-ctl
3.82352612101325e-187	298.935941128483	0.563	0.032	9.19902149454578e-183	AREG	monoctes_vexas-ctl
1.28380764830113e-15	229.42748698173	0.584	0.822	3.08871282104768e-11	S100A12	monoctes_vexas-ctl
2.1349934870584e-179	98.1121487028096	0.699	0.083	5.1365808305138e-175	THBS1	monoctes_vexas-ctl
3.18237281998153e-75	69.0318539345818	0.961	0.859	7.65647076759357e-71	RPS26	monoctes_vexas-ctl
1.59936473791457e-14	62.0748617672289	1	1	3.84791162294867e-10	B2M	monoctes_vexas-ctl
9.19479811181336e-77	60.3803116138686	0.659	0.21	2.21217647772118e-72	EREG	monoctes_vexas-ctl
8.799210507908e-13	53.1401611005364	0.43	0.258	2.11700205609759e-08	ATF3	monoctes_vexas-ctl
5.76093330862516e-50	41.403441153976	0.875	0.522	1.38602294472213e-45	TNFAIP3	monoctes_vexas-ctl
3.27935587351016e-36	37.5133373920535	0.839	0.955	7.8898022960781e-32	FOS	monoctes_vexas-ctl
1.54844864601363e-38	35.6445475424078	0.538	0.216	3.72541259744419e-34	ANKRD28	monoctes_vexas-ctl
1.30950946287494e-07	34.6631753782003	0.971	0.991	0.00315054881673081	RPL26	monoctes_vexas-ctl
3.58708884308041e-39	32.5816201120154	0.806	0.516	8.63017704756717e-35	PELI1	monoctes_vexas-ctl
9.05469426994542e-13	29.9013973365247	0.674	0.491	2.17846889440617e-08	GABARAPL1	monoctes_vexas-ctl
2.87253347806894e-48	29.2993884223319	0.484	0.155	6.91102829488607e-44	ID1	monoctes_vexas-ctl
5.54425165075428e-07	28.8220923842014	0.864	0.793	0.0133389150465497	BTG1	monoctes_vexas-ctl
1.17831451599301e-32	25.5287672327747	0.513	0.212	2.83490689402757e-28	PMAIP1	monoctes_vexas-ctl
2.77048360137506e-60	25.2647848667339	0.681	0.294	6.66550649654826e-56	ETS2	monoctes_vexas-ctl
1.53394735571115e-09	23.6024925793595	0.147	0.32	3.69052394310546e-05	LMO4	monoctes_vexas-ctl
1.04655985911941e-61	20.6243245810432	0.602	0.191	2.51791836505538e-57	GRASP	monoctes_vexas-ctl
1.20595188561554e-09	19.7552327088892	0.122	0.297	2.90139964160242e-05	AL360012.1	monoctes_vexas-ctl
1.16436276910536e-07	19.6745436099267	0.616	0.518	0.00280134038619058	ARL4A	monoctes_vexas-ctl
9.45715160378184e-16	18.9178340908423	0.581	0.398	2.27529610435387e-11	KDM6B	monoctes_vexas-ctl
1.03020597755374e-18	18.7940121603962	0.885	0.807	2.47857256139655e-14	TSC22D3	monoctes_vexas-ctl
2.80765448251787e-22	18.6222899813444	0.76	0.638	6.75493591948975e-18	MAP3K8	monoctes_vexas-ctl
1.57858376930965e-32	17.2668810134635	0.315	0.085	3.79791469058209e-28	THBD	monoctes_vexas-ctl
6.49923554765948e-18	17.1909437856529	0.703	0.533	1.56365108041139e-13	MTRNR2L8	monoctes_vexas-ctl
1.00953288261493e-23	15.8367295683674	0.785	0.928	2.42883516228326e-19	ANXA1	monoctes_vexas-ctl
4.60629870325087e-07	15.4347235754788	0.667	0.649	0.0110822940501513	AGFG1	monoctes_vexas-ctl
4.08441166305124e-32	15.2284471370717	0.301	0.077	9.82668602013498e-28	RGS1	monoctes_vexas-ctl
7.64542711518144e-13	14.9514556210556	0.441	0.254	1.8394133096415e-08	PNP	monoctes_vexas-ctl
1.10170666168184e-19	14.4807666305282	0.559	0.351	2.65059605734034e-15	PLAUR	monoctes_vexas-ctl
1.90442114225201e-08	13.7049967697997	0.219	0.381	0.000458184682614411	WDR74	monoctes_vexas-ctl
3.90327897130859e-17	13.5558419590871	0.792	0.653	9.39089887707133e-13	DDX21	monoctes_vexas-ctl
5.99172155885891e-37	13.5330862935783	0.663	0.364	1.44154828984587e-32	KLF9	monoctes_vexas-ctl
1.98928951270778e-19	13.5148990445348	0.48	0.704	4.78603163862364e-15	JUN	monoctes_vexas-ctl
8.01511156116327e-27	12.682820788402	0.477	0.215	1.92835569050027e-22	CCNH	monoctes_vexas-ctl
4.95177072322579e-39	11.5588280692169	0.47	0.165	1.19134651830089e-34	GPR183	monoctes_vexas-ctl
5.00847311116365e-17	11.2355501915583	0.616	0.416	1.20498854581486e-12	VEGFA	monoctes_vexas-ctl
2.05749035041396e-12	11.1597163879453	0.659	0.533	4.95011603406095e-08	JARID2	monoctes_vexas-ctl
3.23701958621829e-13	10.1356541898041	0.928	0.912	7.78794542248259e-09	NAMPT	monoctes_vexas-ctl
2.47704014730962e-09	10.0608421657742	0.814	0.93	5.95951089041221e-05	RNASEK	monoctes_vexas-ctl
3.32305893107371e-09	10.0591640327374	0.918	0.975	7.99494748227023e-05	DDX5	monoctes_vexas-ctl
1.15861105623439e-06	9.76681023154731	0.785	0.721	0.0278750234019432	PPP1CB	monoctes_vexas-ctl
1.039471402399e-12	9.75949687043023	0.405	0.229	2.50086424703175e-08	CYTOR	monoctes_vexas-ctl
5.09204284550436e-11	9.66786429344697	0.609	0.796	1.22509458819989e-06	EIF3E	monoctes_vexas-ctl
1.83984945032619e-22	9.35889463694383	0.484	0.234	4.42649379253978e-18	LDLR	monoctes_vexas-ctl
2.64664011720229e-14	9.3564159122044	0.491	0.298	6.367551457977e-10	SERPINB9	monoctes_vexas-ctl
1.01441227290391e-20	9.2663060762973	0.487	0.238	2.44057448737952e-16	CD69	monoctes_vexas-ctl
5.15409600075311e-46	8.77834067085708	0.441	0.124	1.24002395682119e-41	MAFF	monoctes_vexas-ctl
1.19148284708346e-11	8.0703273971585	0.444	0.276	2.8665885817981e-07	PTPN1	monoctes_vexas-ctl
2.66153053205793e-13	7.93156928309971	0.348	0.173	6.40337630707818e-09	ASGR2	monoctes_vexas-ctl
7.89988959016309e-12	7.84198010889266	0.276	0.128	1.90063443649734e-07	HES4	monoctes_vexas-ctl
2.89787144639592e-67	7.6355728063627	0.516	0.125	6.97198891288393e-63	B3GNT5	monoctes_vexas-ctl
1.65708760847676e-51	7.592986948402	0.265	0.035	3.98678707723423e-47	IL1R2	monoctes_vexas-ctl
1.50488391299157e-08	7.56133567254672	0.409	0.262	0.000362060020626642	NEDD9	monoctes_vexas-ctl
3.78707292270107e-16	7.25148282936559	0.932	0.99	9.11131874472649e-12	ATP5F1E	monoctes_vexas-ctl
4.07727056119342e-19	7.09159078757023	0.527	0.299	9.80950524317526e-15	PNPLA8	monoctes_vexas-ctl
1.80585742158347e-13	6.9769467714202	0.552	0.347	4.34471237058768e-09	RANBP2	monoctes_vexas-ctl
1.51035164654143e-09	6.74196780771094	0.903	0.981	3.63375502641403e-05	SH3BGRL3	monoctes_vexas-ctl
9.37954416877574e-13	6.60560485441368	0.642	0.455	2.25662453156575e-08	LINC-PINT	monoctes_vexas-ctl
4.31565890493154e-18	6.58224646402399	0.581	0.364	1.03830437593748e-13	SNHG15	monoctes_vexas-ctl
4.60250170829296e-21	6.39317431760164	0.581	0.336	1.1073158859982e-16	IRS2	monoctes_vexas-ctl
5.89909054791134e-17	6.38514166953814	0.287	0.529	1.41926219492199e-12	NCOA4	monoctes_vexas-ctl
1.46543460751654e-13	6.28338864611131	0.616	0.842	3.52568912222405e-09	AP1S2	monoctes_vexas-ctl
1.16470206359676e-07	6.22897110230752	0.541	0.411	0.00280215669480744	GADD45B	monoctes_vexas-ctl
1.27478571441752e-17	6.00161403791835	0.29	0.112	3.06700695031711e-13	PHLDA2	monoctes_vexas-ctl
1.00176182611947e-08	5.82169688572942	0.627	0.513	0.000241013877746082	CSRNP1	monoctes_vexas-ctl
6.64419439291582e-24	5.81164748465586	0.29	0.093	1.59852672899162e-19	TRMT6	monoctes_vexas-ctl
8.29967433728988e-12	5.80988961274717	0.631	0.414	1.99681864880857e-07	LMNA	monoctes_vexas-ctl
1.13658919606607e-71	5.64353312860162	0.487	0.104	2.73451994681536e-67	ELL2	monoctes_vexas-ctl
6.11717080243208e-07	5.44945990124698	0.394	0.558	0.0147173012335713	CTSH	monoctes_vexas-ctl
5.72390344807781e-33	5.27590013121903	0.487	0.193	1.37711393057304e-28	HBEGF	monoctes_vexas-ctl
5.07618148479285e-25	5.02968643040299	0.556	0.297	1.22127850342631e-20	SOCS3	monoctes_vexas-ctl
6.31819759637907e-17	5.01330454292969	0.455	0.246	1.52009515971284e-12	SYAP1	monoctes_vexas-ctl
3.67171490653502e-24	4.91081481010097	0.495	0.246	8.8337788936326e-20	SLC15A4	monoctes_vexas-ctl
3.62332819269463e-08	4.90676444248029	0.434	0.288	0.0008717365298804	LEPROTL1	monoctes_vexas-ctl
3.41636059524404e-16	4.8229738950532	0.33	0.148	8.21942195609763e-12	CRYBG1	monoctes_vexas-ctl
6.65144234984069e-16	4.80159761831224	0.502	0.29	1.60027051494817e-11	DDIT4	monoctes_vexas-ctl
2.25550414620268e-07	4.69197281368821	0.47	0.339	0.00542651742534903	NLRP3	monoctes_vexas-ctl
1.83132941257579e-06	4.66163416480888	0.416	0.297	0.0440599543371609	RIPK2	monoctes_vexas-ctl
8.11389816850754e-25	4.64627336920891	0.452	0.207	1.95212276036123e-20	SBNO2	monoctes_vexas-ctl
7.95430253817919e-46	4.61073122214544	0.265	0.042	1.91372564766053e-41	ZNF331	monoctes_vexas-ctl
9.57848821715766e-12	4.56240278354336	0.563	0.427	2.30448848016596e-07	PTK2B	monoctes_vexas-ctl
1.35283924501669e-09	4.51034923992236	0.391	0.235	3.25479593958566e-05	GNA15	monoctes_vexas-ctl
3.96335962580553e-15	4.37611450372144	0.505	0.315	9.53544692372552e-11	NFIL3	monoctes_vexas-ctl
4.61294071641689e-21	4.36706060301191	0.961	0.993	1.10982740696274e-16	RPS24	monoctes_vexas-ctl
2.92256954332391e-10	4.17184575420774	0.602	0.446	7.03141006428299e-06	MXD1	monoctes_vexas-ctl
2.67337911520798e-64	4.12639711237645	0.269	0.026	6.43188281327889e-60	TPST1	monoctes_vexas-ctl
3.11793087295196e-19	4.09882593737332	0.448	0.225	7.50142988723513e-15	NR4A2	monoctes_vexas-ctl
4.9005512664716e-32	4.01003665855106	0.545	0.241	1.1790236292004e-27	SAMSN1	monoctes_vexas-ctl
4.14188558768578e-10	3.87243819990598	0.588	0.786	9.96496253541322e-06	ANXA2	monoctes_vexas-ctl
8.72856809902181e-10	3.85809020239665	0.305	0.158	2.10000619894366e-05	GABPB1-AS1	monoctes_vexas-ctl
1.19337745976868e-18	3.78220825604541	0.563	0.333	2.87114683045746e-14	SELENOK	monoctes_vexas-ctl
2.09470761522117e-14	3.76964347650364	0.62	0.43	5.03965705146062e-10	TOP1	monoctes_vexas-ctl
1.72627977248323e-12	3.65821479334566	0.362	0.196	4.15325650461741e-08	MAP2K1	monoctes_vexas-ctl
3.98701823529153e-14	3.60595882913849	0.333	0.159	9.59236717228789e-10	SERTAD1	monoctes_vexas-ctl
8.91384771671994e-11	3.57775151909422	0.477	0.33	2.14458262216565e-06	FAM49A	monoctes_vexas-ctl
3.86683426420855e-11	3.53744894222285	0.677	0.837	9.30321655625935e-07	RBM3	monoctes_vexas-ctl
2.04966426890634e-30	3.5336922082362	0.394	0.134	4.93128726456176e-26	STK17A	monoctes_vexas-ctl
2.10348876718841e-12	3.52201411120785	0.319	0.161	5.0607836249786e-08	AC015912.3	monoctes_vexas-ctl
1.78647161445021e-08	3.40908674296736	0.606	0.472	0.000429807205720575	FOSL2	monoctes_vexas-ctl
8.80653307842716e-07	3.38181550877279	0.573	0.72	0.0211876379333879	POLR2L	monoctes_vexas-ctl
6.25422203851436e-08	3.30545536695891	0.444	0.64	0.00150470328024617	TALDO1	monoctes_vexas-ctl
9.8147277875674e-31	3.27664397986159	0.71	0.394	2.36132535841084e-26	CXCR4	monoctes_vexas-ctl
6.72157740798032e-13	3.17519701246817	0.53	0.343	1.61714430858599e-08	IDI1	monoctes_vexas-ctl
4.62134395983548e-49	3.16414555558496	0.448	0.118	1.11184914329682e-44	SLC7A5	monoctes_vexas-ctl
3.36197163250431e-11	3.12570857059162	0.351	0.188	8.08856755064212e-07	SLA	monoctes_vexas-ctl
9.02731151179364e-14	3.05943112505145	0.584	0.41	2.17188087662243e-09	PER1	monoctes_vexas-ctl
2.60023991487103e-13	2.98236932926353	0.692	0.524	6.2559172111882e-09	SLC25A37	monoctes_vexas-ctl
3.75094256832964e-12	2.92350938415687	0.333	0.169	9.02439272514429e-08	BTG3	monoctes_vexas-ctl
1.37339270850742e-07	2.83084519504629	0.505	0.668	0.003304245517398	CAPZA2	monoctes_vexas-ctl
1.46467542832511e-40	2.73992944232345	0.369	0.094	3.52386261300738e-36	DUSP2	monoctes_vexas-ctl
4.28947501429402e-07	2.73755424429249	0.326	0.211	0.01032004793689	ISG15	monoctes_vexas-ctl
1.88413588198388e-11	2.71628511338135	0.796	0.881	4.53304251846501e-07	YBX1	monoctes_vexas-ctl
3.55034034471927e-25	2.67203808741472	0.48	0.74	8.5417638353601e-21	LSP1	monoctes_vexas-ctl
2.69115257997175e-15	2.6162537280796	0.591	0.398	6.47464399215404e-11	ACSL1	monoctes_vexas-ctl
1.15117400352477e-20	2.59719199129941	0.423	0.197	2.76960953508024e-16	SH3BP5	monoctes_vexas-ctl
1.126216703848e-27	2.26404573862105	0.448	0.174	2.70956476778791e-23	PDE4B	monoctes_vexas-ctl
4.42718336625286e-08	2.23678182743078	0.294	0.167	0.00106513604608678	SNX9	monoctes_vexas-ctl
1.70647235830849e-06	2.04751152498074	0.602	0.783	0.0410560184685441	ATP6V0B	monoctes_vexas-ctl
6.05546963543582e-24	1.99518960378911	0.297	0.096	1.4568854395895e-19	PDE4D	monoctes_vexas-ctl
1.49222122820178e-09	1.92729061529709	0.409	0.617	3.59013505293065e-05	VAMP8	monoctes_vexas-ctl
1.77281493322617e-08	1.84658867379262	0.738	0.843	0.000426521544784884	HNRNPA1	monoctes_vexas-ctl
8.74568008765007e-07	1.67893756882941	0.283	0.436	0.0210412317228773	CLINT1	monoctes_vexas-ctl
2.27149612496969e-17	1.65810499405558	0.839	0.947	5.46499252706458e-13	ITM2B	monoctes_vexas-ctl
7.67927803694658e-07	1.60647651296959	0.319	0.203	0.0184755750290898	AC026979.2	monoctes_vexas-ctl
1.00797657825885e-10	1.59844088725713	0.477	0.3	2.42509084963296e-06	TRIB1	monoctes_vexas-ctl
4.37214260153811e-08	1.53111124791797	0.351	0.213	0.00105189378850405	ACSL3	monoctes_vexas-ctl
3.89592872827334e-10	1.52656826324203	0.29	0.15	9.37321492735283e-06	CD81	monoctes_vexas-ctl
1.64048335236538e-15	1.5143403066849	0.358	0.166	3.94683889745586e-11	JOSD1	monoctes_vexas-ctl
8.88628054245998e-29	1.49941805895598	0.376	0.128	2.13795023571045e-24	SKI	monoctes_vexas-ctl
2.92237064600156e-27	1.49275889719193	0.341	0.108	7.03093153721515e-23	AC058791.1	monoctes_vexas-ctl
2.16047275640427e-10	1.48302138874925	0.72	0.636	5.19788140463304e-06	ZFP36L2	monoctes_vexas-ctl
3.57740469325927e-07	1.45510903474849	0.437	0.31	0.00860687795151248	JDP2	monoctes_vexas-ctl
2.11016569140607e-10	1.34100902217581	0.72	0.843	5.07684763695386e-06	LRRFIP1	monoctes_vexas-ctl
2.84747618720507e-10	1.32921559504298	0.419	0.265	6.85074295879668e-06	CSNK1D	monoctes_vexas-ctl
2.88777894626713e-07	1.31193574224359	0.498	0.361	0.00694770736682409	SBDS	monoctes_vexas-ctl
1.7874144167383e-07	1.28337390817993	0.416	0.276	0.00430034034523066	FURIN	monoctes_vexas-ctl
2.80558551064967e-11	1.20804584725659	0.308	0.149	6.74995818007205e-07	NDST2	monoctes_vexas-ctl
1.49828663137354e-11	1.16520243316846	0.283	0.135	3.6047278064216e-07	PRR7	monoctes_vexas-ctl
1.55225058877725e-14	1.07186912776744	0.326	0.152	3.73455969153917e-10	AC016831.5	monoctes_vexas-ctl
3.38409492881242e-07	1.04971921690192	0.262	0.145	0.0081417939892298	CTNNBL1	monoctes_vexas-ctl
6.04847844919211e-12	0.993947390185102	0.842	0.957	1.45520343009113e-07	ATP6V0C	monoctes_vexas-ctl
2.974324179042e-08	0.992049614799557	0.287	0.16	0.000715592654235715	RABGEF1	monoctes_vexas-ctl
6.24752177104938e-12	0.933340797816192	0.394	0.224	1.50309126289677e-07	PFKFB3	monoctes_vexas-ctl
1.46200184540527e-24	0.89114153860909	0.269	0.076	3.51743023986054e-20	GABPB1	monoctes_vexas-ctl
3.19342953898319e-08	0.868558366438574	0.459	0.628	0.000768307212783965	POLR1D	monoctes_vexas-ctl
9.21552205782423e-09	0.847329664381029	0.803	0.913	0.000221716245189193	ATP5MG	monoctes_vexas-ctl
3.87683387800098e-07	0.843254749945828	0.434	0.596	0.00932727462708256	JTB	monoctes_vexas-ctl
4.29477152205291e-17	0.774562143714238	0.376	0.173	1.03327908049071e-12	JMJD6	monoctes_vexas-ctl
4.6200076089778e-07	0.758808616481337	0.258	0.144	0.0111152763064397	MVD	monoctes_vexas-ctl
1.11950339773258e-08	0.723783530740811	0.351	0.211	0.000269341322460481	IL1RAP	monoctes_vexas-ctl
1.80552878629216e-10	0.720131094569873	0.294	0.517	4.3439217069403e-06	AGTRAP	monoctes_vexas-ctl
1.09281030301074e-16	0.713521887636295	0.269	0.101	2.62919230801355e-12	MIR4435-2HG	monoctes_vexas-ctl
4.17897698085574e-08	0.710780551576635	0.312	0.18	0.00100542007182408	RALGDS	monoctes_vexas-ctl
1.74017572802523e-11	0.70920785270155	0.47	0.677	4.18668878405591e-07	EIF3M	monoctes_vexas-ctl
4.24347048999266e-08	0.675287160223085	0.276	0.154	0.00102093656518733	NDRG1	monoctes_vexas-ctl
7.86360828642474e-20	0.53697520077836	0.276	0.565	1.89190551763093e-15	TGFBI	monoctes_vexas-ctl
2.34064616438297e-07	0.480537821037208	0.477	0.646	0.00563136060688899	EIF3G	monoctes_vexas-ctl
7.04384624420013e-14	0.444554931719091	0.251	0.099	1.69467896789211e-09	LINC00513	monoctes_vexas-ctl
9.84659885809884e-08	0.407007616661653	0.609	0.47	0.00236899321927	RUNX1	monoctes_vexas-ctl
1.55757620078963e-12	0.40538757218846	0.301	0.139	3.74737258147976e-08	FAM177A1	monoctes_vexas-ctl
1.59027207984835e-06	0.357613309820797	0.437	0.599	0.0382603559690714	DBI	monoctes_vexas-ctl
4.14692753997917e-07	0.353685914502222	0.484	0.639	0.00997709296843589	TAX1BP1	monoctes_vexas-ctl
4.48603236934915e-08	0.304369251552171	0.297	0.464	0.00107929452774171	TUBB	monoctes_vexas-ctl
