# Supplementary material for: VEXAS syndrome is characterized by inflammasome activation and monocyte dysregulation
Source: Nat Commun. 2024 Jan 30;15:910. doi: 10.1038/s41467-024-44811-4 (PMC10828464; doi:10.1038/s41467-024-44811-4)
Supplement: Supplementary file 6 — Source Data [file 41467_2024_44811_MOESM6_ESM.zip › Source_DATA_KOSMIDER/Raw_DATA_KOSMIDER_Fig6/monocytes_mds-ctl_DOWN.csv]

p_val	avg_log2FC	pct.1	pct.2	p_val_adj	GeneName	cluster
6.11063909651851e-08	-0.276237969573887	0.213	0.278	0.00147015866023139	RBM6	monocytes_mds-ctl
1.88527366802623e-10	-0.287878483147457	0.184	0.255	4.53577991790431e-06	TYK2	monocytes_mds-ctl
1.40357894397553e-08	-0.294333078114388	0.909	0.884	0.000337687058131073	EEF2	monocytes_mds-ctl
6.32288295261246e-08	-0.299755144587796	0.333	0.4	0.00152122240956903	HNRNPH2	monocytes_mds-ctl
3.30437491225388e-10	-0.302494791551119	0.321	0.247	7.94999560139161e-06	RNF144B	monocytes_mds-ctl
2.60711137875156e-08	-0.315387357498699	0.227	0.292	0.000627244926613839	SLC12A6	monocytes_mds-ctl
1.03936679365825e-13	-0.321171992378926	0.401	0.489	2.50061256886238e-09	AOAH	monocytes_mds-ctl
3.2686250735431e-18	-0.326863839344171	0.206	0.31	7.86398506443735e-14	CD33	monocytes_mds-ctl
1.24680823784557e-17	-0.338995641317847	0.175	0.272	2.99969593943265e-13	PROK2	monocytes_mds-ctl
7.81529185096046e-11	-0.343377507224432	0.201	0.276	1.88028106642258e-06	FURIN	monocytes_mds-ctl
8.05333296508473e-12	-0.345819486311306	0.659	0.58	1.93755137806974e-07	EDF1	monocytes_mds-ctl
9.38243105432177e-08	-0.347093760089833	0.424	0.486	0.00225731908735928	GLIPR2	monocytes_mds-ctl
1.83411447815472e-16	-0.370377687849807	0.282	0.385	4.41269602299245e-12	ANPEP	monocytes_mds-ctl
1.82184954858117e-15	-0.378727018793561	0.534	0.436	4.38318782893143e-11	HSPA8	monocytes_mds-ctl
2.59750289230991e-08	-0.383040986569773	0.225	0.291	0.000624933220860842	RAB3D	monocytes_mds-ctl
5.86373259435897e-20	-0.384157138540636	0.162	0.262	1.41075542487682e-15	TNFRSF1A	monocytes_mds-ctl
2.36826630260044e-07	-0.385982175970289	0.195	0.251	0.00569781189742641	PLCB2	monocytes_mds-ctl
4.55070497433064e-07	-0.388421227409545	0.527	0.455	0.0109485410977421	LINC-PINT	monocytes_mds-ctl
6.84044416747596e-09	-0.392529318192269	0.245	0.311	0.000164574246225304	CTDSP1	monocytes_mds-ctl
2.56657334269249e-08	-0.397927031740037	0.234	0.3	0.000617491880518385	FAM200B	monocytes_mds-ctl
8.51872143488781e-07	-0.398737341947849	0.346	0.407	0.0204951919001966	TOM1	monocytes_mds-ctl
5.4200248698893e-13	-0.403282007871682	0.241	0.325	1.30400378344667e-08	FLOT1	monocytes_mds-ctl
3.6286678202078e-12	-0.409431255262915	0.268	0.355	8.73021190863794e-08	NAPRT	monocytes_mds-ctl
7.40813167761824e-11	-0.418054658335521	0.221	0.297	1.78232240031817e-06	TFEC	monocytes_mds-ctl
7.85175864089032e-23	-0.422527974942611	0.285	0.403	1.8890546114118e-18	ARHGAP26	monocytes_mds-ctl
1.3401455758437e-09	-0.441787112881152	0.731	0.674	3.22425624092237e-05	RHOG	monocytes_mds-ctl
1.84169175502674e-06	-0.44210188403556	0.542	0.48	0.0443092619341883	SSR1	monocytes_mds-ctl
1.09650153726989e-07	-0.444851826644328	0.59	0.649	0.00263807304851764	AGFG1	monocytes_mds-ctl
1.25589634084838e-15	-0.448029028546599	0.186	0.274	3.02156100644711e-11	GAA	monocytes_mds-ctl
9.23747445414738e-15	-0.448291572921732	0.71	0.619	2.22244397892332e-10	UBL5	monocytes_mds-ctl
2.8340784796656e-12	-0.451018742261087	0.247	0.331	6.81850941422747e-08	OTULINL	monocytes_mds-ctl
2.18381269419229e-24	-0.451953895990208	0.252	0.376	5.25403496095722e-20	DOK3	monocytes_mds-ctl
7.05172647224934e-12	-0.453851089574127	0.338	0.424	1.69657487195847e-07	RPN1	monocytes_mds-ctl
3.90447192911887e-08	-0.456458401546044	0.246	0.312	0.000939376901426709	PARP9	monocytes_mds-ctl
1.09312781495987e-08	-0.457393956854638	0.328	0.4	0.000262995621001196	MSL1	monocytes_mds-ctl
3.8973062614486e-08	-0.460628212721204	0.494	0.555	0.000937652913441918	TMEM167A	monocytes_mds-ctl
1.26396586421578e-06	-0.464041651511417	0.291	0.345	0.0304097547271674	TMEM165	monocytes_mds-ctl
1.83154747549285e-07	-0.464728615317038	0.294	0.358	0.00440652007128824	ACSL4	monocytes_mds-ctl
3.75593738400527e-11	-0.474828076003435	0.366	0.447	9.03640975217828e-07	ADPGK	monocytes_mds-ctl
9.13458954808144e-17	-0.475344994760045	0.363	0.469	2.19769089937291e-12	CKAP4	monocytes_mds-ctl
1.09426652357789e-06	-0.475764175655367	0.475	0.423	0.0263269582907604	LILRB2	monocytes_mds-ctl
1.25490357353878e-06	-0.479338346053331	0.316	0.255	0.0301917250757694	PRMT2	monocytes_mds-ctl
6.11872603722038e-10	-0.481041754921107	0.381	0.46	1.47210429729485e-05	TRABD	monocytes_mds-ctl
1.07455126990682e-18	-0.494885856009533	0.476	0.364	2.58526290026881e-14	SRSF7	monocytes_mds-ctl
2.71819639833836e-08	-0.500873671850713	0.264	0.327	0.000653970871476227	ALOX5	monocytes_mds-ctl
1.02281538833073e-06	-0.512332652460442	0.77	0.797	0.0246079154278491	MIDN	monocytes_mds-ctl
1.18687871417331e-20	-0.527973686242505	0.207	0.316	2.85551149842957e-16	AGO4	monocytes_mds-ctl
1.59735858751186e-06	-0.53643412854955	0.499	0.542	0.0384308502569477	PLXDC2	monocytes_mds-ctl
9.73770521063608e-17	-0.539650314720053	0.772	0.687	2.34279449662693e-12	VSIR	monocytes_mds-ctl
2.19419278097907e-07	-0.551605258516396	0.371	0.432	0.00527900841175755	WNK1	monocytes_mds-ctl
2.67659516691871e-14	-0.553728484646099	0.334	0.427	6.43962031208973e-10	PTK2B	monocytes_mds-ctl
4.19679897193729e-23	-0.565778667893069	0.762	0.855	1.00970786465839e-18	CSF3R	monocytes_mds-ctl
7.48613894531581e-07	-0.566345681628564	0.319	0.258	0.0180109016885353	RMND5A	monocytes_mds-ctl
5.37510718679604e-18	-0.567912825530946	0.173	0.265	1.29319703807126e-13	MAN2C1	monocytes_mds-ctl
2.37891502664295e-15	-0.57980191391354	0.197	0.286	5.72343166260026e-11	ZFHX3	monocytes_mds-ctl
6.64639597808723e-13	-0.584624929917564	0.241	0.325	1.59905640836801e-08	ERO1A	monocytes_mds-ctl
2.90541589379108e-08	-0.601821074360389	0.406	0.475	0.000699014009887196	PLSCR1	monocytes_mds-ctl
7.2958830183172e-10	-0.616351645010703	0.451	0.518	1.75531649537694e-05	AGTPBP1	monocytes_mds-ctl
1.72988655167176e-06	-0.616509138456081	0.63	0.677	0.0416193405466709	EWSR1	monocytes_mds-ctl
2.87424763737459e-09	-0.621010233706084	0.811	0.759	6.91515239075953e-05	MOB1A	monocytes_mds-ctl
7.79378229154874e-10	-0.622333515530822	0.35	0.275	1.87510608152371e-05	ITGAL	monocytes_mds-ctl
1.86504899764609e-14	-0.626824136574742	0.647	0.572	4.48712138343674e-10	CSTB	monocytes_mds-ctl
3.32232210714691e-08	-0.630056619125656	0.427	0.488	0.000799317475758474	DPP7	monocytes_mds-ctl
1.16274271395514e-06	-0.646422298315608	0.265	0.322	0.0279744269550467	BAZ2B	monocytes_mds-ctl
5.15054899786532e-15	-0.678801063215486	0.286	0.381	1.23917058339642e-10	SOAT1	monocytes_mds-ctl
3.46320045234605e-25	-0.679391345559106	0.164	0.279	8.33211396829935e-21	TAGAP	monocytes_mds-ctl
1.26761630147357e-24	-0.686663282336426	0.36	0.49	3.04975805971525e-20	ITGAM	monocytes_mds-ctl
2.16408086613338e-10	-0.69995638605312	0.385	0.467	5.2065621558303e-06	ARHGAP4	monocytes_mds-ctl
1.63675113667125e-11	-0.704276371009525	0.34	0.423	3.93785955971736e-07	STK24	monocytes_mds-ctl
3.25418846767293e-08	-0.713379430689153	0.576	0.5	0.00078292520343743	COPE	monocytes_mds-ctl
3.21502255365725e-11	-0.721238515407106	0.472	0.542	7.73502276184399e-07	SLC6A6	monocytes_mds-ctl
5.51358556922039e-11	-0.750185189805412	0.221	0.295	1.32651355209873e-06	KIAA0930	monocytes_mds-ctl
6.94841613607444e-09	-0.762032039958988	0.271	0.343	0.000167171943817815	MRPL23	monocytes_mds-ctl
1.02706820710863e-37	-0.774079358181382	0.176	0.322	2.47102339948265e-33	RASSF4	monocytes_mds-ctl
3.40711151237831e-27	-0.786934932110025	0.254	0.386	8.19716958763097e-23	PSTPIP1	monocytes_mds-ctl
3.78559777325663e-18	-0.788529548141153	0.693	0.614	9.10776968267813e-14	NDUFA1	monocytes_mds-ctl
3.26521651318772e-19	-0.790587716696302	0.159	0.254	7.85578440907832e-15	MAPK14	monocytes_mds-ctl
6.83997011036069e-07	-0.792299639775381	0.337	0.398	0.0164562840885168	KDM6B	monocytes_mds-ctl
1.67306108874229e-10	-0.798154932206171	0.239	0.315	4.02521767340506e-06	SLC31A2	monocytes_mds-ctl
4.17476612573995e-10	-0.815348900223924	0.324	0.249	1.00440698219177e-05	TMPO	monocytes_mds-ctl
3.59124304286554e-49	-0.81607347380118	0.112	0.267	8.6401716368302e-45	PTAFR	monocytes_mds-ctl
3.63346151702023e-23	-0.85686346868281	0.181	0.295	8.74174506379896e-19	SLC24A4	monocytes_mds-ctl
2.18658828106215e-10	-0.875316103157079	0.786	0.731	5.26071274540743e-06	NPM1	monocytes_mds-ctl
2.98794952349554e-58	-0.8825494727177	0.573	0.361	7.18870775857792e-54	SBDS	monocytes_mds-ctl
3.31506321958095e-26	-0.891142328482562	0.809	0.727	7.9757105999898e-22	COX7B	monocytes_mds-ctl
3.30819175321107e-07	-0.896312006293703	0.67	0.61	0.00795917853905051	LIMD2	monocytes_mds-ctl
2.49782382484998e-09	-0.898873440462075	0.546	0.615	6.00951434020657e-05	RBPJ	monocytes_mds-ctl
1.74546231686057e-14	-0.910169975233377	0.313	0.408	4.19940778813483e-10	RBM47	monocytes_mds-ctl
2.88493022505715e-08	-0.921091945072764	0.251	0.313	0.0006940853628465	SLC8A1	monocytes_mds-ctl
1.89473527433424e-16	-0.921206597599831	0.391	0.284	4.55854359652074e-12	CCND3	monocytes_mds-ctl
4.02998459776062e-15	-0.931125929020419	0.641	0.546	9.69573994375227e-11	UQCR10	monocytes_mds-ctl
6.31717700327026e-09	-0.936523308020126	0.35	0.422	0.000151984961521679	RNPEPL1	monocytes_mds-ctl
1.19788451953974e-59	-0.943844968874365	0.229	0.424	2.88199036556067e-55	CD93	monocytes_mds-ctl
8.99911285948515e-16	-0.965434287659967	0.212	0.298	2.16509656286353e-11	RASSF3	monocytes_mds-ctl
5.80384277833991e-12	-0.966971119305361	0.448	0.54	1.3963465340408e-07	TCIRG1	monocytes_mds-ctl
3.80383199323242e-10	-0.975482656546236	0.36	0.428	9.15163939251788e-06	PRKAR1A	monocytes_mds-ctl
3.43758271090612e-14	-0.975776759045918	0.334	0.421	8.27048024416902e-10	MAPK1	monocytes_mds-ctl
2.18281772588059e-16	-1.00180624398359	0.905	0.876	5.25164116669611e-12	ATP5MPL	monocytes_mds-ctl
1.02584246081538e-16	-1.03695704629067	0.174	0.265	2.46807437647572e-12	CEP85L	monocytes_mds-ctl
9.4061577825423e-08	-1.04819662998679	0.244	0.308	0.00226302750090185	VPS35	monocytes_mds-ctl
2.82824875743414e-07	-1.07529233158825	0.268	0.33	0.0068044836855108	FYN	monocytes_mds-ctl
9.45869574973551e-12	-1.07604746177322	0.569	0.65	2.27566761042887e-07	RAB11FIP1	monocytes_mds-ctl
2.63447093847871e-12	-1.09646565536947	0.337	0.251	6.33827363088592e-08	IRF9	monocytes_mds-ctl
1.97765069987022e-51	-1.09648725509914	0.152	0.321	4.75802981881777e-47	STAB1	monocytes_mds-ctl
4.84808773490433e-10	-1.10812586857424	0.387	0.458	1.16640142814063e-05	NUMB	monocytes_mds-ctl
1.21457619554196e-27	-1.1082403669005	0.234	0.361	2.92214886885441e-23	HIPK3	monocytes_mds-ctl
1.00216836394989e-11	-1.12241975935693	0.367	0.442	2.41111686682703e-07	GTF2I	monocytes_mds-ctl
3.75793682359573e-21	-1.12591991730314	0.316	0.203	9.04122020388896e-17	CCNT1	monocytes_mds-ctl
3.13294222835426e-08	-1.14010088987056	0.595	0.652	0.000753754570719751	NCF2	monocytes_mds-ctl
1.08045071323222e-07	-1.14378870423532	0.829	0.806	0.0025994563709654	SF1	monocytes_mds-ctl
2.01150593665757e-13	-1.16358823365931	0.184	0.262	4.83948213300446e-09	NEDD9	monocytes_mds-ctl
7.39902557144900e-09	-1.16526399652938	0.224	0.291	0.000178013156223491	DNAJB11	monocytes_mds-ctl
2.99912179070151e-24	-1.18012707579088	0.831	0.766	7.21558711624877e-20	SKP1	monocytes_mds-ctl
3.1093130478347e-11	-1.18696553647584	0.263	0.187	7.48069626178551e-07	RRAS	monocytes_mds-ctl
5.8417102864831e-12	-1.20928698008254	0.481	0.565	1.40545707782497e-07	TGFBI	monocytes_mds-ctl
1.86893686319936e-14	-1.22155933869316	0.39	0.485	4.49647519917134e-10	STT3B	monocytes_mds-ctl
8.1937020139191e-08	-1.2378741743944	0.541	0.6	0.0019713227675288	RAP2B	monocytes_mds-ctl
6.20791941433913e-10	-1.26508527752779	0.517	0.451	1.49356333189585e-05	CREG1	monocytes_mds-ctl
1.9866227143487e-12	-1.28822775636784	0.458	0.375	4.77961558845153e-08	HOTAIRM1	monocytes_mds-ctl
2.27871580496942e-12	-1.31429207291434	0.508	0.589	5.48236235517592e-08	HIPK1	monocytes_mds-ctl
2.19098215935385e-09	-1.33498147483267	0.336	0.409	5.27128397718942e-05	TNRC6B	monocytes_mds-ctl
1.41396711090189e-13	-1.35950483612122	0.221	0.302	3.40186347211885e-09	METTL7A	monocytes_mds-ctl
3.85997288085127e-35	-1.38381985373322	0.128	0.254	9.28670875404007e-31	PNP	monocytes_mds-ctl
4.67169433366113e-07	-1.38913428628859	0.353	0.291	0.0112396293973553	IFRD1	monocytes_mds-ctl
4.39889527124154e-16	-1.42736293187307	0.339	0.432	1.058330213308e-11	PTGER2	monocytes_mds-ctl
1.35508339623508e-11	-1.43971486313046	0.483	0.557	3.26019514300199e-07	ATP6V0D1	monocytes_mds-ctl
2.36408195833923e-39	-1.45437083321004	0.35	0.516	5.68774478356836e-35	IFNGR1	monocytes_mds-ctl
8.18864002541097e-12	-1.49769779936233	0.695	0.63	1.97010490371362e-07	MAP1LC3B	monocytes_mds-ctl
2.9129360929673e-44	-1.50282493962403	0.147	0.298	7.00823294607004e-40	FHOD1	monocytes_mds-ctl
3.84629105035246e-38	-1.50693205910024	0.39	0.544	9.25379163804298e-34	LY86	monocytes_mds-ctl
6.31910722541774e-07	-1.53731192724637	0.684	0.631	0.0152031400736325	DEK	monocytes_mds-ctl
3.32287917493178e-29	-1.54410703264828	0.989	0.981	7.99451500696837e-25	SH3BGRL3	monocytes_mds-ctl
7.27566987991518e-09	-1.54522718523336	0.79	0.733	0.000175045341640879	SF3B1	monocytes_mds-ctl
5.17700333867947e-19	-1.55749451855422	0.347	0.45	1.24553523325289e-14	MGAT4A	monocytes_mds-ctl
8.07359526161255e-18	-1.56839574720698	0.371	0.475	1.94242628399136e-13	GNG10	monocytes_mds-ctl
1.57932536363593e-06	-1.58787526402173	0.35	0.288	0.0379969889237168	TAF9	monocytes_mds-ctl
8.47621797913798e-07	-1.59387576468725	0.434	0.376	0.0203929328360081	YPEL2	monocytes_mds-ctl
6.73362226763748e-08	-1.61308315782781	0.23	0.288	0.0016200421813709	TUT4	monocytes_mds-ctl
1.310752563121e-08	-1.63188960842722	0.29	0.356	0.000315353959161281	IRF8	monocytes_mds-ctl
5.97510432044617e-07	-1.63951748479822	0.613	0.646	0.0143755034845614	FGR	monocytes_mds-ctl
3.02470389168782e-09	-1.64522022802213	0.363	0.444	7.27713509301174e-05	WDFY2	monocytes_mds-ctl
4.32371948321991e-11	-1.66873121641539	0.497	0.415	1.04024367046788e-06	PRPF38B	monocytes_mds-ctl
1.67361014855611e-09	-1.67242707263201	0.368	0.434	4.02653865641114e-05	IQGAP2	monocytes_mds-ctl
5.71325314219507e-07	-1.68050034691354	0.569	0.51	0.0137455157348071	TACC1	monocytes_mds-ctl
2.56142955362601e-21	-1.7077344861694	0.639	0.533	6.16254336306881e-17	JARID2	monocytes_mds-ctl
1.84476733717481e-24	-1.70795259360651	0.6	0.467	4.43832573650889e-20	SH2B3	monocytes_mds-ctl
4.70815363586075e-45	-1.71226171256113	0.377	0.55	1.13273468325174e-40	SORL1	monocytes_mds-ctl
1.75917462915674e-06	-1.76749238642453	0.741	0.784	0.042323982402882	EIF4B	monocytes_mds-ctl
6.83744369739352e-15	-1.78203771573908	0.933	0.908	1.64502057915591e-10	UQCRB	monocytes_mds-ctl
3.25005694156517e-08	-1.78932997976424	0.362	0.419	0.000781931199571164	ADAM10	monocytes_mds-ctl
8.02201183560466e-15	-1.8015863010914	0.732	0.765	1.93001582752812e-10	TMBIM6	monocytes_mds-ctl
1.59665708779336e-16	-1.83391116663161	0.311	0.403	3.84139728752204e-12	SKIL	monocytes_mds-ctl
1.04286044161281e-43	-1.84584088268981	0.361	0.537	2.50901793647625e-39	ALDH2	monocytes_mds-ctl
5.12926045206652e-09	-1.87464699389414	0.806	0.772	0.000123404877216268	GPX4	monocytes_mds-ctl
2.38773115366524e-18	-1.88210284240673	0.776	0.703	5.7446423826032e-14	ATP5MD	monocytes_mds-ctl
5.1462853925462e-16	-1.89674884844314	0.792	0.715	1.23814480259269e-11	USP3	monocytes_mds-ctl
6.50451575673906e-07	-1.90187757104732	0.636	0.668	0.0156492144591385	CNPY3	monocytes_mds-ctl
5.87817593528927e-10	-1.90701406403028	0.363	0.429	1.41423034827125e-05	DPYD	monocytes_mds-ctl
1.15959943338866e-30	-1.93580911875217	0.24	0.378	2.78988027678978e-26	CD300LF	monocytes_mds-ctl
3.76822526607382e-14	-1.94507000007085	0.215	0.297	9.06597316764699e-10	RNF13	monocytes_mds-ctl
8.56315731669709e-60	-1.95073046381188	0.43	0.22	2.06021001882415e-55	TCF7L2	monocytes_mds-ctl
5.67200263395719e-11	-1.9810756689758	0.375	0.297	1.36462711370376e-06	NUP50	monocytes_mds-ctl
5.85093991067567e-24	-1.98883416016108	0.308	0.429	1.40767763310946e-19	RNASE6	monocytes_mds-ctl
1.16065633661165e-06	-2.0433999151882	0.662	0.596	0.0279242308025396	ATP6V1F	monocytes_mds-ctl
2.91412280030879e-14	-2.04535727802756	0.58	0.495	7.01108804526292e-10	ST13	monocytes_mds-ctl
3.92335625373116e-07	-2.04736647593567	0.332	0.381	0.00943920281085179	WDR74	monocytes_mds-ctl
1.95523639235925e-26	-2.0591602149605	0.24	0.368	4.70410323637711e-22	CALHM6	monocytes_mds-ctl
2.34042439611186e-26	-2.06670482403348	0.277	0.409	5.63082705460553e-22	ARRDC4	monocytes_mds-ctl
3.27995659688807e-61	-2.08530883938274	0.557	0.713	7.89124757645301e-57	METTL9	monocytes_mds-ctl
1.03520381625845e-49	-2.12413712296098	0.325	0.498	2.49059686153622e-45	RARA	monocytes_mds-ctl
2.1271804355248e-08	-2.13160084216435	0.418	0.349	0.000511778340982912	RASGRP2	monocytes_mds-ctl
2.46809761319864e-08	-2.15188107162223	0.402	0.469	0.000593799604759461	LEPROT	monocytes_mds-ctl
6.57850428101077e-07	-2.15342392358849	0.427	0.477	0.0158272234496838	OSBPL8	monocytes_mds-ctl
5.10473359635537e-12	-2.17379838966352	0.201	0.275	1.22814785594714e-07	SDF2L1	monocytes_mds-ctl
1.45776613684987e-09	-2.19826803044543	0.896	0.878	3.5072395486471e-05	ITGB2	monocytes_mds-ctl
1.23411068734101e-07	-2.26032307912287	0.337	0.403	0.00296914690267374	SHTN1	monocytes_mds-ctl
1.41836179363716e-08	-2.30709006024525	0.55	0.613	0.000341243663931164	SCPEP1	monocytes_mds-ctl
1.87901317966899e-08	-2.34841740218877	0.671	0.608	0.000452071780896562	CAPZB	monocytes_mds-ctl
1.95565108285464e-16	-2.35812094018368	0.775	0.708	4.70510094023998e-12	PRELID1	monocytes_mds-ctl
7.62940941823391e-10	-2.35915703707799	0.747	0.7	1.8355596119329e-05	TPI1	monocytes_mds-ctl
2.61732536870832e-25	-2.36380988047408	0.836	0.765	6.29702310457536e-21	SET	monocytes_mds-ctl
8.40534543632429e-50	-2.3939349352676	0.414	0.593	2.02224205852526e-45	ADA2	monocytes_mds-ctl
6.99447024217345e-35	-2.46823869626187	0.176	0.309	1.68279959556451e-30	GASK1B	monocytes_mds-ctl
1.1169407530517e-37	-2.47270629373843	0.42	0.568	2.68724775776708e-33	PLEC	monocytes_mds-ctl
2.63476368202271e-21	-2.47575435867456	0.979	0.964	6.33897794257843e-17	PFDN5	monocytes_mds-ctl
4.0158336211196e-47	-2.49103771160129	0.333	0.508	9.66169410905165e-43	TLR2	monocytes_mds-ctl
9.48800909962727e-10	-2.51310870263479	0.617	0.663	2.28272010927933e-05	CANX	monocytes_mds-ctl
1.54218264330571e-10	-2.51910723265022	0.83	0.771	3.71033722152921e-06	GMFG	monocytes_mds-ctl
1.48004682922815e-06	-2.57125230011438	0.808	0.826	0.0356084466644	SH3BGRL	monocytes_mds-ctl
6.66972086277127e-13	-2.57482231429876	0.364	0.44	1.60466814237414e-08	MARCH1	monocytes_mds-ctl
6.1447301383728e-51	-2.62028899940378	0.626	0.761	1.47836062399111e-46	LENG8	monocytes_mds-ctl
6.73368701458206e-17	-2.64343615017148	0.427	0.322	1.6200577588383e-12	PLIN2	monocytes_mds-ctl
3.02590150808949e-56	-2.65605097511246	0.175	0.356	7.28001643831251e-52	FAM102B	monocytes_mds-ctl
7.25238014254416e-18	-2.71824521207783	0.673	0.597	1.7448501384947e-13	PTGES3	monocytes_mds-ctl
1.52350459535874e-35	-2.71985201112515	0.187	0.332	3.66539970597359e-31	CD163	monocytes_mds-ctl
1.50406888149699e-27	-2.72365977930056	0.545	0.646	3.6186393219936e-23	IDS	monocytes_mds-ctl
5.42543863447812e-13	-2.77529967653258	0.553	0.626	1.30530628106909e-08	ADAR	monocytes_mds-ctl
5.18251372945836e-08	-2.81875550955185	0.636	0.694	0.00124686097817039	HNRNPD	monocytes_mds-ctl
7.99610671020686e-17	-2.83353148765669	0.493	0.584	1.92378331340867e-12	PGAM1	monocytes_mds-ctl
1.28918440035104e-10	-2.83659769524484	0.289	0.357	3.10164874880456e-06	MAP1S	monocytes_mds-ctl
2.71268542229238e-10	-2.8667847878952	0.322	0.394	6.52644985749324e-06	DICER1	monocytes_mds-ctl
9.57852001052847e-29	-2.87868952353515	0.26	0.395	2.30449612933304e-24	RFLNB	monocytes_mds-ctl
1.27023468658926e-31	-2.88109214524215	0.4	0.54	3.05605763246509e-27	GCA	monocytes_mds-ctl
2.90313970200904e-27	-2.9009065544135	0.572	0.689	6.98466380906354e-23	CD99	monocytes_mds-ctl
2.71269280105093e-15	-2.99568089327737	0.508	0.608	6.52646761004844e-11	CRTAP	monocytes_mds-ctl
1.17060799019749e-18	-3.04276661856569	0.72	0.624	2.81636576361615e-14	NDUFA13	monocytes_mds-ctl
1.3667373629857e-29	-3.05286592951113	0.953	0.92	3.28823342160729e-25	RPL3	monocytes_mds-ctl
8.83972394984611e-45	-3.10940582163297	0.505	0.664	2.12674918509347e-40	ADAM17	monocytes_mds-ctl
1.01758536734053e-16	-3.15163396057848	0.476	0.372	2.44820863528457e-12	DDX3Y	monocytes_mds-ctl
1.56518820513155e-09	-3.21940180799413	0.31	0.239	3.76568630272601e-05	LILRB1	monocytes_mds-ctl
3.23006080254463e-08	-3.24510599938211	0.865	0.825	0.000777120328484213	ATP5ME	monocytes_mds-ctl
8.75736007714515e-13	-3.28472262189359	0.386	0.475	2.10693326096035e-08	RNF19B	monocytes_mds-ctl
2.61397951618399e-07	-3.29709013804043	0.422	0.485	0.00628897331798705	GAS7	monocytes_mds-ctl
6.16960113124622e-111	-3.31242136477377	0.991	0.973	1.48434433616653e-106	RPS29	monocytes_mds-ctl
1.50194338730087e-23	-3.35455738380608	0.44	0.559	3.61352559550716e-19	PIM1	monocytes_mds-ctl
6.95657016134441e-07	-3.46130222303399	0.26	0.199	0.0167368121511785	PAG1	monocytes_mds-ctl
2.92314994382361e-13	-3.47103526377418	0.955	0.946	7.03280644984522e-09	MT-ND5	monocytes_mds-ctl
6.55496756222682e-22	-3.51344310880105	0.597	0.679	1.57705964579615e-17	JMJD1C	monocytes_mds-ctl
1.77566048169894e-09	-3.52998850781481	0.432	0.356	4.27206155291947e-05	PILRA	monocytes_mds-ctl
7.8323224011347e-15	-3.5599247506763	0.624	0.529	1.884378446489e-10	ATP5MF	monocytes_mds-ctl
3.60381983779928e-29	-3.58724277051831	0.466	0.599	8.67043014776129e-25	CLEC12A	monocytes_mds-ctl
5.31677602740009e-08	-3.59696963611417	0.311	0.376	0.00127916314443219	IFI16	monocytes_mds-ctl
8.02421804447803e-19	-3.61800101529043	0.923	0.881	1.93054661932097e-14	YBX1	monocytes_mds-ctl
1.15100521000159e-06	-3.68421218629442	0.536	0.607	0.0276920343474283	WSB1	monocytes_mds-ctl
1.9050155378605e-14	-3.75926201682316	0.457	0.361	4.58327688253858e-10	RPS27L	monocytes_mds-ctl
1.76057102637681e-09	-3.76814109664099	0.725	0.676	4.23575783235997e-05	ZFAND5	monocytes_mds-ctl
7.86873832961546e-11	-3.78078738330082	0.43	0.337	1.89313975472218e-06	NXT1	monocytes_mds-ctl
3.51538387367567e-24	-3.78572207932321	0.366	0.482	8.4576620616763e-20	HLA-DMB	monocytes_mds-ctl
1.84392751377152e-06	-3.78644085854287	0.588	0.534	0.0443630520538291	FXR1	monocytes_mds-ctl
8.88287682777475e-21	-3.79630660168792	0.251	0.357	2.13713133599433e-16	HCK	monocytes_mds-ctl
1.7024616632624e-10	-3.82768556726755	0.704	0.758	4.09595251564301e-06	SARAF	monocytes_mds-ctl
3.81863553250553e-07	-3.85834922266351	0.734	0.769	0.00918725522765506	VASP	monocytes_mds-ctl
7.65817443634284e-56	-3.87392205393771	0.152	0.33	1.84248018763972e-51	RASGEF1B	monocytes_mds-ctl
1.04868527941946e-13	-3.87867407709316	0.283	0.369	2.52303191375529e-09	FPR1	monocytes_mds-ctl
1.68277549729217e-06	-3.89746052254972	0.264	0.317	0.0404858956893523	ZMIZ1	monocytes_mds-ctl
1.64538821103925e-14	-3.91425394510628	0.743	0.797	3.95863949693933e-10	RNF130	monocytes_mds-ctl
7.28460556481307e-14	-3.92500573038156	0.658	0.72	1.75260325283838e-09	PPT1	monocytes_mds-ctl
5.07570569752004e-17	-3.93130531195267	0.569	0.462	1.22116403376635e-12	WARS	monocytes_mds-ctl
7.18327897326642e-09	-3.93738955723951	0.798	0.833	0.000172822508817817	COMMD6	monocytes_mds-ctl
8.44606370801612e-41	-3.94518463953516	0.287	0.444	2.0320384675116e-36	AC245014.3	monocytes_mds-ctl
2.34697694770644e-15	-3.95477611718814	0.41	0.508	5.64659183848692e-11	TPM4	monocytes_mds-ctl
8.47244437759889e-18	-3.97977145383414	0.338	0.429	2.03838539280652e-13	MEGF9	monocytes_mds-ctl
9.57823686281622e-10	-3.99414264660611	0.593	0.52	2.30442800682495e-05	NDUFA3	monocytes_mds-ctl
1.26389462852852e-15	-4.00627817012535	0.66	0.578	3.04080408677677e-11	NKTR	monocytes_mds-ctl
1.46869680745353e-67	-4.02978051808266	0.279	0.485	3.53353764905244e-63	CREB5	monocytes_mds-ctl
1.55074243473663e-14	-4.08683213192196	0.84	0.78	3.73093122373287e-10	MYL12A	monocytes_mds-ctl
2.29941834376034e-11	-4.09254312991879	0.424	0.491	5.53217059325301e-07	GABARAPL1	monocytes_mds-ctl
7.31416921837627e-51	-4.09531429132423	0.946	0.898	1.75971597224915e-46	RPL10A	monocytes_mds-ctl
1.02045121926501e-10	-4.1589112614764	0.46	0.53	2.4551035884297e-06	CASP1	monocytes_mds-ctl
9.70646145056291e-08	-4.16990819724917	0.485	0.548	0.00233527756039093	LCP2	monocytes_mds-ctl
5.22655622996721e-17	-4.18362146563298	0.56	0.448	1.25745716336781e-12	NDUFB2	monocytes_mds-ctl
1.12168710078976e-84	-4.25042025404855	0.186	0.413	2.69866699579008e-80	RFX2	monocytes_mds-ctl
1.59244462330087e-10	-4.25532289704299	0.425	0.498	3.83126251919956e-06	EID1	monocytes_mds-ctl
5.9273606542541e-07	-4.28426722694826	0.68	0.634	0.0142606369980699	PPP2R5C	monocytes_mds-ctl
1.86152321042918e-44	-4.31211286186229	0.632	0.755	4.47863869197156e-40	HSP90B1	monocytes_mds-ctl
2.14969762226013e-15	-4.40658064076409	0.746	0.651	5.17195750939564e-11	FLNA	monocytes_mds-ctl
8.88056250685516e-13	-4.40990317795555	0.66	0.707	2.13657453352428e-08	CNBP	monocytes_mds-ctl
3.71580112704288e-14	-4.51964913779345	0.6	0.676	8.93984593155246e-10	ATP2B1	monocytes_mds-ctl
1.28516603533973e-07	-4.53297580681456	0.577	0.628	0.00309198096442384	CD36	monocytes_mds-ctl
3.58426040374792e-13	-4.57349776258567	0.609	0.69	8.62337210537711e-09	YBX3	monocytes_mds-ctl
7.47900426887026e-08	-4.58190653946661	0.842	0.799	0.0017993736370475	NAP1L1	monocytes_mds-ctl
4.3817511424952e-12	-4.60141296976331	0.955	0.939	1.05420550737292e-07	LAPTM5	monocytes_mds-ctl
7.08527147769904e-61	-4.6317332226439	0.16	0.341	1.70464546481961e-56	ENTPD1	monocytes_mds-ctl
4.36436300174268e-12	-4.6770286787009	0.331	0.407	1.05002209458927e-07	TIPARP	monocytes_mds-ctl
5.91063474705464e-11	-4.70828343801038	0.676	0.605	1.42203961379388e-06	KMT2E	monocytes_mds-ctl
1.06072733862717e-13	-4.72747412310885	0.719	0.625	2.55200390400311e-09	NINJ1	monocytes_mds-ctl
1.4083212298462e-13	-4.84338971546982	0.639	0.559	3.38828004688696e-09	CBX3	monocytes_mds-ctl
5.69405750504106e-14	-4.91723977336362	0.462	0.546	1.36993329513783e-09	RNF149	monocytes_mds-ctl
3.53433527988411e-15	-4.93678498922995	0.991	0.992	8.50325724987318e-11	S100A4	monocytes_mds-ctl
1.69036311295205e-10	-4.93700089909453	0.953	0.949	4.06684461345134e-06	CFL1	monocytes_mds-ctl
3.59928067115891e-55	-4.93825484115877	0.987	0.979	8.65950936674123e-51	RPS15	monocytes_mds-ctl
7.45000945817924e-19	-4.97966138496429	0.615	0.5	1.79239777554334e-14	CHD2	monocytes_mds-ctl
1.35472591450892e-51	-4.99172588423282	0.66	0.479	3.25933507771701e-47	LY6E	monocytes_mds-ctl
2.58535343919564e-62	-5.06483242863541	0.272	0.466	6.22010183936079e-58	NAIP	monocytes_mds-ctl
9.40813321534767e-13	-5.27419681906581	0.832	0.772	2.26350277028049e-08	CORO1A	monocytes_mds-ctl
1.15217084807756e-18	-5.3821917191288	0.886	0.847	2.7720078433898e-14	COX7C	monocytes_mds-ctl
5.30548768523547e-08	-5.43255664262808	0.257	0.192	0.0012764472821908	CITED2	monocytes_mds-ctl
7.70311145955821e-29	-5.50679183940477	0.284	0.156	1.85329158605511e-24	RHOC	monocytes_mds-ctl
5.78734355640487e-15	-5.74097248454438	0.836	0.778	1.39237698623545e-10	CHCHD2	monocytes_mds-ctl
1.46186534292587e-39	-5.82942570500559	0.329	0.47	3.51710182854534e-35	RUNX1	monocytes_mds-ctl
4.1072281841208e-12	-5.84750527692339	0.869	0.81	9.88158028817623e-08	SLC25A6	monocytes_mds-ctl
1.5832877568576e-13	-5.89026697918227	0.343	0.428	3.80923201422371e-09	PDIA6	monocytes_mds-ctl
3.19276886900153e-75	-5.95668405188534	0.217	0.435	7.68148262193078e-71	DSE	monocytes_mds-ctl
1.68734122547595e-12	-5.96140787105603	0.609	0.688	4.05957425437259e-08	SPCS3	monocytes_mds-ctl
3.16699209943659e-11	-5.99037635728105	0.76	0.814	7.6194662920345e-07	LGALS3	monocytes_mds-ctl
1.90728478432302e-23	-6.02905037955495	0.548	0.638	4.58873646260276e-19	BHLHE40	monocytes_mds-ctl
1.64886251136691e-11	-6.11634571056658	0.612	0.667	3.96699831609764e-07	GLIPR1	monocytes_mds-ctl
1.43376622729911e-11	-6.17296712299768	0.532	0.601	3.44949816625893e-07	LITAF	monocytes_mds-ctl
4.17663997945755e-19	-6.2385295189055	0.461	0.544	1.00485781265769e-14	EAF1	monocytes_mds-ctl
1.13477763870627e-07	-6.25531696019328	0.412	0.347	0.00273016152096341	POLD4	monocytes_mds-ctl
2.55661973600115e-13	-6.30745845258663	0.717	0.636	6.15097142284517e-09	ZFP36L2	monocytes_mds-ctl
7.19801020169212e-09	-6.33165517173867	0.796	0.805	0.000173176927442511	TGFB1	monocytes_mds-ctl
4.07815371350536e-16	-6.38111426710904	0.98	0.969	9.81163001932254e-12	RPS6	monocytes_mds-ctl
3.99508004284177e-09	-6.38922348430521	0.954	0.939	9.61176307507302e-05	RPL27	monocytes_mds-ctl
4.34439174599151e-09	-6.40295735877073	0.709	0.649	0.00010452172101681	FAM49B	monocytes_mds-ctl
6.12566949229401e-62	-6.40577245818108	0.298	0.486	1.47377482315102e-57	AC007952.4	monocytes_mds-ctl
8.72671921125361e-14	-6.45305022344722	0.577	0.649	2.09956137503551e-09	MAP3K2	monocytes_mds-ctl
2.99970757659788e-37	-6.50491491512018	0.445	0.58	7.21699645853685e-33	KCTD12	monocytes_mds-ctl
1.02153209201132e-12	-6.65604862832005	0.93	0.91	2.45770406017003e-08	LINC01578	monocytes_mds-ctl
4.16283625099591e-07	-6.85222066474224	0.652	0.56	0.0100153677362711	AC103591.3	monocytes_mds-ctl
1.70795310816997e-40	-7.2191323582679	0.606	0.735	4.10916438294613e-36	CPVL	monocytes_mds-ctl
1.6093140592605e-06	-7.22597726051649	0.748	0.681	0.0387184869517485	PPDPF	monocytes_mds-ctl
6.28665005863655e-08	-7.25646898688108	0.273	0.207	0.00151250513760737	EVL	monocytes_mds-ctl
1.95909262735774e-07	-7.57575972558092	0.442	0.476	0.00471338095215998	ZBTB43	monocytes_mds-ctl
9.43808595374042e-44	-7.62520940867326	0.396	0.537	2.27070909961041e-39	MPEG1	monocytes_mds-ctl
1.30477143412235e-38	-7.82232300506238	0.458	0.629	3.13914959335497e-34	DUSP6	monocytes_mds-ctl
3.41837659662408e-12	-7.8973004524449	0.343	0.42	8.22427225381786e-08	UCP2	monocytes_mds-ctl
1.7004447666164e-153	-7.95820931121968	0.193	0.501	4.09110006400239e-149	ITGA5	monocytes_mds-ctl
3.37090414269101e-46	-8.18529348702017	0.138	0.286	8.11005827690029e-42	F13A1	monocytes_mds-ctl
2.50105465081489e-19	-8.63252097884343	0.396	0.488	6.01728738439554e-15	PPIF	monocytes_mds-ctl
4.49676207082179e-16	-8.69581923367385	0.743	0.782	1.08187598661901e-11	MTRNR2L12	monocytes_mds-ctl
1.69134166845094e-24	-8.78801901183019	0.41	0.524	4.06919892012611e-20	SLC25A37	monocytes_mds-ctl
3.75312957427546e-56	-8.82747810618202	0.286	0.461	9.02965444274934e-52	SMAD7	monocytes_mds-ctl
2.24756950347997e-09	-8.89724910025044	0.874	0.829	5.40742746842245e-05	RPS10	monocytes_mds-ctl
4.27833782766985e-20	-8.93125478762143	0.339	0.44	1.02932529795909e-15	JAML	monocytes_mds-ctl
1.65303686767253e-10	-9.01493075166076	0.655	0.72	3.97704139993335e-06	PDIA3	monocytes_mds-ctl
3.37613811226934e-15	-9.11394043013107	0.643	0.533	8.1226506843088e-11	H1FX	monocytes_mds-ctl
1.03852621324315e-27	-9.26634116331212	0.994	0.993	2.4985902164417e-23	RPL13	monocytes_mds-ctl
1.3546924074797e-24	-9.26644130803331	0.969	0.968	3.2592544631554e-20	DUSP1	monocytes_mds-ctl
3.76190835148232e-19	-9.26765738004156	0.995	0.996	9.05077530283131e-15	RPL10	monocytes_mds-ctl
3.94735887266536e-25	-9.83601093019006	0.3	0.416	9.4969507117456e-21	VEGFA	monocytes_mds-ctl
3.00775739904926e-204	-10.1131957982757	0.548	0.843	7.23636352637262e-200	AC020916.1	monocytes_mds-ctl
1.20453201325503e-25	-10.2591359612847	0.776	0.839	2.89798357069028e-21	TAGLN2	monocytes_mds-ctl
1.18479754044876e-20	-10.7438223649226	0.685	0.744	2.85050440256567e-16	CALM2	monocytes_mds-ctl
2.81911680379703e-10	-10.9130567054286	0.204	0.279	6.78251311825528e-06	TREM1	monocytes_mds-ctl
5.22734356176878e-194	-11.3700673665616	0.159	0.522	1.25764658752595e-189	LGALS2	monocytes_mds-ctl
5.96139335237295e-08	-11.5600032528346	0.36	0.293	0.00143425162664741	CXXC5	monocytes_mds-ctl
8.77113753391285e-28	-11.8010365018718	0.162	0.285	2.11024797928409e-23	RNASE2	monocytes_mds-ctl
1.54168774543017e-36	-12.4197455154594	0.826	0.733	3.70914654673046e-32	CALM1	monocytes_mds-ctl
5.22817730660621e-22	-12.5288476778904	0.392	0.488	1.25784717819639e-17	CD14	monocytes_mds-ctl
3.75680003566227e-31	-12.6216730030358	0.332	0.458	9.03848520579986e-27	RHOB	monocytes_mds-ctl
1.37209258666958e-16	-12.9047926944859	0.468	0.356	3.30111755426835e-12	PLAC8	monocytes_mds-ctl
9.22202918827072e-115	-13.185031611079	0.242	0.523	2.21872800240605e-110	RGCC	monocytes_mds-ctl
7.98147062874842e-16	-13.254945789801	0.864	0.809	1.92026201857058e-11	NPC2	monocytes_mds-ctl
6.08085432257397e-34	-13.2728710321139	0.986	0.975	1.46299274146807e-29	RPL8	monocytes_mds-ctl
8.17676365615508e-41	-13.4014654622366	0.805	0.878	1.96724756803435e-36	AHNAK	monocytes_mds-ctl
1.37247260191934e-38	-13.5213844541008	0.268	0.414	3.30203183295774e-34	LMNA	monocytes_mds-ctl
4.15116232864468e-26	-13.6240888723312	0.466	0.578	9.98728144648622e-22	CALR	monocytes_mds-ctl
2.50005970781984e-07	-13.998695574736	0.788	0.748	0.00601489365104375	CD68	monocytes_mds-ctl
1.22603823626575e-102	-14.260749049842	0.594	0.817	2.94972539263178e-98	MYADM	monocytes_mds-ctl
2.3871297392052e-08	-14.343595655593	0.865	0.837	0.000574319543955378	ARHGDIB	monocytes_mds-ctl
4.61154226525331e-12	-14.3478686622912	0.751	0.71	1.10949095359729e-07	IFITM2	monocytes_mds-ctl
1.78636418380822e-24	-14.3521223195496	0.652	0.741	4.29781358982419e-20	GPCPD1	monocytes_mds-ctl
3.73562602897569e-22	-15.0287385874338	0.825	0.886	8.98754266311261e-18	ZFP36L1	monocytes_mds-ctl
2.04556035578792e-13	-15.0369830765995	0.995	0.992	4.92141365999015e-09	RPL21	monocytes_mds-ctl
2.49158974010281e-11	-15.5158804876357	0.865	0.817	5.99451575571336e-07	HIF1A	monocytes_mds-ctl
1.7128012964522e-46	-15.9733620652611	0.925	0.866	4.12082863913435e-42	RPSA	monocytes_mds-ctl
5.39653649129634e-09	-17.706537019098	0.958	0.938	0.000129835271444099	PSAP	monocytes_mds-ctl
5.07871085378227e-56	-17.9074153406955	0.961	0.884	1.22188704431148e-51	CEBPB	monocytes_mds-ctl
1.39080697885224e-17	-18.1204152964998	0.664	0.576	3.34614251042061e-13	TUBA1B	monocytes_mds-ctl
1.56003648249672e-15	-18.3054412005966	0.92	0.92	3.75329177323886e-11	PTPRC	monocytes_mds-ctl
1.48635909878378e-13	-18.3825945284604	0.893	0.917	3.5760313557639e-09	S100A11	monocytes_mds-ctl
2.07125588389045e-09	-18.4525350258179	0.331	0.257	4.98323453105204e-05	SEPTIN6	monocytes_mds-ctl
8.07086387695789e-12	-18.7482696840037	0.274	0.359	1.9417691401573e-07	MS4A7	monocytes_mds-ctl
4.49500402102999e-46	-18.8831401590992	0.608	0.7	1.0814530174196e-41	MNDA	monocytes_mds-ctl
3.87904007964436e-37	-19.3134081626628	0.994	0.987	9.33258252761638e-33	RPS15A	monocytes_mds-ctl
7.12507936735062e-23	-19.3554184270094	0.985	0.98	1.71422284499089e-18	RPL17	monocytes_mds-ctl
3.43282861408283e-45	-19.3606497496191	0.985	0.994	8.25904236262189e-41	VIM	monocytes_mds-ctl
8.07214342419611e-23	-20.2948778825018	0.683	0.758	1.94207698642734e-18	AHR	monocytes_mds-ctl
1.52431027078445e-08	-21.2426337044334	0.865	0.841	0.000366733808048031	SPI1	monocytes_mds-ctl
1.2162553626489e-16	-22.2503929263659	0.993	0.992	2.92618877699699e-12	RPL30	monocytes_mds-ctl
3.33766303318243e-15	-23.7289917997293	0.941	0.955	8.03008349153361e-11	FOS	monocytes_mds-ctl
1.89011931782719e-27	-26.0221905165781	0.951	0.904	4.54743806676043e-23	LCP1	monocytes_mds-ctl
6.99645372641205e-37	-26.5348863928269	0.99	0.985	1.68327680203747e-32	UBA52	monocytes_mds-ctl
2.94844271951233e-12	-26.5725774481057	0.93	0.924	7.09365833887471e-08	FCER1G	monocytes_mds-ctl
4.07641897119753e-21	-27.2345334249109	0.82	0.882	9.80745640280414e-17	CD52	monocytes_mds-ctl
2.25651855434209e-07	-27.697852770504	0.667	0.707	0.00542895798989163	CTSB	monocytes_mds-ctl
2.27123242019611e-20	-30.564727631453	0.963	0.941	5.46435807974981e-16	RACK1	monocytes_mds-ctl
3.2420298646995e-29	-30.8930204505199	0.838	0.83	7.79999965148053e-25	CTNNB1	monocytes_mds-ctl
9.38898137705431e-07	-30.9067679762249	0.938	0.95	0.022588950295055	ACTG1	monocytes_mds-ctl
1.82328282416093e-11	-31.2837386852039	0.933	0.926	4.38663614664878e-07	LST1	monocytes_mds-ctl
3.01464485009356e-61	-31.2905253108966	0.799	0.894	7.25293404484009e-57	IER2	monocytes_mds-ctl
8.41386840891635e-08	-32.3183928110569	0.995	0.989	0.00202429260050118	MT-ND4	monocytes_mds-ctl
2.71796230332326e-31	-32.3442999189261	0.969	0.956	6.53914550556544e-27	PFN1	monocytes_mds-ctl
4.47460651852367e-40	-35.2348519095636	0.986	0.991	1.07654558229161e-35	CTSS	monocytes_mds-ctl
1.40675918337708e-33	-38.6278547248785	0.636	0.758	3.38452191928691e-29	MS4A6A	monocytes_mds-ctl
2.92036457794375e-26	-39.421092363105	0.963	0.945	7.02610513807486e-22	AIF1	monocytes_mds-ctl
3.014081738165e-40	-40.8031990425882	0.998	0.998	7.25157925385118e-36	RPL41	monocytes_mds-ctl
2.45948035030874e-47	-42.4580132205478	0.623	0.705	5.9172637748078e-43	HSPA5	monocytes_mds-ctl
4.54453811986126e-24	-44.881775980143	0.994	0.993	1.09337042625742e-19	RPS12	monocytes_mds-ctl
8.86861764078313e-69	-47.7615785753406	0.465	0.622	2.13370071819601e-64	FGL2	monocytes_mds-ctl
2.79085332486587e-30	-48.1684818843702	0.827	0.89	6.71451401429479e-26	VCAN	monocytes_mds-ctl
3.09756324191214e-28	-50.9209526662648	0.998	0.997	7.45242740371642e-24	RPL34	monocytes_mds-ctl
1.09268813102776e-06	-58.7606675954739	0.998	0.997	0.0262889837443968	EEF1A1	monocytes_mds-ctl
2.2210445750338e-17	-59.7344136489447	0.997	0.992	5.34361114307381e-13	RPS27A	monocytes_mds-ctl
5.84985990414867e-13	-64.0887527172427	0.574	0.653	1.40741779433913e-08	HLA-DPB1	monocytes_mds-ctl
1.94426791025274e-74	-65.5537680957158	0.991	0.986	4.67771416527707e-70	MT-ND1	monocytes_mds-ctl
4.70251708771621e-14	-66.970571050795	0.996	0.996	1.13137858613364e-09	MT-ATP6	monocytes_mds-ctl
1.16554552365411e-71	-68.3416221663736	0.652	0.822	2.80418597535942e-67	S100A12	monocytes_mds-ctl
6.10420919229445e-11	-94.3848614049482	0.674	0.743	1.46861168957412e-06	HLA-DPA1	monocytes_mds-ctl
1.94156234228083e-12	-112.957062073629	0.374	0.294	4.67120483929345e-08	SOX4	monocytes_mds-ctl
1.02379526123704e-35	-235.76946138299	0.9	0.949	2.46314901901019e-31	HLA-DRA	monocytes_mds-ctl
5.04890537279583e-10	-263.180668358831	0.998	0.997	1.21471614364095e-05	MT-CO1	monocytes_mds-ctl
