# Supplementary material for: VEXAS syndrome is characterized by inflammasome activation and monocyte dysregulation
Source: Nat Commun. 2024 Jan 30;15:910. doi: 10.1038/s41467-024-44811-4 (PMC10828464; doi:10.1038/s41467-024-44811-4)
Supplement: Supplementary file 6 — Source Data [file 41467_2024_44811_MOESM6_ESM.zip › Source_DATA_KOSMIDER/Raw_DATA_KOSMIDER_Fig6/monocytes_mds-ctl_UP.csv]

p_val	avg_log2FC	pct.1	pct.2	p_val_adj	GeneName	cluster
5.22782150342794e-186	630.23423078682	0.371	0.026	1.25776157550973e-181	HBB	monocytes_mds-ctl
1.83431698678978e-14	270.61292511032	0.42	0.331	4.41318323851752e-10	PPBP	monocytes_mds-ctl
4.10239616801363e-97	220.10874541162	0.633	0.394	9.86995494062399e-93	MT2A	monocytes_mds-ctl
5.60922089538882e-126	153.758198456985	0.259	0.013	1.3495224552216e-121	HBA1	monocytes_mds-ctl
1.75710222284874e-35	109.034474156572	0.78	0.687	4.22741223795177e-31	TIMP1	monocytes_mds-ctl
5.80231099258994e-208	104.70456546814	0.994	0.963	1.39597800170721e-203	TXNIP	monocytes_mds-ctl
3.25184214026858e-13	98.9262084375683	0.995	0.994	7.82360700527218e-09	MT-ND3	monocytes_mds-ctl
3.30827346655801e-33	91.5391928979593	0.996	0.998	7.95937513319193e-29	RPL39	monocytes_mds-ctl
1.53109332122741e-06	90.2796178575128	0.995	0.991	0.0368365742154103	NEAT1	monocytes_mds-ctl
0	87.1388364647188	0.989	0.859	0	RPS26	monocytes_mds-ctl
6.47065015470114e-93	82.5529574156481	0.466	0.704	1.55677372071955e-88	JUN	monocytes_mds-ctl
1.58929175430111e-132	81.6134521741678	0.616	0.303	3.82367703167305e-128	G0S2	monocytes_mds-ctl
3.9648215449338e-62	79.5305608936845	0.981	0.981	9.53896415495623e-58	SRGN	monocytes_mds-ctl
2.74132759432364e-46	78.66646656365	0.385	0.212	6.59536005918324e-42	PMAIP1	monocytes_mds-ctl
5.08720145604232e-68	78.3631445215587	0.994	0.992	1.22392979830922e-63	RPL37	monocytes_mds-ctl
8.18895533449339e-64	74.3997935551313	0.984	0.97	1.97018076392576e-59	RPS18	monocytes_mds-ctl
9.7700873646371e-127	71.4940076794699	0.365	0.083	2.35058531905804e-122	THBS1	monocytes_mds-ctl
3.08499065338078e-31	67.1929122306708	0.996	0.994	7.42217901296882e-27	RPL32	monocytes_mds-ctl
4.87831871532671e-30	65.7533166182762	0.992	0.991	1.17367469972045e-25	RPL26	monocytes_mds-ctl
2.75153947505978e-29	64.3110404250484	0.677	0.782	6.61992882304632e-25	CRIP1	monocytes_mds-ctl
7.66222272630825e-12	61.3883390336083	0.991	0.99	1.8434541657225e-07	MT-CYB	monocytes_mds-ctl
7.35290208857915e-48	59.9817020291481	0.992	0.99	1.76903471349126e-43	RPL12	monocytes_mds-ctl
3.96670140677638e-21	59.9568359813885	0.997	0.996	9.5434869145633e-17	RPLP1	monocytes_mds-ctl
4.10308334051838e-91	58.5390014901666	0.982	0.957	9.87160820895318e-87	RPS19	monocytes_mds-ctl
3.7819793672702e-175	55.6549356765358	0.37	0.036	9.09906415971538e-171	HBA2	monocytes_mds-ctl
2.64693999908787e-36	52.7695456052053	0.339	0.191	6.36827294380551e-32	GNLY	monocytes_mds-ctl
5.82114367194167e-13	52.7690614836137	0.993	0.994	1.40050895603245e-08	RPS3A	monocytes_mds-ctl
7.35081226872407e-54	52.7657194090572	0.396	0.208	1.76853192373232e-49	CCL5	monocytes_mds-ctl
2.0667107063279e-56	52.6688259922924	0.495	0.301	4.97229928835429e-52	APOBEC3A	monocytes_mds-ctl
5.13880924517512e-19	51.0691220356207	0.986	0.981	1.23634611629668e-14	UBC	monocytes_mds-ctl
2.16329107971824e-07	49.697687148172	0.918	0.912	0.0052046620086941	NAMPT	monocytes_mds-ctl
1.61790757781684e-35	46.0080593601513	0.996	0.994	3.89252384146953e-31	PTMA	monocytes_mds-ctl
3.809952164737e-27	45.5560615261156	0.999	0.999	9.16636391314074e-23	FTH1	monocytes_mds-ctl
3.28912428825976e-07	44.1133753483294	0.927	0.947	0.00791330412512415	S100A8	monocytes_mds-ctl
1.6894115207422e-13	44.1132691368732	0.946	0.966	4.06455517775365e-09	S100A10	monocytes_mds-ctl
5.97379471679034e-20	41.1284601885768	0.483	0.373	1.43723527091259e-15	ATP1B3	monocytes_mds-ctl
2.8068673317111e-52	39.69020878337	0.982	0.971	6.75304211336374e-48	RPL36	monocytes_mds-ctl
1.40430212987126e-21	38.3329606954142	0.989	0.982	3.37861049425726e-17	RPL18A	monocytes_mds-ctl
5.23354708830463e-46	36.971249233595	0.994	0.988	1.25913909397521e-41	RPS8	monocytes_mds-ctl
3.00653184381923e-53	36.8993497904764	0.929	0.855	7.23341496304467e-49	RPS5	monocytes_mds-ctl
3.393051137831e-21	35.4572038732058	0.993	0.991	8.1633417325076e-17	S100A6	monocytes_mds-ctl
5.86279876323616e-21	35.4567037976423	0.981	0.976	1.41053075444699e-16	H3F3B	monocytes_mds-ctl
6.67358165610469e-79	33.9351180577127	0.887	0.951	1.60559701064223e-74	KLF6	monocytes_mds-ctl
6.15675603538318e-42	33.9074571063094	0.991	0.987	1.48125393455284e-37	RPS14	monocytes_mds-ctl
1.74663796293153e-116	33.7539291188508	0.377	0.653	4.20223627501696e-112	FOSB	monocytes_mds-ctl
4.18605437371917e-18	31.0553760146029	0.826	0.793	1.0071228217731e-13	BTG1	monocytes_mds-ctl
1.91560987910791e-73	29.6863682891914	0.975	0.953	4.60876580814572e-69	RPS2	monocytes_mds-ctl
3.58438861418522e-60	28.2437298997201	0.995	0.993	8.62368056686822e-56	TMSB10	monocytes_mds-ctl
2.69900850506973e-54	28.1736764844752	0.998	0.995	6.49354456234726e-50	RPL28	monocytes_mds-ctl
3.35160030574088e-27	27.5590386193755	0.328	0.202	8.06361517558198e-23	NKG7	monocytes_mds-ctl
2.38011934729031e-81	26.3395462868791	0.874	0.76	5.72632913764576e-77	FUS	monocytes_mds-ctl
2.67669720754585e-26	25.286153756882	0.955	0.935	6.43986581163457e-22	RPL23A	monocytes_mds-ctl
6.69401138601676e-73	24.9275247209771	0.809	0.665	1.61051219936177e-68	PLEK	monocytes_mds-ctl
8.04821035912297e-08	24.9033325470779	0.272	0.343	0.00193631893030139	RGS18	monocytes_mds-ctl
7.03774413968369e-32	24.727064595911	0.95	0.926	1.6932108625665e-27	TPM3	monocytes_mds-ctl
3.06848192330682e-29	24.4587807637212	0.902	0.848	7.38246065928388e-25	SRP14	monocytes_mds-ctl
2.22628634150102e-56	23.9143242804516	0.992	0.988	5.3562223090173e-52	RPL11	monocytes_mds-ctl
2.29407317765083e-34	22.7126437897011	0.913	0.844	5.51931065811013e-30	RPLP0	monocytes_mds-ctl
8.11980794803893e-11	22.4911283825677	0.954	0.94	1.95354459421869e-06	EMP3	monocytes_mds-ctl
3.20137872369511e-15	22.4728848352991	0.986	0.983	7.70219707133807e-11	RPS23	monocytes_mds-ctl
2.97762593822338e-16	22.472775022849	0.972	0.962	7.16387024477163e-12	RPL5	monocytes_mds-ctl
4.57109637469023e-07	22.0705421816417	0.257	0.2	0.0109976007678672	MT1X	monocytes_mds-ctl
3.10120433759505e-12	21.7709304134749	0.392	0.448	7.46118751581993e-08	AC253572.2	monocytes_mds-ctl
7.5968699850856e-14	21.5347648819592	0.565	0.465	1.82773094971174e-09	RGS2	monocytes_mds-ctl
1.89085207228555e-64	20.8439899322657	0.976	0.948	4.5492010007118e-60	RPS3	monocytes_mds-ctl
1.39799195405884e-32	20.7638867312131	0.982	0.975	3.36342884227015e-28	DDX5	monocytes_mds-ctl
2.08287356013276e-09	19.5870716311617	0.956	0.948	5.01118549832342e-05	LGALS1	monocytes_mds-ctl
7.39217432057041e-20	19.5870656789073	0.985	0.974	1.77848321978604e-15	RPL29	monocytes_mds-ctl
2.85201901247112e-21	19.5775751555696	0.969	0.958	6.86167254210427e-17	RPS4X	monocytes_mds-ctl
9.22732092398895e-165	18.9560927930024	0.767	0.533	2.2200011411025e-160	MTRNR2L8	monocytes_mds-ctl
1.95524577037834e-68	18.8415092331765	0.966	0.929	4.70412579895324e-64	RPL38	monocytes_mds-ctl
2.19597825492624e-69	18.1902710016407	0.984	0.965	5.28330408352704e-65	RPL37A	monocytes_mds-ctl
7.97376198936688e-85	18.1448646134227	0.998	0.992	1.91840739702178e-80	RPS27	monocytes_mds-ctl
1.86781824139929e-58	18.0676433255797	0.98	0.963	4.49378390698256e-54	RPS21	monocytes_mds-ctl
1.58233728772972e-46	18.0318375930475	0.972	0.946	3.80694528054894e-42	RPL36A	monocytes_mds-ctl
2.10465199146922e-29	17.1448643923025	0.978	0.953	5.06358222627581e-25	RPL13A	monocytes_mds-ctl
7.24452127543387e-41	16.7118350406611	0.995	0.994	1.74295937365663e-36	RPS28	monocytes_mds-ctl
6.16096481473222e-22	16.7019686707053	0.987	0.982	1.48226652477643e-17	RPLP2	monocytes_mds-ctl
3.60842582467874e-48	16.7013295590255	0.97	0.942	8.68151169159458e-44	RPL35	monocytes_mds-ctl
2.09239231347825e-55	16.6347711117355	0.975	0.952	5.03408666699732e-51	RPS16	monocytes_mds-ctl
6.37905351560161e-31	16.5204937447374	0.984	0.983	1.53473648531859e-26	RPS7	monocytes_mds-ctl
1.18178983352268e-31	16.2505935693156	0.917	0.872	2.84326816047222e-27	RPS20	monocytes_mds-ctl
2.34414487346058e-51	15.9168203221597	0.842	0.762	5.6397781510588e-47	ZFAS1	monocytes_mds-ctl
3.07477722056962e-17	15.2596066058284	0.97	0.959	7.39760651496846e-13	RPS11	monocytes_mds-ctl
1.6086098031224e-16	15.0677706369915	0.994	0.993	3.87015432533219e-12	HLA-B	monocytes_mds-ctl
7.63094682971863e-26	14.8096309525428	0.858	0.78	1.835929497762e-21	IER5	monocytes_mds-ctl
5.29155392977659e-17	14.7315378964092	0.479	0.381	1.27309495996495e-12	CD83	monocytes_mds-ctl
3.57332456770356e-25	14.6519249124718	0.998	0.996	8.597061577438e-21	EIF1	monocytes_mds-ctl
1.70102504996317e-72	14.5726569520196	0.738	0.559	4.0924961677064e-68	CEBPD	monocytes_mds-ctl
2.08383009246454e-43	14.0589389012158	0.982	0.962	5.01348681946045e-39	HLA-C	monocytes_mds-ctl
4.1508243931329e-16	13.8142821201075	0.909	0.93	9.98646840743845e-12	ZFP36	monocytes_mds-ctl
3.79614382928194e-62	13.8121493630736	0.535	0.341	9.13314243886942e-58	BCL2A1	monocytes_mds-ctl
3.82326141838068e-85	13.5063862682651	0.544	0.29	9.19838464648208e-81	DDIT4	monocytes_mds-ctl
7.45337837218836e-27	13.4417717701704	0.887	0.829	1.7932083025648e-22	EIF4G2	monocytes_mds-ctl
1.5653596903002e-40	13.2697243182927	0.817	0.712	3.76609887889324e-36	CLIC1	monocytes_mds-ctl
4.1928751941299e-13	13.1797082258255	0.798	0.755	1.00876384295571e-08	RPS4Y1	monocytes_mds-ctl
1.56751204922169e-50	13.0237900153247	0.97	0.945	3.77127723922245e-46	RPL7A	monocytes_mds-ctl
3.32416612055292e-15	12.6774343752785	0.453	0.352	7.99761126943828e-11	EML4	monocytes_mds-ctl
1.11962904798697e-67	12.5317569141907	0.684	0.499	2.69371552655185e-63	GAS5	monocytes_mds-ctl
1.59560870547097e-16	12.3005599330336	0.982	0.979	3.8388749844926e-12	RPL6	monocytes_mds-ctl
5.81186801841227e-34	11.8961197898301	0.783	0.681	1.39827732654981e-29	HCST	monocytes_mds-ctl
2.08444364436588e-20	11.7844286237535	0.908	0.871	5.01496296397987e-16	HNRNPK	monocytes_mds-ctl
5.16434752516372e-16	11.6545448067239	0.831	0.769	1.24249037107914e-11	HINT1	monocytes_mds-ctl
1.66825871227968e-15	11.5363695140889	0.853	0.782	4.01366363587369e-11	ZNF207	monocytes_mds-ctl
4.5364390183845e-57	11.185637654124	0.773	0.631	1.09142186343313e-52	HSP90AB1	monocytes_mds-ctl
4.1992816459255e-23	11.1222682304595	0.515	0.566	1.01030517119321e-18	IER3	monocytes_mds-ctl
1.64589078987026e-43	10.9410423098569	0.974	0.947	3.95984865134886e-39	RPL24	monocytes_mds-ctl
8.12885665373954e-34	10.8710406520244	0.946	0.93	1.9557216223232e-29	IFI30	monocytes_mds-ctl
4.88152175585989e-35	10.7285935190628	0.516	0.366	1.17444531924233e-30	AC004687.1	monocytes_mds-ctl
2.58632882949983e-16	10.5210212631248	0.804	0.75	6.22244853089364e-12	CELF2	monocytes_mds-ctl
4.11834453632355e-58	10.4835405789004	0.934	0.875	9.90832511994082e-54	SUB1	monocytes_mds-ctl
2.91506046354904e-08	10.3957123660693	0.285	0.225	0.000701334396925264	NR4A2	monocytes_mds-ctl
1.4775652892335e-13	10.3454922106293	0.958	0.941	3.55487432936687e-09	RPL23	monocytes_mds-ctl
8.06908654078023e-57	9.94816466958432	0.666	0.49	1.94134153084632e-52	CLEC2B	monocytes_mds-ctl
2.54517547641001e-39	9.9241525294027	0.52	0.364	6.12343767869485e-35	KLF9	monocytes_mds-ctl
3.52112669207234e-40	9.61921223604958	0.713	0.565	8.47147870845685e-36	EPC1	monocytes_mds-ctl
2.58440983181704e-17	9.49348233891657	0.253	0.161	6.21783161436861e-13	PF4	monocytes_mds-ctl
1.13296359365382e-41	9.47951274529028	0.989	0.979	2.72579710997172e-37	RPL35A	monocytes_mds-ctl
4.3217938181358e-32	9.34129583010612	0.983	0.978	1.03978037470529e-27	RPL18	monocytes_mds-ctl
1.11069491556877e-30	9.27854403835804	0.486	0.342	2.67222089736691e-26	PIK3R1	monocytes_mds-ctl
1.71035992449915e-35	9.12111578799458	0.747	0.619	4.11495494235249e-31	UBB	monocytes_mds-ctl
2.13180563477212e-40	9.05706879573027	0.908	0.946	5.12891117669823e-36	MCL1	monocytes_mds-ctl
4.97048354917975e-96	9.04291360099699	0.852	0.691	1.19584863709716e-91	TRA2B	monocytes_mds-ctl
3.55019691197438e-10	9.00585520435556	0.535	0.446	8.54141875051917e-06	GNA13	monocytes_mds-ctl
7.32685094743904e-21	8.93841087591072	0.564	0.458	1.76276706944436e-16	PNN	monocytes_mds-ctl
7.50180234406077e-18	8.87391843527675	0.392	0.287	1.80485862595758e-13	SOD1	monocytes_mds-ctl
2.34002693512486e-08	8.82048678992911	0.931	0.913	0.00056298708032169	ATP5MG	monocytes_mds-ctl
1.35378265151221e-06	8.77015328546087	0.751	0.7	0.0325706568127323	IFNGR2	monocytes_mds-ctl
1.35466267506714e-80	8.71493805152373	0.835	0.692	3.25918292994402e-76	RSL24D1	monocytes_mds-ctl
2.1042331922749e-50	8.6032064738246	0.933	0.862	5.06257463729419e-46	RBM39	monocytes_mds-ctl
4.97150173555572e-08	8.42482585582104	0.47	0.396	0.00119609360255735	HMGB2	monocytes_mds-ctl
1.36549982744077e-19	8.19781721996514	0.788	0.72	3.28525603483975e-15	POLR2L	monocytes_mds-ctl
3.90764671874952e-28	8.10466797941586	0.903	0.836	9.40140724063948e-24	SFPQ	monocytes_mds-ctl
4.57130453766553e-48	8.0587352931077	0.88	0.812	1.09981015871695e-43	RPL31	monocytes_mds-ctl
3.00664036861547e-59	8.04730387104304	0.992	0.989	7.23367606285196e-55	FAU	monocytes_mds-ctl
6.93242516517671e-58	7.98972744444686	0.978	0.96	1.66787217048986e-53	RPS25	monocytes_mds-ctl
1.13996974035086e-49	7.98373688324941	0.979	0.953	2.74265319831013e-45	CDC42	monocytes_mds-ctl
1.39184526580659e-07	7.83549999877243	0.794	0.749	0.00334864052500407	LYN	monocytes_mds-ctl
3.44793616106444e-08	7.79431432400307	0.599	0.525	0.000829538960990493	SF3B2	monocytes_mds-ctl
2.6536685120346e-40	7.17542353350456	0.758	0.634	6.38446107310404e-36	SNHG6	monocytes_mds-ctl
1.71289237278837e-09	7.16135293217113	0.829	0.79	4.12104775969153e-05	CMTM6	monocytes_mds-ctl
3.38500525184787e-18	7.13882080431307	0.747	0.669	8.14398413542078e-14	EIF5	monocytes_mds-ctl
1.3799246857627e-51	7.12817739984684	0.752	0.614	3.31996080147648e-47	COX6A1	monocytes_mds-ctl
1.57466829550057e-44	7.04932858517665	0.732	0.587	3.78849445214482e-40	EIF4A2	monocytes_mds-ctl
8.59894244147465e-26	6.92881527326366	0.331	0.211	2.06881956199439e-21	ISG15	monocytes_mds-ctl
8.01305911168203e-37	6.9238752053237	0.504	0.351	1.92786189167958e-32	PLAUR	monocytes_mds-ctl
9.64511643531223e-13	6.85335938262854	0.575	0.492	2.32051856317177e-08	DYNC1H1	monocytes_mds-ctl
2.67789337921256e-13	6.78396984654798	0.801	0.739	6.44274368104749e-09	ACTR3	monocytes_mds-ctl
6.94485264377074e-50	6.67680671094391	0.829	0.711	1.6708620975648e-45	HSP90AA1	monocytes_mds-ctl
9.49168668989202e-37	6.53371676928377	0.975	0.953	2.28360490072112e-32	RPL15	monocytes_mds-ctl
1.34751098740881e-08	6.44247386083082	0.657	0.599	0.000324197668460686	DBI	monocytes_mds-ctl
3.93861441188791e-17	6.39473745153368	0.66	0.557	9.47591241356112e-13	SSR2	monocytes_mds-ctl
3.53425114310511e-20	6.35981371024517	0.742	0.656	8.50305482519659e-16	PRRC2C	monocytes_mds-ctl
3.18897075014495e-09	6.3022153885468	0.59	0.521	7.67234472777374e-05	SFT2D2	monocytes_mds-ctl
4.19492802142167e-11	6.22377069591539	0.587	0.511	1.00925773267384e-06	KLF3	monocytes_mds-ctl
3.61770549716613e-21	6.1183684272885	0.775	0.693	8.70383765563198e-17	SEPTIN7	monocytes_mds-ctl
2.68176504857152e-32	6.09615105701949	0.935	0.907	6.45205853035823e-28	MYL6	monocytes_mds-ctl
6.8619217512691e-07	5.92411409718207	0.345	0.288	0.0165090975413783	LEPROTL1	monocytes_mds-ctl
2.83921759867176e-24	5.9136308042563	0.923	0.88	6.83087362064439e-20	TMA7	monocytes_mds-ctl
1.13166523868425e-31	5.90926017205358	0.753	0.653	2.72267339775045e-27	DDX21	monocytes_mds-ctl
3.99707552211872e-51	5.87826361428677	0.873	0.789	9.61656399866542e-47	PSME1	monocytes_mds-ctl
1.72827808512377e-27	5.83675145558406	0.801	0.715	4.15806424499929e-23	RAB31	monocytes_mds-ctl
1.36353659589101e-53	5.7288642980576	0.597	0.761	3.28053269605418e-49	KLF4	monocytes_mds-ctl
1.72022197357041e-44	5.70391988010223	0.798	0.673	4.13868204621304e-40	GGNBP2	monocytes_mds-ctl
1.0938306380886e-14	5.69702426343749	0.956	0.947	2.63164713217737e-10	ITM2B	monocytes_mds-ctl
1.13759939378552e-19	5.5871104412666	0.775	0.701	2.73695038150857e-15	CDKN2D	monocytes_mds-ctl
5.43755108149282e-11	5.45843337074794	0.511	0.452	1.30822041469636e-06	RAB8B	monocytes_mds-ctl
2.04902446529553e-27	5.45540476701901	0.565	0.433	4.92974796105451e-23	PRDM2	monocytes_mds-ctl
3.5162969914138e-34	5.36642867716331	0.938	0.893	8.45985893164247e-30	ELOB	monocytes_mds-ctl
2.49587141390039e-40	5.20604510128612	0.81	0.689	6.00481703470295e-36	YPEL5	monocytes_mds-ctl
3.57123204000173e-57	5.18889527450983	0.619	0.384	8.59202716504016e-53	HLA-DRB5	monocytes_mds-ctl
2.01874988304429e-41	5.17198065187604	0.983	0.973	4.85691034361625e-37	RPS9	monocytes_mds-ctl
2.0985742651637e-20	5.12352076246903	0.629	0.534	5.04895982455734e-16	CPEB4	monocytes_mds-ctl
1.24128086680827e-32	5.00630054638873	0.903	0.835	2.98639763745402e-28	SRSF5	monocytes_mds-ctl
1.32249027234285e-19	4.99542964221616	0.889	0.849	3.18177934622966e-15	TOMM7	monocytes_mds-ctl
3.36450713108174e-15	4.97708889172438	0.542	0.455	8.09466770666956e-11	SLTM	monocytes_mds-ctl
8.47354202304811e-25	4.90888741170598	0.595	0.478	2.03864947532514e-20	REL	monocytes_mds-ctl
2.90470332186891e-34	4.79272227840262	0.573	0.444	6.98842572208442e-30	MGAT1	monocytes_mds-ctl
3.22634753159703e-38	4.69792464130196	0.814	0.717	7.7622695262693e-34	IRF1	monocytes_mds-ctl
3.55567733761127e-30	4.69771286201802	0.779	0.691	8.55460410655896e-26	MIF	monocytes_mds-ctl
1.71023368632656e-22	4.62994968670487	0.625	0.518	4.11465122593307e-18	AAK1	monocytes_mds-ctl
5.52893752267073e-37	4.62505287632838	0.501	0.645	1.33020707857935e-32	SLC2A3	monocytes_mds-ctl
3.00807042522207e-12	4.54163339188026	0.396	0.314	7.23711663604177e-08	ZNF292	monocytes_mds-ctl
1.83927562330849e-15	4.46241236510484	0.29	0.197	4.4251132221179e-11	ADM	monocytes_mds-ctl
3.01461572884194e-18	4.459962525333	0.856	0.799	7.25286398202081e-14	SNHG5	monocytes_mds-ctl
5.46312953762656e-52	4.43048978042155	0.778	0.656	1.31437433545757e-47	BZW1	monocytes_mds-ctl
4.11928339586897e-32	4.42242641599343	0.693	0.568	9.91058392212115e-28	RSRC2	monocytes_mds-ctl
1.1307554050433e-08	4.40518344408629	0.503	0.434	0.000272048442899368	TRIM8	monocytes_mds-ctl
9.01053945573245e-52	4.38944255625224	0.82	0.71	2.16784568765467e-47	NSA2	monocytes_mds-ctl
5.38892582350523e-22	4.36222739364904	0.542	0.424	1.29652166387712e-17	RNMT	monocytes_mds-ctl
1.36171684264127e-49	4.34570700275466	0.597	0.415	3.27615455171062e-45	PSME2	monocytes_mds-ctl
1.22910670446671e-18	4.32266029331141	0.914	0.865	2.95710782027645e-14	RPL4	monocytes_mds-ctl
5.69510230559231e-10	4.29800930742343	0.69	0.636	1.37018466370245e-05	PRKCB	monocytes_mds-ctl
7.81453874222364e-26	4.29058332878366	0.488	0.363	1.88009987599158e-21	MECP2	monocytes_mds-ctl
2.21865120033845e-40	4.28508110404986	0.8	0.695	5.33785292289427e-36	SNHG9	monocytes_mds-ctl
1.49174668890177e-53	4.26366184498427	0.347	0.158	3.58899335882876e-49	GABPB1-AS1	monocytes_mds-ctl
1.53902160211229e-17	4.18311855653834	0.65	0.562	3.70273207252195e-13	TRA2A	monocytes_mds-ctl
2.16228966432133e-07	4.17118016816843	0.82	0.779	0.00520225270339068	MORF4L1	monocytes_mds-ctl
3.37989115067884e-76	4.16249725665668	0.968	0.934	8.13168011941822e-72	PTP4A2	monocytes_mds-ctl
5.84796741796473e-11	4.1413251152922	0.765	0.702	1.40696248108813e-06	SREK1	monocytes_mds-ctl
4.25416541146151e-17	4.05942239899202	0.473	0.371	1.02350965634352e-12	DNTTIP2	monocytes_mds-ctl
2.01260882019818e-07	4.00722537317781	0.542	0.472	0.00484213556051479	UXT	monocytes_mds-ctl
9.01487377754937e-07	4.00532177905495	0.564	0.513	0.021688884821406	RICTOR	monocytes_mds-ctl
8.02543933014737e-10	3.99961254492598	0.339	0.264	1.93084044844016e-05	P2RY13	monocytes_mds-ctl
1.4892587986425e-18	3.98479429116534	0.783	0.729	3.583007743654e-14	OST4	monocytes_mds-ctl
7.78296644583189e-28	3.92097647687343	0.372	0.248	1.87250389720269e-23	IFITM3	monocytes_mds-ctl
3.15843650330271e-17	3.91370034333191	0.543	0.435	7.59888238329599e-13	AP3S1	monocytes_mds-ctl
1.45236884992213e-40	3.90219773218969	0.984	0.973	3.49425421602766e-36	RPL19	monocytes_mds-ctl
1.6294424320129e-27	3.84195068497915	0.28	0.156	3.92027554717984e-23	AC116366.1	monocytes_mds-ctl
1.50968670225965e-17	3.82685007649848	0.944	0.916	3.63215523696648e-13	HMGB1	monocytes_mds-ctl
3.85452819543938e-14	3.74729335422357	0.799	0.741	9.27360938540761e-10	COX8A	monocytes_mds-ctl
4.13519283690293e-78	3.74637513932049	0.827	0.681	9.94886044630476e-74	COX5B	monocytes_mds-ctl
1.59884916204579e-27	3.73324063990596	0.66	0.522	3.84667119896597e-23	TNFAIP3	monocytes_mds-ctl
5.74859484037079e-46	3.71776732294744	0.932	0.889	1.38305443264481e-41	RPL27A	monocytes_mds-ctl
1.7797681018277e-28	3.71737794402031	0.281	0.155	4.28194407618726e-24	ID1	monocytes_mds-ctl
5.39055875596589e-11	3.70424894594794	0.978	0.988	1.29691453109783e-06	PABPC1	monocytes_mds-ctl
1.97685047378946e-14	3.67806525351455	0.732	0.652	4.75610455489005e-10	SNHG25	monocytes_mds-ctl
1.33456228166974e-20	3.67306758406201	0.508	0.394	3.21082339346924e-16	CXCR4	monocytes_mds-ctl
1.02090848347638e-71	3.64620087461245	0.836	0.928	2.45620372039583e-67	ANXA1	monocytes_mds-ctl
2.9384078747654e-23	3.63436991027221	0.714	0.613	7.06951550589808e-19	TOMM20	monocytes_mds-ctl
7.00959159353349e-51	3.6137654900433	0.667	0.509	1.68643764148822e-46	CNOT1	monocytes_mds-ctl
1.24122881511822e-68	3.60278185770848	0.729	0.565	2.98627240629293e-64	ELF1	monocytes_mds-ctl
6.02682849944366e-08	3.5898637722407	0.395	0.334	0.00144999466868115	NFKB1	monocytes_mds-ctl
4.02303207753117e-59	3.57946474047597	0.313	0.508	9.67901287533224e-55	CD300E	monocytes_mds-ctl
6.28756279475803e-17	3.56856903574278	0.586	0.495	1.51272473279084e-12	RWDD1	monocytes_mds-ctl
3.42157079090225e-07	3.5438132382037	0.588	0.533	0.00823195716583173	PRPF40A	monocytes_mds-ctl
9.33976740358216e-20	3.54276360341104	0.757	0.683	2.24705463962783e-15	CDV3	monocytes_mds-ctl
6.35516727391246e-36	3.49118621352385	0.922	0.855	1.5289896944306e-31	BRI3	monocytes_mds-ctl
1.65646050683005e-45	3.47674529653677	0.371	0.193	3.98527833338243e-41	HBEGF	monocytes_mds-ctl
7.74740036437269e-27	3.4744225627247	0.347	0.216	1.86394705366443e-22	GYPC	monocytes_mds-ctl
3.747411054786e-09	3.45819294575053	0.34	0.271	9.01589625670965e-05	SELENOS	monocytes_mds-ctl
3.6750034738603e-63	3.41900545558144	0.604	0.407	8.84169085776051e-59	RBM8A	monocytes_mds-ctl
2.14335298369837e-62	3.41247500886154	0.265	0.085	5.15669294347991e-58	HIST2H2AA4	monocytes_mds-ctl
2.26280543965715e-10	3.39540959130905	0.735	0.674	5.44408360727113e-06	SSR4	monocytes_mds-ctl
1.15978781387659e-16	3.38463914739954	0.912	0.888	2.79033350140568e-12	UBE2D3	monocytes_mds-ctl
3.43037046576531e-58	3.33101047792562	0.677	0.499	8.25312830358475e-54	SF3B6	monocytes_mds-ctl
8.17637279808484e-19	3.26424534985716	0.54	0.419	1.96715353149123e-14	MZT2B	monocytes_mds-ctl
2.50584904702281e-13	3.25193408788543	0.676	0.587	6.02882222223219e-09	TLE5	monocytes_mds-ctl
1.13501395745547e-27	3.24783244424914	0.68	0.568	2.73073008024212e-23	RAB5IF	monocytes_mds-ctl
7.11938988421821e-26	3.24138239389289	0.699	0.589	1.71285401224406e-21	WAC	monocytes_mds-ctl
3.00022967939233e-23	3.2114638361614	0.38	0.256	7.21825258565001e-19	RLF	monocytes_mds-ctl
3.82893115279384e-08	3.04873764809597	0.84	0.795	0.000921202546050669	CSDE1	monocytes_mds-ctl
1.40458227464602e-17	3.04540859325217	0.703	0.601	3.37928449457086e-13	EP300	monocytes_mds-ctl
3.59326388865808e-47	2.97316463116769	0.863	0.789	8.64503358972247e-43	RPL36AL	monocytes_mds-ctl
1.00950308741438e-22	2.97209933683029	0.59	0.453	2.42876347801025e-18	NRIP1	monocytes_mds-ctl
2.00445397591319e-25	2.96238593883136	0.876	0.804	4.82251582064956e-21	CD37	monocytes_mds-ctl
2.21201133860088e-13	2.96045092891501	0.753	0.686	5.32187807953985e-09	SNX3	monocytes_mds-ctl
1.29207678054879e-19	2.95176755895667	0.581	0.484	3.10860752632234e-15	CIR1	monocytes_mds-ctl
4.55575038720995e-09	2.84657949003166	0.404	0.332	0.000109606798565884	IGBP1	monocytes_mds-ctl
1.19948135479609e-30	2.83989919389036	0.818	0.74	2.88583219150391e-26	LSP1	monocytes_mds-ctl
2.67909607562833e-07	2.83697175921913	0.645	0.597	0.00644563724835421	DCP2	monocytes_mds-ctl
3.44460263849706e-13	2.80198712156387	0.421	0.333	8.28736948796007e-09	SELENOK	monocytes_mds-ctl
4.39493599631782e-15	2.78481167233092	0.504	0.414	1.05737765135411e-10	ANKRD12	monocytes_mds-ctl
4.39995462414589e-20	2.76045850605936	0.251	0.148	1.05858508302326e-15	NR4A1	monocytes_mds-ctl
9.39613292394548e-43	2.73549512654982	0.804	0.693	2.26061562017204e-38	ATF4	monocytes_mds-ctl
2.00871550758815e-12	2.7329330264247	0.828	0.784	4.83276863970634e-08	PNISR	monocytes_mds-ctl
3.18503922224317e-08	2.73218794693835	0.448	0.378	0.000766288586479485	METAP2	monocytes_mds-ctl
4.89238625834077e-19	2.68035665421714	0.556	0.451	1.17705920989421e-14	HSPA9	monocytes_mds-ctl
1.21171683741191e-09	2.66706550227287	0.629	0.565	2.91526953912931e-05	PPIB	monocytes_mds-ctl
2.2476276601681e-26	2.65438314785796	0.41	0.283	5.40756738759844e-22	ARPC5L	monocytes_mds-ctl
3.29742622501841e-10	2.65371583882071	0.499	0.427	7.93327775477178e-06	MIS18BP1	monocytes_mds-ctl
6.39605259045338e-24	2.64420722495754	0.711	0.612	1.53882629273718e-19	PSMA7	monocytes_mds-ctl
4.73466463135407e-10	2.63947487344784	0.669	0.57	1.13911296365748e-05	RIT1	monocytes_mds-ctl
1.1745540444733e-08	2.62241719286128	0.406	0.334	0.000282585957559831	PCSK7	monocytes_mds-ctl
4.91174094446815e-07	2.61878999248158	0.608	0.576	0.0118171575382959	GSTK1	monocytes_mds-ctl
1.63574885952027e-11	2.59865013440754	0.344	0.26	3.93544818111982e-07	MKNK2	monocytes_mds-ctl
4.72008097300332e-22	2.59424881818737	0.792	0.724	1.13560428129487e-17	COX6C	monocytes_mds-ctl
3.80057068364623e-16	2.58226476737061	0.586	0.48	9.14379300778446e-12	B4GALT1	monocytes_mds-ctl
1.9844378969645e-19	2.57693119827507	0.532	0.425	4.77435913630689e-15	DDX24	monocytes_mds-ctl
2.89830901725616e-20	2.5559678030259	0.52	0.406	6.97304166461658e-16	TOB1	monocytes_mds-ctl
2.49736277277536e-16	2.53278462467119	0.767	0.688	6.00840509502023e-12	COX7A2	monocytes_mds-ctl
2.24066025196237e-38	2.52580571772655	0.711	0.563	5.39080450019627e-34	EIF5A	monocytes_mds-ctl
1.44243905454273e-48	2.51867880401249	0.84	0.736	3.47036412132435e-44	SRRM1	monocytes_mds-ctl
1.37271346923776e-08	2.5057833124117	0.744	0.686	0.000330261133563913	SYF2	monocytes_mds-ctl
3.70449519933987e-42	2.49508052418584	0.608	0.44	8.9126450000918e-38	C9orf78	monocytes_mds-ctl
2.92378744992287e-21	2.47369090658359	0.537	0.421	7.03434022576944e-17	CDC42SE2	monocytes_mds-ctl
2.4457658911936e-13	2.47254048436029	0.689	0.611	5.88426815762267e-09	EIF3A	monocytes_mds-ctl
1.89731674521772e-15	2.46295271015373	0.308	0.212	4.5647543573193e-11	DNAJB1	monocytes_mds-ctl
1.3172045845395e-21	2.46065530948716	0.942	0.919	3.16906250994358e-17	COX4I1	monocytes_mds-ctl
1.18166372286438e-34	2.46029576410973	0.453	0.297	2.8429647508394e-30	RIPK2	monocytes_mds-ctl
8.81591824223957e-10	2.43405546761247	0.514	0.591	2.12102176990042e-05	SNX2	monocytes_mds-ctl
1.86976223884298e-08	2.43362808369143	0.781	0.724	0.000449846097043233	SRSF3	monocytes_mds-ctl
6.7236710168315e-14	2.42810732692152	0.459	0.366	1.61764800993949e-09	FNBP4	monocytes_mds-ctl
4.27651716269748e-08	2.41557255299196	0.83	0.783	0.00102888726417339	ATP6V0B	monocytes_mds-ctl
3.17395053879166e-12	2.41459828226964	0.92	0.899	7.63620760127886e-08	ATP5MC2	monocytes_mds-ctl
2.97396805437555e-07	2.4070625717609	0.271	0.215	0.00715506974202215	CCNH	monocytes_mds-ctl
2.51958027955178e-09	2.38071637210288	0.361	0.291	6.06185819457363e-05	CCNT2	monocytes_mds-ctl
2.20808720105209e-15	2.34918122675579	0.335	0.241	5.31243699701123e-11	SAMSN1	monocytes_mds-ctl
3.89378949287226e-07	2.31933358984429	0.412	0.477	0.00936806814090138	NORAD	monocytes_mds-ctl
3.39289950792336e-21	2.30353626785287	0.471	0.35	8.1629769261128e-17	IK	monocytes_mds-ctl
4.64741394614655e-08	2.30089965965815	0.531	0.463	0.0011181213213034	ATG3	monocytes_mds-ctl
2.50642638384334e-39	2.28422092471847	0.985	0.967	6.03021123688869e-35	RPL14	monocytes_mds-ctl
1.85490856991464e-11	2.27323842853691	0.67	0.599	4.46272452835763e-07	HNRNPH3	monocytes_mds-ctl
2.36926162211182e-07	2.2637068437804	0.662	0.616	0.00570020653663882	TCF25	monocytes_mds-ctl
3.35355733921168e-11	2.25950057600073	0.461	0.379	8.06832360240937e-07	CHCHD10	monocytes_mds-ctl
2.05198383224874e-16	2.25897167759721	0.641	0.55	4.93686790200723e-12	PSMA2	monocytes_mds-ctl
2.8572218144242e-12	2.24747651768226	0.872	0.823	6.87418996332319e-08	HNRNPDL	monocytes_mds-ctl
8.22969460845376e-29	2.22991484639147	0.974	0.958	1.97998222584789e-24	SERF2	monocytes_mds-ctl
2.92846300945281e-45	2.22219966332046	0.562	0.381	7.04558915444251e-41	CWC15	monocytes_mds-ctl
1.0751402335216e-12	2.21911205475972	0.337	0.252	2.58667988782963e-08	POLR2A	monocytes_mds-ctl
5.60197191209635e-36	2.20897041800586	0.476	0.315	1.34777842233126e-31	ZNF644	monocytes_mds-ctl
3.06600320149339e-10	2.20091068864217	0.495	0.418	7.37649710247294e-06	SNX6	monocytes_mds-ctl
8.46070653509934e-15	2.19094277253229	0.82	0.767	2.03556138527955e-10	ATP6V1G1	monocytes_mds-ctl
8.42023517045307e-09	2.18621633505148	0.431	0.362	0.00020258243796593	PAFAH1B2	monocytes_mds-ctl
1.82243466240728e-30	2.18105818579808	0.487	0.349	4.38459555428568e-26	SNHG3	monocytes_mds-ctl
2.3103480847251e-27	2.17187705141445	0.677	0.557	5.55846645704011e-23	PPP1R2	monocytes_mds-ctl
1.94576418304495e-11	2.16682250405306	0.685	0.627	4.68131404798784e-07	ARGLU1	monocytes_mds-ctl
3.07499914185538e-23	2.15067978162078	0.566	0.436	7.39814043538987e-19	PIK3CG	monocytes_mds-ctl
1.19021530095785e-10	2.14990242421114	0.755	0.707	2.8635389925745e-06	SRRM2	monocytes_mds-ctl
2.24994919533405e-36	2.13665097306769	0.582	0.424	5.4131527690542e-32	LSM7	monocytes_mds-ctl
1.33139695839248e-12	2.13574751544456	0.655	0.576	3.20320794219646e-08	RSL1D1	monocytes_mds-ctl
6.82422343257318e-20	2.12184001936003	0.56	0.451	1.64183991564278e-15	IKZF1	monocytes_mds-ctl
4.98972034553814e-17	2.09360703121279	0.684	0.604	1.20047681793302e-12	GNB2	monocytes_mds-ctl
3.56859692446911e-28	2.09084230350035	0.692	0.562	8.58568734058024e-24	TMEM59	monocytes_mds-ctl
1.09491751064745e-07	2.06919274889946	0.572	0.51	0.00263426203886669	CALM3	monocytes_mds-ctl
5.47277773837257e-24	2.06722923222427	0.54	0.415	1.31669559607506e-19	UFM1	monocytes_mds-ctl
3.12533137818368e-10	2.0659305129662	0.317	0.24	7.51923476277213e-06	IL2RG	monocytes_mds-ctl
4.19813821084019e-15	2.03063350210132	0.736	0.659	1.01003007214604e-10	PAIP2	monocytes_mds-ctl
7.41054745936286e-18	2.02300512596252	0.466	0.367	1.78290361324811e-13	PDCD4	monocytes_mds-ctl
5.760813767719e-50	2.01465024618619	0.584	0.41	1.38599418437552e-45	PER1	monocytes_mds-ctl
1.34645574015767e-33	2.00729433957722	0.492	0.346	3.23943786524533e-29	RNF181	monocytes_mds-ctl
4.03381984198411e-35	2.00554976129396	0.625	0.475	9.70496715782957e-31	RAB2A	monocytes_mds-ctl
7.62425671029804e-11	1.99375166200172	0.508	0.423	1.8343199219306e-06	BST2	monocytes_mds-ctl
2.7179650707441e-16	1.99088657858544	0.456	0.352	6.53915216370322e-12	CCT4	monocytes_mds-ctl
2.20504453560043e-26	1.97849764093776	0.579	0.458	5.30511664820108e-22	FAM133B	monocytes_mds-ctl
3.11372552746036e-16	1.97333920611221	0.565	0.456	7.49131224651687e-12	AFF4	monocytes_mds-ctl
1.06180270916792e-16	1.96371927218142	0.672	0.583	2.55459113798709e-12	PSMB3	monocytes_mds-ctl
8.76799141030322e-45	1.9604103280988	0.822	0.72	2.10949105340485e-40	PET100	monocytes_mds-ctl
1.33961623850445e-09	1.93803667183327	0.901	0.871	3.22298270821785e-05	YWHAZ	monocytes_mds-ctl
2.72561449409894e-16	1.93706286710833	0.79	0.715	6.55755591135263e-12	NDUFA4	monocytes_mds-ctl
1.13683037886654e-14	1.91419206218626	0.74	0.662	2.73510020851501e-10	NUFIP2	monocytes_mds-ctl
5.2837918725511e-27	1.88976532769585	0.493	0.363	1.27122748661707e-22	NECAP1	monocytes_mds-ctl
1.21768999337725e-26	1.88373039285948	0.576	0.448	2.92964035506632e-22	BRD2	monocytes_mds-ctl
4.26654462497887e-08	1.86421813546568	0.445	0.378	0.00102648797132367	BAG1	monocytes_mds-ctl
2.75536526851821e-13	1.861331348686	0.685	0.613	6.62913329952796e-09	RSRP1	monocytes_mds-ctl
7.8900618786178e-26	1.7969779369582	0.355	0.225	1.89826998737666e-21	CHD8	monocytes_mds-ctl
1.47082117894512e-16	1.79113038004362	0.502	0.396	3.53864867442407e-12	PRDX5	monocytes_mds-ctl
2.21287594388284e-24	1.75959057483477	0.651	0.549	5.32395823338773e-20	SF3B5	monocytes_mds-ctl
3.18806626913597e-07	1.74180003913036	0.567	0.505	0.00767016863691424	RNPS1	monocytes_mds-ctl
2.82181337135229e-09	1.72120813829178	0.265	0.197	6.78900079013648e-05	NT5C3A	monocytes_mds-ctl
8.09459315857295e-07	1.71569059855688	0.541	0.481	0.0194747816802107	SELENOT	monocytes_mds-ctl
2.51456987711081e-27	1.70634058990399	0.655	0.525	6.04980366734091e-23	RPL22L1	monocytes_mds-ctl
1.51930338340458e-16	1.69591442903138	0.375	0.273	3.65529201013308e-12	GPATCH2L	monocytes_mds-ctl
7.05825572880021e-21	1.69006067467538	0.585	0.478	1.69814574579204e-16	ELF2	monocytes_mds-ctl
6.95267580423525e-37	1.6870087367044	0.502	0.344	1.67274427174096e-32	KRAS	monocytes_mds-ctl
1.14916397933584e-32	1.68276727532555	0.503	0.356	2.7647736178841e-28	BID	monocytes_mds-ctl
4.01018082452145e-16	1.6723722874067	0.469	0.364	9.64809404571615e-12	SNHG15	monocytes_mds-ctl
5.67848897478703e-19	1.67072787555331	0.521	0.409	1.36618766244401e-14	SAR1A	monocytes_mds-ctl
4.87464051140848e-22	1.66997113977763	0.272	0.163	1.17278976063977e-17	CITED4	monocytes_mds-ctl
2.03935785209946e-21	1.6612741098317	0.723	0.605	4.90649105636609e-17	MIR22HG	monocytes_mds-ctl
3.40305111196574e-27	1.66008297404043	0.575	0.442	8.18740067027838e-23	MRPL54	monocytes_mds-ctl
3.76579731766724e-13	1.651538193352	0.386	0.3	9.0601317665756e-09	EMC3	monocytes_mds-ctl
4.98266368376492e-08	1.64962760956801	0.672	0.602	0.001198779055677	PKM	monocytes_mds-ctl
1.28390576494882e-09	1.62881076262106	0.25	0.184	3.08894887989038e-05	PDK4	monocytes_mds-ctl
3.69573578813322e-08	1.62685606164143	0.741	0.684	0.000889157073266971	UBE2J1	monocytes_mds-ctl
5.75570952059046e-21	1.62387203761447	0.6	0.484	1.38476615355886e-16	U2SURP	monocytes_mds-ctl
3.22282374866471e-08	1.59708618694876	0.41	0.345	0.000775379165691243	CHD4	monocytes_mds-ctl
4.41184518190123e-55	1.59703547730877	0.612	0.43	1.06144583231362e-50	CCDC59	monocytes_mds-ctl
3.24635998102022e-22	1.59234953749235	0.387	0.265	7.81041747833654e-18	SPTY2D1	monocytes_mds-ctl
9.72948524292301e-13	1.57664258014542	0.453	0.366	2.34081685459485e-08	TERF2IP	monocytes_mds-ctl
1.2165778883496e-29	1.56496642175718	0.437	0.297	2.92696474158031e-25	ING3	monocytes_mds-ctl
5.02281495334997e-16	1.55542594773533	0.696	0.612	1.20843904962647e-11	WTAP	monocytes_mds-ctl
6.12825706166944e-14	1.54987690111135	0.527	0.436	1.47439736646705e-09	ZFAND6	monocytes_mds-ctl
6.25537150111519e-22	1.54898714273229	0.715	0.617	1.5049798294533e-17	SAP18	monocytes_mds-ctl
3.55646756227388e-85	1.54165710698857	0.447	0.203	8.55650530807474e-81	IFI6	monocytes_mds-ctl
1.89657445322426e-11	1.53129223303856	0.392	0.31	4.56296847701225e-07	RSF1	monocytes_mds-ctl
2.35433072075616e-34	1.51677038720243	0.34	0.195	5.66428428106724e-30	CEBPZ	monocytes_mds-ctl
1.97595461116598e-21	1.51215195385477	0.848	0.787	4.75394919900423e-17	SON	monocytes_mds-ctl
1.15673791194794e-23	1.50234939273452	0.599	0.467	2.78299574235555e-19	DNAJA1	monocytes_mds-ctl
4.39981240175829e-21	1.50012961308617	0.498	0.388	1.05855086573903e-16	UFC1	monocytes_mds-ctl
5.71432191025668e-12	1.48926795225559	0.586	0.502	1.37480870838865e-07	C9orf16	monocytes_mds-ctl
2.96609481861453e-11	1.48328452891799	0.697	0.619	7.1361275241047e-07	MKRN1	monocytes_mds-ctl
7.96212508153778e-12	1.48090982999665	0.285	0.207	1.91560767336717e-07	MAT2A	monocytes_mds-ctl
4.93173785499303e-35	1.48071771802216	0.517	0.37	1.18652681053277e-30	C17orf49	monocytes_mds-ctl
2.01892159583227e-08	1.47299045307761	0.432	0.361	0.000485732346741286	RTF1	monocytes_mds-ctl
1.77408919121501e-06	1.47056394701038	0.585	0.528	0.0426828118514419	MBD2	monocytes_mds-ctl
6.55883321385858e-07	1.46860002180336	0.684	0.63	0.0157798968292224	NDUFB11	monocytes_mds-ctl
7.44880641892876e-13	1.46307931606337	0.398	0.309	1.79210833633007e-08	DYNC1LI2	monocytes_mds-ctl
7.11919073697796e-11	1.44037252272797	0.553	0.472	1.71280609940953e-06	PPP4R3A	monocytes_mds-ctl
2.36492225080025e-12	1.43917414278459	0.7	0.628	5.68976644320033e-08	CSNK1A1	monocytes_mds-ctl
2.73213659802962e-33	1.4337269703539	0.401	0.25	6.57324744119947e-29	NOL7	monocytes_mds-ctl
9.37068283301259e-09	1.43274986033525	0.508	0.429	0.00022544925827945	ARID1B	monocytes_mds-ctl
4.84570998728762e-54	1.42969468680439	0.465	0.264	1.16582936584153e-49	NFAT5	monocytes_mds-ctl
7.95602883280359e-07	1.42852653590247	0.601	0.547	0.0191414097688421	CREBRF	monocytes_mds-ctl
9.50910465674824e-10	1.39987020621707	0.434	0.357	2.28779548936706e-05	GOLGA4	monocytes_mds-ctl
3.04326668690667e-09	1.38839653226312	0.324	0.253	7.32179532202877e-05	USP47	monocytes_mds-ctl
2.65588141032574e-31	1.38598729698769	0.566	0.425	6.3897850851027e-27	NDUFA2	monocytes_mds-ctl
1.20138348555902e-13	1.37014370655424	0.53	0.448	2.89040852790645e-09	SSBP1	monocytes_mds-ctl
9.34589586383962e-16	1.35136661511104	0.408	0.311	2.24852908588117e-11	CDK12	monocytes_mds-ctl
2.88389018655787e-24	1.34943817133634	0.357	0.234	6.93835139983957e-20	DDX52	monocytes_mds-ctl
1.06479632874587e-16	1.34823482340622	0.526	0.423	2.56179348732969e-12	LAP3	monocytes_mds-ctl
1.10692759205143e-10	1.34547095535564	0.547	0.459	2.66315709371653e-06	KRT10	monocytes_mds-ctl
1.80368430556609e-15	1.34270897960926	0.459	0.359	4.33948407076147e-11	DNAJC8	monocytes_mds-ctl
4.45778994045093e-24	1.3409525584547	0.456	0.331	1.07249968177309e-19	MED10	monocytes_mds-ctl
8.31431491409531e-07	1.33811971338683	0.25	0.196	0.0200034102518219	FBP1	monocytes_mds-ctl
3.86246293085362e-52	1.32326116973242	0.456	0.262	9.29269956534072e-48	PSMB6	monocytes_mds-ctl
1.3653804203158e-06	1.32051970769992	0.394	0.33	0.0328496875323778	FAM49A	monocytes_mds-ctl
2.28114018677877e-10	1.31893457229781	0.398	0.321	5.48819517537104e-06	ACTN4	monocytes_mds-ctl
1.81737069022085e-44	1.31882733574468	0.479	0.298	4.37241214360233e-40	KRR1	monocytes_mds-ctl
3.00740850828242e-20	1.30936245870503	0.525	0.406	7.23552413007667e-16	LCOR	monocytes_mds-ctl
4.00776068862913e-19	1.30793944847129	0.443	0.328	9.64227144077283e-15	RNF19A	monocytes_mds-ctl
8.21526275907074e-13	1.30571949782802	0.447	0.354	1.97651006720483e-08	MED23	monocytes_mds-ctl
2.58487982148617e-48	1.30427603371637	0.462	0.275	6.21896236251359e-44	ZFAND2A	monocytes_mds-ctl
1.54689102919881e-14	1.30388581177836	0.536	0.451	3.72166512714942e-10	HHEX	monocytes_mds-ctl
2.48004043115676e-30	1.29052664953313	0.489	0.347	5.96672927332004e-26	SNU13	monocytes_mds-ctl
4.71752966833641e-32	1.28670444707684	0.303	0.166	1.13499046290506e-27	BCAS2	monocytes_mds-ctl
7.85614970179831e-08	1.28128652552547	0.498	0.435	0.00189011105675566	PTBP1	monocytes_mds-ctl
2.91051060117e-07	1.27425492143995	0.57	0.504	0.00700239745535491	ATP5MC3	monocytes_mds-ctl
3.11251723805236e-13	1.27390125095163	0.669	0.595	7.48840522303017e-09	STK4	monocytes_mds-ctl
3.83633916198729e-19	1.27259212428254	0.395	0.286	9.22984838982522e-15	SNHG32	monocytes_mds-ctl
1.98055558054402e-71	1.27169137543565	0.313	0.107	4.76501867123085e-67	ERAP2	monocytes_mds-ctl
2.53860978126014e-09	1.26670100833385	0.603	0.533	6.10764127273378e-05	AMD1	monocytes_mds-ctl
2.29201863812654e-20	1.26289544018991	0.478	0.367	5.51436764146865e-16	C16orf87	monocytes_mds-ctl
1.37601199906509e-29	1.26117516267883	0.582	0.451	3.31054726855071e-25	SNRPB2	monocytes_mds-ctl
1.89225189365422e-06	1.25704620527615	0.573	0.515	0.0455256883094269	RAD21	monocytes_mds-ctl
9.16145105016971e-22	1.25320155836763	0.488	0.36	2.20415350816033e-17	MAPK6	monocytes_mds-ctl
3.79252019117736e-13	1.25190813839598	0.345	0.253	9.1244243279536e-09	TMEM170A	monocytes_mds-ctl
1.36625534778612e-15	1.23619016803905	0.351	0.253	3.28707374123864e-11	WDR43	monocytes_mds-ctl
2.75543096721161e-31	1.22671014320402	0.551	0.405	6.6292913640144e-27	ROMO1	monocytes_mds-ctl
4.61236894953615e-25	1.22156832294406	0.669	0.563	1.1096898455689e-20	WDR83OS	monocytes_mds-ctl
9.42999390993903e-25	1.21960488042722	0.337	0.214	2.26876223479223e-20	ISCA1	monocytes_mds-ctl
2.67658624356546e-18	1.20616305984752	0.631	0.527	6.43959884339415e-14	SCAND1	monocytes_mds-ctl
8.18927014019602e-08	1.20150916477361	0.655	0.598	0.00197025650302976	ATP5PO	monocytes_mds-ctl
8.27202459695592e-26	1.19211837756803	0.297	0.178	1.99016639778163e-21	RBM38	monocytes_mds-ctl
2.80583093644496e-41	1.18611097037973	0.517	0.345	6.75054864999292e-37	PFDN2	monocytes_mds-ctl
6.06497888739654e-13	1.18163942233131	0.846	0.805	1.45917327051873e-08	ARPC1B	monocytes_mds-ctl
4.869815324405e-12	1.18105605602812	0.499	0.411	1.1716288688986e-07	AKIRIN1	monocytes_mds-ctl
2.12429952898324e-19	1.17843267314315	0.452	0.343	5.11085223678077e-15	IDI1	monocytes_mds-ctl
2.19998648431958e-29	1.17241570204294	0.398	0.254	5.29294748262447e-25	TMEM87A	monocytes_mds-ctl
7.08778848643147e-14	1.16760879633475	0.407	0.307	1.70525103195055e-09	PSME4	monocytes_mds-ctl
1.45350044068707e-19	1.1661259599941	0.465	0.35	3.49697671024903e-15	LLPH	monocytes_mds-ctl
3.55746439792048e-27	1.16303876741818	0.594	0.467	8.55890359495689e-23	TAF10	monocytes_mds-ctl
1.44204820035509e-22	1.16064893481879	0.579	0.455	3.46942376523432e-18	UBXN1	monocytes_mds-ctl
1.73781176303667e-19	1.14571491682611	0.827	0.731	4.18100132068991e-15	RIOK3	monocytes_mds-ctl
9.20757811997547e-23	1.14019626403699	0.777	0.703	2.2152512198849e-18	SEC61G	monocytes_mds-ctl
3.50313736291279e-10	1.13844600728046	0.598	0.53	8.42819818143188e-06	TMEM50A	monocytes_mds-ctl
6.34380518205414e-11	1.13781109785808	0.595	0.507	1.52625608875041e-06	ETF1	monocytes_mds-ctl
5.69748531691361e-08	1.13001124682559	0.673	0.628	0.00137075799239625	POLR1D	monocytes_mds-ctl
3.712337114772e-10	1.12340665396037	0.432	0.355	8.93151186442996e-06	CACUL1	monocytes_mds-ctl
1.33703629281262e-10	1.11984509201179	0.381	0.301	3.21677561687787e-06	CORO7	monocytes_mds-ctl
5.89174251380012e-28	1.10642094162647	0.51	0.374	1.41749433139517e-23	BUD31	monocytes_mds-ctl
6.06663840511095e-11	1.10493002040098	0.5	0.414	1.45957253388564e-06	LAMTOR5	monocytes_mds-ctl
2.37865561553574e-15	1.10479243719546	0.431	0.33	5.72280754541742e-11	MEF2D	monocytes_mds-ctl
6.17047794302221e-11	1.09668920515744	0.271	0.197	1.48455528831171e-06	ALOX5AP	monocytes_mds-ctl
6.3759333056592e-29	1.09535527119137	0.531	0.39	1.53398579400855e-24	YTHDF3	monocytes_mds-ctl
2.04979934540647e-10	1.08560057732867	0.496	0.422	4.93161224511344e-06	WBP11	monocytes_mds-ctl
1.01056709255107e-22	1.07154745180558	0.367	0.245	2.43132336796862e-18	SLC3A2	monocytes_mds-ctl
8.73595743171048e-09	1.06943032818099	0.652	0.596	0.000210178399849522	JTB	monocytes_mds-ctl
8.39157257839105e-22	1.06841457614491	0.534	0.424	2.0189284466351e-17	ZFP91	monocytes_mds-ctl
2.50089823553764e-15	1.0614836837269	0.522	0.425	6.01691106488001e-11	CARD19	monocytes_mds-ctl
2.60917830711861e-09	1.05977067005195	0.364	0.292	6.27742208909666e-05	CNOT8	monocytes_mds-ctl
2.96257982301837e-36	1.05681430273663	0.519	0.359	7.12767079619991e-32	RNF114	monocytes_mds-ctl
1.70648117215517e-11	1.05667681150823	0.408	0.328	4.10562305208812e-07	PSMA3	monocytes_mds-ctl
7.12288300437684e-21	1.05635798728196	0.448	0.338	1.71369442202302e-16	MRPS24	monocytes_mds-ctl
1.81050501653074e-13	1.05626865519963	0.649	0.57	4.3558940192713e-09	ERP29	monocytes_mds-ctl
4.12844835130224e-23	1.05028563634613	0.384	0.256	9.93263388839805e-19	CYCS	monocytes_mds-ctl
4.98219167115706e-07	1.04514573077144	0.636	0.586	0.0119866549416368	ATP5F1B	monocytes_mds-ctl
3.04154204147315e-16	1.04242749072261	0.433	0.334	7.31764599758026e-12	GTF2B	monocytes_mds-ctl
1.34900992802525e-12	1.03647271631526	0.698	0.614	3.24558298583595e-08	ZC3H15	monocytes_mds-ctl
3.05984902928032e-24	1.03230119096935	0.448	0.321	7.36169077954553e-20	PA2G4	monocytes_mds-ctl
1.55186055203772e-18	1.01851706078733	0.347	0.238	3.73362130214756e-14	BAG5	monocytes_mds-ctl
2.36271961230245e-38	1.01579887443341	1	1	5.68446711523846e-34	B2M	monocytes_mds-ctl
1.50706931092251e-14	1.01484061574386	0.537	0.442	3.62585805514845e-10	PSMG2	monocytes_mds-ctl
2.4411905298578e-21	1.01297816366074	0.828	0.773	5.87326029578488e-17	SUMO2	monocytes_mds-ctl
1.39829336445053e-27	1.01182649872104	0.549	0.418	3.36415400553154e-23	PSMD7	monocytes_mds-ctl
4.90488241603705e-26	1.0111458412148	0.682	0.566	1.18006566047435e-21	SRSF10	monocytes_mds-ctl
3.63198874256403e-16	1.0106361703446	0.332	0.235	8.7382017157348e-12	SMC3	monocytes_mds-ctl
4.19007274155892e-30	1.01026299675011	0.425	0.281	1.00808960089166e-25	NDUFA5	monocytes_mds-ctl
8.54717263750827e-08	1.00433110400636	0.423	0.357	0.00205636426485811	CHMP2B	monocytes_mds-ctl
8.68822565171522e-38	0.999689728908151	0.45	0.289	2.09030020954616e-33	TOMM5	monocytes_mds-ctl
1.41190732726685e-28	0.9995425167629	0.376	0.238	3.39690783867131e-24	COQ10B	monocytes_mds-ctl
3.55519630935417e-21	0.998601448875714	0.285	0.176	8.5534468006752e-17	DUSP12	monocytes_mds-ctl
1.4689813696232e-33	0.998330860758801	0.651	0.507	3.53422227717647e-29	SLC25A36	monocytes_mds-ctl
5.09924343966508e-14	0.994169328045693	0.409	0.314	1.22682697914902e-09	EAPP	monocytes_mds-ctl
1.42132555404446e-13	0.99296995526339	0.557	0.48	3.41956715047558e-09	NDUFB10	monocytes_mds-ctl
8.45840638529463e-38	0.97814623778568	0.256	0.115	2.03500799223804e-33	DBF4	monocytes_mds-ctl
2.15853292173742e-09	0.978108578288945	0.406	0.328	5.19321435640805e-05	SMARCE1	monocytes_mds-ctl
5.49474348839835e-32	0.974570365005361	0.467	0.317	1.32198033587376e-27	PCIF1	monocytes_mds-ctl
4.12581109886643e-11	0.974314668281588	0.73	0.659	9.92628892276275e-07	TAPBP	monocytes_mds-ctl
1.20311508567345e-26	0.973063278745076	0.673	0.545	2.89457458462176e-22	UQCRQ	monocytes_mds-ctl
1.87902155543605e-16	0.972317716302508	0.612	0.505	4.52073796022358e-12	C15orf39	monocytes_mds-ctl
1.9857081842808e-10	0.972097162713699	0.354	0.281	4.77741532056119e-06	TP53INP1	monocytes_mds-ctl
1.01306329621012e-07	0.965729480438276	0.458	0.393	0.00243732898435193	FCGR2A	monocytes_mds-ctl
1.9207430476228e-21	0.965682692510846	0.46	0.335	4.62111569827571e-17	ARID4A	monocytes_mds-ctl
5.96030661556765e-24	0.964005218461501	0.306	0.187	1.43399016863942e-19	CCDC88C	monocytes_mds-ctl
5.72190204763863e-28	0.956258701378384	0.559	0.42	1.37663241364138e-23	COG3	monocytes_mds-ctl
8.35715377909428e-37	0.954244321063528	0.323	0.172	2.01064762771229e-32	NCBP2AS2	monocytes_mds-ctl
4.47009567414441e-12	0.95065210403217	0.384	0.298	1.0754603182424e-07	PPHLN1	monocytes_mds-ctl
1.30656278369251e-11	0.949133756723602	0.344	0.261	3.14345940128581e-07	EIF3J	monocytes_mds-ctl
1.69464265462925e-13	0.94874625450238	0.607	0.513	4.07714076277251e-09	PPP2CA	monocytes_mds-ctl
6.52291299459148e-11	0.947354359249199	0.531	0.449	1.56934763736876e-06	GLTP	monocytes_mds-ctl
9.01797483287762e-20	0.944936723708863	0.325	0.217	2.16963456504203e-15	TSC22D2	monocytes_mds-ctl
6.27552585151029e-07	0.944701481785806	0.483	0.42	0.0150982876461486	USP16	monocytes_mds-ctl
4.34712549105331e-08	0.943026498946017	0.534	0.472	0.00104587492189252	RAD23B	monocytes_mds-ctl
9.62087897428891e-31	0.941271249449313	0.51	0.367	2.31468727242417e-26	SIVA1	monocytes_mds-ctl
1.08541131723102e-19	0.937771498326976	0.57	0.462	2.6113910881261e-15	COPS9	monocytes_mds-ctl
1.57545199204531e-08	0.922987455585738	0.466	0.395	0.000379037994766182	SPPL2A	monocytes_mds-ctl
8.60497458064481e-08	0.917820543460767	0.556	0.481	0.00207027083435733	RBM4	monocytes_mds-ctl
7.93103669223563e-15	0.916296914924953	0.628	0.537	1.90812811778497e-10	RBBP6	monocytes_mds-ctl
3.75232887131097e-19	0.913949115565989	0.37	0.255	9.02772803148706e-15	CYTIP	monocytes_mds-ctl
9.38719691985714e-20	0.912955624337361	0.466	0.352	2.25846570694843e-15	ZRANB2	monocytes_mds-ctl
3.68262725742477e-45	0.908548043113697	0.978	0.978	8.86003291863825e-41	TYROBP	monocytes_mds-ctl
3.81077174860044e-07	0.908360325441557	0.385	0.318	0.00916833574995779	SAMD8	monocytes_mds-ctl
1.88026277923645e-09	0.901254626181775	0.989	0.99	4.52372422056498e-05	ATP5F1E	monocytes_mds-ctl
4.2955435692012e-12	0.900348144387419	0.45	0.361	1.03346482731412e-07	CCNK	monocytes_mds-ctl
1.1442801317777e-11	0.897208270467965	0.574	0.499	2.75302356904396e-07	C19orf53	monocytes_mds-ctl
5.33796077404006e-07	0.894157633344093	0.444	0.38	0.012842599826263	STK10	monocytes_mds-ctl
7.33234365110925e-32	0.890310699140726	0.276	0.142	1.76408855902037e-27	JPX	monocytes_mds-ctl
2.25833618011791e-07	0.881778252369846	0.435	0.374	0.00543333101574568	PPP6C	monocytes_mds-ctl
1.10157525684043e-17	0.880888512295447	0.279	0.181	2.65027991043239e-13	ABCF1	monocytes_mds-ctl
1.71332176650745e-13	0.880870716041075	0.544	0.464	4.12208083804028e-09	SUMO1	monocytes_mds-ctl
2.31549317277835e-14	0.879562489122803	0.616	0.526	5.57084502438743e-10	SEC14L1	monocytes_mds-ctl
1.89141456838431e-20	0.87826756935624	0.666	0.582	4.55055431007582e-16	NDUFS5	monocytes_mds-ctl
9.95759248473778e-10	0.877868514394964	0.612	0.534	2.39569717590306e-05	ZNF106	monocytes_mds-ctl
5.35663844179318e-32	0.874106611205698	0.346	0.205	1.28875364271102e-27	EPB41L4A-AS1	monocytes_mds-ctl
1.46689279420519e-10	0.871606803305605	0.266	0.193	3.52919737357827e-06	ATG14	monocytes_mds-ctl
2.04374441809515e-13	0.869332261785073	0.55	0.451	4.91704469549512e-09	RAB14	monocytes_mds-ctl
6.04885108418716e-16	0.868466159345866	0.727	0.66	1.45529308234459e-11	EIF3F	monocytes_mds-ctl
8.91817411305286e-08	0.864158911046738	0.445	0.374	0.00214562350985939	LPP	monocytes_mds-ctl
9.80408722623038e-11	0.857648072300241	0.445	0.366	2.35876534575877e-06	CMTM3	monocytes_mds-ctl
1.19093636477025e-20	0.856460462495966	0.399	0.285	2.86527380000075e-16	CHPT1	monocytes_mds-ctl
3.6252940568967e-24	0.855363938506635	0.387	0.26	8.72209497148778e-20	CDC5L	monocytes_mds-ctl
3.19434655426161e-09	0.854172032750747	0.38	0.306	7.68527837489801e-05	PPP2R5E	monocytes_mds-ctl
1.17871484209681e-09	0.852189350712095	0.498	0.426	2.83587003860072e-05	CHURC1	monocytes_mds-ctl
7.70251617655185e-16	0.850738189408418	0.909	0.871	1.85314836691661e-11	EIF4A1	monocytes_mds-ctl
6.295877948169e-25	0.848664073340372	0.28	0.164	1.51472527554998e-20	MED6	monocytes_mds-ctl
1.03270337028386e-15	0.848169579093074	0.327	0.229	2.48458103856594e-11	OSER1	monocytes_mds-ctl
4.35731167544887e-07	0.846647695533024	0.469	0.402	0.0104832561599624	MAPK1IP1L	monocytes_mds-ctl
2.18513954327504e-18	0.839035682312101	0.534	0.433	5.25722722716543e-14	C1D	monocytes_mds-ctl
1.62363954524103e-21	0.838959424285781	0.447	0.322	3.90631438189541e-17	DEDD2	monocytes_mds-ctl
2.64979578763512e-19	0.835999653781908	0.84	0.777	6.37514368547133e-15	EIF3K	monocytes_mds-ctl
2.50619952216412e-16	0.834808518932602	0.288	0.192	6.02966543037466e-12	SLC35E1	monocytes_mds-ctl
4.51462840190586e-28	0.832783890069855	0.346	0.212	1.08617444721453e-23	DIS3	monocytes_mds-ctl
1.6158907592138e-12	0.832273923773445	0.458	0.371	3.88767157759249e-08	ZNF326	monocytes_mds-ctl
9.85268795078055e-18	0.83034841911787	0.486	0.373	2.37045819407829e-13	SNRPF	monocytes_mds-ctl
1.74545988738102e-11	0.828208237163996	0.366	0.278	4.19940194304999e-07	KMT2A	monocytes_mds-ctl
2.16828645134799e-18	0.827857111305926	0.366	0.258	5.21668037329813e-14	NRBP1	monocytes_mds-ctl
7.1885374225965e-07	0.825608041638608	0.481	0.42	0.0172949021850249	RNF166	monocytes_mds-ctl
5.61346558077864e-26	0.823940792620546	0.338	0.21	1.35054368407953e-21	POLR2I	monocytes_mds-ctl
6.46810121427934e-19	0.820169552364546	0.641	0.555	1.55616047114347e-14	PSMB1	monocytes_mds-ctl
2.94249382225398e-15	0.818090347091878	0.577	0.485	7.07934588696084e-11	LYPLA1	monocytes_mds-ctl
2.67799662834262e-16	0.81732061991968	0.392	0.294	6.44299208812951e-12	RPS19BP1	monocytes_mds-ctl
6.79323697917353e-21	0.81580841397315	0.364	0.25	1.63438488481936e-16	MMADHC	monocytes_mds-ctl
5.06830587351013e-07	0.815116938232274	0.485	0.424	0.012193837101078	EIF2A	monocytes_mds-ctl
1.98324547823556e-08	0.812187313159269	0.429	0.358	0.000477149029608693	CCT8	monocytes_mds-ctl
5.57153259867676e-25	0.809535922321189	0.293	0.171	1.34045502791564e-20	MRPS35	monocytes_mds-ctl
5.70333665433155e-13	0.809476758941021	0.335	0.246	1.37216576566563e-08	SSNA1	monocytes_mds-ctl
2.74582460293741e-10	0.799609709267887	0.38	0.304	6.60617941220712e-06	PDLIM5	monocytes_mds-ctl
3.64702725958215e-11	0.799566275328004	0.581	0.511	8.77438288382871e-07	PTPN2	monocytes_mds-ctl
5.2704912735003e-10	0.798730948961224	0.524	0.448	1.26802749549144e-05	CSNK2B	monocytes_mds-ctl
2.22931171712744e-09	0.79252313709318	0.414	0.333	5.36350106023691e-05	TMEM183A	monocytes_mds-ctl
3.41500887724786e-37	0.791951665741934	0.289	0.141	8.21616985777062e-33	TIGAR	monocytes_mds-ctl
3.71625987896029e-07	0.791187421342918	0.576	0.52	0.00894094964279055	NDUFC2	monocytes_mds-ctl
1.35210424736292e-13	0.789877522310526	0.569	0.47	3.25302760873046e-09	MIER1	monocytes_mds-ctl
3.65270200990603e-16	0.78606599163667	0.383	0.28	8.78803576563292e-12	UNC119	monocytes_mds-ctl
8.76869115749631e-24	0.78532624909992	0.4	0.275	2.10965940558204e-19	RPF1	monocytes_mds-ctl
1.91689128637213e-17	0.781127949110035	0.357	0.254	4.61184874588272e-13	FBRS	monocytes_mds-ctl
8.09308745116793e-07	0.775065020152006	0.417	0.347	0.0194711590987649	RANBP2	monocytes_mds-ctl
1.38188059417583e-09	0.774066500724475	0.328	0.255	3.32466652152762e-05	CDC73	monocytes_mds-ctl
4.13443808563621e-19	0.772861992047911	0.724	0.64	9.94704459023216e-15	CD63	monocytes_mds-ctl
8.83173644198446e-12	0.763950118928258	0.449	0.365	2.12482747057704e-07	BAX	monocytes_mds-ctl
5.31399094924687e-12	0.759905981661239	0.498	0.421	1.2784930824793e-07	ELOC	monocytes_mds-ctl
8.10022036738910e-12	0.753293753210451	0.391	0.311	1.94883201819014e-07	CD86	monocytes_mds-ctl
1.10328949930799e-09	0.745627385698426	0.463	0.382	2.6544042063851e-05	SUPT4H1	monocytes_mds-ctl
3.25904022087371e-17	0.743484063191562	0.343	0.241	7.84092486740007e-13	ZCCHC10	monocytes_mds-ctl
2.07347921782427e-17	0.743434145725901	0.435	0.327	4.98858365016342e-13	GPS2	monocytes_mds-ctl
5.53353186076877e-19	0.742112649263171	0.338	0.232	1.33131243038236e-14	FDX1	monocytes_mds-ctl
1.26980948537363e-13	0.741808442990944	0.36	0.27	3.05503464086042e-09	AUP1	monocytes_mds-ctl
2.13224808987073e-19	0.741770596115089	0.573	0.465	5.12997567941999e-15	AIMP1	monocytes_mds-ctl
5.05739744784903e-25	0.741458028674376	0.258	0.143	1.216759251978e-20	NFKBIE	monocytes_mds-ctl
2.83975578090911e-19	0.73996463891535	0.517	0.409	6.83216843328923e-15	RNF138	monocytes_mds-ctl
1.9613513624882e-18	0.739697105296687	0.523	0.417	4.71881524301035e-14	FAM204A	monocytes_mds-ctl
1.99465941365614e-12	0.734907922663421	0.37	0.279	4.79895108331531e-08	COX14	monocytes_mds-ctl
1.63076389767952e-20	0.729309430759182	0.314	0.204	3.92345486142715e-16	KHDC4	monocytes_mds-ctl
2.28374725805746e-07	0.727557203065651	0.359	0.293	0.00549446752816044	INO80D	monocytes_mds-ctl
6.14214434599835e-12	0.722657539463066	0.383	0.299	1.47773850820374e-07	PNPLA8	monocytes_mds-ctl
4.43581726366939e-08	0.722041860600523	0.358	0.29	0.00106721327546622	SNRPA1	monocytes_mds-ctl
3.23266254732793e-19	0.718771099336448	0.476	0.361	7.77746282261626e-15	YTHDF2	monocytes_mds-ctl
8.34451916404278e-12	0.71496065784538	0.321	0.239	2.00760786567705e-07	ARAP2	monocytes_mds-ctl
3.59946572929156e-10	0.711776475497119	0.432	0.356	8.65995459810255e-06	AP1G1	monocytes_mds-ctl
1.4649809555038e-08	0.710098996093336	0.455	0.39	0.00035245976808466	UBE2L3	monocytes_mds-ctl
3.81487483704818e-14	0.709377274424179	0.347	0.255	9.17820737045422e-10	ACIN1	monocytes_mds-ctl
5.17000988657031e-14	0.707338588910161	0.434	0.343	1.24385267860995e-09	ADRM1	monocytes_mds-ctl
3.32061233861795e-35	0.706060759404091	0.324	0.176	7.98906122548093e-31	MIEN1	monocytes_mds-ctl
2.70810167222362e-08	0.697121130057203	0.378	0.309	0.000651542181320282	RNF10	monocytes_mds-ctl
1.90571908624069e-12	0.696207405077527	0.382	0.298	4.58496954958647e-08	PLEKHF2	monocytes_mds-ctl
1.90405533507045e-14	0.694911869415408	0.506	0.41	4.58096673064599e-10	RILPL2	monocytes_mds-ctl
9.47341218782643e-11	0.692549862824241	0.391	0.307	2.27920823826916e-06	MICOS13	monocytes_mds-ctl
1.03129617987216e-06	0.691346649187926	0.409	0.347	0.0248119547915443	ATG12	monocytes_mds-ctl
7.16477952149821e-10	0.689392611938877	0.389	0.309	1.72377430507725e-05	SFSWAP	monocytes_mds-ctl
2.45275958399387e-10	0.688310007411876	0.633	0.564	5.90109428313086e-06	LACTB	monocytes_mds-ctl
1.01866671498272e-16	0.68713232653648	0.302	0.204	2.45081024957693e-12	OAT	monocytes_mds-ctl
5.06879678257906e-09	0.686578775449117	0.7	0.633	0.00012195018179207	NOP53	monocytes_mds-ctl
6.32362984583073e-13	0.685831501524052	0.307	0.223	1.52140210460841e-08	MRPL47	monocytes_mds-ctl
2.76372057973326e-17	0.684678676400767	0.529	0.42	6.64923534278025e-13	COPS2	monocytes_mds-ctl
4.29269471173008e-08	0.68429735588192	0.349	0.278	0.00103277942069514	PPP1R14B	monocytes_mds-ctl
1.82368042438892e-09	0.677439862269772	0.257	0.188	4.3875927330373e-05	ING1	monocytes_mds-ctl
1.61782117369008e-10	0.677037196055477	0.543	0.467	3.89231596178097e-06	WASF2	monocytes_mds-ctl
1.42231197923108e-08	0.676772820562621	0.461	0.388	0.000342194039083206	VEZF1	monocytes_mds-ctl
8.43452595619454e-15	0.674441261559713	0.478	0.381	2.02926259980084e-10	PCGF5	monocytes_mds-ctl
2.70751053745858e-14	0.674343828529512	0.352	0.263	6.5139996020716e-10	ABHD5	monocytes_mds-ctl
1.47298592510731e-35	0.669233518659785	0.764	0.642	3.54385683721567e-31	VAMP2	monocytes_mds-ctl
3.4633515867098e-07	0.668341879681763	0.418	0.353	0.00833247758246511	CUL3	monocytes_mds-ctl
2.52755691485683e-11	0.665660138263293	0.385	0.301	6.08104918145405e-07	PIP4K2A	monocytes_mds-ctl
7.80194548897105e-26	0.658781827134721	0.386	0.256	1.87707006519154e-21	FAM32A	monocytes_mds-ctl
6.52970323637741e-11	0.657764863044666	0.479	0.39	1.57098130164004e-06	ATOX1	monocytes_mds-ctl
1.20610217236563e-08	0.6559959086819	0.568	0.5	0.000290176121649448	SERTAD2	monocytes_mds-ctl
7.35284619173651e-16	0.655593021473195	0.384	0.285	1.76902126526989e-11	MRPS21	monocytes_mds-ctl
1.16870135325392e-12	0.654688549207107	0.517	0.427	2.81177858579361e-08	HNRNPA0	monocytes_mds-ctl
1.50894085932453e-16	0.649569207139903	0.403	0.3	3.63036081344889e-12	GPATCH8	monocytes_mds-ctl
1.25001892915981e-07	0.648549817119483	0.563	0.508	0.00300742054166559	FAR1	monocytes_mds-ctl
7.42156665317606e-14	0.648464602193757	0.451	0.359	1.78555472108763e-09	CAMLG	monocytes_mds-ctl
7.02657543303641e-16	0.647375426208761	0.381	0.282	1.69052378343423e-11	POLE3	monocytes_mds-ctl
8.32194997427564e-12	0.644640866504015	0.311	0.229	2.00217794431098e-07	AL627171.2	monocytes_mds-ctl
7.77135653433548e-10	0.643935462072575	0.396	0.32	1.86971066859577e-05	SMNDC1	monocytes_mds-ctl
1.46079708018111e-09	0.642441246273785	0.457	0.375	3.51453169520773e-05	SPAG9	monocytes_mds-ctl
1.62202073253404e-06	0.641943215222678	0.428	0.369	0.0390241968040366	LSM3	monocytes_mds-ctl
1.71548308240061e-11	0.641528969017694	0.404	0.321	4.12728074794763e-07	YAF2	monocytes_mds-ctl
4.3966809712878e-07	0.639570801956991	0.505	0.442	0.0105779747488213	KLF11	monocytes_mds-ctl
2.3387778717811e-23	0.635397189510395	0.324	0.202	5.62686568171815e-19	TXNRD1	monocytes_mds-ctl
1.33484077995854e-06	0.634037699623504	0.317	0.259	0.0321149343250226	NCOR2	monocytes_mds-ctl
1.31102311546607e-20	0.633686081149308	0.36	0.247	3.15419051349983e-16	SNRPD1	monocytes_mds-ctl
2.19157423489231e-21	0.632315994102789	0.251	0.144	5.27270845172741e-17	MVD	monocytes_mds-ctl
1.77197307715141e-10	0.631000514813674	0.255	0.183	4.26319002631857e-06	RPS6KB1	monocytes_mds-ctl
4.02373487592956e-09	0.624625234729434	0.336	0.264	9.68070373799894e-05	DCTN3	monocytes_mds-ctl
1.61782936255235e-19	0.620926160471927	0.342	0.232	3.89233566336471e-15	DCP1A	monocytes_mds-ctl
4.02661208634087e-11	0.617842327419543	0.362	0.277	9.68762601852751e-07	PHF20	monocytes_mds-ctl
4.35976182947757e-10	0.61722776501335	0.761	0.686	1.04891509855401e-05	MTPN	monocytes_mds-ctl
5.0468224342834e-12	0.616511809370435	0.43	0.347	1.21421500946424e-07	EIF1AX	monocytes_mds-ctl
4.18957445596671e-07	0.610760699829782	0.252	0.195	0.0100796971836103	RIPOR1	monocytes_mds-ctl
7.6911588790508e-12	0.609932524655966	0.273	0.196	1.85041591471083e-07	HBS1L	monocytes_mds-ctl
1.32294022681782e-10	0.607463570806044	0.405	0.323	3.18286189170099e-06	CYC1	monocytes_mds-ctl
5.23154785106538e-13	0.603431300103105	0.347	0.255	1.25865809748782e-08	RFC1	monocytes_mds-ctl
2.73514605371978e-10	0.602348935490417	0.347	0.271	6.58048789064442e-06	DNM1L	monocytes_mds-ctl
7.96789688124312e-20	0.597413932599154	0.281	0.174	1.91699631065828e-15	MXI1	monocytes_mds-ctl
5.77976870442648e-07	0.597262213293663	0.317	0.259	0.0139055455259797	C5orf24	monocytes_mds-ctl
2.56457916969942e-41	0.5950514660152	0.952	0.909	6.17012102437984e-37	HLA-E	monocytes_mds-ctl
2.30678976062007e-12	0.593745942318251	0.361	0.274	5.54990548507584e-08	MAX	monocytes_mds-ctl
4.450311374369e-15	0.592486147253138	0.264	0.177	1.07070041355944e-10	TENT4B	monocytes_mds-ctl
2.23982824026356e-16	0.584774840598008	0.378	0.276	5.38880276325011e-12	TSC22D4	monocytes_mds-ctl
1.27496715551506e-07	0.583790337469335	0.371	0.306	0.00306744347945369	PLEKHO2	monocytes_mds-ctl
2.6564551675104e-08	0.579133702806157	0.454	0.387	0.000639116548751326	OTUB1	monocytes_mds-ctl
2.47571679968086e-13	0.578837269050558	0.446	0.344	5.95632704835218e-09	USP12	monocytes_mds-ctl
3.76442921473092e-10	0.57866493390696	0.429	0.349	9.05684024772113e-06	HNMT	monocytes_mds-ctl
2.72073420740227e-08	0.577447373911979	0.333	0.267	0.000654581442958913	MXD4	monocytes_mds-ctl
2.50810020856203e-07	0.575292056234956	0.428	0.365	0.00603423829177938	FOXO3	monocytes_mds-ctl
2.56845321732482e-12	0.574248866446004	0.317	0.23	6.17944159556178e-08	TBCB	monocytes_mds-ctl
2.9410556164804e-16	0.573724756092672	0.298	0.203	7.07588570769019e-12	SCNM1	monocytes_mds-ctl
2.02685522478162e-14	0.571267181058586	0.358	0.265	4.8764109853021e-10	GPBP1L1	monocytes_mds-ctl
9.04491467945497e-21	0.570546833189817	0.277	0.17	2.17611602273007e-16	KANSL2	monocytes_mds-ctl
1.64668565751233e-13	0.56852465301812	0.367	0.276	3.96176102340891e-09	TAF1D	monocytes_mds-ctl
4.41456931645335e-15	0.568401811813554	0.308	0.216	1.06210123184551e-10	DENR	monocytes_mds-ctl
1.54947396784427e-15	0.565381031153844	0.353	0.255	3.72787941923654e-11	WHAMM	monocytes_mds-ctl
4.90979495485366e-07	0.562561108435301	0.264	0.205	0.0118124756818824	CLK3	monocytes_mds-ctl
2.00705592590852e-08	0.561351888687599	0.415	0.349	0.00048287758521433	SMS	monocytes_mds-ctl
4.7735653367743e-07	0.557864782396038	0.238	0.298	0.0114847208437453	SERPINB9	monocytes_mds-ctl
1.23334837970074e-06	0.554546207968664	0.461	0.403	0.02967312866722	ALKBH7	monocytes_mds-ctl
4.13606081759697e-10	0.552543760580738	0.618	0.552	9.95094872105655e-06	SPCS1	monocytes_mds-ctl
3.84960538770402e-18	0.551778179164553	0.339	0.233	9.2617656022771e-14	DDA1	monocytes_mds-ctl
9.15594435850407e-19	0.548824812165141	0.325	0.219	2.20282865321249e-14	SNRNP27	monocytes_mds-ctl
7.9289288448011e-11	0.547857424350045	0.302	0.223	1.9076209907707e-06	IER3IP1	monocytes_mds-ctl
1.40747216582271e-08	0.547836071989687	0.462	0.393	0.000338623728375285	KDM2A	monocytes_mds-ctl
1.42108364282218e-09	0.547475492455557	0.454	0.373	3.41898513626588e-05	COX16	monocytes_mds-ctl
7.4098670843662e-15	0.546658142827027	0.363	0.265	1.78273992182766e-10	TOR1AIP1	monocytes_mds-ctl
2.37620459917513e-08	0.540385862251095	0.277	0.211	0.000571691064515544	TOX4	monocytes_mds-ctl
1.12474802663377e-24	0.539073718290525	0.267	0.151	2.70603127727819e-20	MEX3C	monocytes_mds-ctl
3.98074886284621e-16	0.537669064436528	0.252	0.161	9.5772836891217e-12	ELP2	monocytes_mds-ctl
7.03931681850199e-07	0.53550095691895	0.273	0.214	0.0169358923336339	SAFB2	monocytes_mds-ctl
2.42040513179706e-25	0.535189225757622	0.315	0.194	5.82325270659054e-21	SLIRP	monocytes_mds-ctl
6.08894601009019e-07	0.531450904782728	0.585	0.522	0.014649395205676	SNRPD2	monocytes_mds-ctl
8.79533561424494e-16	0.529167039136789	0.311	0.212	2.11606979543119e-11	IKZF5	monocytes_mds-ctl
1.35417918576097e-07	0.524689021191127	0.522	0.444	0.00325801970302232	RNH1	monocytes_mds-ctl
1.60765405868355e-06	0.524306437651528	0.375	0.319	0.0386785489978676	SAR1B	monocytes_mds-ctl
1.29603668460487e-08	0.522903557789411	0.466	0.396	0.000311813465949086	SNRPG	monocytes_mds-ctl
1.32069419360468e-13	0.522380461898554	0.352	0.259	3.1774581603935e-09	ACP1	monocytes_mds-ctl
2.08243445820883e-07	0.521437508221602	0.493	0.429	0.00501012906300462	LY96	monocytes_mds-ctl
5.4934839265965e-08	0.521056444293479	0.312	0.249	0.00132167729789985	PUF60	monocytes_mds-ctl
1.99509088048439e-12	0.51991886330498	0.363	0.275	4.79998914935739e-08	UBE2A	monocytes_mds-ctl
1.98266187169809e-14	0.518273531729812	0.278	0.188	4.77008619711844e-10	SMAD3	monocytes_mds-ctl
5.44756414332143e-19	0.51798583781402	0.568	0.462	1.3106294572417e-14	KRTCAP2	monocytes_mds-ctl
1.16189179032669e-22	0.516056897189898	0.437	0.315	2.79539545834697e-18	NFIL3	monocytes_mds-ctl
3.56655825164693e-15	0.512664124846972	0.35	0.259	8.58078249763735e-11	SLC9A3R1	monocytes_mds-ctl
2.14211516208512e-08	0.512175898264627	0.36	0.293	0.00051537148684606	RBM27	monocytes_mds-ctl
7.96369490993928e-29	0.511217190614688	0.311	0.179	1.91598535838229e-24	PYROXD1	monocytes_mds-ctl
4.19501331460502e-13	0.509467893853572	0.583	0.492	1.00927825336082e-08	PSMA6	monocytes_mds-ctl
1.19969338863708e-10	0.509427429615258	0.453	0.37	2.88634232372196e-06	MAPRE1	monocytes_mds-ctl
2.14596986497122e-10	0.508844139808119	0.282	0.207	5.16298889813427e-06	MRPS36	monocytes_mds-ctl
1.68304573583678e-14	0.507046875260628	0.706	0.64	4.0492397358497e-10	POMP	monocytes_mds-ctl
4.57233555250177e-22	0.505903360527713	0.46	0.336	1.1000582105764e-17	RNF139	monocytes_mds-ctl
4.56179064342171e-07	0.505689438049566	0.355	0.291	0.0109752121090083	TBK1	monocytes_mds-ctl
1.29355407907069e-11	0.503408275965833	0.449	0.36	3.11216175883617e-07	PCF11	monocytes_mds-ctl
1.07073092983978e-08	0.502592194406177	0.409	0.342	0.000257607154410152	NUB1	monocytes_mds-ctl
8.03824562420352e-09	0.501436848844115	0.444	0.375	0.000193392151472713	WDR45B	monocytes_mds-ctl
2.43264461939779e-08	0.500954987286389	0.336	0.264	0.000585269968980913	AHCTF1	monocytes_mds-ctl
6.51173044288898e-15	0.500268383073128	0.623	0.539	1.56665722725466e-10	UQCRFS1	monocytes_mds-ctl
1.40763803758916e-07	0.49829679702402	0.593	0.542	0.00338663635463575	PSMA1	monocytes_mds-ctl
1.11704722625263e-15	0.496312907187721	0.429	0.329	2.6875039216412e-11	MAGOH	monocytes_mds-ctl
5.11425860515572e-07	0.494700649645373	0.341	0.276	0.0123043947781441	GRPEL1	monocytes_mds-ctl
3.23700448805624e-11	0.494480505929649	0.478	0.386	7.78790909781452e-07	MAPKAPK2	monocytes_mds-ctl
3.68383555104032e-24	0.483989264953378	0.295	0.173	8.8629399522479e-20	TWISTNB	monocytes_mds-ctl
1.16912401092623e-12	0.481266355991895	0.297	0.209	2.81279545788741e-08	COX19	monocytes_mds-ctl
2.27109790788773e-15	0.481101237388234	0.267	0.178	5.46403445658709e-11	SUCO	monocytes_mds-ctl
1.41806743547034e-15	0.479989258084779	0.326	0.23	3.41172844299809e-11	BCL10	monocytes_mds-ctl
1.5126028740455e-13	0.47719589669362	0.341	0.25	3.63917125466607e-09	NXF1	monocytes_mds-ctl
3.50079374529683e-08	0.477168875676616	0.271	0.207	0.000842255967180965	C18orf25	monocytes_mds-ctl
6.55422246395835e-18	0.47707794371872	0.293	0.19	1.57688038260374e-13	MTRF1L	monocytes_mds-ctl
4.44999342135765e-22	0.476917934811919	0.287	0.176	1.07062391724444e-17	EMC6	monocytes_mds-ctl
1.38153262726119e-15	0.476540145152564	0.303	0.206	3.32382934792771e-11	FBXO33	monocytes_mds-ctl
7.80703019994156e-07	0.475630878117501	0.334	0.276	0.0187829339580394	PTPN1	monocytes_mds-ctl
1.89584985225202e-13	0.475309029047609	0.401	0.309	4.56122515953315e-09	VPS4B	monocytes_mds-ctl
1.79227264235968e-08	0.475106263233415	0.334	0.264	0.000431202875025317	PHF11	monocytes_mds-ctl
5.11165890365399e-08	0.474719463588396	0.538	0.472	0.00122981401563011	HP1BP3	monocytes_mds-ctl
2.38903694927535e-10	0.472263904282509	0.275	0.202	5.74778399626155e-06	PDE12	monocytes_mds-ctl
4.80873317030057e-09	0.470461265222128	0.402	0.325	0.000115693311344262	LSM12	monocytes_mds-ctl
1.83049586343659e-09	0.469631256354437	0.264	0.195	4.40398999784209e-05	BUD23	monocytes_mds-ctl
6.84646554583084e-20	0.467906373895477	0.256	0.153	1.64719114567144e-15	DEF8	monocytes_mds-ctl
6.12866053703503e-18	0.463229492727599	0.337	0.232	1.47449443860526e-13	PFDN4	monocytes_mds-ctl
5.65678233516672e-11	0.462400016074362	0.414	0.332	1.36096526201776e-06	ZNF451	monocytes_mds-ctl
6.30995580612796e-18	0.45901909671928	0.424	0.317	1.51811226739633e-13	SBNO1	monocytes_mds-ctl
1.61335459130947e-09	0.458694356574034	0.332	0.257	3.88156981123146e-05	DNAJC2	monocytes_mds-ctl
4.06391751966936e-08	0.456155164024939	0.393	0.323	0.000977737916057252	BTF3L4	monocytes_mds-ctl
5.82834934345675e-13	0.455078741209603	0.404	0.311	1.40224256854226e-08	ZNF281	monocytes_mds-ctl
1.65961572601419e-15	0.454205083927639	0.671	0.58	3.99286947521754e-11	TMEM258	monocytes_mds-ctl
5.43240023085951e-14	0.45382601111026	0.292	0.203	1.30698117154249e-09	EHD4	monocytes_mds-ctl
8.55222495711472e-07	0.452848897291909	0.309	0.249	0.0205757980243223	FAM76B	monocytes_mds-ctl
3.92431385620192e-11	0.452007153721077	0.294	0.218	9.44150670663619e-07	MYDGF	monocytes_mds-ctl
1.66667906476421e-11	0.451118194031114	0.425	0.339	4.00986316191621e-07	UBE2N	monocytes_mds-ctl
1.06501853734199e-06	0.45050269444846	0.29	0.232	0.025623280989911	GNPTAB	monocytes_mds-ctl
1.62856067534507e-07	0.449278235552685	0.288	0.226	0.0039181541288127	UTY	monocytes_mds-ctl
1.60689953191699e-07	0.448779846406291	0.388	0.325	0.00386603958383908	MOB4	monocytes_mds-ctl
1.57098994841481e-10	0.447998433830038	0.287	0.212	3.77964471689119e-06	TAF11	monocytes_mds-ctl
9.66241898375599e-13	0.447918226703663	0.336	0.426	2.32468138330185e-08	RBP7	monocytes_mds-ctl
2.82004291486215e-15	0.445919231341914	0.305	0.21	6.78474124886685e-11	PSMD9	monocytes_mds-ctl
2.48531883824107e-22	0.433358627381842	0.376	0.254	5.9794285929242e-18	SREK1IP1	monocytes_mds-ctl
1.61527456413947e-12	0.433019950099479	0.442	0.35	3.88618907386316e-08	RALY	monocytes_mds-ctl
1.51107476229862e-31	0.429854520990245	0.337	0.193	3.63549477061426e-27	TWF1	monocytes_mds-ctl
2.52414829686585e-16	0.427230095902311	0.497	0.397	6.07284838742954e-12	HLA-F	monocytes_mds-ctl
1.77164362174573e-15	0.425601758829988	0.514	0.412	4.26239738955805e-11	LGALS9	monocytes_mds-ctl
6.41497923405707e-13	0.425299112590843	0.276	0.192	1.54337985392179e-08	NDUFA9	monocytes_mds-ctl
3.61349262439762e-08	0.424684794568637	0.343	0.278	0.000869370190503824	ZFR	monocytes_mds-ctl
1.73923688363187e-09	0.424319139340672	0.618	0.665	4.18443001832992e-05	MYO1F	monocytes_mds-ctl
2.1674589101763e-09	0.420692834667898	0.341	0.266	5.21468939199315e-05	DERL1	monocytes_mds-ctl
1.06341796630577e-06	0.418870440608165	0.493	0.43	0.0255847728513506	UBE2V1	monocytes_mds-ctl
4.21048197725162e-11	0.417149593003634	0.255	0.181	1.01299985890697e-06	RNF220	monocytes_mds-ctl
4.76715585997858e-19	0.416734432187673	0.299	0.194	1.14693002835225e-14	KIF22	monocytes_mds-ctl
3.54001809209538e-07	0.414098503051261	0.538	0.465	0.00851692952777228	TMED2	monocytes_mds-ctl
1.66755678630739e-11	0.413624994526038	0.442	0.356	4.01197487217695e-07	SAP30BP	monocytes_mds-ctl
5.33176407549066e-15	0.41054619806201	0.303	0.212	1.2827691189223e-10	MRPL44	monocytes_mds-ctl
5.40998152055044e-11	0.408149526899837	0.275	0.2	1.30158745402923e-06	DIPK2A	monocytes_mds-ctl
9.56090114351996e-15	0.407620517850819	0.375	0.284	2.30025720611947e-10	SNRPC	monocytes_mds-ctl
5.83903800318478e-09	0.4033097231604	0.626	0.552	0.000140481415318623	RAB5C	monocytes_mds-ctl
8.08292473460167e-08	0.402969429557608	0.278	0.212	0.00194467086189782	COPS8	monocytes_mds-ctl
9.40879781099409e-08	0.402402725844276	0.479	0.411	0.00226366266534707	SRSF6	monocytes_mds-ctl
2.17896223825548e-08	0.400141526844014	0.337	0.269	0.000524236524901885	KPNA3	monocytes_mds-ctl
5.01096360681318e-12	0.399704609551109	0.317	0.233	1.20558773416318e-07	ANKRD49	monocytes_mds-ctl
2.27852432614417e-15	0.398541925417854	0.262	0.171	5.48190167627026e-11	MED17	monocytes_mds-ctl
1.98155467368121e-07	0.396366697618917	0.356	0.291	0.00476742238940963	PATL1	monocytes_mds-ctl
1.30484092923133e-21	0.393877074856674	0.298	0.186	3.13931679163765e-17	SS18L2	monocytes_mds-ctl
1.79494592868256e-12	0.393115332169309	0.32	0.233	4.31846040981737e-08	GCH1	monocytes_mds-ctl
2.56632056232564e-17	0.388835642733342	0.343	0.241	6.17431064089926e-13	CBX4	monocytes_mds-ctl
2.08469494095329e-11	0.387395805939795	0.339	0.258	5.01556755843953e-07	RIF1	monocytes_mds-ctl
6.61705468177808e-18	0.386757339429016	0.384	0.278	1.59199718588899e-13	EIF6	monocytes_mds-ctl
6.15437409750118e-11	0.386712884599646	0.338	0.256	1.48068086411781e-06	NDUFC1	monocytes_mds-ctl
8.19505965728854e-09	0.386363846367586	0.536	0.464	0.000197164940294705	PRDX6	monocytes_mds-ctl
9.29548759168109e-15	0.38561661827373	0.305	0.213	2.23640135968255e-10	POLR2K	monocytes_mds-ctl
3.96675304950839e-11	0.383277547916232	0.297	0.217	9.54361116181224e-07	GTF2F1	monocytes_mds-ctl
3.34284298223431e-08	0.381713601966556	0.313	0.242	0.000804254593095754	PRRC2A	monocytes_mds-ctl
3.15555315335074e-17	0.38132106493903	0.336	0.23	7.59194533164656e-13	TSN	monocytes_mds-ctl
1.17752105984088e-14	0.380266719648822	0.268	0.177	2.83299791787117e-10	USF3	monocytes_mds-ctl
1.70337688730219e-06	0.379929600008854	0.391	0.335	0.0409815445316034	ATP11B	monocytes_mds-ctl
5.50938495212565e-13	0.379408049523781	0.465	0.382	1.32550292563191e-08	ABRACL	monocytes_mds-ctl
3.58422754957947e-11	0.379169804651926	0.314	0.234	8.62329306153324e-07	RAB3GAP1	monocytes_mds-ctl
7.98556199611957e-18	0.376753528599393	0.59	0.48	1.92124636064641e-13	SP3	monocytes_mds-ctl
2.47909359169952e-08	0.374626431627447	0.301	0.236	0.000596445127226988	AKR1A1	monocytes_mds-ctl
3.87855033525709e-11	0.373491332731707	0.282	0.203	9.33140425159503e-07	VTI1A	monocytes_mds-ctl
1.18819563091846e-11	0.371115006416504	0.261	0.183	2.85867986842672e-07	NUP54	monocytes_mds-ctl
4.24764855592404e-07	0.365996394022689	0.263	0.203	0.0102194176606977	CEBPZOS	monocytes_mds-ctl
6.59156515889595e-07	0.365144114937846	0.252	0.196	0.0158586466157878	ACBD5	monocytes_mds-ctl
1.06394966159584e-06	0.364338259620721	0.301	0.239	0.0255975649083344	DYNLRB1	monocytes_mds-ctl
2.05001273061498e-12	0.363494465818287	0.263	0.181	4.93212562858658e-08	NAA60	monocytes_mds-ctl
1.64232453598248e-10	0.361848347590489	0.298	0.222	3.95126860112026e-06	COPS3	monocytes_mds-ctl
2.16403206314192e-07	0.361256667470049	0.232	0.292	0.00520644474071315	CTNNA1	monocytes_mds-ctl
4.64227058222098e-10	0.360211568131601	0.255	0.186	1.11688387937655e-05	PPP2R2D	monocytes_mds-ctl
3.8852307398314e-08	0.358992123272401	0.339	0.272	0.000934747663696036	SLMAP	monocytes_mds-ctl
5.8921216667162e-08	0.358751684841709	0.494	0.424	0.00141758555179525	PSMA4	monocytes_mds-ctl
5.89011325761403e-12	0.358132007825756	0.399	0.31	1.41710234864936e-07	JDP2	monocytes_mds-ctl
7.78090477979908e-14	0.353993860428252	0.255	0.17	1.87200788097186e-09	TAF13	monocytes_mds-ctl
1.66809630255066e-18	0.352095969373954	0.251	0.153	4.01327289430664e-14	MRPL22	monocytes_mds-ctl
5.8087120958836e-14	0.35040565823124	0.272	0.185	1.39751804314864e-09	CNPPD1	monocytes_mds-ctl
1.11156593289834e-11	0.350287160945205	0.39	0.305	2.67431647796013e-07	MFSD14A	monocytes_mds-ctl
3.00125197032465e-07	0.349817085879654	0.326	0.265	0.00722071211540408	CSNK1D	monocytes_mds-ctl
4.68493528891968e-11	0.349794866242868	0.31	0.229	1.12714858116119e-06	DCUN1D1	monocytes_mds-ctl
2.88212861582831e-08	0.345138597039323	0.275	0.212	0.000693411323682134	SPAG7	monocytes_mds-ctl
1.78066632123014e-10	0.343913216252497	0.297	0.218	4.2841051022476e-06	POLDIP3	monocytes_mds-ctl
2.75067390082603e-10	0.342394032488186	0.454	0.371	6.61784633799735e-06	BCL7B	monocytes_mds-ctl
1.89605942170211e-08	0.342030570367804	0.299	0.234	0.000456172936267312	UFD1	monocytes_mds-ctl
4.55894794189568e-09	0.341650857269676	0.304	0.232	0.000109683728534068	TMEM147	monocytes_mds-ctl
6.47242771448203e-10	0.34029383047435	0.393	0.314	1.55720138382723e-05	SUZ12	monocytes_mds-ctl
3.36634959746213e-14	0.338458570682371	0.333	0.237	8.09910049653413e-10	NHP2	monocytes_mds-ctl
5.64886585864532e-07	0.336721343489847	0.268	0.207	0.0135906063693148	RYBP	monocytes_mds-ctl
1.22473847347363e-09	0.335837710440797	0.257	0.186	2.94659829333021e-05	TP53BP2	monocytes_mds-ctl
2.52321915088821e-07	0.332911852556423	0.788	0.75	0.00607061295512196	ATP5F1D	monocytes_mds-ctl
1.34035009394823e-08	0.331063379632014	0.289	0.22	0.000322474829103005	NR1H2	monocytes_mds-ctl
3.18527279801293e-19	0.330186320949743	0.651	0.552	7.6634478247393e-15	RTRAF	monocytes_mds-ctl
1.24866649134437e-12	0.329335136476153	0.404	0.309	3.00416671152543e-08	ZNF800	monocytes_mds-ctl
5.69939934590551e-07	0.326926509556133	0.637	0.563	0.0137121848863141	SNHG8	monocytes_mds-ctl
9.69590347216091e-07	0.324996027629937	0.372	0.307	0.0233273741636719	RAD23A	monocytes_mds-ctl
2.83005672832656e-11	0.322177589948438	0.287	0.209	6.80883348268086e-07	PRELID3B	monocytes_mds-ctl
1.31554875431356e-14	0.320217652381015	0.281	0.19	3.16507874800299e-10	NCK1	monocytes_mds-ctl
1.31385808557871e-09	0.319279591209963	0.292	0.219	3.16101116809383e-05	EMC7	monocytes_mds-ctl
8.9938733731726e-12	0.31872119235193	0.474	0.389	2.16383599485159e-07	WDFY1	monocytes_mds-ctl
4.09365541925998e-10	0.318335389440247	0.414	0.329	9.84892557319758e-06	SZRD1	monocytes_mds-ctl
7.61532698832714e-12	0.317598135447518	0.266	0.185	1.83217152012163e-07	MFSD10	monocytes_mds-ctl
7.49126980630413e-08	0.315413226118652	0.265	0.204	0.00180232460269871	PITHD1	monocytes_mds-ctl
1.23041862800349e-06	0.314248524044896	0.277	0.22	0.0296026417711361	FUNDC2	monocytes_mds-ctl
2.81684593015147e-11	0.313871004885346	0.301	0.22	6.77704962335143e-07	HSPE1	monocytes_mds-ctl
2.23790802980142e-14	0.3119107082301	0.287	0.195	5.38418292889923e-10	VCPIP1	monocytes_mds-ctl
3.51183090441273e-10	0.307675373365596	0.263	0.191	8.44911397292659e-06	UBE2L6	monocytes_mds-ctl
1.47102733628359e-10	0.307608998734301	0.275	0.2	3.5391446683647e-06	MRPS15	monocytes_mds-ctl
4.52798987156858e-09	0.306741782391121	0.254	0.187	0.000108938908320068	OSBP	monocytes_mds-ctl
1.7531500916219e-10	0.303320557114201	0.277	0.203	4.21790380543313e-06	CBLL1	monocytes_mds-ctl
7.57675138639841e-07	0.302754205779878	0.427	0.363	0.0182289061605359	CTDSP2	monocytes_mds-ctl
6.50795394484047e-15	0.30133265948879	0.374	0.278	1.56574863958917e-10	RUFY3	monocytes_mds-ctl
3.64734411159423e-07	0.299579731978221	0.3	0.241	0.00877514519808456	ANP32E	monocytes_mds-ctl
1.7931227543661e-06	0.299521208453482	0.448	0.39	0.0431407403472941	XRCC6	monocytes_mds-ctl
4.44664554678503e-07	0.298625741574674	0.253	0.196	0.0106981845210101	MAP2K1	monocytes_mds-ctl
1.66125845217725e-09	0.29460078041418	0.313	0.238	3.99682171009324e-05	ASXL1	monocytes_mds-ctl
1.79820272482106e-06	0.28930563812873	0.376	0.312	0.04326295935647	EIF2S2	monocytes_mds-ctl
1.12717566962575e-08	0.289081515879907	0.669	0.599	0.00027118719435526	RAB1A	monocytes_mds-ctl
2.4134731403834e-09	0.28865415690633	0.325	0.251	5.80657502844842e-05	NUDT21	monocytes_mds-ctl
1.58269967896178e-07	0.284929518783615	0.308	0.245	0.00380781715761415	UBN1	monocytes_mds-ctl
2.31584684113339e-10	0.28310630555739	0.504	0.424	5.57169591508283e-06	NDUFB4	monocytes_mds-ctl
6.7947442057621e-07	0.280649870105768	0.323	0.265	0.016347475084643	UBE2G1	monocytes_mds-ctl
2.63885021985193e-09	0.280505980793106	0.36	0.285	6.34880974394176e-05	TXNL4A	monocytes_mds-ctl
3.87075437271651e-12	0.279819042950511	0.353	0.271	9.31264794531866e-08	CLDND1	monocytes_mds-ctl
1.58879515614082e-06	0.275921251826586	0.259	0.205	0.0382248226615919	DHX8	monocytes_mds-ctl
8.8272464382226e-09	0.272419624392063	0.266	0.198	0.000212374722057198	AC025159.1	monocytes_mds-ctl
1.19360970364708e-06	0.272104235047937	0.314	0.257	0.0287170558600451	DERL2	monocytes_mds-ctl
3.24426996167035e-09	0.269928668579518	0.406	0.331	7.8053891007827e-05	MDH2	monocytes_mds-ctl
3.70729310603444e-08	0.261324375141891	0.355	0.287	0.000891937648380826	PSMB7	monocytes_mds-ctl
1.28794001114995e-20	0.261279879099506	0.862	0.814	3.09865487282565e-16	UQCR11	monocytes_mds-ctl
8.21713386018029e-09	0.260972169792497	0.351	0.281	0.000197696023542078	NUDT4	monocytes_mds-ctl
2.18551131293311e-11	0.258735925179046	0.329	0.245	5.25812166778578e-07	KAT7	monocytes_mds-ctl
1.04765006891661e-11	0.257698967609258	0.253	0.176	2.52054130080647e-07	SYS1	monocytes_mds-ctl
5.35600606638448e-13	0.256007391744076	0.361	0.271	1.28860149951144e-08	TTC14	monocytes_mds-ctl
3.25499491912851e-07	0.2538024618844	0.258	0.199	0.00783119227593129	RAE1	monocytes_mds-ctl
4.20368068701229e-08	0.252229172406564	0.603	0.554	0.00101136353648829	ITGB1	monocytes_mds-ctl
4.66065707971831e-16	0.251163294311258	0.333	0.233	1.12130748680943e-11	NDUFA6	monocytes_mds-ctl
