# Supplementary material for: VEXAS syndrome is characterized by inflammasome activation and monocyte dysregulation
Source: Nat Commun. 2024 Jan 30;15:910. doi: 10.1038/s41467-024-44811-4 (PMC10828464; doi:10.1038/s41467-024-44811-4)
Supplement: Supplementary file 6 — Source Data [file 41467_2024_44811_MOESM6_ESM.zip › Source_DATA_KOSMIDER/Raw_DATA_KOSMIDER_Fig6/monocytes_vexaslike-ctl_DOWN.csv]

p_val	avg_log2FC	pct.1	pct.2	p_val_adj	GeneName	cluster
5.98193904826088e-07	-0.252112572804541	0.244	0.298	0.0143919471562108	PLEKHF2	monocytes_vexaslike-ctl
4.16839483213397e-07	-0.252957011143164	0.303	0.36	0.0100287411266311	IQSEC1	monocytes_vexaslike-ctl
6.52477234570263e-15	-0.254699927426681	0.309	0.4	1.5697949786526e-10	HNRNPH2	monocytes_vexaslike-ctl
1.74242738784781e-12	-0.255463778804793	0.209	0.283	4.19210605242304e-08	STRN4	monocytes_vexaslike-ctl
1.69987289787556e-06	-0.257535483222177	0.202	0.254	0.0408972420499882	NLRP1	monocytes_vexaslike-ctl
1.7793998591292e-301	-0.257717214271928	0.286	0.704	4.28105812107894e-297	JUN	monocytes_vexaslike-ctl
1.81029653142316e-06	-0.259866116615792	0.28	0.335	0.0435539242495098	ATP11B	monocytes_vexaslike-ctl
7.18588192267253e-09	-0.260057836570857	0.244	0.309	0.000172885133177578	DCTN4	monocytes_vexaslike-ctl
4.09120545133024e-11	-0.261072250466101	0.194	0.259	9.84303119535542e-07	UIMC1	monocytes_vexaslike-ctl
6.76752616090697e-12	-0.262300020833882	0.185	0.254	1.62819911905261e-07	UBAP1	monocytes_vexaslike-ctl
1.96153272804042e-06	-0.262321938421576	0.218	0.267	0.0471925159039245	ADAM15	monocytes_vexaslike-ctl
1.50330227197657e-11	-0.264271093113186	0.213	0.285	3.61679493614843e-07	CHPT1	monocytes_vexaslike-ctl
2.42679214346144e-13	-0.266009649799015	0.21	0.289	5.83861921795388e-09	TSPYL1	monocytes_vexaslike-ctl
8.32603861401733e-11	-0.266280698733756	0.248	0.321	2.00316163014643e-06	COMMD9	monocytes_vexaslike-ctl
7.99300539980769e-11	-0.266632873813117	0.323	0.397	1.92303716913973e-06	CLIP1	monocytes_vexaslike-ctl
1.39182321427696e-08	-0.26782100912726	0.261	0.323	0.000334858747122895	PHC2	monocytes_vexaslike-ctl
2.3671190172321e-08	-0.271011659000117	0.207	0.265	0.00056950516435587	GPI	monocytes_vexaslike-ctl
9.68982013119204e-11	-0.272191447169289	0.47	0.537	2.33127382536349e-06	RBBP6	monocytes_vexaslike-ctl
1.94756570270249e-15	-0.272318861237772	0.227	0.315	4.68564832413191e-11	MED4	monocytes_vexaslike-ctl
8.57354179228237e-10	-0.284688263094709	0.241	0.309	2.06270841980522e-05	SURF4	monocytes_vexaslike-ctl
5.14728340586033e-10	-0.286494998815659	0.244	0.314	1.23838491461594e-05	TMEM256	monocytes_vexaslike-ctl
1.58645841328222e-06	-0.292508922351757	0.267	0.323	0.038168602965157	CYC1	monocytes_vexaslike-ctl
1.02232234255638e-11	-0.298974344056589	0.227	0.297	2.4596053239564e-07	LRRFIP2	monocytes_vexaslike-ctl
8.80159637948601e-08	-0.300890044956521	0.235	0.293	0.00211757607294054	TPD52L2	monocytes_vexaslike-ctl
3.77271666069336e-10	-0.301543192903602	0.222	0.29	9.07677901396216e-06	SNRPA1	monocytes_vexaslike-ctl
9.25203789864954e-15	-0.304639380146011	0.47	0.559	2.22594779803609e-10	KIF5B	monocytes_vexaslike-ctl
2.94371558005505e-12	-0.306598431557054	0.242	0.32	7.08228531405445e-08	ILF2	monocytes_vexaslike-ctl
5.30604944983454e-07	-0.30754003334275	0.203	0.256	0.0127658243713569	PQBP1	monocytes_vexaslike-ctl
1.22836245452783e-08	-0.308307995906618	0.202	0.261	0.000295531722934851	IAH1	monocytes_vexaslike-ctl
7.9353528382568e-07	-0.314164233930044	0.214	0.267	0.019091665393562	SAFB	monocytes_vexaslike-ctl
4.3529871317898e-09	-0.314485078475645	0.281	0.344	0.000104728517403731	PPP4R2	monocytes_vexaslike-ctl
5.1064244442017e-12	-0.314598987592972	0.207	0.28	1.22855465703049e-07	RELA	monocytes_vexaslike-ctl
7.61398233471851e-08	-0.31751121146677	0.315	0.378	0.00183184800990993	BAG1	monocytes_vexaslike-ctl
2.18508968841523e-11	-0.32203466534326	0.243	0.318	5.2571072813582e-07	CPSF7	monocytes_vexaslike-ctl
3.18908421647943e-07	-0.324598592700297	0.272	0.331	0.00767261771642787	EIF3I	monocytes_vexaslike-ctl
1.93083045374426e-11	-0.325364953248142	0.227	0.303	4.6453849886633e-07	SH3BP1	monocytes_vexaslike-ctl
4.60661702385101e-07	-0.326741751102207	0.378	0.441	0.0110830598976832	CTDNEP1	monocytes_vexaslike-ctl
5.61862099785176e-09	-0.328734883413243	0.273	0.338	0.000135178402587316	MRPS24	monocytes_vexaslike-ctl
7.488095349174e-10	-0.330668998141301	0.317	0.388	1.80156086005777e-05	VEZF1	monocytes_vexaslike-ctl
2.19512622251507e-07	-0.331046330115547	0.276	0.333	0.00528125417874902	MLF2	monocytes_vexaslike-ctl
3.43847086421789e-10	-0.331242673964928	0.193	0.257	8.27261705222181e-06	DNAJC2	monocytes_vexaslike-ctl
6.1372690519581e-07	-0.33188886168442	0.458	0.499	0.014765655612106	TM9SF3	monocytes_vexaslike-ctl
4.45203082918603e-09	-0.334048867961718	0.621	0.681	0.000107111409719387	HCST	monocytes_vexaslike-ctl
2.93791627889993e-07	-0.337504648389067	0.231	0.285	0.00706833277540535	KBTBD2	monocytes_vexaslike-ctl
1.64990170707807e-08	-0.337556921127606	0.244	0.306	0.000396949851705912	RAP2C	monocytes_vexaslike-ctl
1.15680464079409e-23	-0.344030381712915	0.358	0.478	2.78315628528649e-19	TMED10	monocytes_vexaslike-ctl
3.13536868082855e-29	-0.344347311554767	0.579	0.69	7.5433835092054e-25	YBX3	monocytes_vexaslike-ctl
8.51715158561317e-09	-0.347410930703388	0.222	0.283	0.000204914149998267	GAPVD1	monocytes_vexaslike-ctl
3.6197068136777e-15	-0.351661164800665	0.223	0.309	8.70865262302718e-11	PDXK	monocytes_vexaslike-ctl
3.01167283598662e-12	-0.354702473920697	0.286	0.366	7.24578367610021e-08	FNBP4	monocytes_vexaslike-ctl
5.95379739363949e-102	-0.355399888332329	0.555	0.784	1.43242411493572e-97	EIF4B	monocytes_vexaslike-ctl
2.24107349448854e-08	-0.356692904680726	0.439	0.501	0.000539179872038997	LBR	monocytes_vexaslike-ctl
2.12018070197245e-15	-0.362178920331164	0.19	0.273	5.10094275087551e-11	ARID5A	monocytes_vexaslike-ctl
7.62285039193663e-09	-0.365934393759871	0.436	0.502	0.000183398157579603	UBE2D2	monocytes_vexaslike-ctl
9.0902639623254e-08	-0.366555684322127	0.5	0.559	0.00218702660669587	PABPN1	monocytes_vexaslike-ctl
4.24239331373865e-10	-0.366920208563308	0.283	0.353	1.02067740735238e-05	PXN	monocytes_vexaslike-ctl
2.71253034150881e-08	-0.367776077846352	0.227	0.286	0.000652607674863604	SNHG32	monocytes_vexaslike-ctl
7.91760925157909e-10	-0.368787632248476	0.377	0.447	1.90489760983741e-05	ADPGK	monocytes_vexaslike-ctl
1.11276420555926e-06	-0.369740281282891	0.303	0.357	0.0267719940215501	CHMP2B	monocytes_vexaslike-ctl
1.97308212347455e-07	-0.374283422510741	0.75	0.779	0.00474703828086743	BCLAF1	monocytes_vexaslike-ctl
1.1563906285239e-16	-0.374649770521646	0.174	0.259	2.78216021316566e-12	MTMR3	monocytes_vexaslike-ctl
8.96805113321888e-25	-0.374831389160281	0.242	0.356	2.15762342214113e-20	AP1G1	monocytes_vexaslike-ctl
3.43541829376241e-08	-0.384552902694719	0.293	0.353	0.000826527287296298	ERGIC3	monocytes_vexaslike-ctl
7.15948482140655e-10	-0.38516895476004	0.313	0.385	1.7225004531822e-05	FYTTD1	monocytes_vexaslike-ctl
3.97145843702869e-15	-0.385287630974255	0.274	0.364	9.55493185364732e-11	RP2	monocytes_vexaslike-ctl
1.61592497470032e-20	-0.392731370103705	0.433	0.533	3.8877538966315e-16	CHD1	monocytes_vexaslike-ctl
1.17429513595281e-06	-0.392982356411907	0.266	0.319	0.0282523666758887	SAR1B	monocytes_vexaslike-ctl
1.47513419042076e-11	-0.393667020027136	0.265	0.341	3.54902534873331e-07	CPQ	monocytes_vexaslike-ctl
2.99461963553538e-11	-0.394402196948569	0.24	0.31	7.20475538113457e-07	PRRC2B	monocytes_vexaslike-ctl
2.48749410759131e-08	-0.39462083996417	0.25	0.307	0.000598466207345392	PSME4	monocytes_vexaslike-ctl
4.06501254619297e-08	-0.39496597690292	0.203	0.259	0.000978001368488566	BCL7C	monocytes_vexaslike-ctl
1.64311736425958e-09	-0.397030432764433	0.197	0.258	3.95317606667212e-05	DNM2	monocytes_vexaslike-ctl
5.34461487701342e-09	-0.398987899597022	0.278	0.218	0.000128586089326066	RNASEH2B	monocytes_vexaslike-ctl
4.29307441460322e-15	-0.40126684548363	0.197	0.279	1.03287077340939e-10	TAGAP	monocytes_vexaslike-ctl
1.49795070445075e-06	-0.40356987325327	0.323	0.375	0.0360391959983805	WDR45B	monocytes_vexaslike-ctl
1.10990129301599e-10	-0.403901718310589	0.473	0.394	2.67031152086717e-06	DICER1	monocytes_vexaslike-ctl
8.48160451580693e-57	-0.404178419142998	0.577	0.382	2.04058923045799e-52	MEF2C	monocytes_vexaslike-ctl
1.11587653349883e-07	-0.405334172361302	0.23	0.287	0.00268468735194483	QSOX1	monocytes_vexaslike-ctl
1.30716553117963e-17	-0.410828294716759	0.165	0.253	3.14490955146507e-13	WDR43	monocytes_vexaslike-ctl
9.16545541160036e-12	-0.412811686260222	0.373	0.449	2.20511691747693e-07	PNPLA2	monocytes_vexaslike-ctl
2.91682769813742e-12	-0.413582564697791	0.227	0.302	7.01759575894881e-08	TUBGCP2	monocytes_vexaslike-ctl
3.60648039945035e-12	-0.415479574308031	0.198	0.271	8.67683119303759e-08	QPCT	monocytes_vexaslike-ctl
7.32755476901164e-25	-0.417148109153355	0.155	0.256	1.76293640187651e-20	OSGIN2	monocytes_vexaslike-ctl
5.26564517932788e-17	-0.418341831606346	0.181	0.268	1.2668615736945e-12	PGGT1B	monocytes_vexaslike-ctl
6.22243049511771e-10	-0.419048624778616	0.239	0.308	1.49705455282037e-05	STX10	monocytes_vexaslike-ctl
6.35267367866064e-07	-0.419236363842652	0.527	0.478	0.0152838976034896	ATP5PD	monocytes_vexaslike-ctl
9.74466992694527e-15	-0.419703716226918	0.217	0.3	2.34447013772376e-10	MBTPS1	monocytes_vexaslike-ctl
1.91189681200381e-07	-0.421933895615399	0.364	0.422	0.00459983253999996	WBP11	monocytes_vexaslike-ctl
8.01346160474998e-12	-0.424263777151858	0.259	0.332	1.9279587274868e-07	KCMF1	monocytes_vexaslike-ctl
8.9793109686262e-08	-0.425014521607005	0.412	0.475	0.00216033242594178	P4HB	monocytes_vexaslike-ctl
6.32697463869466e-07	-0.425967709904404	0.416	0.465	0.0152220682832355	TMED2	monocytes_vexaslike-ctl
5.17784195188047e-11	-0.428456882635737	0.35	0.426	1.24573699520292e-06	PTAR1	monocytes_vexaslike-ctl
1.5448967096455e-07	-0.429040988282743	0.27	0.328	0.0037168669937361	KCNAB2	monocytes_vexaslike-ctl
7.47419795216377e-12	-0.429105844718054	0.273	0.35	1.79821728531108e-07	IREB2	monocytes_vexaslike-ctl
1.22284962783351e-07	-0.430259638127536	0.556	0.601	0.00294205391960464	EP300	monocytes_vexaslike-ctl
5.87670479623214e-21	-0.431430365302632	0.225	0.325	1.41387640692549e-16	FLOT1	monocytes_vexaslike-ctl
2.33391339792708e-09	-0.43174384812152	0.237	0.3	5.61516224407276e-05	FBXO11	monocytes_vexaslike-ctl
2.09848085803361e-23	-0.431776597451391	0.278	0.403	5.04873509634307e-19	ALKBH7	monocytes_vexaslike-ctl
1.64733798817816e-15	-0.432066656575975	0.538	0.628	3.96333046575783e-11	POLR1D	monocytes_vexaslike-ctl
8.05935742551814e-13	-0.433110173101972	0.535	0.599	1.93900080300541e-08	RAB1A	monocytes_vexaslike-ctl
1.80322877899518e-08	-0.434567252938203	0.218	0.277	0.00043383881193845	NCBP3	monocytes_vexaslike-ctl
1.57153460443711e-18	-0.436893051330979	0.168	0.256	3.78095510481523e-14	SNHG7	monocytes_vexaslike-ctl
5.83559910685721e-07	-0.436929639836788	0.294	0.355	0.0140398678911878	NAPRT	monocytes_vexaslike-ctl
3.51637800714123e-09	-0.43843787706422	0.207	0.265	8.46005384738107e-05	MAN2C1	monocytes_vexaslike-ctl
2.9034793455901e-07	-0.439761707377286	0.369	0.42	0.00698548095755523	RNF166	monocytes_vexaslike-ctl
8.63759397720384e-29	-0.443273787774322	0.19	0.306	2.07811873497547e-24	PLEKHO2	monocytes_vexaslike-ctl
1.98004366959534e-06	-0.447659665735806	0.264	0.313	0.0476378706467942	ATP6V0A1	monocytes_vexaslike-ctl
8.22686169854948e-19	-0.451262954936279	0.289	0.386	1.97930065605402e-14	MAPKAPK2	monocytes_vexaslike-ctl
9.11546877530576e-08	-0.461647859287239	0.208	0.262	0.00219309063265081	TMED4	monocytes_vexaslike-ctl
9.53850479070436e-17	-0.464508378171734	0.215	0.303	2.29486886759556e-12	SNRK	monocytes_vexaslike-ctl
2.18187521846175e-10	-0.464841645583567	0.391	0.464	5.24937358809711e-06	PRDX6	monocytes_vexaslike-ctl
6.69760545841098e-21	-0.466356668714878	0.18	0.278	1.6113768972391e-16	PPP1R14B	monocytes_vexaslike-ctl
4.41223348580936e-23	-0.466651235723964	0.435	0.548	1.06153925435087e-18	IL10RA	monocytes_vexaslike-ctl
8.22990893106913e-19	-0.466924683112156	0.23	0.324	1.98003378972592e-14	PSMD12	monocytes_vexaslike-ctl
4.7246900755778e-14	-0.468324273437314	0.213	0.291	1.13671318528326e-09	TBK1	monocytes_vexaslike-ctl
7.25870450676463e-07	-0.471365185178428	0.412	0.473	0.017463717172825	VPS28	monocytes_vexaslike-ctl
5.10813943913875e-12	-0.474082741453396	0.239	0.312	1.22896726766239e-07	DNAJC4	monocytes_vexaslike-ctl
8.41024720032543e-17	-0.475374858608933	0.251	0.343	2.02342137392629e-12	ADRM1	monocytes_vexaslike-ctl
8.08166073869203e-16	-0.47750882531987	0.328	0.423	1.94436675712192e-11	C19orf38	monocytes_vexaslike-ctl
5.04150305249689e-09	-0.479107496543657	0.548	0.607	0.000121293521940023	HSD17B11	monocytes_vexaslike-ctl
7.47438536400081e-26	-0.481314924834921	0.554	0.675	1.79826237472495e-21	ANP32B	monocytes_vexaslike-ctl
1.85371777247441e-13	-0.483179452661805	0.279	0.362	4.45985958879618e-09	DHX15	monocytes_vexaslike-ctl
4.51542314152346e-09	-0.484735639702532	0.543	0.599	0.000108636565361913	HNRNPH3	monocytes_vexaslike-ctl
9.70819933964805e-25	-0.484978139121767	0.243	0.356	2.33569567912592e-20	SAP30BP	monocytes_vexaslike-ctl
1.28482848734077e-15	-0.48856588544257	0.211	0.297	3.09116885769315e-11	PDZD8	monocytes_vexaslike-ctl
6.64419938809009e-11	-0.489143299696315	0.209	0.275	1.5985279307806e-06	ZFAND2A	monocytes_vexaslike-ctl
8.2088488520387e-15	-0.489433977129515	0.195	0.274	1.97496694531199e-10	GAA	monocytes_vexaslike-ctl
4.96452854111056e-11	-0.489457702169352	0.285	0.358	1.19441592170579e-06	MAZ	monocytes_vexaslike-ctl
8.85645766327027e-07	-0.492887621040157	0.392	0.45	0.0213077514920619	FERMT3	monocytes_vexaslike-ctl
1.59197980385193e-16	-0.49548784214822	0.315	0.412	3.83014421008735e-12	SULF2	monocytes_vexaslike-ctl
5.83607235132304e-07	-0.49684603156745	0.211	0.262	0.0140410064700481	ARIH2	monocytes_vexaslike-ctl
1.76659055106553e-08	-0.497858150842434	0.248	0.309	0.000425024020680856	PLIN3	monocytes_vexaslike-ctl
2.2363581134514e-10	-0.500713796168286	0.237	0.305	5.38045398515273e-06	MFSD14A	monocytes_vexaslike-ctl
1.04819886725506e-10	-0.510407046144892	0.327	0.395	2.52186165472895e-06	PPM1A	monocytes_vexaslike-ctl
9.1175581238944e-14	-0.512194791076617	0.249	0.329	2.19359330902775e-09	RABGGTB	monocytes_vexaslike-ctl
8.26081409626271e-25	-0.514650827355054	0.645	0.546	1.98746926341985e-20	UQCR10	monocytes_vexaslike-ctl
5.36445269992334e-13	-0.523646656456193	0.241	0.318	1.29063367507456e-08	SAMD8	monocytes_vexaslike-ctl
1.17125207244805e-08	-0.524712944335716	0.303	0.367	0.000281791536110276	C16orf87	monocytes_vexaslike-ctl
7.05074291100004e-23	-0.527988833610745	0.603	0.509	1.6963382369575e-18	C4orf3	monocytes_vexaslike-ctl
6.67865530818262e-19	-0.530071872520351	0.171	0.259	1.60681768059566e-14	BOLA2	monocytes_vexaslike-ctl
5.13710821848549e-07	-0.532970669766256	0.353	0.406	0.0123593686628542	NIPSNAP2	monocytes_vexaslike-ctl
3.22414816642715e-08	-0.539362883734854	0.345	0.411	0.000775697807360709	AKIRIN1	monocytes_vexaslike-ctl
6.99200560051826e-15	-0.540799410886994	0.25	0.339	1.68220662742869e-10	NLRP3	monocytes_vexaslike-ctl
1.87509971978848e-21	-0.541265758669224	0.224	0.328	4.5113024158391e-17	FBXL3	monocytes_vexaslike-ctl
7.57168287938951e-19	-0.54369946610218	0.202	0.294	1.82167118395232e-14	HGS	monocytes_vexaslike-ctl
5.20751442795083e-18	-0.543859986709468	0.424	0.533	1.25287589622069e-13	TMEM219	monocytes_vexaslike-ctl
3.22894014026502e-08	-0.544066996608656	0.342	0.405	0.00077685070834636	SRP19	monocytes_vexaslike-ctl
2.31478918318353e-25	-0.54811349524669	0.22	0.334	5.56915129582126e-21	CEP170	monocytes_vexaslike-ctl
2.62155463321747e-22	-0.549500685375667	0.173	0.271	6.30719829205792e-18	RDX	monocytes_vexaslike-ctl
6.10161733386963e-19	-0.55179056793004	0.286	0.386	1.4679881143557e-14	PSTPIP1	monocytes_vexaslike-ctl
6.0705896677195e-12	-0.552192247008876	0.332	0.409	1.46052316815663e-07	RNF138	monocytes_vexaslike-ctl
5.53330871486676e-14	-0.552300393704974	0.218	0.297	1.33125874370979e-09	RIPK2	monocytes_vexaslike-ctl
1.18159662078971e-08	-0.55293380806782	0.301	0.365	0.000284280330995795	FOXO3	monocytes_vexaslike-ctl
5.78058271032156e-13	-0.559222179229264	0.388	0.473	1.39075039427626e-08	RBM17	monocytes_vexaslike-ctl
5.13237423565277e-12	-0.565128510610228	0.298	0.38	1.2347979173557e-07	STK10	monocytes_vexaslike-ctl
8.03874479042004e-15	-0.570198883789654	0.27	0.355	1.93404160912716e-10	RHEB	monocytes_vexaslike-ctl
8.81195917850834e-33	-0.571119790351734	0.205	0.33	2.12006925875732e-28	GATAD2A	monocytes_vexaslike-ctl
4.78172718261249e-10	-0.575723127448018	0.812	0.771	1.15043574286474e-05	GMFG	monocytes_vexaslike-ctl
8.59366721402317e-07	-0.576028860878388	0.294	0.35	0.0206755039502183	PSMD8	monocytes_vexaslike-ctl
2.7760379013699e-34	-0.576241429765947	0.533	0.66	6.67886958690585e-30	EIF3F	monocytes_vexaslike-ctl
7.65221139615424e-11	-0.577946971982666	0.208	0.274	1.84104553980075e-06	E2F3	monocytes_vexaslike-ctl
1.10954927437705e-10	-0.587479948730543	0.31	0.382	2.66946459922375e-06	USP7	monocytes_vexaslike-ctl
2.53725854959711e-32	-0.590524359064163	0.27	0.14	6.10439034447569e-28	GIMAP4	monocytes_vexaslike-ctl
6.97966812826218e-08	-0.591316256950166	0.406	0.472	0.0016792383549786	RAD23B	monocytes_vexaslike-ctl
3.27449490232056e-08	-0.591835709217039	0.423	0.488	0.000787810728549303	DPP7	monocytes_vexaslike-ctl
2.06378832651266e-20	-0.599790187754167	0.225	0.325	4.96526833475681e-16	MOB4	monocytes_vexaslike-ctl
6.22853486055543e-10	-0.600455182180909	0.863	0.886	1.49852320210103e-05	ZFP36L1	monocytes_vexaslike-ctl
7.75582285548824e-07	-0.601482010604936	0.348	0.403	0.0186597342080192	CYTH4	monocytes_vexaslike-ctl
2.13124310312579e-09	-0.601824704842059	0.329	0.398	5.12755778181033e-05	HM13	monocytes_vexaslike-ctl
3.05180816912524e-12	-0.603446431206972	0.296	0.376	7.34234527409843e-08	RBM33	monocytes_vexaslike-ctl
2.21085245851493e-45	-0.606977654404309	0.16	0.306	5.31908992994107e-41	ITGAE	monocytes_vexaslike-ctl
2.33613931667317e-23	-0.607100021028698	0.288	0.402	5.62051758198398e-19	THEMIS2	monocytes_vexaslike-ctl
1.16285468741058e-12	-0.607153538234405	0.262	0.337	2.79771209244111e-08	MID1IP1	monocytes_vexaslike-ctl
7.23691217672199e-10	-0.608123487021583	0.252	0.317	1.74112870059754e-05	IRF2BPL	monocytes_vexaslike-ctl
3.1722342414484e-08	-0.611003524312097	0.324	0.383	0.000763207836150071	PNRC2	monocytes_vexaslike-ctl
3.98165145606949e-15	-0.613676892796321	0.233	0.317	9.57945523815758e-11	ARHGEF2	monocytes_vexaslike-ctl
4.97646359836172e-29	-0.613946209100486	0.289	0.415	1.19728737712985e-24	XBP1	monocytes_vexaslike-ctl
7.12392526599069e-12	-0.620503720778672	0.237	0.31	1.7139451797447e-07	CCDC186	monocytes_vexaslike-ctl
1.52627124333352e-20	-0.624923426237408	0.263	0.37	3.67205598433613e-16	ITCH	monocytes_vexaslike-ctl
3.82245950517725e-08	-0.627942882980967	0.241	0.3	0.000919645532350594	GPATCH8	monocytes_vexaslike-ctl
8.94218274534456e-34	-0.630310648218373	0.902	0.94	2.15139974670245e-29	ARPC3	monocytes_vexaslike-ctl
1.25499732951133e-12	-0.631892793755071	0.273	0.359	3.01939807507131e-08	PHB2	monocytes_vexaslike-ctl
5.21025142099376e-17	-0.632102451719397	0.427	0.517	1.25353438937689e-12	HEBP2	monocytes_vexaslike-ctl
1.41894181335109e-13	-0.632572121055047	0.473	0.381	3.41383210874139e-09	CPPED1	monocytes_vexaslike-ctl
2.56422327125994e-09	-0.632955964235051	0.354	0.428	6.16926476832429e-05	EZR	monocytes_vexaslike-ctl
3.54938493947704e-19	-0.63370281933232	0.167	0.257	8.53946522588781e-15	ACBD3	monocytes_vexaslike-ctl
4.86757960670702e-11	-0.637053360950664	0.292	0.36	1.17109097757764e-06	MAPK6	monocytes_vexaslike-ctl
9.88746639863814e-13	-0.638468149089201	0.25	0.325	2.37882554084835e-08	RCOR1	monocytes_vexaslike-ctl
1.8369176420597e-12	-0.638495351193621	0.196	0.269	4.41944015503143e-08	ZFX	monocytes_vexaslike-ctl
1.1432860995736e-17	-0.639157330816888	0.275	0.364	2.75063202696413e-13	SNHG15	monocytes_vexaslike-ctl
1.75659390133151e-10	-0.639844618590071	0.239	0.307	4.22618926721347e-06	ELMSAN1	monocytes_vexaslike-ctl
4.87611371093063e-36	-0.64725361323243	0.141	0.262	1.1731441977128e-31	ALDOA	monocytes_vexaslike-ctl
9.96321704657255e-13	-0.647984139272837	0.279	0.36	2.39705038923489e-08	ACADVL	monocytes_vexaslike-ctl
1.10619285341885e-08	-0.65042513146689	0.348	0.416	0.000266138938604041	RABAC1	monocytes_vexaslike-ctl
3.71916935991884e-14	-0.652518831341981	0.283	0.199	8.94794956302874e-10	PAG1	monocytes_vexaslike-ctl
4.04314713756667e-11	-0.653845451887639	0.225	0.295	9.72740769827165e-07	FEM1B	monocytes_vexaslike-ctl
1.71662076721634e-14	-0.65390818377724	0.178	0.256	4.13001790384579e-10	RLF	monocytes_vexaslike-ctl
9.3142722371409e-12	-0.65814777469513	0.214	0.283	2.24092075753373e-07	TIMM17A	monocytes_vexaslike-ctl
1.56203857895068e-16	-0.658330522704621	0.19	0.273	3.75810861709743e-12	AC127502.2	monocytes_vexaslike-ctl
2.645022536751e-13	-0.663567263643075	0.354	0.437	6.36365972116923e-09	LSM14A	monocytes_vexaslike-ctl
3.1748543202381e-14	-0.668761553691952	0.249	0.332	7.63838200906086e-10	IGBP1	monocytes_vexaslike-ctl
4.39229302175533e-18	-0.67136186680442	0.372	0.472	1.05674177810411e-13	UXT	monocytes_vexaslike-ctl
1.20859132027871e-08	-0.671864047230065	0.391	0.451	0.000290774985745855	RAB14	monocytes_vexaslike-ctl
1.75396409416812e-31	-0.675378160369881	0.232	0.36	4.21986221415909e-27	SUSD6	monocytes_vexaslike-ctl
6.50449625744436e-14	-0.678876934133059	0.224	0.304	1.56491675457854e-09	C1orf56	monocytes_vexaslike-ctl
8.28343633158209e-14	-0.679486661710744	0.421	0.508	1.99291194701534e-09	FOXN3	monocytes_vexaslike-ctl
6.21388990403745e-17	-0.681282001851206	0.284	0.376	1.49499977201237e-12	TPP2	monocytes_vexaslike-ctl
1.91523296298173e-15	-0.682412504605916	0.331	0.42	4.60785898563775e-11	COPS2	monocytes_vexaslike-ctl
5.33940058469675e-08	-0.68437067560247	0.306	0.367	0.00128460638667219	SIVA1	monocytes_vexaslike-ctl
8.04558435579953e-07	-0.685198598243092	0.462	0.518	0.0193568714016181	FKBP8	monocytes_vexaslike-ctl
2.30688724784773e-11	-0.689009980090837	0.328	0.403	5.55014002959684e-07	ARHGAP26	monocytes_vexaslike-ctl
5.23563701085324e-45	-0.696992702893598	0.14	0.276	1.25964190844118e-40	FURIN	monocytes_vexaslike-ctl
1.90668872974196e-06	-0.697025639534896	0.578	0.621	0.0458730241488617	GRINA	monocytes_vexaslike-ctl
9.8295259053135e-28	-0.697420479191809	0.268	0.389	2.36488563755937e-23	RAB5A	monocytes_vexaslike-ctl
6.99173044615955e-23	-0.706572751960176	0.238	0.346	1.68214042804153e-18	NUTM2B-AS1	monocytes_vexaslike-ctl
4.79699844628726e-19	-0.712601944616161	0.265	0.365	1.15410985619225e-14	SNW1	monocytes_vexaslike-ctl
3.90331815767998e-14	-0.720533596625854	0.337	0.426	9.39099315556225e-10	RC3H1	monocytes_vexaslike-ctl
6.45497937542159e-14	-0.720791441720426	0.406	0.5	1.55300348793268e-09	SSR3	monocytes_vexaslike-ctl
1.15032005888514e-08	-0.72633958605638	0.273	0.334	0.000276755502967176	RO60	monocytes_vexaslike-ctl
1.32229431032869e-38	-0.729082271512256	0.184	0.317	3.18130788121979e-34	PCIF1	monocytes_vexaslike-ctl
3.78510868378587e-12	-0.73534737472175	0.308	0.387	9.10659298232043e-08	NEMF	monocytes_vexaslike-ctl
1.50567615927862e-06	-0.736192599414053	0.454	0.517	0.0362250627160844	KMT2C	monocytes_vexaslike-ctl
3.55317344919169e-08	-0.74449643975064	0.197	0.252	0.000854858000141028	NMD3	monocytes_vexaslike-ctl
3.52987972656811e-25	-0.752457402312094	0.223	0.334	8.49253763415021e-21	GTF2B	monocytes_vexaslike-ctl
1.40631302701676e-11	-0.753002122577077	0.319	0.398	3.38344851169962e-07	ITPRID2	monocytes_vexaslike-ctl
5.31915695869473e-07	-0.753157985269026	0.297	0.349	0.0127973597269237	MBOAT7	monocytes_vexaslike-ctl
1.08245883203984e-11	-0.755526236766388	0.402	0.478	2.60428770400465e-07	ELF2	monocytes_vexaslike-ctl
1.07153189477607e-09	-0.760370509436707	0.362	0.433	2.57799858564175e-05	DIAPH1	monocytes_vexaslike-ctl
1.20026970552141e-24	-0.762536588997486	0.391	0.505	2.88772888451396e-20	C15orf39	monocytes_vexaslike-ctl
1.36261166081492e-14	-0.762874331497028	0.273	0.357	3.27830739475462e-10	ZC3H7A	monocytes_vexaslike-ctl
6.60433930424334e-07	-0.769636429053714	0.359	0.418	0.015889379932079	PSMD7	monocytes_vexaslike-ctl
4.88612694106619e-24	-0.775020470752851	0.271	0.381	1.17555328075111e-19	SOAT1	monocytes_vexaslike-ctl
6.63027059753407e-09	-0.775154247940464	0.309	0.371	0.000159517680306072	ZNF326	monocytes_vexaslike-ctl
1.67718788924574e-13	-0.778343087075519	0.401	0.481	4.03514634273633e-09	PUM1	monocytes_vexaslike-ctl
3.70080299451538e-14	-0.778445298035584	0.343	0.426	8.90376192450456e-10	UBQLN1	monocytes_vexaslike-ctl
4.81941216341988e-08	-0.780418880638135	0.348	0.406	0.00115950237239719	LCOR	monocytes_vexaslike-ctl
5.62776447664682e-17	-0.785756951730187	0.257	0.344	1.35398385543646e-12	USP12	monocytes_vexaslike-ctl
1.40894544882477e-16	-0.785897893427708	0.41	0.502	3.38978185532752e-12	EIF4H	monocytes_vexaslike-ctl
2.06208801586276e-10	-0.786516844087204	0.286	0.354	4.96117755736421e-06	SLC43A2	monocytes_vexaslike-ctl
7.32900999826427e-15	-0.786742054013031	0.32	0.407	1.7632865154824e-10	RNF11	monocytes_vexaslike-ctl
2.02998299404203e-85	-0.791063771890698	0.719	0.865	4.88393608536572e-81	RPL4	monocytes_vexaslike-ctl
9.8752800928954e-24	-0.792105976921488	0.183	0.287	2.3758936375497e-19	KIF13A	monocytes_vexaslike-ctl
3.93331840282704e-31	-0.792415615550911	0.205	0.33	9.46317074536158e-27	TWF2	monocytes_vexaslike-ctl
3.30850747589314e-12	-0.794437711513344	0.243	0.317	7.95993813625131e-08	ARFGAP3	monocytes_vexaslike-ctl
1.45508279908699e-07	-0.794782289553787	0.292	0.356	0.0035007837063234	EMC10	monocytes_vexaslike-ctl
5.43043476139949e-18	-0.7974321912135	0.212	0.301	1.3065082992451e-13	CORO7	monocytes_vexaslike-ctl
1.99551684737472e-13	-0.79944734560303	0.277	0.354	4.80101398309884e-09	MED23	monocytes_vexaslike-ctl
3.58807946021751e-14	-0.803828525698417	0.272	0.357	8.63256037333731e-10	ATXN1	monocytes_vexaslike-ctl
1.19935024798549e-14	-0.807621978850681	0.219	0.301	2.88551676162829e-10	P2RX4	monocytes_vexaslike-ctl
2.99766585020523e-34	-0.808225274926249	0.27	0.407	7.21208426900875e-30	TOM1	monocytes_vexaslike-ctl
2.12682258332544e-10	-0.810092425238841	0.375	0.442	5.11692245322267e-06	PSMG2	monocytes_vexaslike-ctl
3.25405792001152e-41	-0.814118303325878	0.167	0.302	7.82893794975571e-37	RNF168	monocytes_vexaslike-ctl
1.82681818737041e-49	-0.81813876140587	0.403	0.226	4.39514187699448e-45	RAB10	monocytes_vexaslike-ctl
1.48070635765005e-42	-0.818152089987713	0.212	0.356	3.56243142587026e-38	HBP1	monocytes_vexaslike-ctl
1.13168530957452e-38	-0.821617697879667	0.645	0.483	2.72272168630533e-34	DPYSL2	monocytes_vexaslike-ctl
2.44206303854335e-40	-0.828663422290465	0.681	0.796	5.87535946443145e-36	EIF3E	monocytes_vexaslike-ctl
1.04678372267808e-34	-0.830643746656752	0.58	0.695	2.51845695839119e-30	SNHG9	monocytes_vexaslike-ctl
4.54195191448908e-16	-0.832582482454107	0.342	0.431	1.09274821110693e-11	WDR82	monocytes_vexaslike-ctl
2.17390013157925e-10	-0.833546161093314	0.485	0.555	5.23018632656652e-06	NONO	monocytes_vexaslike-ctl
3.6268308796965e-25	-0.836399867344436	0.232	0.345	8.72579241346181e-21	PFDN2	monocytes_vexaslike-ctl
3.67290733216537e-25	-0.845168699366879	0.301	0.424	8.83664775045666e-21	EIF2A	monocytes_vexaslike-ctl
3.99290964496348e-18	-0.845710338648992	0.342	0.44	9.60654131481763e-14	RIN3	monocytes_vexaslike-ctl
9.42509115623768e-10	-0.85572826339463	0.27	0.335	2.26758268127922e-05	ARID4A	monocytes_vexaslike-ctl
1.69388238155153e-13	-0.858673336176331	0.333	0.422	4.07531162177482e-09	RNPEPL1	monocytes_vexaslike-ctl
1.3689230059575e-12	-0.861460334635006	0.431	0.527	3.29349186003316e-08	ATP5F1A	monocytes_vexaslike-ctl
3.11747193665628e-22	-0.86574860566995	0.231	0.343	7.50032573240134e-18	MRPL23	monocytes_vexaslike-ctl
3.741452203539e-10	-0.873212170568439	0.361	0.284	9.00155985649449e-06	CCND3	monocytes_vexaslike-ctl
4.59454160687791e-19	-0.874035432118273	0.377	0.485	1.10540076519876e-14	STT3B	monocytes_vexaslike-ctl
3.88348418775062e-07	-0.878968805127605	0.202	0.254	0.00934327460730921	GOLGB1	monocytes_vexaslike-ctl
3.75959939287743e-24	-0.881088529899572	0.239	0.349	9.04522017932382e-20	SNHG3	monocytes_vexaslike-ctl
1.68658582709922e-33	-0.887997458146537	0.143	0.258	4.05775684141801e-29	ARRDC2	monocytes_vexaslike-ctl
7.80984422775839e-07	-0.899804940089915	0.264	0.315	0.0187897042275639	ZNF644	monocytes_vexaslike-ctl
2.62632158225041e-15	-0.904990855247367	0.334	0.424	6.31866709473626e-11	ZFP91	monocytes_vexaslike-ctl
8.20413929960243e-39	-0.910065951350152	0.473	0.316	1.97383387409135e-34	PIK3AP1	monocytes_vexaslike-ctl
1.46749658260464e-37	-0.921466850857714	0.481	0.617	3.5306500280885e-33	CYLD	monocytes_vexaslike-ctl
5.54060108705311e-10	-0.926974043222432	0.378	0.297	1.33301321553411e-05	RNF13	monocytes_vexaslike-ctl
1.28235042718269e-19	-0.934256014027533	0.6	0.693	3.08520689275884e-15	ATF4	monocytes_vexaslike-ctl
2.98191022520632e-13	-0.940373529288626	0.359	0.442	7.17417781082389e-09	KLF11	monocytes_vexaslike-ctl
1.27100476398186e-07	-0.944493792946714	0.33	0.381	0.00305791036166395	OGFR	monocytes_vexaslike-ctl
2.8111425589297e-13	-0.952009149444473	0.374	0.457	6.76332788252897e-09	DNAJA2	monocytes_vexaslike-ctl
4.01285789360352e-07	-0.955308177338955	0.67	0.633	0.0096545348062207	C1orf162	monocytes_vexaslike-ctl
8.97641450243551e-16	-0.964621026637497	0.488	0.57	2.15963556514096e-11	PJA2	monocytes_vexaslike-ctl
3.41305261718905e-26	-0.965939502490248	0.171	0.276	8.21146329169513e-22	MAFG	monocytes_vexaslike-ctl
5.07690957905865e-37	-0.970021542385709	0.238	0.379	1.22145367562572e-32	ZDHHC7	monocytes_vexaslike-ctl
1.79249049555086e-07	-0.97559218368621	0.523	0.476	0.00431255288324581	NDUFS6	monocytes_vexaslike-ctl
7.70396192352438e-07	-0.986489954053705	0.523	0.589	0.0185349619918073	MYO1G	monocytes_vexaslike-ctl
8.27004914528022e-13	-0.994490387984623	0.598	0.659	1.98969112386297e-08	PAIP2	monocytes_vexaslike-ctl
1.226667489913e-14	-0.998287820956668	0.326	0.415	2.95123931398169e-10	CPD	monocytes_vexaslike-ctl
6.36971011188288e-09	-1.00001976357585	0.459	0.524	0.00015324885558179	YWHAQ	monocytes_vexaslike-ctl
1.80013516665599e-38	-1.01763407476045	0.188	0.322	4.33094519745766e-34	DEDD2	monocytes_vexaslike-ctl
3.04916717213325e-26	-1.02070914570234	0.203	0.31	7.33599129943539e-22	JDP2	monocytes_vexaslike-ctl
1.76297112429208e-11	-1.02691617485469	0.457	0.527	4.24153222793431e-07	SCAND1	monocytes_vexaslike-ctl
8.51921093017417e-43	-1.02815182998169	0.3	0.46	2.0496369576906e-38	TRABD	monocytes_vexaslike-ctl
1.51594460711801e-19	-1.02931025443844	0.378	0.484	3.64721113026523e-15	CIR1	monocytes_vexaslike-ctl
7.00707652963105e-07	-1.03167653608476	0.633	0.673	0.0168583254226393	GGNBP2	monocytes_vexaslike-ctl
4.19300555017764e-31	-1.05472645223463	0.416	0.557	1.00879520531724e-26	SSR2	monocytes_vexaslike-ctl
1.61365330932457e-112	-1.05536469537311	0.075	0.272	3.88228849690399e-108	PROK2	monocytes_vexaslike-ctl
9.64920591402333e-13	-1.06289229869233	0.406	0.48	2.32150245085487e-08	SP3	monocytes_vexaslike-ctl
2.06819146586743e-07	-1.0699525089578	0.345	0.404	0.00497586184773044	CRBN	monocytes_vexaslike-ctl
1.86303337936984e-90	-1.08896410281785	0.169	0.385	4.48227200742589e-86	ANPEP	monocytes_vexaslike-ctl
4.25023144088281e-82	-1.0954402410241	0.12	0.304	1.02256318236199e-77	ELL	monocytes_vexaslike-ctl
1.65412209970849e-16	-1.10338512359851	0.291	0.381	3.97965235968865e-12	CWC15	monocytes_vexaslike-ctl
3.80193503410899e-23	-1.1197079307934	0.68	0.763	9.14707549856281e-19	MDM4	monocytes_vexaslike-ctl
4.23722833821695e-11	-1.12237825428079	0.334	0.409	1.01943476589162e-06	ARRDC4	monocytes_vexaslike-ctl
5.84081926847487e-20	-1.12422288181084	0.374	0.478	1.40524270780237e-15	CNOT2	monocytes_vexaslike-ctl
6.64969656245232e-15	-1.13017536095748	0.85	0.814	1.5998504959604e-10	UQCR11	monocytes_vexaslike-ctl
4.22201352987054e-10	-1.13532371064299	0.651	0.612	1.01577423515155e-05	HLA-DQB1	monocytes_vexaslike-ctl
1.77327929925335e-17	-1.14282453242081	0.252	0.346	4.26633266607364e-13	SNHG16	monocytes_vexaslike-ctl
2.05823864612093e-15	-1.1450055972388	0.577	0.663	4.95191635870235e-11	CANX	monocytes_vexaslike-ctl
1.36247431851279e-14	-1.14702517887368	0.73	0.657	3.27797696290992e-10	TRAPPC5	monocytes_vexaslike-ctl
8.58622656461514e-10	-1.15007374209284	0.508	0.434	2.06576024918076e-05	MYCBP2	monocytes_vexaslike-ctl
5.18526063869403e-40	-1.15627811028249	0.931	0.959	1.2475218570634e-35	RPS11	monocytes_vexaslike-ctl
5.57840490442433e-10	-1.16188150759781	0.922	0.942	1.34210843595545e-05	RPL35	monocytes_vexaslike-ctl
2.98829330834162e-22	-1.16504707053672	0.244	0.347	7.18953487053911e-18	ULK1	monocytes_vexaslike-ctl
1.70935395777527e-17	-1.16781621306556	0.39	0.482	4.11253468701153e-13	CBX6	monocytes_vexaslike-ctl
1.37959677395345e-17	-1.17072749191444	0.524	0.616	3.31917187845459e-13	TCF25	monocytes_vexaslike-ctl
1.80715226776517e-24	-1.17472605396108	0.751	0.828	4.34782764101621e-20	FKBP1A	monocytes_vexaslike-ctl
2.09106405631285e-23	-1.2096253808381	0.33	0.44	5.0308910130831e-19	MAP7D1	monocytes_vexaslike-ctl
9.94588126118805e-39	-1.21422300601297	0.166	0.295	2.39287957262923e-34	UBE2Q2	monocytes_vexaslike-ctl
1.24909708177565e-16	-1.2170174873037	0.173	0.255	3.00520266904403e-12	WHAMM	monocytes_vexaslike-ctl
5.63101760376007e-29	-1.2178430313895	0.43	0.297	1.35476652528864e-24	SOCS3	monocytes_vexaslike-ctl
1.07561793711508e-13	-1.21856010703276	0.293	0.374	2.58782919490517e-09	CDA	monocytes_vexaslike-ctl
8.68413461451867e-15	-1.22795879391694	0.343	0.43	2.08931594690705e-10	TOP1	monocytes_vexaslike-ctl
1.6597521036638e-10	-1.23577539827964	0.432	0.5	3.99319758620475e-06	SERTAD2	monocytes_vexaslike-ctl
4.07446202078207e-13	-1.24676721872583	0.246	0.323	9.80274817579957e-09	MORC3	monocytes_vexaslike-ctl
7.63365950111402e-08	-1.25203909432796	0.368	0.424	0.00183658213937302	RNMT	monocytes_vexaslike-ctl
1.63738740786925e-07	-1.25290532616469	0.805	0.78	0.00393939036459262	MYL12A	monocytes_vexaslike-ctl
1.87413508874259e-43	-1.2546631375369	0.389	0.551	4.5089816100058e-39	PPTC7	monocytes_vexaslike-ctl
2.45895334948496e-18	-1.25540094840343	0.299	0.394	5.91599586352586e-14	CASP8	monocytes_vexaslike-ctl
7.26280103094199e-22	-1.26291009890501	0.315	0.423	1.74735730003433e-17	SNX18	monocytes_vexaslike-ctl
8.12967781386009e-32	-1.265106833472	0.283	0.158	1.9559191852366e-27	CMPK2	monocytes_vexaslike-ctl
4.69347060210115e-19	-1.27642670266529	0.468	0.564	1.12920209215952e-14	LACTB	monocytes_vexaslike-ctl
6.45666737373544e-09	-1.27694829826968	0.735	0.786	0.000155340960344701	ANXA2	monocytes_vexaslike-ctl
5.59938993428976e-28	-1.28553307892127	0.475	0.594	1.34715722429077e-23	CHP1	monocytes_vexaslike-ctl
9.79322401569649e-18	-1.2883188633915	0.2	0.291	2.35615176593642e-13	DNAJB11	monocytes_vexaslike-ctl
2.47950036769337e-21	-1.28851105303109	0.606	0.686	5.96542993463349e-17	SYF2	monocytes_vexaslike-ctl
4.20886321241553e-43	-1.29235666457026	0.186	0.329	1.01261040027505e-38	EHD1	monocytes_vexaslike-ctl
2.02389398258844e-24	-1.2993162486716	0.445	0.582	4.86928653270953e-20	NDUFS5	monocytes_vexaslike-ctl
1.14448053161903e-24	-1.30701718676514	0.246	0.357	2.75350571102223e-20	GOLGA4	monocytes_vexaslike-ctl
2.23851154856391e-09	-1.31106205713829	0.216	0.278	5.38563493468991e-05	PLD3	monocytes_vexaslike-ctl
9.66356707447348e-43	-1.31115319462187	0.27	0.42	2.32495760244757e-38	COG3	monocytes_vexaslike-ctl
7.72610207314759e-08	-1.32450227725088	0.571	0.623	0.00185882289777858	PICALM	monocytes_vexaslike-ctl
9.91692025548401e-23	-1.33780431802809	0.268	0.371	2.3859118442669e-18	BCL7B	monocytes_vexaslike-ctl
6.91649662577992e-24	-1.34548506848563	0.341	0.455	1.66403992319639e-19	BLOC1S2	monocytes_vexaslike-ctl
5.15191339562601e-33	-1.35126926155193	0.142	0.254	1.23949884385366e-28	PNP	monocytes_vexaslike-ctl
6.35766050375964e-12	-1.35885848704893	0.892	0.913	1.52958954059953e-07	ATP5MG	monocytes_vexaslike-ctl
2.02238806923517e-53	-1.36406863081993	0.119	0.262	4.86566345577291e-49	NEDD9	monocytes_vexaslike-ctl
7.6885066013721e-15	-1.3676377281741	0.361	0.451	1.84977780322411e-10	HHEX	monocytes_vexaslike-ctl
2.80842667355105e-39	-1.36938660458548	0.248	0.389	6.75679373389648e-35	UBXN7	monocytes_vexaslike-ctl
1.89041594694204e-06	-1.37344101278346	0.255	0.203	0.0454815172674784	CCNT1	monocytes_vexaslike-ctl
2.5903403366e-32	-1.37623494603679	0.449	0.57	6.23209981582594e-28	ARL8A	monocytes_vexaslike-ctl
1.57741549601723e-30	-1.37938342405299	0.808	0.711	3.79510394186785e-26	HSP90AA1	monocytes_vexaslike-ctl
2.22621159405548e-07	-1.40527780569411	0.733	0.69	0.00535604247413807	PRR13	monocytes_vexaslike-ctl
7.82106933881987e-45	-1.40846252003545	0.735	0.823	1.88167107222667e-40	FMNL1	monocytes_vexaslike-ctl
4.12132436547427e-39	-1.41307566103651	0.181	0.317	9.91549429089455e-35	ELF4	monocytes_vexaslike-ctl
5.01383080321148e-40	-1.43497946288103	0.449	0.602	1.20627755294465e-35	MT-ATP8	monocytes_vexaslike-ctl
3.97248334490704e-10	-1.44085867366234	0.344	0.416	9.55739767951184e-06	ARHGEF1	monocytes_vexaslike-ctl
1.53637211245351e-10	-1.44466072514274	0.326	0.395	3.69635766535191e-06	ICAM1	monocytes_vexaslike-ctl
2.42644913443479e-44	-1.44550831241617	0.376	0.525	5.83779397253666e-40	MTCH1	monocytes_vexaslike-ctl
2.68295392003496e-37	-1.44863903473773	0.482	0.612	6.45491883621211e-33	WTAP	monocytes_vexaslike-ctl
2.10981198902697e-17	-1.45016450825907	0.385	0.485	5.0759966644e-13	PABPC4	monocytes_vexaslike-ctl
1.35678461270905e-08	-1.45219001484625	0.465	0.513	0.000326428809971669	CSRNP1	monocytes_vexaslike-ctl
5.13385428175019e-22	-1.46162494932491	0.534	0.661	1.23515400164628e-17	ADGRE5	monocytes_vexaslike-ctl
1.27564060582917e-14	-1.47811752675871	0.347	0.436	3.0690637335644e-10	CLINT1	monocytes_vexaslike-ctl
1.06028960917878e-11	-1.4794423445368	0.258	0.33	2.55095077072324e-07	MEF2D	monocytes_vexaslike-ctl
7.54779755082819e-26	-1.48973811134977	0.328	0.44	1.81592461275375e-21	DENND3	monocytes_vexaslike-ctl
1.11701700592721e-25	-1.49388730932461	0.448	0.578	2.68743121456027e-21	COX7A2L	monocytes_vexaslike-ctl
6.48036518691729e-38	-1.49640978498556	0.255	0.392	1.55911106032043e-33	NR1D2	monocytes_vexaslike-ctl
3.11610129748583e-14	-1.51295235799853	0.186	0.258	7.49702811162116e-10	ATF3	monocytes_vexaslike-ctl
3.84351688235234e-60	-1.52513261132053	0.484	0.283	9.24711726725149e-56	SMIM25	monocytes_vexaslike-ctl
5.57065761568079e-07	-1.53224157281104	0.244	0.298	0.0134024451575664	KRR1	monocytes_vexaslike-ctl
3.26879652247462e-08	-1.54288622757145	0.634	0.703	0.000786439755342168	ARL6IP4	monocytes_vexaslike-ctl
7.26628757489454e-22	-1.54879300669373	0.483	0.584	1.74819612764388e-17	SEC62	monocytes_vexaslike-ctl
3.78642893610036e-13	-1.55785505835545	0.266	0.342	9.10976937736387e-09	PIK3R1	monocytes_vexaslike-ctl
2.37693944774765e-71	-1.56370877113362	0.126	0.298	5.71867861733607e-67	FHOD1	monocytes_vexaslike-ctl
8.2918667673542e-22	-1.57450782423508	0.236	0.34	1.99494022555775e-17	CCDC12	monocytes_vexaslike-ctl
3.15441667829536e-31	-1.58672196479178	0.253	0.378	7.5892110863108e-27	CD300LF	monocytes_vexaslike-ctl
6.79394938733191e-35	-1.59284242568124	0.348	0.48	1.63455628309819e-30	B4GALT1	monocytes_vexaslike-ctl
4.10279194375976e-08	-1.60649264219725	0.435	0.492	0.000987090713749161	DYNC1H1	monocytes_vexaslike-ctl
6.40750032595288e-65	-1.61279074060007	0.146	0.316	1.541580503421e-60	NUTM2A-AS1	monocytes_vexaslike-ctl
4.41757352348431e-20	-1.62537443125727	0.457	0.56	1.06282401401509e-15	ZNF385A	monocytes_vexaslike-ctl
4.41138448794414e-45	-1.62620516981844	0.614	0.758	1.06133499395448e-40	SARAF	monocytes_vexaslike-ctl
6.78919313802223e-37	-1.62794103621296	0.348	0.499	1.63341197707677e-32	CNN2	monocytes_vexaslike-ctl
1.91605327918398e-12	-1.63433796802574	0.274	0.347	4.60983258438873e-08	MRPL41	monocytes_vexaslike-ctl
2.0654723577883e-42	-1.64237577701537	0.806	0.872	4.96931994560288e-38	RPS20	monocytes_vexaslike-ctl
4.28588927856002e-29	-1.649240995354	0.421	0.542	1.03114210152876e-24	SLC6A6	monocytes_vexaslike-ctl
5.14939393659201e-45	-1.65396940010485	0.602	0.761	1.23889268720467e-40	KLF4	monocytes_vexaslike-ctl
3.45638391826903e-40	-1.65656487773816	0.29	0.449	8.31571406896346e-36	SMDT1	monocytes_vexaslike-ctl
2.24002671899732e-16	-1.66489751089026	0.477	0.369	5.38928028323566e-12	FPR1	monocytes_vexaslike-ctl
4.90380042759181e-23	-1.66587085633583	0.4	0.511	1.17980534487431e-18	KLF3	monocytes_vexaslike-ctl
8.93350761494277e-20	-1.66626637180456	0.387	0.493	2.14931259707908e-15	ITSN2	monocytes_vexaslike-ctl
1.51233173852591e-21	-1.67562682272474	0.344	0.464	3.6385189297195e-17	SERINC1	monocytes_vexaslike-ctl
4.11824905989223e-17	-1.68040668044141	0.313	0.41	9.90809541319472e-13	KLHL24	monocytes_vexaslike-ctl
2.26078984296817e-64	-1.68255281046872	0.239	0.425	5.43923428319712e-60	CARD19	monocytes_vexaslike-ctl
4.95897462922211e-17	-1.7068265612942	0.653	0.713	1.19307970604455e-12	METTL9	monocytes_vexaslike-ctl
5.401741589904e-26	-1.71243641211107	0.356	0.475	1.299605009115e-21	RAB2A	monocytes_vexaslike-ctl
4.49532307406156e-29	-1.72727901931077	0.433	0.552	1.08152977838847e-24	RAB5C	monocytes_vexaslike-ctl
1.05500867308652e-17	-1.72934934136149	0.503	0.604	2.53824536657886e-13	GNB2	monocytes_vexaslike-ctl
5.22052186122409e-17	-1.73254162244065	0.357	0.453	1.2560053545919e-12	CNIH1	monocytes_vexaslike-ctl
2.39001376688908e-33	-1.74869952138812	0.313	0.449	5.75013412175844e-29	GLTP	monocytes_vexaslike-ctl
2.01985550947464e-26	-1.77128592528766	0.35	0.472	4.85957037024503e-22	FOSL2	monocytes_vexaslike-ctl
6.53695894846144e-34	-1.80385357000984	0.423	0.285	1.57272695341034e-29	RNASE2	monocytes_vexaslike-ctl
1.31763824381661e-19	-1.81496318650838	0.535	0.434	3.17010585079837e-15	HSBP1	monocytes_vexaslike-ctl
1.04037628373416e-18	-1.81722052446837	0.589	0.662	2.50304130103602e-14	LDHA	monocytes_vexaslike-ctl
1.81496212546976e-28	-1.84564958789485	0.35	0.475	4.36661737766769e-24	SAT2	monocytes_vexaslike-ctl
6.19624567544308e-19	-1.84662737717257	0.399	0.497	1.49075474705485e-14	YTHDC1	monocytes_vexaslike-ctl
3.82979534466235e-13	-1.85000388190385	0.438	0.513	9.21410461972316e-09	RICTOR	monocytes_vexaslike-ctl
5.26414448087257e-24	-1.8671618424323	0.328	0.436	1.26650052065313e-19	PIK3CG	monocytes_vexaslike-ctl
4.81346978497429e-09	-1.90615265213954	0.453	0.512	0.000115807269556697	MYO9B	monocytes_vexaslike-ctl
6.31454838089885e-14	-1.92473022350119	0.31	0.403	1.51921719496045e-09	SHTN1	monocytes_vexaslike-ctl
5.96518260644608e-54	-1.93538996656475	0.181	0.341	1.43516328328486e-49	SF3A3	monocytes_vexaslike-ctl
2.34724158613902e-49	-1.93581363723581	0.488	0.641	5.64722853209187e-45	UBALD2	monocytes_vexaslike-ctl
1.96566599214494e-70	-1.95522354048538	0.718	0.844	4.72919581050151e-66	RPLP0	monocytes_vexaslike-ctl
6.47470808583199e-30	-1.96074167676998	0.581	0.692	1.55775001837032e-25	RSL24D1	monocytes_vexaslike-ctl
2.7009003969051e-16	-1.96293337310847	0.513	0.6	6.49809626491398e-12	RAP2B	monocytes_vexaslike-ctl
7.37661821497827e-41	-1.97712621597931	0.257	0.403	1.77474057634162e-36	SKIL	monocytes_vexaslike-ctl
9.82172224658966e-19	-1.98608979208307	0.359	0.452	2.36300815530701e-14	ATP13A3	monocytes_vexaslike-ctl
4.18453656770137e-31	-1.98763321592355	0.504	0.605	1.00675765282327e-26	MIR22HG	monocytes_vexaslike-ctl
3.75282739465729e-10	-2.00128844468095	0.237	0.3	9.02892742880598e-06	CENPC	monocytes_vexaslike-ctl
3.62426740510674e-20	-2.00921236722568	0.312	0.421	8.71962494994631e-16	LDHB	monocytes_vexaslike-ctl
4.22182730260581e-19	-2.01364889997638	0.173	0.26	1.01572943073393e-14	RPGR	monocytes_vexaslike-ctl
1.31111724470408e-24	-2.01462969578583	0.239	0.347	3.15441697903354e-20	RANBP2	monocytes_vexaslike-ctl
1.35348181305491e-10	-2.03080306170972	0.747	0.703	3.25634189402881e-06	ATP5MD	monocytes_vexaslike-ctl
3.49782149177427e-11	-2.04687280767833	0.729	0.653	8.41540872705971e-07	SDCBP	monocytes_vexaslike-ctl
2.75077561022157e-07	-2.08020414629463	0.433	0.49	0.00661809104063207	BTG2	monocytes_vexaslike-ctl
1.60549527404065e-40	-2.08901058213592	0.252	0.398	3.86266107981439e-36	KDM6B	monocytes_vexaslike-ctl
1.22492214910296e-11	-2.1143088340682	0.323	0.247	2.94704019852681e-07	RNF144B	monocytes_vexaslike-ctl
3.10251230520878e-18	-2.12436268078619	0.617	0.707	7.46433435510181e-14	SRRM2	monocytes_vexaslike-ctl
1.42689341954258e-16	-2.12650103321441	0.532	0.61	3.43296287807748e-12	KLF13	monocytes_vexaslike-ctl
1.16783153792169e-45	-2.12804239247321	0.294	0.449	2.80968589708579e-41	DNAJC3	monocytes_vexaslike-ctl
5.09599522731645e-36	-2.140467095137	0.26	0.395	1.22604549174006e-31	RFLNB	monocytes_vexaslike-ctl
4.81946023109378e-12	-2.14463896020593	0.374	0.446	1.15951393699885e-07	GNA13	monocytes_vexaslike-ctl
1.59385427689116e-29	-2.14802711719054	0.853	0.908	3.83465400477243e-25	UQCRB	monocytes_vexaslike-ctl
1.93828060912257e-09	-2.15791132452245	0.671	0.725	4.66330931748798e-05	ENO1	monocytes_vexaslike-ctl
1.46665065379344e-37	-2.16742702817822	0.572	0.72	3.52861480796165e-33	PPT1	monocytes_vexaslike-ctl
9.33768080859633e-08	-2.18207089310749	0.775	0.744	0.00224655262574019	CALM2	monocytes_vexaslike-ctl
3.28380743235009e-32	-2.21877749822188	0.417	0.563	7.90051230149108e-28	SNHG8	monocytes_vexaslike-ctl
4.41159814337923e-42	-2.2279641595791	0.604	0.74	1.06138639731561e-37	LSP1	monocytes_vexaslike-ctl
8.72882245102563e-26	-2.24329901749664	0.394	0.508	2.10006739349226e-21	BIRC2	monocytes_vexaslike-ctl
2.03094686779144e-59	-2.24642012992896	0.391	0.568	4.88625506921944e-55	PLEC	monocytes_vexaslike-ctl
1.93863730251347e-20	-2.25255965530192	0.46	0.554	4.66416748611717e-16	VDAC2	monocytes_vexaslike-ctl
4.38222116149369e-17	-2.2858652739548	0.37	0.472	1.05431858924377e-12	SEPTIN9	monocytes_vexaslike-ctl
3.93762230713832e-30	-2.29572263317468	0.906	0.944	9.47352550874409e-26	RPS17	monocytes_vexaslike-ctl
1.69191280528061e-11	-2.31217995013833	0.432	0.502	4.07057301822462e-07	CDC40	monocytes_vexaslike-ctl
2.01105517831182e-39	-2.33107592931466	0.449	0.608	4.83839765350041e-35	CRTAP	monocytes_vexaslike-ctl
6.30756373873519e-09	-2.35067111925815	0.799	0.835	0.00015175367599023	SRSF5	monocytes_vexaslike-ctl
2.84514191686284e-16	-2.3531455731923	0.52	0.611	6.8451269377803e-12	WDR26	monocytes_vexaslike-ctl
1.26273505162956e-94	-2.36674223161646	0.27	0.498	3.03801426071555e-90	RARA	monocytes_vexaslike-ctl
1.50120164267794e-77	-2.36740025413856	0.381	0.613	3.61174103211885e-73	SCPEP1	monocytes_vexaslike-ctl
2.78911956339023e-25	-2.37155343584826	0.585	0.675	6.71034275756056e-21	ARF1	monocytes_vexaslike-ctl
3.19020239165691e-15	-2.3751423126406	0.261	0.342	7.67530793408737e-11	AGO1	monocytes_vexaslike-ctl
9.3583420945519e-11	-2.39002832287767	0.579	0.648	2.25152352452824e-06	PGLS	monocytes_vexaslike-ctl
1.22849692070175e-26	-2.40276673745788	0.268	0.153	2.95564074151635e-22	CSF1R	monocytes_vexaslike-ctl
1.70129906798607e-09	-2.40502837554552	0.486	0.415	4.09315542766769e-05	PSME2	monocytes_vexaslike-ctl
2.25770983739137e-37	-2.41792588607432	0.264	0.399	5.4318240977799e-33	RNF145	monocytes_vexaslike-ctl
3.45147483369189e-21	-2.49412409365333	0.526	0.633	8.30390330237931e-17	NOP53	monocytes_vexaslike-ctl
3.85161248405107e-94	-2.51552895988488	0.466	0.698	9.26659447537848e-90	EIF3L	monocytes_vexaslike-ctl
5.75820513554608e-35	-2.53219972681889	0.154	0.275	1.38536657356103e-30	SDF2L1	monocytes_vexaslike-ctl
1.61179050155578e-37	-2.54663520458724	0.242	0.383	3.87780676769304e-33	PHACTR1	monocytes_vexaslike-ctl
4.71353399590961e-10	-2.55636139139103	0.329	0.399	1.13402914407589e-05	TUBB4B	monocytes_vexaslike-ctl
1.22058188961472e-08	-2.5974503942861	0.426	0.495	0.000293659796822405	ST13	monocytes_vexaslike-ctl
4.85618046070697e-129	-2.60508125518853	0.189	0.45	1.16834845704149e-124	MGAT4A	monocytes_vexaslike-ctl
6.54296052813006e-14	-2.60918627501422	0.717	0.772	1.57417087346281e-09	GPX4	monocytes_vexaslike-ctl
1.94204395098239e-97	-2.62974522146638	0.99	0.993	4.67236354166853e-93	RPS24	monocytes_vexaslike-ctl
1.45249334637586e-27	-2.64925820722675	0.364	0.483	3.49455374204569e-23	CIB1	monocytes_vexaslike-ctl
1.38179937714182e-06	-2.67621899349161	0.237	0.288	0.0332447112146551	TAF9	monocytes_vexaslike-ctl
2.17417598717108e-122	-2.69464073109818	0.915	0.973	5.23085000753491e-118	NACA	monocytes_vexaslike-ctl
2.06024962818165e-98	-2.72556750552732	0.354	0.594	4.95675458044222e-94	PLP2	monocytes_vexaslike-ctl
3.4675181959033e-17	-2.73165808242277	0.444	0.542	8.34250202752376e-13	NOP10	monocytes_vexaslike-ctl
2.18621243460128e-12	-2.73269924944887	0.426	0.51	5.25980849640723e-08	TACC1	monocytes_vexaslike-ctl
4.10963001914916e-16	-2.73992619880102	0.641	0.71	9.88735886307096e-12	PAPOLA	monocytes_vexaslike-ctl
5.05374211795614e-07	-2.74349928720794	0.702	0.772	0.0121587981615907	CORO1A	monocytes_vexaslike-ctl
2.45237791700371e-83	-2.75554508873762	0.158	0.356	5.90017603051922e-79	FAM102B	monocytes_vexaslike-ctl
4.62597249982566e-15	-2.82810840714143	0.385	0.475	1.11296272373306e-10	BCL6	monocytes_vexaslike-ctl
5.3387025481967e-19	-2.82916346910397	0.461	0.562	1.28443844607065e-14	TRA2A	monocytes_vexaslike-ctl
3.32764173781822e-62	-2.8516958504611	0.385	0.558	8.00597325701686e-58	RELT	monocytes_vexaslike-ctl
7.09877276957885e-41	-2.8797075452939	0.428	0.569	1.70789374063298e-36	CHMP4B	monocytes_vexaslike-ctl
4.27709895585099e-92	-2.88739222299616	0.95	0.981	1.02902723778819e-87	UBC	monocytes_vexaslike-ctl
6.66552562011474e-12	-2.89446981653516	0.587	0.52	1.60365880894341e-07	NDUFA3	monocytes_vexaslike-ctl
1.49763407727682e-21	-2.90773026078576	0.614	0.694	3.6031578265203e-17	HNRNPM	monocytes_vexaslike-ctl
2.05603219491028e-82	-2.94194936467062	0.926	0.97	4.94660785773464e-78	RPL22	monocytes_vexaslike-ctl
5.06289011591442e-18	-2.97421332471802	0.639	0.721	1.21808073298785e-13	PPP1CB	monocytes_vexaslike-ctl
4.36110908569117e-11	-2.99450054279288	0.719	0.768	1.04923923492644e-06	UQCRH	monocytes_vexaslike-ctl
1.41005679817385e-37	-2.9976177465057	0.361	0.507	3.39245565072646e-33	KAT6A	monocytes_vexaslike-ctl
1.78875547548542e-06	-3.03283940634759	0.505	0.562	0.0430356679847038	CDC42SE1	monocytes_vexaslike-ctl
1.02724835377935e-44	-3.05398448581627	0.597	0.728	2.47145681435773e-40	EIF3H	monocytes_vexaslike-ctl
2.70923758659802e-23	-3.05996500173556	0.353	0.453	6.51815470959618e-19	NRIP1	monocytes_vexaslike-ctl
2.60711403684852e-16	-3.115202205013	0.646	0.719	6.27245566125384e-12	ATP6AP2	monocytes_vexaslike-ctl
4.29505256198154e-37	-3.190826731696	0.163	0.288	1.03334669588714e-32	TUT4	monocytes_vexaslike-ctl
9.31790884616727e-58	-3.19913396475094	0.603	0.754	2.24179568929938e-53	SEC11A	monocytes_vexaslike-ctl
1.31811743792373e-48	-3.20703414247597	0.589	0.734	3.17125874390069e-44	SLC25A5	monocytes_vexaslike-ctl
1.61200364938719e-18	-3.25435249546628	0.678	0.731	3.87831958006064e-14	RIOK3	monocytes_vexaslike-ctl
8.47158711777665e-21	-3.2587708151114	0.225	0.33	2.03817914466588e-16	RASGEF1B	monocytes_vexaslike-ctl
9.51460352921456e-10	-3.27326721044046	0.366	0.432	2.28911846309373e-05	SNRPB	monocytes_vexaslike-ctl
3.47993460179896e-12	-3.27590976472156	0.642	0.559	8.37237465846812e-08	TNFRSF1B	monocytes_vexaslike-ctl
1.95636762570349e-33	-3.28315485122012	0.637	0.735	4.70682487068002e-29	CPVL	monocytes_vexaslike-ctl
3.29615759800053e-10	-3.29496025108504	0.564	0.637	7.93022556502948e-06	SRSF11	monocytes_vexaslike-ctl
1.2341230454232e-83	-3.40297501311528	0.153	0.349	2.96917663498367e-79	IER5L	monocytes_vexaslike-ctl
1.08817082053331e-34	-3.43676393035675	0.472	0.615	2.61803017712108e-30	PLBD1	monocytes_vexaslike-ctl
6.59497984968004e-18	-3.44432066438188	0.608	0.508	1.58668620203452e-13	PTPN6	monocytes_vexaslike-ctl
5.99996215701693e-34	-3.49114270272185	0.343	0.475	1.4435308953567e-29	RNF19B	monocytes_vexaslike-ctl
7.44465818364773e-65	-3.49262219811641	0.397	0.57	1.79111031240381e-60	RIT1	monocytes_vexaslike-ctl
2.02240984924415e-47	-3.52566831052662	0.187	0.34	4.8657158562965e-43	GCC2	monocytes_vexaslike-ctl
9.93782695023348e-19	-3.53629821201936	0.427	0.518	2.39094178595667e-14	ARL4A	monocytes_vexaslike-ctl
6.18061358688005e-19	-3.65153179591956	0.487	0.582	1.48699382286747e-14	PIM3	monocytes_vexaslike-ctl
5.94129119699808e-26	-3.65251592976569	0.605	0.695	1.42941524908577e-21	EIF2S3	monocytes_vexaslike-ctl
4.39016994212274e-68	-3.6558337202867	0.308	0.505	1.05623098637531e-63	BCL3	monocytes_vexaslike-ctl
8.01839163860882e-10	-3.66990230489602	0.336	0.406	1.92914484433289e-05	TOB1	monocytes_vexaslike-ctl
3.88235523229104e-22	-3.67785745258968	0.536	0.628	9.34055845336901e-18	SQSTM1	monocytes_vexaslike-ctl
5.8466903135992e-17	-3.68167318917246	0.317	0.407	1.40665522254883e-12	TIPARP	monocytes_vexaslike-ctl
5.22870919706464e-30	-3.68521213429787	0.263	0.394	1.25797514572178e-25	CXCR4	monocytes_vexaslike-ctl
5.89700429351551e-10	-3.7129475235228	0.392	0.455	1.4187602629769e-05	LINC-PINT	monocytes_vexaslike-ctl
9.87861325603719e-140	-3.72299016113272	0.112	0.357	2.37669556326999e-135	MAP1S	monocytes_vexaslike-ctl
1.93209112642025e-20	-3.7947328666819	0.695	0.777	4.64841804105447e-16	EIF3K	monocytes_vexaslike-ctl
1.61134953281033e-36	-3.83889265105044	0.452	0.589	3.87674584098838e-32	HIPK1	monocytes_vexaslike-ctl
1.10095978585926e-35	-3.84659581141143	0.167	0.29	2.64879914879878e-31	DDIT4	monocytes_vexaslike-ctl
1.91925450241217e-19	-3.86217437824798	0.86	0.916	4.61753440735345e-15	HMGB1	monocytes_vexaslike-ctl
1.54005793630779e-33	-3.86578305595026	0.619	0.715	3.70522538896292e-29	RAB31	monocytes_vexaslike-ctl
1.20887633193801e-75	-3.89605291281252	0.463	0.646	2.90843556700966e-71	IDS	monocytes_vexaslike-ctl
2.69307451274059e-58	-3.90221534223644	0.731	0.843	6.47926797020259e-54	HNRNPA1	monocytes_vexaslike-ctl
5.56698064440887e-16	-3.95411838220301	0.331	0.239	1.33935987323833e-11	LILRB1	monocytes_vexaslike-ctl
3.03889412513385e-41	-4.01865739404453	0.678	0.789	7.31127537565953e-37	RPL36AL	monocytes_vexaslike-ctl
1.03431215790419e-19	-4.02310057156292	0.779	0.848	2.4884516207017e-15	MT-ND4L	monocytes_vexaslike-ctl
2.21826270694016e-84	-4.07310264691023	0.971	0.991	5.33691824662732e-80	RPL26	monocytes_vexaslike-ctl
3.41335615463691e-53	-4.10868278138218	0.482	0.622	8.21219357244095e-49	PRNP	monocytes_vexaslike-ctl
1.18271158557695e-18	-4.12156127935338	0.57	0.671	2.84548580373959e-14	PPP1R15A	monocytes_vexaslike-ctl
3.76203390123552e-35	-4.13071318401459	0.648	0.759	9.05107736298254e-31	ARRB2	monocytes_vexaslike-ctl
1.19227911320767e-53	-4.19450324195617	0.808	0.88	2.86850431846633e-49	TMA7	monocytes_vexaslike-ctl
4.47345031883105e-23	-4.20230510759993	0.215	0.317	1.07626741220756e-18	ZMIZ1	monocytes_vexaslike-ctl
6.81940020048469e-45	-4.33517045603828	0.533	0.369	1.64067949423461e-40	PRDX1	monocytes_vexaslike-ctl
9.19004571537898e-33	-4.45212419614553	0.165	0.282	2.21103309866303e-28	ZNF791	monocytes_vexaslike-ctl
2.80970209331231e-34	-4.45907122111658	0.675	0.769	6.75986226630009e-30	VASP	monocytes_vexaslike-ctl
5.18560725234623e-14	-4.48589748864928	0.466	0.548	1.24760524884198e-09	LCP2	monocytes_vexaslike-ctl
1.90630785909777e-09	-4.49891381416454	0.411	0.347	4.58638607820332e-05	POLD4	monocytes_vexaslike-ctl
1.17524388867749e-06	-4.50657375139425	0.335	0.398	0.0282751927176917	TTC3	monocytes_vexaslike-ctl
5.51300996095006e-69	-4.52861331118265	0.777	0.884	1.32637506650497e-64	EEF2	monocytes_vexaslike-ctl
1.20163004043515e-12	-4.6347995345136	0.535	0.596	2.89100171428293e-08	SH3BP2	monocytes_vexaslike-ctl
1.85965774016128e-40	-4.64326089732455	0.295	0.433	4.47415055705402e-36	MARCKSL1	monocytes_vexaslike-ctl
2.14515420918852e-14	-4.64756190416585	0.511	0.589	5.16102651188665e-10	TES	monocytes_vexaslike-ctl
2.71349333748608e-39	-4.71835308976464	0.598	0.74	6.52839362065775e-35	NME2	monocytes_vexaslike-ctl
1.10723430607347e-35	-4.74867704429729	0.324	0.473	2.66389501698216e-31	ARF5	monocytes_vexaslike-ctl
5.27326438822358e-22	-4.7641792081369	0.828	0.855	1.26869467916271e-17	BRI3	monocytes_vexaslike-ctl
4.80811516361576e-08	-5.02027528675309	0.267	0.318	0.00115678442721431	ARL4C	monocytes_vexaslike-ctl
2.28111485548192e-73	-5.18422589786226	0.727	0.873	5.48813423080394e-69	EEF1G	monocytes_vexaslike-ctl
4.92628698816521e-174	-5.20161160798541	0.129	0.413	1.18521538648267e-169	RFX2	monocytes_vexaslike-ctl
1.83131330203964e-32	-5.28014854194001	0.481	0.343	4.40595667337716e-28	RGS18	monocytes_vexaslike-ctl
8.60599972672321e-09	-5.28676955222805	0.717	0.765	0.000207051747425234	SET	monocytes_vexaslike-ctl
2.47344875728912e-44	-5.30864031197091	0.353	0.492	5.9508703651619e-40	HMGA1	monocytes_vexaslike-ctl
3.6326180168463e-49	-5.4274314928813	0.529	0.676	8.73971568673051e-45	ATP2B1	monocytes_vexaslike-ctl
1.30500956368913e-27	-5.4484845090446	0.272	0.384	3.13972250927967e-23	HLA-DRB5	monocytes_vexaslike-ctl
1.51653225373585e-38	-5.5056587085123	0.98	0.982	3.64862494926307e-34	RPLP2	monocytes_vexaslike-ctl
4.47772339194374e-09	-5.53376595475108	0.344	0.411	0.000107729547086774	C5AR1	monocytes_vexaslike-ctl
9.86831447747329e-31	-5.5345494067457	0.457	0.578	2.3742177801353e-26	CALR	monocytes_vexaslike-ctl
1.33451478099338e-15	-5.54568340551283	0.924	0.952	3.21070911159196e-11	RPS16	monocytes_vexaslike-ctl
5.18045267610068e-109	-5.55141855603286	0.857	0.958	1.24636510934306e-104	RPS4X	monocytes_vexaslike-ctl
6.44283598140033e-12	-5.55613231889447	0.619	0.681	1.5500819087651e-07	PPDPF	monocytes_vexaslike-ctl
6.51146950535926e-133	-5.5965655302598	0.379	0.638	1.56659444829438e-128	BHLHE40	monocytes_vexaslike-ctl
6.66105049182785e-18	-5.65152008913579	0.595	0.688	1.60258213782886e-13	SPCS3	monocytes_vexaslike-ctl
1.72464525600723e-06	-5.68073313326036	0.651	0.708	0.041493240214278	PRELID1	monocytes_vexaslike-ctl
4.41532767972303e-84	-5.77997015767056	0.443	0.631	1.06228368646456e-79	TLE3	monocytes_vexaslike-ctl
1.45168266923971e-27	-5.8638658905078	0.354	0.467	3.49260333392383e-23	SH2B3	monocytes_vexaslike-ctl
3.86266358151672e-46	-5.88129656649177	0.558	0.689	9.29318231077108e-42	CD99	monocytes_vexaslike-ctl
2.79009125045612e-25	-5.98603706721043	0.215	0.322	6.71268053947238e-21	PLIN2	monocytes_vexaslike-ctl
1.64792091918309e-59	-6.01360060695399	0.555	0.694	3.9647329394626e-55	STX11	monocytes_vexaslike-ctl
1.82367367739752e-55	-6.07093854455668	0.535	0.679	4.38757650045069e-51	JMJD1C	monocytes_vexaslike-ctl
1.51521014259849e-56	-6.07310375429757	0.561	0.685	3.64544408207771e-52	DNAJB6	monocytes_vexaslike-ctl
4.76293042035424e-35	-6.35375205136198	0.497	0.341	1.14591342983303e-30	BCL2A1	monocytes_vexaslike-ctl
9.39479897228545e-26	-6.38667436424352	0.504	0.601	2.26029468474216e-21	EIF1B	monocytes_vexaslike-ctl
5.50783173022065e-33	-6.41077013640945	0.427	0.544	1.32512923597379e-28	EAF1	monocytes_vexaslike-ctl
6.10992369408921e-80	-6.45847320798085	0.289	0.491	1.46998654156092e-75	GABARAPL1	monocytes_vexaslike-ctl
1.7768860355114e-48	-6.50195926496642	0.324	0.47	4.27501011283687e-44	RUNX1	monocytes_vexaslike-ctl
1.9294726218276e-33	-6.56635121553027	0.527	0.638	4.64211818085503e-29	MAP3K8	monocytes_vexaslike-ctl
1.43448182976682e-08	-6.56709161328735	0.475	0.534	0.000345121983423599	FXR1	monocytes_vexaslike-ctl
9.3694189501809e-61	-6.61377044741294	0.822	0.901	2.25418850522402e-56	BTF3	monocytes_vexaslike-ctl
2.40764912673374e-22	-6.66345537214801	0.636	0.715	5.79256303400871e-18	USP3	monocytes_vexaslike-ctl
4.9005973983667e-19	-6.69425523788001	0.572	0.649	1.17903472807305e-14	MAP3K2	monocytes_vexaslike-ctl
7.76527081053034e-11	-6.90159442950065	0.922	0.952	1.8682465043055e-06	CYBA	monocytes_vexaslike-ctl
2.69378536427271e-11	-6.91315325776263	0.829	0.871	6.48097820790372e-07	EIF4A1	monocytes_vexaslike-ctl
3.29731986339439e-16	-6.93364232577048	0.881	0.919	7.93302185934058e-12	COX4I1	monocytes_vexaslike-ctl
7.44757600687993e-51	-6.94316590588676	0.279	0.435	1.79181231149524e-46	DSE	monocytes_vexaslike-ctl
6.98959826512669e-125	-6.95813773764112	0.877	0.962	1.68162744660683e-120	RPL5	monocytes_vexaslike-ctl
6.78927992937529e-54	-6.9610591212636	0.929	0.967	1.6334328582084e-49	RPL14	monocytes_vexaslike-ctl
3.15211664713217e-42	-6.98349422409521	0.992	0.986	7.58367744133529e-38	MT-ND1	monocytes_vexaslike-ctl
1.90703395479288e-127	-7.02821503946973	0.906	0.968	4.5881329918362e-123	DUSP1	monocytes_vexaslike-ctl
8.20214158006965e-11	-7.06407412898809	0.534	0.462	1.97335324274896e-06	WARS	monocytes_vexaslike-ctl
3.15501120980467e-64	-7.30575099420475	0.898	0.947	7.59064146966906e-60	RPL24	monocytes_vexaslike-ctl
7.43598874450616e-21	-7.32462352675284	0.397	0.5	1.78902453204074e-16	CHD2	monocytes_vexaslike-ctl
1.32529798560701e-15	-7.32468131456173	0.787	0.847	3.1885344235719e-11	SERP1	monocytes_vexaslike-ctl
7.35764438354646e-14	-7.47425046405559	0.693	0.736	1.77017566223744e-09	SRRM1	monocytes_vexaslike-ctl
1.8638191263848e-112	-7.54412790194604	0.267	0.508	4.48416243616919e-108	CDKN1A	monocytes_vexaslike-ctl
8.9494494046787e-41	-7.56553750109894	0.51	0.645	2.15314803227165e-36	SLC2A3	monocytes_vexaslike-ctl
1.68129664035495e-24	-7.59471708029165	0.692	0.778	4.04503158702998e-20	GNG5	monocytes_vexaslike-ctl
2.17403450467132e-84	-7.66188565881701	0.404	0.653	5.23050961478873e-80	FOSB	monocytes_vexaslike-ctl
4.84778480308348e-96	-7.82545835470945	0.726	0.898	1.16632854577385e-91	TSPO	monocytes_vexaslike-ctl
2.27311708754144e-41	-7.83212270237853	0.221	0.356	5.46889240091596e-37	RUNX3	monocytes_vexaslike-ctl
1.00928017576092e-67	-7.9362426725236	0.664	0.808	2.4282271748632e-63	FXYD5	monocytes_vexaslike-ctl
1.43495594896022e-30	-7.97416967739002	0.887	0.929	3.45236051760339e-26	RPL38	monocytes_vexaslike-ctl
1.0091631022222e-169	-7.98631121340505	0.208	0.501	2.42794550763639e-165	ITGA5	monocytes_vexaslike-ctl
9.20075127789081e-63	-7.98998559747107	0.303	0.476	2.21360874994775e-58	ZBTB43	monocytes_vexaslike-ctl
9.47693861973365e-60	-7.99589411157048	0.955	0.983	2.28005666252172e-55	RPS7	monocytes_vexaslike-ctl
1.78404728922101e-25	-8.18168820853363	0.641	0.7	4.29223937313682e-21	IFNGR2	monocytes_vexaslike-ctl
4.64977063335125e-10	-8.24846298847922	0.843	0.907	1.11868831667798e-05	MYL6	monocytes_vexaslike-ctl
4.79103450745612e-65	-8.27262314942313	0.728	0.839	1.15267499214887e-60	TAGLN2	monocytes_vexaslike-ctl
4.45193312902702e-41	-8.33905278608501	0.959	0.982	1.07109059151261e-36	RPL18A	monocytes_vexaslike-ctl
2.21806100803207e-12	-8.35569493777014	0.694	0.741	5.33643297922435e-08	GPCPD1	monocytes_vexaslike-ctl
2.059327209887e-51	-8.35744743039294	0.853	0.91	4.95453533426713e-47	LINC01578	monocytes_vexaslike-ctl
9.16172798641519e-118	-8.38526505341598	0.587	0.788	2.20422013625163e-113	SNHG29	monocytes_vexaslike-ctl
1.35356211027023e-22	-8.38592473114096	0.64	0.714	3.25653508109913e-18	TNFAIP2	monocytes_vexaslike-ctl
3.46419295854295e-60	-8.38771848353835	0.954	0.976	8.33450183895849e-56	H3F3B	monocytes_vexaslike-ctl
1.79542139983254e-37	-8.41136072783211	0.815	0.889	4.3196043458571e-33	RPL27A	monocytes_vexaslike-ctl
4.55579866402077e-10	-8.44656002219781	0.56	0.636	1.09607960057676e-05	ZFP36L2	monocytes_vexaslike-ctl
5.08220426368639e-71	-8.492052237466	0.445	0.624	1.22272752380031e-66	UPP1	monocytes_vexaslike-ctl
9.99298132678182e-23	-8.96729483541305	0.856	0.908	2.40421137741044e-18	EVI2B	monocytes_vexaslike-ctl
1.51839034022447e-39	-9.0180484117999	0.379	0.522	3.65309531954606e-35	LGALS2	monocytes_vexaslike-ctl
1.64248820306483e-25	-9.09019020362082	0.746	0.799	3.95166236775367e-21	SNHG5	monocytes_vexaslike-ctl
6.01452240598424e-110	-9.22609423713548	0.495	0.708	1.44703394565575e-105	HERPUD1	monocytes_vexaslike-ctl
2.04980111225236e-82	-9.23798905631992	0.68	0.805	4.93161649596794e-78	TGFB1	monocytes_vexaslike-ctl
4.87649649234164e-36	-9.32162906442192	0.847	0.904	1.17323629109248e-31	ASAH1	monocytes_vexaslike-ctl
1.14089231125416e-33	-9.41837764036089	0.717	0.812	2.74487281164638e-29	RPL31	monocytes_vexaslike-ctl
3.72359632096502e-09	-9.46831609591059	0.538	0.596	8.95860038860973e-05	ATP6V1F	monocytes_vexaslike-ctl
1.02923284837143e-36	-9.59871984544108	0.829	0.898	2.47623130989682e-32	HNRNPH1	monocytes_vexaslike-ctl
3.21018413307947e-40	-9.77615563695613	0.594	0.72	7.72338200577589e-36	PDIA3	monocytes_vexaslike-ctl
4.75412962345495e-58	-9.81100320373008	0.794	0.86	1.14379604610703e-53	CSTA	monocytes_vexaslike-ctl
1.4504070190951e-35	-9.82474927281139	0.471	0.605	3.4895342472409e-31	KMT2E	monocytes_vexaslike-ctl
1.53429422845668e-13	-9.83643385742483	0.494	0.578	3.69135848424392e-09	NKTR	monocytes_vexaslike-ctl
2.90810678591868e-42	-9.84323444256242	0.767	0.866	6.99661411624175e-38	RPSA	monocytes_vexaslike-ctl
4.76962348207742e-230	-10.2131514405782	0.128	0.461	1.14752371355301e-225	SMAD7	monocytes_vexaslike-ctl
1.43471895987248e-49	-10.478368612333	0.948	0.904	3.45179034555721e-45	LCP1	monocytes_vexaslike-ctl
4.2598281200054e-39	-10.8837032284441	0.38	0.524	1.0248720473921e-34	SLC25A37	monocytes_vexaslike-ctl
5.35071528480749e-16	-10.9715197387248	0.535	0.601	1.28732859037183e-11	LITAF	monocytes_vexaslike-ctl
1.07591347360184e-12	-10.9925826401465	0.671	0.734	2.58854022613866e-08	CIRBP	monocytes_vexaslike-ctl
2.81990907600965e-22	-11.0594141230696	0.545	0.64	6.78441924597161e-18	CD63	monocytes_vexaslike-ctl
1.30460059137575e-36	-11.2367153966246	0.808	0.874	3.13873856279093e-32	TKT	monocytes_vexaslike-ctl
1.23500024752466e-58	-11.2367584983288	0.706	0.81	2.97128709551957e-54	SLC25A6	monocytes_vexaslike-ctl
1.62053464650889e-17	-11.282520651537	0.995	0.996	3.89884430603574e-13	MT-ATP6	monocytes_vexaslike-ctl
4.94207324761807e-89	-11.2861590296699	0.975	0.992	1.18901340264443e-84	RPL21	monocytes_vexaslike-ctl
1.77465689123959e-54	-11.7936013867101	0.718	0.814	4.26964701463333e-50	LGALS3	monocytes_vexaslike-ctl
7.72332578177452e-11	-11.9817659216824	0.445	0.516	1.85815494983713e-06	PELI1	monocytes_vexaslike-ctl
7.05532056130622e-45	-12.274006952822	0.804	0.898	1.69743957384466e-40	RPL10A	monocytes_vexaslike-ctl
9.80241414645682e-49	-12.5162247373001	0.52	0.668	2.35836281949605e-44	FCGRT	monocytes_vexaslike-ctl
5.01206686666517e-33	-12.7272954899993	0.311	0.447	1.20585316745097e-28	HMOX1	monocytes_vexaslike-ctl
5.52582902275298e-47	-12.7274951597086	0.994	0.994	1.32945920458414e-42	MT-ND2	monocytes_vexaslike-ctl
1.89507243937336e-110	-12.7287902175163	0.982	0.991	4.55935478188836e-106	S100A6	monocytes_vexaslike-ctl
1.92588127776993e-47	-12.7288538891694	0.903	0.953	4.63347776618667e-43	RPS2	monocytes_vexaslike-ctl
2.52248397235657e-49	-13.1249894314954	0.343	0.488	6.06884418909268e-45	PPIF	monocytes_vexaslike-ctl
1.24005430693123e-29	-13.1696138457302	0.947	0.973	2.98344665704584e-25	RPS9	monocytes_vexaslike-ctl
3.20445954345145e-52	-13.1728029825105	0.974	0.988	7.70960921558985e-48	RPL11	monocytes_vexaslike-ctl
9.57092648629554e-12	-13.5197353481746	0.224	0.293	2.30266920333784e-07	CXXC5	monocytes_vexaslike-ctl
8.10821827405075e-78	-13.5627237442282	0.868	0.945	1.95075623455387e-73	RPL7A	monocytes_vexaslike-ctl
6.69276109017955e-27	-13.6625775060582	0.808	0.881	1.6102113906863e-22	YBX1	monocytes_vexaslike-ctl
7.59321196456632e-39	-13.8706839495868	0.901	0.946	1.82685086655501e-34	RPL36A	monocytes_vexaslike-ctl
6.24745581921339e-14	-14.1560842041299	0.732	0.807	1.50307539554455e-09	TSC22D3	monocytes_vexaslike-ctl
8.91804255181618e-32	-14.1713052061383	0.945	0.965	2.14559185754145e-27	RPL37A	monocytes_vexaslike-ctl
2.40475240945493e-35	-14.3001233860731	0.621	0.748	5.78559382190761e-31	CD68	monocytes_vexaslike-ctl
3.35984284162096e-91	-14.340937664383	0.249	0.458	8.08344589265586e-87	RHOB	monocytes_vexaslike-ctl
1.68777751377428e-36	-14.5627225900155	0.765	0.855	4.06062392038953e-32	RPS5	monocytes_vexaslike-ctl
1.61404241727232e-42	-14.7249011946943	0.508	0.625	3.88322465171548e-38	NINJ1	monocytes_vexaslike-ctl
1.98275957987451e-44	-14.775156420825	0.995	0.996	4.77032127322009e-40	EIF1	monocytes_vexaslike-ctl
4.47483275065326e-53	-15.1622184135637	0.944	0.973	1.07660001147967e-48	RPL19	monocytes_vexaslike-ctl
1.0706395008399e-84	-15.5942189282197	0.215	0.416	2.57585157507073e-80	VEGFA	monocytes_vexaslike-ctl
1.40715049472878e-41	-15.6080677159714	0.983	0.994	3.38546337526798e-37	RPL32	monocytes_vexaslike-ctl
1.00273294487317e-29	-15.6142030578749	0.995	0.994	2.41247519207035e-25	RPS28	monocytes_vexaslike-ctl
8.53617473812787e-85	-15.6497912184807	0.954	0.987	2.05371828024618e-80	RPS14	monocytes_vexaslike-ctl
4.56999416020064e-55	-15.6736003005457	0.903	0.939	1.09949489500267e-50	LAPTM5	monocytes_vexaslike-ctl
1.47356601019427e-64	-15.7346080788929	0.599	0.758	3.54525246392639e-60	AHR	monocytes_vexaslike-ctl
2.88480122619977e-60	-15.7671256703201	0.951	0.978	6.94054327011402e-56	RPL18	monocytes_vexaslike-ctl
3.60195018236553e-45	-15.7972974303482	0.998	0.998	8.66593194375323e-41	RPL39	monocytes_vexaslike-ctl
3.24781516872423e-13	-15.9199001052057	0.78	0.809	7.81391851443361e-09	NPC2	monocytes_vexaslike-ctl
1.8047031653706e-149	-16.2847491080807	0.237	0.523	4.34193534556514e-145	RGCC	monocytes_vexaslike-ctl
1.16443204732161e-67	-16.9292996895227	0.596	0.755	2.80150706265105e-63	HSP90B1	monocytes_vexaslike-ctl
1.59988930190014e-40	-17.0566055144639	0.989	0.994	3.84917367144154e-36	PTMA	monocytes_vexaslike-ctl
1.89561649769227e-40	-17.0972832084704	0.925	0.96	4.56066373179784e-36	RPS25	monocytes_vexaslike-ctl
1.37158764139064e-201	-17.1587353142623	0.254	0.566	3.29990270642174e-197	IER3	monocytes_vexaslike-ctl
1.01632689255199e-51	-17.2668090734783	0.938	0.978	2.44518087079083e-47	TYROBP	monocytes_vexaslike-ctl
4.67408279818929e-72	-17.6568785364458	0.871	0.939	1.12453758041636e-67	RPL27	monocytes_vexaslike-ctl
1.18438833633811e-70	-18.0479651851124	0.925	0.969	2.84951989839586e-66	RPS6	monocytes_vexaslike-ctl
1.85205361305762e-89	-18.5244385599014	0.99	0.996	4.45585578765533e-85	RPLP1	monocytes_vexaslike-ctl
1.31603188246716e-162	-19.0315202518134	0.605	0.829	3.16624110602774e-158	RPS10	monocytes_vexaslike-ctl
4.52235923083887e-94	-19.927590108136	0.953	0.983	1.08803440734752e-89	RPS23	monocytes_vexaslike-ctl
1.65159122056801e-25	-19.9422484837999	0.976	0.985	3.97356331756457e-21	UBA52	monocytes_vexaslike-ctl
2.34155863962639e-22	-19.9432197959128	0.925	0.957	5.63355593107714e-18	RPS19	monocytes_vexaslike-ctl
1.61698929842998e-55	-20.9273903578232	0.947	0.968	3.8903145530927e-51	GAPDH	monocytes_vexaslike-ctl
3.57615513400261e-23	-21.0440699584382	0.764	0.71	8.60387163689687e-19	IFITM2	monocytes_vexaslike-ctl
1.97948636047195e-50	-21.378750068328	0.757	0.838	4.76244623465946e-46	IRF2BP2	monocytes_vexaslike-ctl
1.87032481987792e-47	-21.4294790993939	0.93	0.963	4.49981448414429e-43	RPS21	monocytes_vexaslike-ctl
3.94047024811207e-42	-21.7597720204434	0.983	0.992	9.48037736993284e-38	RPL37	monocytes_vexaslike-ctl
1.87601692927935e-122	-22.2371545371859	0.956	0.993	4.51350913015319e-118	JUND	monocytes_vexaslike-ctl
8.46197631614655e-51	-22.3849587331744	0.851	0.92	2.0358668819017e-46	RPL3	monocytes_vexaslike-ctl
4.40602440052748e-63	-22.4620897867357	0.896	0.955	1.06004541052291e-58	FOS	monocytes_vexaslike-ctl
7.12529287054477e-87	-22.5957035141553	0.954	0.979	1.71427421172437e-82	RPL35A	monocytes_vexaslike-ctl
1.90440700249314e-58	-22.6878665896982	0.798	0.622	4.58181280729824e-54	FGL2	monocytes_vexaslike-ctl
1.79613782730197e-47	-22.825978986739	0.808	0.83	4.3213279987058e-43	CTNNB1	monocytes_vexaslike-ctl
5.03883489251362e-15	-22.8261646375787	0.954	0.967	1.21229328678985e-10	GABARAP	monocytes_vexaslike-ctl
1.98451931091417e-76	-22.8263323796902	0.983	0.988	4.77455501012841e-72	RPL9	monocytes_vexaslike-ctl
4.94557730524106e-61	-24.1682579551938	0.942	0.974	1.18985644386795e-56	RPL29	monocytes_vexaslike-ctl
2.90418373705599e-92	-24.2387287070802	0.644	0.842	6.987175652983e-88	EEF1B2	monocytes_vexaslike-ctl
1.56538529899802e-70	-24.2594446568799	0.973	0.989	3.76616049085934e-66	FAU	monocytes_vexaslike-ctl
1.02234079092373e-81	-24.4254293049991	0.983	0.992	2.45964970888341e-77	RPS13	monocytes_vexaslike-ctl
3.22761947710086e-22	-25.105702605958	0.782	0.841	7.76532969995697e-18	SPI1	monocytes_vexaslike-ctl
1.22924622008281e-105	-25.4142413643901	0.641	0.817	2.95744348089723e-101	MYADM	monocytes_vexaslike-ctl
1.95835106897051e-16	-25.6407665437714	0.982	0.99	4.71159683683615e-12	H3F3A	monocytes_vexaslike-ctl
1.51668444660456e-11	-25.7130439158619	0.998	0.997	3.64899111008591e-07	MT-CO3	monocytes_vexaslike-ctl
3.78862257422371e-67	-26.0706777888924	0.572	0.714	9.11504705132483e-63	ID2	monocytes_vexaslike-ctl
5.23011642045744e-69	-26.2124684612916	0.909	0.953	1.25831370959785e-64	RPL15	monocytes_vexaslike-ctl
2.08720245245477e-48	-26.2227879684284	0.922	0.953	5.02160038036093e-44	RPL13A	monocytes_vexaslike-ctl
3.10636757663284e-26	-26.97261987379	0.962	0.972	7.47360975262095e-22	CST3	monocytes_vexaslike-ctl
1.67858929063383e-85	-27.08386765614	0.91	0.954	4.03851797433593e-81	JUNB	monocytes_vexaslike-ctl
1.27549872109004e-55	-30.2273904709414	0.882	0.948	3.06872237307053e-51	RPS3	monocytes_vexaslike-ctl
5.18483551694257e-91	-31.8716139161701	0.937	0.975	1.24741957702121e-86	RPL8	monocytes_vexaslike-ctl
5.25498029817063e-40	-32.5294140092034	0.905	0.928	1.26429570993687e-35	ANXA1	monocytes_vexaslike-ctl
1.92624072106524e-119	-32.9007495362833	0.968	0.994	4.63434255081087e-115	RPS3A	monocytes_vexaslike-ctl
1.84102622447749e-19	-32.926519158599	0.981	0.987	4.4293249934704e-15	COTL1	monocytes_vexaslike-ctl
2.06972057431383e-200	-33.6798608878338	0.115	0.414	4.97954072974164e-196	LMNA	monocytes_vexaslike-ctl
4.39154111354353e-29	-34.6533853225067	0.193	0.303	1.05656087650744e-24	G0S2	monocytes_vexaslike-ctl
2.68597895858332e-63	-36.2139321707421	0.877	0.941	6.46219677645561e-59	RACK1	monocytes_vexaslike-ctl
1.05885721219092e-74	-37.681517164685	0.784	0.884	2.54750456681014e-70	CEBPB	monocytes_vexaslike-ctl
1.68322956748466e-30	-38.6972992838826	0.99	0.998	4.04968201641135e-26	TMSB4X	monocytes_vexaslike-ctl
9.45780957295271e-38	-39.6858305168548	0.982	0.99	2.27545440515669e-33	RPL12	monocytes_vexaslike-ctl
6.52914060228263e-25	-40.0926034687535	0.922	0.956	1.57084593750318e-20	PFN1	monocytes_vexaslike-ctl
1.86926900506538e-187	-40.8547348576456	0.706	0.894	4.4972742992868e-183	IER2	monocytes_vexaslike-ctl
2.40846360943242e-68	-41.5828673731387	0.974	0.987	5.79452259793345e-64	RPS15A	monocytes_vexaslike-ctl
2.51353091861102e-17	-45.7261816408089	0.929	0.95	6.04730403708626e-13	ACTG1	monocytes_vexaslike-ctl
2.44604664845181e-94	-54.4966959393939	0.979	0.992	5.88494363151022e-90	RPL30	monocytes_vexaslike-ctl
1.55966471386058e-21	-54.5931290364385	0.896	0.924	3.75239733507717e-17	AC020656.1	monocytes_vexaslike-ctl
1.33056352712093e-171	-57.0002894068826	0.968	0.994	3.20120278990025e-167	VIM	monocytes_vexaslike-ctl
3.59135306151835e-28	-58.8213992902782	0.699	0.782	8.640436330707e-24	CRIP1	monocytes_vexaslike-ctl
2.07105530855919e-45	-58.8950298563281	0.988	0.993	4.98275196686255e-41	RPS12	monocytes_vexaslike-ctl
3.07903923469184e-11	-59.2480749873505	0.255	0.331	7.4078604947451e-07	PPBP	monocytes_vexaslike-ctl
1.69148601832277e-117	-60.337725059687	0.995	0.997	4.06954621148275e-113	TPT1	monocytes_vexaslike-ctl
1.87871187220344e-17	-61.7515355083269	0.969	0.979	4.51999289333426e-13	RPS15	monocytes_vexaslike-ctl
2.86744178378776e-63	-63.2226310898641	0.996	0.997	6.89877818761498e-59	RPL34	monocytes_vexaslike-ctl
2.01182542162377e-104	-66.1047587850735	0.98	0.996	4.84025078188462e-100	RPL10	monocytes_vexaslike-ctl
1.65007473293854e-58	-67.5226142550752	0.931	0.97	3.96991479997684e-54	RPS18	monocytes_vexaslike-ctl
1.9975619613395e-35	-68.992580012213	0.999	0.996	4.80593432278671e-31	MT-CO2	monocytes_vexaslike-ctl
1.536680783907e-144	-70.2241822649591	0.485	0.705	3.69710029800185e-140	HSPA5	monocytes_vexaslike-ctl
3.13068963024702e-47	-76.1976166498297	0.987	0.993	7.53212618141132e-43	RPL13	monocytes_vexaslike-ctl
2.07804691524849e-07	-77.6500653658896	0.889	0.936	0.00499957307339635	CD74	monocytes_vexaslike-ctl
3.27001310057082e-82	-84.8489777234276	0.978	0.992	7.86732451866333e-78	RPS27A	monocytes_vexaslike-ctl
1.08973286887292e-67	-86.2355083205643	0.99	0.998	2.62178830922136e-63	RPL41	monocytes_vexaslike-ctl
2.1029299529442e-88	-87.7489294725858	0.996	0.997	5.05943917378845e-84	EEF1A1	monocytes_vexaslike-ctl
5.23742349946333e-07	-91.0497057463518	0.687	0.743	0.0126007171973588	HLA-DPA1	monocytes_vexaslike-ctl
3.38627244048165e-45	-100.729418658355	0.973	0.992	8.14703286455479e-41	RPS27	monocytes_vexaslike-ctl
1.92173623233757e-41	-106.475767823917	0.945	0.973	4.62350520138096e-37	RPS29	monocytes_vexaslike-ctl
5.67014327910932e-29	-145.456732309612	0.997	0.997	1.36417977152091e-24	MT-CO1	monocytes_vexaslike-ctl
2.03564845426553e-186	-266.643124167138	0.991	0.999	4.89756661611744e-182	FTH1	monocytes_vexaslike-ctl
5.31427986832744e-24	-310.047656142554	0.156	0.255	1.2785625935209e-19	CXCL8	monocytes_vexaslike-ctl
1.05188911482533e-31	-Inf	0.996	0.998	2.53074002135827e-27	FTL	monocytes_vexaslike-ctl
