# Supplementary material for: VEXAS syndrome is characterized by inflammasome activation and monocyte dysregulation
Source: Nat Commun. 2024 Jan 30;15:910. doi: 10.1038/s41467-024-44811-4 (PMC10828464; doi:10.1038/s41467-024-44811-4)
Supplement: Supplementary file 6 — Source Data [file 41467_2024_44811_MOESM6_ESM.zip › Source_DATA_KOSMIDER/Raw_DATA_KOSMIDER_Fig6/monocytes_vexaslike-ctl_UP.csv]

p_val	avg_log2FC	pct.1	pct.2	p_val_adj	GeneName	cluster
1.85817007946812e-81	531.907917572234	0.24	0.448	4.47057139419235e-77	AC253572.2	monocytes_vexaslike-ctl
7.72238693301906e-25	134.386921545592	0.984	0.99	1.85792907221505e-20	MT-CYB	monocytes_vexaslike-ctl
2.74198610126804e-181	110.377553734124	0.337	0.017	6.59694436104079e-177	IGKC	monocytes_vexaslike-ctl
2.47477544342694e-242	99.7884836640426	0.758	0.394	5.95406223934088e-238	MT2A	monocytes_vexaslike-ctl
0	64.9926877289495	0.968	0.859	0	RPS26	monocytes_vexaslike-ctl
1.95385970162845e-23	63.7340721108072	0.99	0.989	4.70079105614789e-19	MT-ND4	monocytes_vexaslike-ctl
4.23504835728141e-15	58.1682181752634	0.196	0.276	1.01891028427834e-10	AL021155.5	monocytes_vexaslike-ctl
0	55.5071779092985	0.656	0.135	0	IFI44L	monocytes_vexaslike-ctl
2.53362169328856e-60	54.8199934053652	0.307	0.486	6.09564043188295e-56	AC007952.4	monocytes_vexaslike-ctl
4.56707099259064e-24	48.7857244483912	0.684	0.776	1.09879161010738e-19	HMGN2	monocytes_vexaslike-ctl
6.46539157406544e-14	46.2299051709774	0.994	0.993	1.5555085588044e-09	HLA-B	monocytes_vexaslike-ctl
3.23246077082973e-235	45.6593856333016	0.607	0.211	7.77697736853926e-231	ISG15	monocytes_vexaslike-ctl
1.48229182484961e-10	43.5363830721733	1	1	3.56624590140568e-06	B2M	monocytes_vexaslike-ctl
5.28145261010163e-288	35.8695816234927	0.693	0.248	1.27066468346435e-283	IFITM3	monocytes_vexaslike-ctl
3.79251140559275e-50	34.9514971632309	0.971	0.947	9.12440319071561e-46	S100A8	monocytes_vexaslike-ctl
1.33094519863088e-11	34.8100282801297	0.939	0.93	3.20212105338604e-07	IFI30	monocytes_vexaslike-ctl
4.6233034823537e-22	33.9755639654862	0.692	0.628	1.11232058481948e-17	CD36	monocytes_vexaslike-ctl
6.41863406710199e-135	31.9947823290992	0.95	0.85	1.54425917020407e-130	TYMP	monocytes_vexaslike-ctl
6.1371847226689e-15	31.9683979932982	0.917	0.89	1.47654527242691e-10	VCAN	monocytes_vexaslike-ctl
4.08665939827541e-38	30.5016139992266	0.639	0.804	9.83209384631081e-34	CD37	monocytes_vexaslike-ctl
3.91854154401323e-112	26.0824303627874	0.886	0.7	9.42761910074144e-108	MNDA	monocytes_vexaslike-ctl
3.21743602555371e-34	23.3237713373698	0.834	0.729	7.74082933387968e-30	VMP1	monocytes_vexaslike-ctl
8.09340552885015e-70	20.8127211331598	0.94	0.895	1.94719243618606e-65	SERPINA1	monocytes_vexaslike-ctl
3.29677432892039e-108	20.1813844021275	0.206	0.444	7.93170935794956e-104	AC245014.3	monocytes_vexaslike-ctl
1.0149041464855e-17	18.249559016624	0.293	0.381	2.44175788602947e-13	WDR74	monocytes_vexaslike-ctl
2.47028523862164e-23	17.5676221897314	0.738	0.817	5.94325925559981e-19	HIF1A	monocytes_vexaslike-ctl
1.59003646344987e-19	17.5368131057827	0.639	0.522	3.82546872741403e-15	TNFAIP3	monocytes_vexaslike-ctl
3.18220287116398e-286	17.3577653494825	0.648	0.203	7.65606188773341e-282	IFI6	monocytes_vexaslike-ctl
4.56243945961425e-40	17.1388614161059	0.711	0.629	1.09767730958859e-35	DUSP6	monocytes_vexaslike-ctl
2.46755446250652e-33	16.4367379651609	0.78	0.694	5.93668928134443e-29	SCO2	monocytes_vexaslike-ctl
6.07399069500483e-42	16.1252891039219	0.392	0.233	1.46134142131121e-37	HLA-DQA1	monocytes_vexaslike-ctl
4.41216868910328e-13	16.0668447157857	0.609	0.529	1.06152366491136e-08	STAT1	monocytes_vexaslike-ctl
6.68078465205485e-13	16.0197173525986	0.843	0.862	1.60732997943788e-08	RBM39	monocytes_vexaslike-ctl
2.30751988582733e-22	15.0481029088151	0.635	0.559	5.55166209331197e-18	PIM1	monocytes_vexaslike-ctl
7.99546054994914e-15	14.7147724939555	0.917	0.947	1.92362785371226e-10	ITM2B	monocytes_vexaslike-ctl
4.80132537889476e-61	14.6824363200126	0.965	0.988	1.15515087290829e-56	RPS8	monocytes_vexaslike-ctl
2.35697641888914e-37	14.6824172371123	0.855	0.822	5.67064956620539e-33	S100A12	monocytes_vexaslike-ctl
3.77520176010415e-86	14.681933331514	0.979	0.992	9.08275791463458e-82	S100A4	monocytes_vexaslike-ctl
2.99648963816918e-11	14.5825400444846	0.705	0.761	7.20925442047124e-07	LENG8	monocytes_vexaslike-ctl
7.2174207239645e-20	14.2322689307864	0.922	0.946	1.73643925197862e-15	MCL1	monocytes_vexaslike-ctl
1.01368937962541e-17	13.3656598525005	0.304	0.212	2.43883527844078e-13	PMAIP1	monocytes_vexaslike-ctl
4.41303470350167e-12	13.2421600784563	0.738	0.69	1.06173201931547e-07	NCF1	monocytes_vexaslike-ctl
2.22100122477825e-65	13.1674704171891	0.843	0.935	5.343506846694e-61	RPL23A	monocytes_vexaslike-ctl
1.73942882554341e-15	13.1097704781803	0.269	0.356	4.1848918113749e-11	IRF8	monocytes_vexaslike-ctl
1.28630855549242e-46	12.5424311829037	0.73	0.843	3.09472975365921e-42	AC020916.1	monocytes_vexaslike-ctl
9.37399712550002e-41	12.3852915656377	0.864	0.77	2.25528996842405e-36	ACTR2	monocytes_vexaslike-ctl
5.5982126585206e-14	12.1152140751256	0.885	0.944	1.34687398351347e-09	CD44	monocytes_vexaslike-ctl
1.04671651394313e-52	11.9913939967156	0.67	0.507	2.51829526089577e-48	RNF213	monocytes_vexaslike-ctl
1.94486667688624e-66	11.9591485679049	0.445	0.24	4.67915473792061e-62	CYP1B1	monocytes_vexaslike-ctl
2.93895458431643e-62	11.7519643140983	0.964	0.988	7.07083083440689e-58	PABPC1	monocytes_vexaslike-ctl
3.60944410857825e-08	11.6127433752824	0.942	0.926	0.000868396158082841	LST1	monocytes_vexaslike-ctl
2.13201901719385e-12	11.6075447185059	0.676	0.733	5.12942455346668e-08	SEC61B	monocytes_vexaslike-ctl
1.50388393384634e-08	11.5489552436937	0.457	0.398	0.000361819435644091	ACSL1	monocytes_vexaslike-ctl
2.08578992123328e-16	11.385840593743	0.784	0.739	5.01820197149516e-12	ACTR3	monocytes_vexaslike-ctl
4.23288345357814e-08	11.1366467315859	0.542	0.631	0.00101838943009636	HSP90AB1	monocytes_vexaslike-ctl
1.41372696485423e-69	10.9710658399147	0.652	0.448	3.40128570474279e-65	PARP14	monocytes_vexaslike-ctl
1.76105576797773e-35	10.9047827680852	0.304	0.167	4.23692407217763e-31	SMIM14	monocytes_vexaslike-ctl
4.38837220800557e-10	10.2806158915148	0.977	0.963	1.05579846952406e-05	HLA-A	monocytes_vexaslike-ctl
8.89431336998856e-37	9.89191957642295	0.294	0.154	2.13988285368555e-32	IL1RN	monocytes_vexaslike-ctl
2.12154433568655e-10	9.8731902433192	0.231	0.297	5.10422351722827e-06	AL360012.1	monocytes_vexaslike-ctl
2.9489540737891e-27	9.78877932030496	0.716	0.797	7.09488860612921e-23	MIDN	monocytes_vexaslike-ctl
2.59503833959892e-90	8.90996194067222	0.95	0.98	6.24340274124103e-86	RPL7	monocytes_vexaslike-ctl
1.40514741856596e-14	8.75315337583718	0.9	0.906	3.38064417432784e-10	PCBP2	monocytes_vexaslike-ctl
1.60622922310294e-113	8.73144015787602	0.673	0.423	3.86442688786337e-109	LAP3	monocytes_vexaslike-ctl
4.53165264533292e-72	8.69766850494383	0.909	0.964	1.09027030994065e-67	PFDN5	monocytes_vexaslike-ctl
5.86508540871149e-07	8.47881894690082	0.902	0.879	0.014110808984819	KLF10	monocytes_vexaslike-ctl
3.02743694486032e-15	8.07809887215703	0.76	0.684	7.28371054563944e-11	UBE2J1	monocytes_vexaslike-ctl
4.32846091100953e-09	7.78818461351634	0.705	0.769	0.000104138441057978	HINT1	monocytes_vexaslike-ctl
9.63600988302814e-27	7.76823206841593	0.586	0.471	2.31832761775774e-22	POU2F2	monocytes_vexaslike-ctl
7.5142288455666e-44	7.6468607553794	0.691	0.533	1.80784831795487e-39	H1FX	monocytes_vexaslike-ctl
2.43265587252458e-18	7.49266497085658	0.679	0.779	5.85272676370689e-14	STXBP2	monocytes_vexaslike-ctl
8.82386522303668e-12	7.46876399170922	0.624	0.687	2.12293373401039e-07	TIMP1	monocytes_vexaslike-ctl
2.13136711640984e-17	7.46094774538948	0.722	0.799	5.12785614537044e-13	NAP1L1	monocytes_vexaslike-ctl
1.14209231465408e-21	6.87932482275169	0.854	0.9	2.74775989982624e-17	CCNI	monocytes_vexaslike-ctl
3.15529772235099e-30	6.8193539253733	0.709	0.587	7.59133079020424e-26	LRRK2	monocytes_vexaslike-ctl
9.7215589169412e-07	6.7460089536265	0.615	0.661	0.0233890985982688	BNIP3L	monocytes_vexaslike-ctl
3.73831950659999e-24	6.71914926644751	0.808	0.711	8.99402290092891e-20	ARPC5	monocytes_vexaslike-ctl
1.09812686320032e-109	6.58468823332714	0.502	0.233	2.64198342017365e-105	IFI44	monocytes_vexaslike-ctl
3.5563127802231e-57	6.5121528612658	0.45	0.261	8.55613291793875e-53	TNFSF10	monocytes_vexaslike-ctl
3.33911344293786e-19	6.36563369924121	0.495	0.391	8.03357303236421e-15	CTSC	monocytes_vexaslike-ctl
1.61064891412938e-15	6.35620592451978	0.443	0.364	3.87506022250387e-11	KLF9	monocytes_vexaslike-ctl
3.85913690187856e-12	6.13795858420462	0.751	0.703	9.28469747222962e-08	SEC61G	monocytes_vexaslike-ctl
9.91288419313851e-24	6.07920629944128	0.381	0.499	2.38494080802719e-19	GAS5	monocytes_vexaslike-ctl
3.66480898726739e-53	6.05938134221771	0.539	0.361	8.81716394246663e-49	RPS27L	monocytes_vexaslike-ctl
3.1984251933719e-08	6.03676218221005	0.93	0.948	0.000769509117273346	LGALS1	monocytes_vexaslike-ctl
7.11964142543654e-119	6.02689422933748	0.733	0.479	1.71291453054578e-114	LY6E	monocytes_vexaslike-ctl
1.36781210252647e-43	6.00036644665033	0.695	0.537	3.29081913746843e-39	MPEG1	monocytes_vexaslike-ctl
9.33111259005606e-24	6.00036162319082	0.817	0.749	2.24497237804159e-19	LYN	monocytes_vexaslike-ctl
2.53264878553729e-07	5.96038110055014	0.778	0.823	0.00609329971312416	HNRNPDL	monocytes_vexaslike-ctl
3.74674247353063e-25	5.95745759804197	0.577	0.455	9.01428771706733e-21	ZDHHC20	monocytes_vexaslike-ctl
6.36796424870019e-13	5.91694969031603	0.911	0.946	1.53206851859478e-08	MT-ND5	monocytes_vexaslike-ctl
2.91258859409236e-09	5.88775100634049	0.818	0.843	7.0073968985268e-05	LRRFIP1	monocytes_vexaslike-ctl
3.13100634231849e-29	5.76442566717695	0.838	0.759	7.53288815898404e-25	MOB1A	monocytes_vexaslike-ctl
6.53886672819554e-21	5.68746896192853	0.324	0.22	1.57318594613657e-16	TCF7L2	monocytes_vexaslike-ctl
1.87933344766143e-17	5.59517452372814	0.914	0.94	4.52148834172864e-13	EMP3	monocytes_vexaslike-ctl
7.27651690166831e-28	5.5821655179864	0.764	0.836	1.75065720137238e-23	SFPQ	monocytes_vexaslike-ctl
1.36213940338129e-40	5.54526469766761	0.598	0.44	3.27717119059505e-36	MARCH1	monocytes_vexaslike-ctl
1.14030296230584e-07	5.51087198008394	0.723	0.662	0.00274345489701161	TMEM123	monocytes_vexaslike-ctl
2.36343618824303e-24	5.48014453815014	0.535	0.4	5.6861911252939e-20	RIPOR2	monocytes_vexaslike-ctl
2.14963744969687e-18	5.45282416606719	0.646	0.731	5.1718127402257e-14	NPM1	monocytes_vexaslike-ctl
8.56246357520833e-07	5.37425504430728	0.474	0.414	0.0206004311155937	ANKRD44	monocytes_vexaslike-ctl
8.60381591876791e-47	5.30433522185496	0.322	0.158	2.06999207189637e-42	GABPB1-AS1	monocytes_vexaslike-ctl
2.55389217358956e-22	5.30093530479726	0.693	0.593	6.14440918043913e-18	ADA2	monocytes_vexaslike-ctl
5.81613767253297e-20	5.30023588074287	0.429	0.329	1.39930456263471e-15	PLCG2	monocytes_vexaslike-ctl
2.03898602521998e-15	5.29961230377786	0.694	0.636	4.90559647807674e-11	PRKCB	monocytes_vexaslike-ctl
2.35100922676863e-17	5.26111209686726	0.664	0.574	5.65629309868265e-13	PAK2	monocytes_vexaslike-ctl
1.98201549983523e-08	5.21483075464896	0.858	0.875	0.000476853109105359	SUB1	monocytes_vexaslike-ctl
2.67549993143339e-10	5.14650508160757	0.623	0.579	6.43698528503558e-06	LYST	monocytes_vexaslike-ctl
2.941546434886e-45	5.14164526573042	0.631	0.471	7.07706656769224e-41	UBE2R2	monocytes_vexaslike-ctl
2.36824927610875e-41	5.04088000177703	0.459	0.286	5.69777093339003e-37	F13A1	monocytes_vexaslike-ctl
3.0745356826683e-12	4.97401261903201	0.387	0.305	7.39702539893166e-08	SCARB2	monocytes_vexaslike-ctl
7.25120726554912e-19	4.94405093444979	0.768	0.691	1.74456795601846e-14	TRA2B	monocytes_vexaslike-ctl
3.67616221884355e-25	4.90831626730889	0.479	0.354	8.8444786823157e-21	GABARAPL2	monocytes_vexaslike-ctl
4.14453200744474e-79	4.84770335617551	0.429	0.203	9.97132955671131e-75	MX2	monocytes_vexaslike-ctl
2.50409451264929e-31	4.80452464630792	0.533	0.393	6.02460098798294e-27	FCGR2A	monocytes_vexaslike-ctl
5.64068529014486e-24	4.75605562322828	0.512	0.39	1.35709247395595e-19	ATOX1	monocytes_vexaslike-ctl
1.71699492341575e-44	4.75527132000517	0.586	0.429	4.13091808624595e-40	RNASE6	monocytes_vexaslike-ctl
6.78546631519448e-20	4.70227695589674	0.769	0.833	1.63251534077264e-15	COMMD6	monocytes_vexaslike-ctl
6.21632002725216e-64	4.70131593400126	0.564	0.366	1.4955844353566e-59	AC004687.1	monocytes_vexaslike-ctl
1.05798902949892e-13	4.58356076302221	0.994	0.991	2.54541580607145e-09	CTSS	monocytes_vexaslike-ctl
4.16917702950709e-33	4.57876560014626	0.643	0.488	1.00306230152911e-28	CD14	monocytes_vexaslike-ctl
1.49778904386674e-103	4.5100141548328	0.934	0.979	3.603530660639e-99	RPL6	monocytes_vexaslike-ctl
4.60882883543213e-35	4.48404934689215	0.516	0.376	1.10883812951662e-30	TRIM22	monocytes_vexaslike-ctl
1.81230776685634e-10	4.42491227654572	0.724	0.773	4.36023125627967e-06	VAPA	monocytes_vexaslike-ctl
1.63852264866603e-09	4.33217055337489	0.824	0.88	3.9421216404256e-05	PNRC1	monocytes_vexaslike-ctl
1.1788543935684e-16	4.31981948724661	0.824	0.765	2.83620578548621e-12	TMBIM6	monocytes_vexaslike-ctl
1.01038849126514e-07	4.27654069917433	0.524	0.59	0.0024308936711348	MAP2K3	monocytes_vexaslike-ctl
5.77031331153555e-119	4.21332553937857	0.581	0.782	1.38827967962234e-114	MTRNR2L12	monocytes_vexaslike-ctl
1.08442246208197e-69	4.11641396206923	0.828	0.672	2.609012001523e-65	DDX17	monocytes_vexaslike-ctl
1.57738765356065e-74	3.93570384106868	0.632	0.417	3.79503695570157e-70	SMAP2	monocytes_vexaslike-ctl
1.58299018965651e-43	3.92909873623438	0.38	0.552	3.8085160972946e-39	HMGN1	monocytes_vexaslike-ctl
2.99104832487707e-07	3.83330655729467	0.529	0.463	0.00719616316482175	APOL6	monocytes_vexaslike-ctl
1.95462482420716e-61	3.79678703693995	0.453	0.247	4.70263186456e-57	DYNLL1	monocytes_vexaslike-ctl
9.97747374835631e-48	3.73488868998374	0.498	0.326	2.40048040911704e-43	VAMP5	monocytes_vexaslike-ctl
2.26306701563683e-10	3.72937550990423	0.319	0.245	5.44471293292064e-06	BIRC3	monocytes_vexaslike-ctl
2.17053035641177e-08	3.69371710650343	0.314	0.254	0.000522207898449109	STX7	monocytes_vexaslike-ctl
3.97290516497173e-50	3.66591470208128	0.265	0.11	9.55841253640548e-46	CX3CR1	monocytes_vexaslike-ctl
1.44622749485458e-07	3.60298054456351	0.851	0.872	0.00347947872987064	CAST	monocytes_vexaslike-ctl
1.07136248659506e-06	3.58338033176458	0.786	0.751	0.0257759100649906	YWHAB	monocytes_vexaslike-ctl
1.24830510847724e-10	3.55736879180647	0.896	0.868	3.00329726048539e-06	HNRNPA2B1	monocytes_vexaslike-ctl
1.18492390455616e-14	3.544513222024	0.716	0.779	2.85080842197166e-10	MORF4L1	monocytes_vexaslike-ctl
4.6403121630508e-07	3.54290890293787	0.418	0.382	0.0111641270330839	ABRACL	monocytes_vexaslike-ctl
3.10838855278783e-51	3.52407432539004	0.775	0.654	7.47847201915225e-47	NDUFB1	monocytes_vexaslike-ctl
1.11136751494924e-21	3.52281660080336	0.345	0.24	2.67383910421638e-17	IL2RG	monocytes_vexaslike-ctl
6.083393365486e-16	3.41345714247211	0.55	0.614	1.46360360980228e-11	ZC3H15	monocytes_vexaslike-ctl
2.86887735275954e-19	3.39847984556412	0.302	0.207	6.90223202300417e-15	SBNO2	monocytes_vexaslike-ctl
2.929745607264e-15	3.39271981544685	0.75	0.667	7.04867495651646e-11	GLIPR1	monocytes_vexaslike-ctl
2.97918244543592e-128	3.3892008189665	0.427	0.139	7.16761504547429e-124	EPSTI1	monocytes_vexaslike-ctl
5.30449087580144e-97	3.35269039199735	0.934	0.793	1.27620745980907e-92	CYBB	monocytes_vexaslike-ctl
1.99440406639657e-47	3.35234367568514	0.553	0.376	4.79833674334352e-43	IFI16	monocytes_vexaslike-ctl
1.53378055620111e-23	3.3254775000629	0.957	0.966	3.69012264016425e-19	S100A10	monocytes_vexaslike-ctl
7.67817620117351e-35	3.32208014693229	0.561	0.424	1.84729241224034e-30	PSMA4	monocytes_vexaslike-ctl
6.26528749548951e-07	3.25988121123004	0.527	0.605	0.0150736551853982	CFP	monocytes_vexaslike-ctl
1.35079944791407e-74	3.24100955273165	0.71	0.501	3.24988839173646e-70	TNFSF13B	monocytes_vexaslike-ctl
7.29465597981221e-86	3.1829699100262	0.397	0.163	1.75502128218302e-81	XAF1	monocytes_vexaslike-ctl
1.23819532505381e-39	3.17471808259505	0.566	0.4	2.97897413254696e-35	SKAP2	monocytes_vexaslike-ctl
2.9797135000979e-31	3.15353473855202	0.636	0.755	7.16889270988554e-27	RPS4Y1	monocytes_vexaslike-ctl
5.05904636407497e-35	3.12921996181382	0.481	0.33	1.2171559647328e-30	IGSF6	monocytes_vexaslike-ctl
6.18600563398164e-67	3.12625077838088	0.917	0.957	1.48829109547964e-62	ATP6V0C	monocytes_vexaslike-ctl
3.92305327315962e-24	3.11381823924678	0.393	0.275	9.43847386989474e-20	TMEM154	monocytes_vexaslike-ctl
1.56333218315728e-06	3.0951782041258	0.252	0.2	0.0376122089945809	MT1X	monocytes_vexaslike-ctl
1.18262908166647e-45	3.08940237230336	0.567	0.405	2.84528730758137e-41	ODF3B	monocytes_vexaslike-ctl
9.32411156947682e-23	3.08493107244773	0.34	0.225	2.24328800250043e-18	MX1	monocytes_vexaslike-ctl
4.0173576119784e-13	3.0279778930016	0.596	0.508	9.66536067865883e-09	TLR2	monocytes_vexaslike-ctl
2.65135076554072e-44	3.01190761808704	0.496	0.334	6.37888480681441e-40	SP110	monocytes_vexaslike-ctl
1.08266754069442e-61	2.99410696099796	0.761	0.901	2.6047898361567e-57	GSTP1	monocytes_vexaslike-ctl
3.53207839549288e-44	2.97581688084456	0.637	0.475	8.49782741171633e-40	PLSCR1	monocytes_vexaslike-ctl
5.76237123933149e-09	2.97543704655867	0.58	0.639	0.000138636889647076	TAX1BP1	monocytes_vexaslike-ctl
1.44220750672864e-14	2.91391595509753	0.401	0.501	3.46980704043844e-10	TCEA1	monocytes_vexaslike-ctl
9.92931490830049e-21	2.90413464047195	0.468	0.56	2.38889387378802e-16	AC103591.3	monocytes_vexaslike-ctl
5.89560899496337e-54	2.90009518986518	0.859	0.69	1.41842456809824e-49	FYB1	monocytes_vexaslike-ctl
1.7807114348202e-20	2.8986593982919	0.709	0.795	4.28421364103393e-16	CSDE1	monocytes_vexaslike-ctl
4.26253170272819e-47	2.87927016061663	0.414	0.242	1.02552250235938e-42	GBP2	monocytes_vexaslike-ctl
2.27705190559831e-22	2.82958985245333	0.606	0.499	5.47835917967898e-18	H2AFZ	monocytes_vexaslike-ctl
1.65330893091543e-15	2.74811631224898	0.525	0.433	3.97769595688943e-11	PLEKHO1	monocytes_vexaslike-ctl
2.49917734856273e-11	2.64951676389237	0.334	0.257	6.01277078290707e-07	ETNK1	monocytes_vexaslike-ctl
1.31196975413267e-15	2.57506143775331	0.535	0.434	3.1564680314678e-11	DOCK8	monocytes_vexaslike-ctl
7.10393658125223e-16	2.54244243270249	0.483	0.576	1.70913610208347e-11	RSL1D1	monocytes_vexaslike-ctl
5.21272536094031e-16	2.51131057839026	0.661	0.73	1.25412959458863e-11	CELF1	monocytes_vexaslike-ctl
2.84342152350461e-10	2.49967976431628	0.357	0.426	6.84098784339974e-06	RBP7	monocytes_vexaslike-ctl
2.19373447300065e-25	2.49355737336866	0.793	0.855	5.27790576859227e-21	CSF3R	monocytes_vexaslike-ctl
3.19327077444694e-26	2.46060287515914	0.648	0.508	7.6826901562419e-22	CD300E	monocytes_vexaslike-ctl
2.95885192206967e-27	2.44886015572558	0.578	0.464	7.11870183930742e-23	RAP1A	monocytes_vexaslike-ctl
4.3447937298141e-29	2.43084234078482	0.593	0.459	1.04531392345597e-24	WIPF1	monocytes_vexaslike-ctl
7.74835917128372e-67	2.42583003011993	0.302	0.111	1.86417773301915e-62	OAS2	monocytes_vexaslike-ctl
2.16061141104988e-08	2.41835355516048	0.48	0.419	0.000519821499384492	SYK	monocytes_vexaslike-ctl
5.15781853650223e-34	2.41118597584371	0.704	0.581	1.24091956169707e-29	DMXL2	monocytes_vexaslike-ctl
2.76254693350754e-58	2.32369250112952	0.276	0.107	6.64641166732578e-54	ERAP2	monocytes_vexaslike-ctl
1.08083389231579e-24	2.29482873374686	0.502	0.615	2.60037826152255e-20	RBPJ	monocytes_vexaslike-ctl
2.54665521705812e-19	2.28262074854567	0.573	0.677	6.12699778672013e-15	EIF3M	monocytes_vexaslike-ctl
4.78609520090901e-10	2.19873237033023	0.258	0.194	1.1514866443867e-05	PTGER4	monocytes_vexaslike-ctl
4.67699206475321e-27	2.11228245082333	0.312	0.423	1.12523752085897e-22	ARRDC3	monocytes_vexaslike-ctl
2.2898680431287e-146	2.10904161792688	0.296	0.022	5.50919352496333e-142	MTRNR2L1	monocytes_vexaslike-ctl
4.49702440071271e-12	2.06131509665491	0.481	0.57	1.08193910056747e-07	ERP29	monocytes_vexaslike-ctl
8.04907021459102e-10	2.06002925427864	0.66	0.715	1.93652580292845e-05	NDUFA4	monocytes_vexaslike-ctl
5.66026183893449e-08	2.05801931756778	0.675	0.614	0.00136180239582925	STMP1	monocytes_vexaslike-ctl
2.86473603595076e-30	2.04740177829518	0.294	0.166	6.89226842889393e-26	AQP9	monocytes_vexaslike-ctl
1.37888955978169e-17	2.0454249409292	0.898	0.934	3.31747039187878e-13	ARPC2	monocytes_vexaslike-ctl
1.04478324226893e-32	2.02467214474001	0.562	0.437	2.51364400257481e-28	TMBIM4	monocytes_vexaslike-ctl
8.67130159541266e-15	2.01307816646104	0.588	0.511	2.08622845084033e-10	CARD16	monocytes_vexaslike-ctl
5.66050954799819e-07	1.96321204874288	0.544	0.476	0.0136186199215289	TRIM38	monocytes_vexaslike-ctl
1.11264400910881e-13	1.92381612510197	0.391	0.304	2.67691022151490e-09	LNPEP	monocytes_vexaslike-ctl
3.93489420086621e-09	1.82729235914975	0.488	0.412	9.46696195786402e-05	LGALS9	monocytes_vexaslike-ctl
2.04612872296272e-52	1.79120822119654	0.426	0.245	4.92278109457601e-48	LSM6	monocytes_vexaslike-ctl
2.70310627608607e-07	1.78119134408509	0.477	0.424	0.00650340338963548	CD93	monocytes_vexaslike-ctl
2.31039348360388e-20	1.75925398880768	0.423	0.321	5.55857568220256e-16	COX17	monocytes_vexaslike-ctl
2.59987084735648e-36	1.71347579284022	0.488	0.338	6.25502927165496e-32	PLXNC1	monocytes_vexaslike-ctl
2.07597371270963e-15	1.70754651096344	0.318	0.228	4.99458515540811e-11	RABGAP1L	monocytes_vexaslike-ctl
3.49920561377772e-47	1.69823641976481	0.967	0.98	8.41873878618782e-43	RPL17	monocytes_vexaslike-ctl
1.29769541983084e-98	1.68304276324362	0.613	0.356	3.12212541057101e-94	PLAC8	monocytes_vexaslike-ctl
4.49346408326264e-07	1.64986314192872	0.521	0.597	0.0108108252379216	PTGES3	monocytes_vexaslike-ctl
6.40048833118464e-16	1.64332861760208	0.685	0.612	1.53989348759971e-11	PSMA7	monocytes_vexaslike-ctl
1.09849258827586e-35	1.6412961889605	0.547	0.398	2.6428633181329e-31	ADD3	monocytes_vexaslike-ctl
6.84200947688748e-30	1.61786367477479	0.884	0.933	1.64611906004436e-25	EEF1D	monocytes_vexaslike-ctl
3.35175660911837e-12	1.60791400495399	0.629	0.552	8.06399122587789e-08	LUC7L3	monocytes_vexaslike-ctl
6.91651439599829e-09	1.60176287560394	0.43	0.359	0.000166404419853323	ARHGAP30	monocytes_vexaslike-ctl
8.53745815303496e-13	1.58081953119443	0.436	0.35	2.05402705703868e-08	PDCD6IP	monocytes_vexaslike-ctl
3.7931829402013e-11	1.57313341032262	0.728	0.653	9.1260188358303e-07	ACAP2	monocytes_vexaslike-ctl
1.37087186886607e-64	1.54173951886405	0.262	0.083	3.29818062930488e-60	GBP1	monocytes_vexaslike-ctl
1.47845049249109e-29	1.49900918978619	0.475	0.345	3.5570040398843e-25	OSTF1	monocytes_vexaslike-ctl
3.42855123987166e-10	1.49357444267563	0.412	0.338	8.24875142800723e-06	DDX46	monocytes_vexaslike-ctl
2.21299735848957e-09	1.49356484679105	0.502	0.459	5.32425034479006e-05	CD4	monocytes_vexaslike-ctl
3.72180125135651e-09	1.48931376663154	0.306	0.24	8.95428163063863e-05	DECR1	monocytes_vexaslike-ctl
1.3179386380321e-11	1.4876619686149	0.5	0.423	3.17082856924143e-07	BST2	monocytes_vexaslike-ctl
1.96645256427392e-07	1.48636563852769	0.79	0.758	0.00473108822438663	PGK1	monocytes_vexaslike-ctl
9.31266694969108e-31	1.48443250339884	0.487	0.339	2.24053454142618e-26	ERBIN	monocytes_vexaslike-ctl
8.28514929975529e-23	1.47798380508258	0.656	0.552	1.99332407002813e-18	C6orf62	monocytes_vexaslike-ctl
1.86576551383865e-20	1.47547407576482	0.514	0.408	4.48884524974441e-16	UTRN	monocytes_vexaslike-ctl
2.66218631760841e-08	1.44740333336986	0.723	0.752	0.000640495406153407	ARF6	monocytes_vexaslike-ctl
3.47854635397633e-31	1.44337247987921	0.592	0.454	8.36903467303166e-27	CSK	monocytes_vexaslike-ctl
4.69790153563867e-55	1.42776805886584	0.701	0.533	1.13026813045931e-50	ATP6V0E1	monocytes_vexaslike-ctl
6.77300410502099e-14	1.42746277759519	0.433	0.345	1.629517057627e-09	CHD4	monocytes_vexaslike-ctl
3.98066051069254e-12	1.42418516695652	0.331	0.251	9.57707112267517e-08	IRF9	monocytes_vexaslike-ctl
5.22179130302508e-30	1.42145825881885	0.456	0.309	1.2563107695948e-25	GASK1B	monocytes_vexaslike-ctl
3.88576751055878e-18	1.41282581077374	0.924	0.946	9.34876805365336e-14	CCNL1	monocytes_vexaslike-ctl
6.57954705299157e-43	1.41100276721042	0.529	0.664	1.58297322547924e-38	ADAM17	monocytes_vexaslike-ctl
3.89365239538536e-17	1.40992518019126	0.613	0.53	9.36773829805764e-13	CASP1	monocytes_vexaslike-ctl
1.82519510012517e-24	1.40461116381544	0.359	0.494	4.39123689139115e-20	ICAM3	monocytes_vexaslike-ctl
8.67400735783156e-10	1.39701254183142	0.663	0.703	2.08687943022069e-05	USP15	monocytes_vexaslike-ctl
1.55526256653005e-23	1.39544215765344	0.299	0.187	3.74180620881464e-19	SCIMP	monocytes_vexaslike-ctl
5.60652820879873e-11	1.35470905108651	0.257	0.185	1.34887462175489e-06	INTS6	monocytes_vexaslike-ctl
2.93264962698796e-14	1.34842990294625	0.863	0.899	7.05566173757033e-10	ATP5MC2	monocytes_vexaslike-ctl
7.61659010340329e-12	1.34244295868927	0.399	0.327	1.8324754129778e-07	GABPB1-IT1	monocytes_vexaslike-ctl
4.95045199998083e-20	1.3152014063791	0.409	0.302	1.19102924667539e-15	PSMB9	monocytes_vexaslike-ctl
2.67892817306845e-08	1.30665868552758	0.352	0.287	0.000644523329158538	KIAA1109	monocytes_vexaslike-ctl
3.2108065016098e-07	1.30461527207796	0.27	0.215	0.00772487936222301	TNFAIP8	monocytes_vexaslike-ctl
2.48236700691857e-21	1.29108212335504	0.544	0.435	5.97232678194538e-17	GNS	monocytes_vexaslike-ctl
3.21865389399249e-14	1.28964033301873	0.412	0.321	7.74375940355654e-10	PA2G4	monocytes_vexaslike-ctl
6.44349223620671e-07	1.28868991114707	0.48	0.537	0.0155023979710897	PTPRE	monocytes_vexaslike-ctl
3.28072585009263e-13	1.27190023833833	0.575	0.492	7.89309832273786e-09	PSMA6	monocytes_vexaslike-ctl
5.00923565175398e-07	1.24328579455026	0.269	0.216	0.0120517200545549	ANKLE2	monocytes_vexaslike-ctl
4.26284588283469e-15	1.21048459756454	0.366	0.27	1.0255980909512e-10	WDR11	monocytes_vexaslike-ctl
1.04965861666298e-14	1.21026140215643	0.497	0.411	2.52537366582947e-10	NOTCH2	monocytes_vexaslike-ctl
1.15994512449882e-12	1.20390199569607	0.236	0.315	2.79071197503171e-08	IVNS1ABP	monocytes_vexaslike-ctl
3.20444033337223e-15	1.19483787892578	0.52	0.426	7.70956299806026e-11	CHURC1	monocytes_vexaslike-ctl
8.46247686818085e-17	1.18292679191119	0.593	0.503	2.03598730971563e-12	MICOS10	monocytes_vexaslike-ctl
6.47840481441334e-16	1.15039217629619	0.425	0.321	1.55863941429971e-11	TRIM44	monocytes_vexaslike-ctl
3.59630011761754e-22	1.14761148939697	0.346	0.234	8.65233845297603e-18	DDX18	monocytes_vexaslike-ctl
1.82270557523675e-07	1.14349161155405	0.495	0.429	0.0043852473434621	LY96	monocytes_vexaslike-ctl
1.54975623198363e-27	1.13940990051139	0.382	0.256	3.72855851852941e-23	CYCS	monocytes_vexaslike-ctl
9.66163688120901e-16	1.12579023238553	0.267	0.186	2.32449321725008e-11	CLEC4E	monocytes_vexaslike-ctl
9.71973580588971e-22	1.11273483801632	0.369	0.26	2.338471237539e-17	TMCO1	monocytes_vexaslike-ctl
2.49163864596333e-13	1.10930777732519	0.271	0.194	5.99463341832318e-09	APAF1	monocytes_vexaslike-ctl
3.90978712191892e-41	1.10014956845864	0.28	0.131	9.40655683662473e-37	SAMD9	monocytes_vexaslike-ctl
1.04677166428359e-14	1.09843475564519	0.476	0.565	2.51842794709988e-10	PPIB	monocytes_vexaslike-ctl
4.49282060223228e-24	1.09235251439599	0.429	0.311	1.08092770869107e-19	STAT2	monocytes_vexaslike-ctl
1.22133460810322e-10	1.09092827598642	0.262	0.195	2.93840893363553e-06	ITPR2	monocytes_vexaslike-ctl
4.64236742088579e-13	1.08156271454381	0.502	0.591	1.11690717779091e-08	SNX2	monocytes_vexaslike-ctl
8.72058980520447e-20	1.06540774764533	0.415	0.298	2.09808670123414e-15	RASSF3	monocytes_vexaslike-ctl
7.16134190661116e-11	1.0613516744597	0.656	0.734	1.72294724931158e-06	STK17B	monocytes_vexaslike-ctl
1.11713572105419e-31	1.05787184753148	0.406	0.544	2.68771683128428e-27	LY86	monocytes_vexaslike-ctl
6.01039931054306e-30	1.04667872831126	0.351	0.22	1.44604197012355e-25	CR1	monocytes_vexaslike-ctl
7.70474843673287e-15	1.03858622442369	0.309	0.223	1.85368542639356e-10	CYFIP1	monocytes_vexaslike-ctl
4.58988948860593e-23	1.03431975774208	0.498	0.379	1.1042815120637e-18	ERH	monocytes_vexaslike-ctl
6.2038086403812e-41	1.0326503971447	0.355	0.201	1.49257432078931e-36	VNN2	monocytes_vexaslike-ctl
1.8765802123221e-06	1.02714313022183	0.458	0.512	0.0451486433282573	CCNY	monocytes_vexaslike-ctl
1.19857002793323e-11	1.01413875716327	0.389	0.307	2.88363963020456e-07	BRD4	monocytes_vexaslike-ctl
5.35544965654562e-07	1.00577029907469	0.471	0.414	0.0128846763286831	LAMTOR5	monocytes_vexaslike-ctl
1.12750402938913e-21	1.00195301832609	0.382	0.264	2.71266194430731e-17	ATP6V1A	monocytes_vexaslike-ctl
3.16994414315582e-12	0.994596375172258	0.414	0.337	7.62656861401858e-08	NAPA	monocytes_vexaslike-ctl
1.44692180010654e-31	0.993381078910962	0.257	0.135	3.48114915887632e-27	CAMK2D	monocytes_vexaslike-ctl
2.31336477531397e-23	0.991406584767256	0.455	0.337	5.56572431292787e-19	PPA1	monocytes_vexaslike-ctl
1.27035576066642e-08	0.986773952187716	0.374	0.309	0.000305634892458734	DYNC1LI2	monocytes_vexaslike-ctl
2.58957139549334e-26	0.984347915962056	0.557	0.438	6.23024982041743e-22	RBX1	monocytes_vexaslike-ctl
2.58964204599151e-17	0.9654636402426	0.476	0.565	6.23041979845096e-13	EPC1	monocytes_vexaslike-ctl
9.21451321292479e-49	0.961443465952501	0.738	0.837	2.21691973389757e-44	RBM3	monocytes_vexaslike-ctl
8.21734341449909e-09	0.943821998217532	0.328	0.264	0.000197701065209434	SRI	monocytes_vexaslike-ctl
5.06925556070605e-09	0.939102440450114	0.315	0.25	0.000121961219535027	MCTP1	monocytes_vexaslike-ctl
5.49025837404783e-10	0.935972646991427	0.327	0.259	1.32090126221217e-05	LILRA1	monocytes_vexaslike-ctl
2.75891749306339e-10	0.932735798677596	0.278	0.202	6.63767959656122e-06	TMEM176B	monocytes_vexaslike-ctl
2.81508414671774e-22	0.927296717876354	0.281	0.175	6.7728109485882e-18	ARL5B	monocytes_vexaslike-ctl
1.01882886614925e-11	0.912004916364041	0.48	0.409	2.45120036906847e-07	ATP6V1B2	monocytes_vexaslike-ctl
2.89226985777348e-07	0.904202882830143	0.46	0.397	0.00695851205081721	HLA-F	monocytes_vexaslike-ctl
1.6825316498007e-11	0.887432693007315	0.357	0.277	4.04800289625549e-07	GALNT1	monocytes_vexaslike-ctl
2.29348523066785e-11	0.882821143545708	0.502	0.568	5.51789611646378e-07	CSGALNACT2	monocytes_vexaslike-ctl
1.12854217044906e-11	0.880669674245334	0.424	0.344	2.7151596078834e-07	GRK3	monocytes_vexaslike-ctl
1.82266850332403e-06	0.872369337951328	0.279	0.225	0.0438515815214729	MRPS34	monocytes_vexaslike-ctl
1.66706068002392e-19	0.864930924666313	0.698	0.613	4.01078129006955e-15	RSRP1	monocytes_vexaslike-ctl
9.67529028042318e-10	0.864898505774861	0.253	0.187	2.32777808856701e-05	ILF3-DT	monocytes_vexaslike-ctl
3.51880286658177e-12	0.857659051705578	0.517	0.429	8.46588781670908e-08	MEGF9	monocytes_vexaslike-ctl
2.77104033321673e-08	0.85200656635647	0.661	0.702	0.000666684593768614	SREK1	monocytes_vexaslike-ctl
2.54640724471077e-07	0.850141882457102	0.412	0.35	0.00612640119004964	IK	monocytes_vexaslike-ctl
3.12623028371988e-25	0.84572904680073	0.316	0.2	7.52139743960166e-21	DTX3L	monocytes_vexaslike-ctl
3.8653539207487e-09	0.839841937872054	0.705	0.748	9.29965499792929e-05	GRB2	monocytes_vexaslike-ctl
1.25588746715922e-11	0.82830390230611	0.406	0.323	3.02153965723836e-07	MYD88	monocytes_vexaslike-ctl
4.23724331934292e-26	0.82021911530638	0.382	0.254	1.01943837020071e-21	MAPK14	monocytes_vexaslike-ctl
4.59110271786737e-08	0.800307187958238	0.425	0.361	0.00110457340289171	HIPK3	monocytes_vexaslike-ctl
3.02868938888578e-18	0.79902389635846	0.346	0.245	7.28672380072029e-14	CCR1	monocytes_vexaslike-ctl
1.30418939299486e-17	0.796097780955849	0.526	0.421	3.13774926060634e-13	MAPK1	monocytes_vexaslike-ctl
6.75935087549975e-18	0.789521123233797	0.271	0.176	1.62623222713648e-13	ECHDC1	monocytes_vexaslike-ctl
7.68638642342794e-30	0.786662167803825	0.304	0.175	1.84926770961253e-25	CHMP5	monocytes_vexaslike-ctl
1.09885906751946e-16	0.785114983048567	0.649	0.741	2.64374503054508e-12	COX8A	monocytes_vexaslike-ctl
2.60276249160646e-22	0.784163878656224	0.299	0.191	6.26198627855597e-18	UBE2L6	monocytes_vexaslike-ctl
1.63984508218325e-27	0.780324332289331	0.565	0.429	3.94530328322468e-23	DPYD	monocytes_vexaslike-ctl
1.538131575096e-11	0.767717178694745	0.83	0.878	3.70059075652346e-07	AHNAK	monocytes_vexaslike-ctl
3.27129166827857e-19	0.761696990059844	0.322	0.22	7.87040062471141e-15	SHISA5	monocytes_vexaslike-ctl
1.82080962931934e-51	0.748537731713771	0.274	0.112	4.3806858871794e-47	IFI35	monocytes_vexaslike-ctl
1.16747540432471e-14	0.743665138515287	0.343	0.25	2.80882907526482e-10	RESF1	monocytes_vexaslike-ctl
1.01032972997581e-09	0.736075644560302	0.285	0.216	2.4307522973488e-05	DAPP1	monocytes_vexaslike-ctl
7.69497300268911e-18	0.727324401334669	0.371	0.268	1.85133355471697e-13	IL10RB	monocytes_vexaslike-ctl
1.3258676875563e-26	0.723856779845435	0.302	0.182	3.1899050694917e-22	MTHFD2	monocytes_vexaslike-ctl
6.01175000685532e-23	0.722002829411246	0.382	0.265	1.44636693414932e-18	AC096667.1	monocytes_vexaslike-ctl
7.82891824798397e-10	0.717230740036122	0.463	0.393	1.88355944128246e-05	CD47	monocytes_vexaslike-ctl
7.62200058601767e-07	0.715778355668073	0.564	0.613	0.0183377712098999	TOMM20	monocytes_vexaslike-ctl
4.24921033152933e-07	0.706943643174415	0.315	0.258	0.0102231751366264	ATF7IP	monocytes_vexaslike-ctl
2.71283533174442e-12	0.702266164577726	0.553	0.463	6.5268105246439e-08	RBMS1	monocytes_vexaslike-ctl
1.04102984365688e-06	0.689141411634239	0.243	0.292	0.025046137008541	EMILIN2	monocytes_vexaslike-ctl
6.44628487148163e-07	0.688427199304398	0.751	0.78	0.0155091167722977	IER5	monocytes_vexaslike-ctl
1.03316732118206e-20	0.686387066770229	0.354	0.243	2.48569725803191e-16	SPTLC2	monocytes_vexaslike-ctl
6.24550913322844e-10	0.683128090920563	0.373	0.301	1.50260704236343e-05	PSMB8	monocytes_vexaslike-ctl
2.34160614951725e-14	0.680599894793365	0.403	0.313	5.63367023512356e-10	SLC8A1	monocytes_vexaslike-ctl
2.22585764815447e-13	0.677314369528828	0.414	0.333	5.35519091569483e-09	DAD1	monocytes_vexaslike-ctl
2.90478430730893e-29	0.673659184164189	0.382	0.246	6.98862056495456e-25	JAK2	monocytes_vexaslike-ctl
9.01584503953936e-09	0.672898669095572	0.38	0.316	0.000216912215806278	APBB1IP	monocytes_vexaslike-ctl
1.62727610335533e-11	0.672859635198042	0.371	0.295	3.91506357706258e-07	KIAA0930	monocytes_vexaslike-ctl
6.00998011498925e-08	0.669460930735836	0.421	0.354	0.00144594111586526	GNAI3	monocytes_vexaslike-ctl
1.02368606374383e-29	0.668882738288602	0.955	0.975	2.46288630076128e-25	DDX5	monocytes_vexaslike-ctl
1.62697624369723e-11	0.66654074397535	0.473	0.394	3.91434214471117e-07	TAOK3	monocytes_vexaslike-ctl
3.05850422458762e-59	0.662432277388191	0.881	0.941	7.35845531393535e-55	RPL23	monocytes_vexaslike-ctl
4.47863527103808e-44	0.662296832077305	0.278	0.128	1.07751485985905e-39	SMCO4	monocytes_vexaslike-ctl
2.22190652504959e-26	0.66189462601969	0.462	0.583	5.34568490861682e-22	NRGN	monocytes_vexaslike-ctl
7.4840103630817e-26	0.661101826592365	0.272	0.158	1.80057805325383e-21	GTF2H5	monocytes_vexaslike-ctl
3.02685936137745e-13	0.659841917998378	0.349	0.264	7.28232093753801e-09	PHF11	monocytes_vexaslike-ctl
5.57095387220605e-08	0.659182706245801	0.553	0.612	0.00134031579211405	CLK1	monocytes_vexaslike-ctl
2.37708651803574e-27	0.653020564716837	0.595	0.476	5.71903245374219e-23	ITGA4	monocytes_vexaslike-ctl
2.96097047060454e-10	0.652754829229265	0.549	0.477	7.12379885522747e-06	OSBPL8	monocytes_vexaslike-ctl
1.62957386630501e-17	0.645673693270999	0.284	0.194	3.92059176494322e-13	SLIRP	monocytes_vexaslike-ctl
1.73508709041822e-20	0.642769751346983	0.313	0.205	4.17444603083719e-16	PRDX3	monocytes_vexaslike-ctl
7.21380198795684e-07	0.634190420809461	0.35	0.293	0.0173556862028254	RAB11A	monocytes_vexaslike-ctl
1.39913833088167e-13	0.629823926304693	0.462	0.367	3.36618691026821e-09	OTUD1	monocytes_vexaslike-ctl
1.51398241943029e-10	0.626818124775837	0.453	0.373	3.64249030290733e-06	COX16	monocytes_vexaslike-ctl
9.35838822917964e-09	0.605258421587532	0.284	0.22	0.000225153462405833	DYNC1I2	monocytes_vexaslike-ctl
4.52438516324676e-17	0.597194586956714	0.529	0.617	1.08852182642554e-12	SAP18	monocytes_vexaslike-ctl
4.61509313934768e-09	0.591717211317576	0.409	0.334	0.000111034525839566	RPS6KA3	monocytes_vexaslike-ctl
9.38672299251187e-12	0.590147799801547	0.373	0.292	2.25835168476843e-07	SLC12A6	monocytes_vexaslike-ctl
5.06093749609877e-08	0.586030764261828	0.361	0.301	0.0012176109521864	PIP4K2A	monocytes_vexaslike-ctl
2.28063150102775e-28	0.584947418470025	0.59	0.7	5.48697132832266e-24	TRIR	monocytes_vexaslike-ctl
1.92570540703094e-10	0.572050496111893	0.427	0.494	4.63305463877573e-06	PRPF4B	monocytes_vexaslike-ctl
2.38737535436735e-07	0.565229068857018	0.328	0.271	0.0057437863650724	TTC14	monocytes_vexaslike-ctl
6.32211813574052e-24	0.559827323565484	0.256	0.148	1.52103840227781e-19	GPR65	monocytes_vexaslike-ctl
1.90815793196012e-22	0.557395503578786	0.265	0.159	4.59083716850284e-18	TIMM8B	monocytes_vexaslike-ctl
4.28554589814049e-17	0.556859971342181	0.876	0.93	1.03105948763362e-12	RNASEK	monocytes_vexaslike-ctl
5.98026650278817e-18	0.556694263050577	0.304	0.207	1.43879231790581e-13	NDUFB3	monocytes_vexaslike-ctl
3.13057316877503e-12	0.551646555591456	0.338	0.259	7.53184598675585e-08	PTPRJ	monocytes_vexaslike-ctl
1.95864204295084e-15	0.54774926758276	0.445	0.346	4.71229689113543e-11	LILRB3	monocytes_vexaslike-ctl
1.91921252248403e-07	0.544841774774457	0.405	0.344	0.00461743340784434	KRAS	monocytes_vexaslike-ctl
5.04549967803793e-07	0.537288802652807	0.781	0.757	0.0121389676753915	HNRNPC	monocytes_vexaslike-ctl
2.41857112289485e-08	0.537144259205826	0.382	0.319	0.000581884026457273	DBNL	monocytes_vexaslike-ctl
2.13382512920375e-10	0.536653980368288	0.198	0.267	5.13376987835129e-06	APP	monocytes_vexaslike-ctl
7.44171520248115e-16	0.531892994258191	0.44	0.344	1.79040226056494e-11	SQOR	monocytes_vexaslike-ctl
1.80782571233919e-10	0.530311834625567	0.307	0.236	4.34944788131685e-06	DUT	monocytes_vexaslike-ctl
8.80815790653763e-34	0.51288852641018	0.713	0.81	2.11915471073389e-29	GNAS	monocytes_vexaslike-ctl
3.65296816565948e-28	0.512027224228725	0.273	0.153	8.78867610976015e-24	TAP1	monocytes_vexaslike-ctl
1.65242185469182e-10	0.507962602701584	0.395	0.32	3.97556174020306e-06	DENND10	monocytes_vexaslike-ctl
5.14523264975998e-08	0.506293518891964	0.287	0.23	0.00123789152320575	MCTS1	monocytes_vexaslike-ctl
1.37831834161769e-18	0.505677721087496	0.373	0.275	3.31609609809801e-14	ITGAL	monocytes_vexaslike-ctl
3.63674561049008e-12	0.505640313527074	0.323	0.242	8.74964626427807e-08	SLC16A3	monocytes_vexaslike-ctl
8.69245257064385e-08	0.49103865773659	0.367	0.307	0.0020913171639712	CIAO2A	monocytes_vexaslike-ctl
2.42551987607681e-25	0.49059690098533	0.651	0.54	5.8355582698532e-21	GCA	monocytes_vexaslike-ctl
4.64938644742314e-11	0.482457790836858	0.311	0.241	1.11859588538553e-06	PDCD6	monocytes_vexaslike-ctl
2.87554615179571e-08	0.477640466573312	0.424	0.358	0.000691827648660529	G3BP2	monocytes_vexaslike-ctl
3.56611599193836e-07	0.453351229904873	0.371	0.312	0.0085797184650045	PARP9	monocytes_vexaslike-ctl
7.94539200154279e-20	0.451361352409943	0.285	0.184	1.91158186165118e-15	TAF7	monocytes_vexaslike-ctl
1.36714313477206e-07	0.450908135944135	0.33	0.267	0.0032892096679481	LRRC58	monocytes_vexaslike-ctl
2.7651243509756e-07	0.450318636804527	0.333	0.393	0.00665261267601221	OSTC	monocytes_vexaslike-ctl
3.17680707173524e-27	0.450144083958552	0.666	0.546	7.64308013388781e-23	EVI2A	monocytes_vexaslike-ctl
5.54410733562496e-09	0.436919255208698	0.271	0.208	0.000133385678387801	AHCYL1	monocytes_vexaslike-ctl
1.55765149181804e-09	0.432179397737618	0.301	0.233	3.74755372416501e-05	GCH1	monocytes_vexaslike-ctl
2.20882046184205e-17	0.430418852859323	0.276	0.181	5.31420114914578e-13	TPST2	monocytes_vexaslike-ctl
3.43372454559153e-07	0.425668477829003	0.299	0.243	0.00826119788423865	STK38	monocytes_vexaslike-ctl
1.15283250868948e-09	0.418897177426359	0.304	0.237	2.77359973265602e-05	FLI1	monocytes_vexaslike-ctl
9.74380008820546e-19	0.416476964400818	0.26	0.164	2.34426086322135e-14	CLMN	monocytes_vexaslike-ctl
1.67935279747211e-07	0.408087830165193	0.367	0.303	0.00404035489543816	ATP11A	monocytes_vexaslike-ctl
3.53078498679752e-10	0.407157294944568	0.329	0.405	8.49471559973616e-06	DHX9	monocytes_vexaslike-ctl
6.96497648755369e-08	0.403889859989911	0.414	0.352	0.00167570369314054	ZRANB2	monocytes_vexaslike-ctl
1.7779583204333e-07	0.402134609906692	0.347	0.418	0.00427758992313048	LILRA5	monocytes_vexaslike-ctl
3.95384327447717e-33	0.395385098851742	0.313	0.174	9.51255153406463e-29	FKBP5	monocytes_vexaslike-ctl
1.57998849735969e-07	0.392835247426862	0.278	0.221	0.00380129432579769	ME2	monocytes_vexaslike-ctl
4.84645849650137e-12	0.391893421203827	0.258	0.183	1.16600944967327e-07	XPO1	monocytes_vexaslike-ctl
2.97297382493185e-09	0.390669425527726	0.254	0.193	7.15267772540353e-05	MDH1	monocytes_vexaslike-ctl
1.7369106666426e-55	0.38761956384772	0.381	0.193	4.17883337287543e-51	TLR4	monocytes_vexaslike-ctl
8.60943389935416e-11	0.381408800451834	0.266	0.195	2.07134370184562e-06	ZBTB44	monocytes_vexaslike-ctl
9.09004280145103e-11	0.380746214558958	0.305	0.374	2.1869733976011e-06	LPP	monocytes_vexaslike-ctl
2.05038229487835e-06	0.372227715281068	0.259	0.207	0.0493301476324782	LARP1	monocytes_vexaslike-ctl
8.16759180734235e-15	0.37157745202882	0.347	0.26	1.9650409129285e-10	ATP5IF1	monocytes_vexaslike-ctl
1.50008655578464e-08	0.371359739579946	0.303	0.241	0.000360905824456226	CBX4	monocytes_vexaslike-ctl
4.50695343218358e-09	0.369157469901216	0.359	0.291	0.000108432792624905	RAB3D	monocytes_vexaslike-ctl
1.69101070244091e-16	0.367740457064983	0.883	0.951	4.06840264900259e-12	KLF6	monocytes_vexaslike-ctl
8.12784292316382e-10	0.363933839023128	0.276	0.21	1.95547772888398e-05	COPZ1	monocytes_vexaslike-ctl
1.49467276421984e-15	0.362243857375476	0.376	0.282	3.59603320343652e-11	SNAP23	monocytes_vexaslike-ctl
3.79768191893071e-07	0.350330859303335	0.273	0.218	0.00913684292875539	COMMD8	monocytes_vexaslike-ctl
5.60152136630616e-10	0.34616713440638	0.28	0.211	1.3476700255196e-05	NADK	monocytes_vexaslike-ctl
8.88225236981528e-08	0.335726547675377	0.419	0.481	0.00213698109765386	SELENOT	monocytes_vexaslike-ctl
1.32795548869678e-11	0.335574300723266	0.287	0.211	3.19492811025559e-07	MARF1	monocytes_vexaslike-ctl
1.34493558297473e-15	0.33537975856281	0.441	0.345	3.23578051907889e-11	TMEM165	monocytes_vexaslike-ctl
2.41897382015546e-16	0.326831124842315	0.748	0.69	5.81980911391203e-12	C4orf48	monocytes_vexaslike-ctl
4.0046988677916e-08	0.325206528402431	0.323	0.259	0.000963490500601981	PPP2R5A	monocytes_vexaslike-ctl
4.9886587708321e-13	0.323230625439075	0.492	0.409	1.20022141367449e-08	TRAPPC1	monocytes_vexaslike-ctl
2.72849720076956e-08	0.317993200860038	0.274	0.212	0.000656449141533149	NAA50	monocytes_vexaslike-ctl
1.25322338154584e-08	0.314328218165594	0.552	0.486	0.000301513013366113	TLN1	monocytes_vexaslike-ctl
4.42181244261639e-19	0.311182162796893	0.611	0.701	1.06384385556908e-14	CDKN2D	monocytes_vexaslike-ctl
1.95093507797462e-07	0.311044815221785	0.277	0.219	0.00469375470409913	RER1	monocytes_vexaslike-ctl
2.91276853482269e-10	0.309091857612109	0.296	0.225	7.00782981792992e-06	RALBP1	monocytes_vexaslike-ctl
1.27099266747766e-15	0.298828015719161	0.333	0.237	3.0578812586845e-11	NMI	monocytes_vexaslike-ctl
3.51135285793754e-08	0.297777204966603	0.296	0.231	0.000844796384091193	MAP3K11	monocytes_vexaslike-ctl
1.05432645971936e-14	0.297353176152434	0.288	0.201	2.53660402943881e-10	CLCN7	monocytes_vexaslike-ctl
1.64388405250323e-13	0.296724368445873	0.283	0.2	3.95502064191752e-09	NPL	monocytes_vexaslike-ctl
1.10634347566204e-15	0.294901393542184	0.34	0.249	2.6617517680953e-11	TMPO	monocytes_vexaslike-ctl
2.35868132114532e-10	0.290197410211662	0.316	0.244	5.67475139054352e-06	BANF1	monocytes_vexaslike-ctl
2.05194113225425e-11	0.286599307713061	0.284	0.21	4.9367651700905e-07	DGUOK	monocytes_vexaslike-ctl
7.80776038997037e-07	0.279389013496741	0.276	0.22	0.0187846907222297	PHACTR2	monocytes_vexaslike-ctl
1.5058481564631e-08	0.27629563608975	0.358	0.292	0.000362292007963457	GOLGA7	monocytes_vexaslike-ctl
3.54938295842978e-10	0.273507060845997	0.47	0.55	8.53946045968621e-06	SORL1	monocytes_vexaslike-ctl
1.17364735262008e-08	0.272073140199464	0.285	0.22	0.000282367816566865	USP25	monocytes_vexaslike-ctl
4.74736531397349e-07	0.269655420501718	0.3	0.246	0.0114216862088888	AZI2	monocytes_vexaslike-ctl
5.7590856883443e-15	0.267236666579148	0.301	0.212	1.38557842575875e-10	SNX17	monocytes_vexaslike-ctl
8.34163705859165e-17	0.266660574164594	0.418	0.322	2.00691445992657e-12	SEM1	monocytes_vexaslike-ctl
5.04172470724125e-13	0.264309465552721	0.421	0.332	1.21298854731517e-08	CD163	monocytes_vexaslike-ctl
1.49237622022107e-06	0.253468258172168	0.256	0.202	0.0359050794822987	GIMAP2	monocytes_vexaslike-ctl
2.94653615895878e-10	0.251895605911773	0.255	0.185	7.08907134483892e-06	ATF6	monocytes_vexaslike-ctl
