# Supplementary material for: VEXAS syndrome is characterized by inflammasome activation and monocyte dysregulation
Source: Nat Commun. 2024 Jan 30;15:910. doi: 10.1038/s41467-024-44811-4 (PMC10828464; doi:10.1038/s41467-024-44811-4)
Supplement: Supplementary file 6 — Source Data [file 41467_2024_44811_MOESM6_ESM.zip › Source_DATA_KOSMIDER/Raw_DATA_KOSMIDER_Fig6/monocytes_vexas-mds_DOWN.csv]

p_val	avg_log2FC	pct.1	pct.2	p_val_adj	GeneName	cluster
1.47810007368183e-14	-0.261452880387019	0.459	0.673	3.5561609672711e-10	POLR1D	monocytes_vexas-mds
1.36323185239590e-10	-0.279698893530407	0.548	0.753	3.27979951367928e-06	ANXA5	monocytes_vexas-mds
1.49182032711073e-06	-0.285233504173369	0.33	0.489	0.0358917052499571	LAMP2	monocytes_vexas-mds
6.10425780749489e-08	-0.289844521806494	0.38	0.545	0.0014686233859052	SRSF9	monocytes_vexas-mds
2.04963049917848e-12	-0.294791456985887	0.355	0.591	4.93120601797352e-08	ARL8A	monocytes_vexas-mds
6.47396971442055e-07	-0.30199996358026	0.287	0.451	0.0155757237359244	CAMLG	monocytes_vexas-mds
1.01520164385638e-06	-0.308496330223224	0.215	0.372	0.0244247363495405	MFSD1	monocytes_vexas-mds
1.44868400208371e-11	-0.311494278736868	0.265	0.474	3.4853888406132e-07	LAMP1	monocytes_vexas-mds
3.64883515600208e-08	-0.313777456623471	0.186	0.347	0.00087787325018254	ATRAID	monocytes_vexas-mds
7.48757233129971e-13	-0.316544736464126	0.297	0.511	1.8014350271874e-08	TUBB	monocytes_vexas-mds
2.94970200711757e-19	-0.317293953770175	0.237	0.53	7.09668805892416e-15	ATP6V0E1	monocytes_vexas-mds
1.90710161539594e-06	-0.318889714009042	0.176	0.308	0.0458829577648108	PRPF8	monocytes_vexas-mds
5.96215050975692e-07	-0.319504527859533	0.287	0.428	0.0143443379114242	RASSF2	monocytes_vexas-mds
2.95064012658222e-13	-0.321153998785954	0.104	0.311	7.09894508054416e-09	LNPEP	monocytes_vexas-mds
1.84591550497065e-06	-0.331120151613382	0.226	0.379	0.0444108811340889	M6PR	monocytes_vexas-mds
1.25054662466891e-06	-0.331218751121347	0.459	0.588	0.0300869012429094	SRSF4	monocytes_vexas-mds
1.58273775283481e-07	-0.333212296806426	0.208	0.369	0.00380790875954527	NRAS	monocytes_vexas-mds
6.60640392962985e-07	-0.33433018753471	0.183	0.329	0.0158943472142964	KAT7	monocytes_vexas-mds
1.61987217915126e-07	-0.34092226827765	0.151	0.303	0.00389725047582002	PQBP1	monocytes_vexas-mds
1.52738766403266e-07	-0.347606791677452	0.276	0.438	0.00367474198089617	C9orf72	monocytes_vexas-mds
4.7648156680515e-07	-0.350215937445218	0.172	0.313	0.0114636700157651	IDH3B	monocytes_vexas-mds
3.23176679431636e-07	-0.358964458388073	0.154	0.299	0.00777530773044572	PLXNC1	monocytes_vexas-mds
1.20595452486338e-06	-0.362557483297728	0.323	0.501	0.029014059913688	CKLF	monocytes_vexas-mds
1.16328726055453e-06	-0.367350025526668	0.222	0.365	0.0279875282016816	TNKS2	monocytes_vexas-mds
3.12151577594218e-12	-0.368061028011219	0.602	0.83	7.51005480533929e-08	ATP6V0B	monocytes_vexas-mds
3.79343966149693e-09	-0.373102407647128	0.491	0.71	9.12663648159547e-05	ARPC5	monocytes_vexas-mds
3.95028541387841e-11	-0.376754717495844	0.401	0.597	9.50399167725007e-07	PSME2	monocytes_vexas-mds
3.99429113094493e-09	-0.384463532789869	0.183	0.365	9.60986503194042e-05	PRKCSH	monocytes_vexas-mds
1.42451590855795e-06	-0.385444857648692	0.219	0.359	0.0342724282439957	INO80D	monocytes_vexas-mds
4.4158495229251e-25	-0.387146432885316	0.803	0.961	1.06240923672055e-20	CYBA	monocytes_vexas-mds
3.27870286108307e-13	-0.396423604200415	0.71	0.508	7.88823121347976e-09	CXCR4	monocytes_vexas-mds
1.10546475659182e-10	-0.398660406987629	0.703	0.831	2.65963765788425e-06	SKP1	monocytes_vexas-mds
1.60890018121125e-09	-0.403701477406618	0.254	0.444	3.87085294597614e-05	WDR45B	monocytes_vexas-mds
1.06278299251189e-09	-0.404409612933953	0.337	0.523	2.55694960168435e-05	FAM204A	monocytes_vexas-mds
9.47040992391377e-07	-0.417072692987708	0.172	0.313	0.0227848592359441	UBE2E3	monocytes_vexas-mds
4.56710039306916e-07	-0.418137395124357	0.201	0.35	0.0109879868356851	RAB11A	monocytes_vexas-mds
7.28477855357865e-07	-0.422266287356561	0.168	0.311	0.0175264487220549	FBL	monocytes_vexas-mds
1.25513772555466e-06	-0.429235614390661	0.165	0.304	0.0301973585391196	TMEM147	monocytes_vexas-mds
3.42697371995899e-16	-0.430471750742343	0.244	0.487	8.24495607284934e-12	SNHG3	monocytes_vexas-mds
6.75239331932672e-08	-0.433788652210028	0.19	0.354	0.00162455830869682	TP53INP1	monocytes_vexas-mds
1.44964408251982e-09	-0.438365040590254	0.151	0.327	3.48769869813444e-05	ERGIC1	monocytes_vexas-mds
2.77947413252963e-07	-0.438527372301468	0.315	0.458	0.00668713681545304	ZNF326	monocytes_vexas-mds
2.29976576346197e-19	-0.44168541097058	0.48	0.706	5.53300645031315e-15	ANP32B	monocytes_vexas-mds
4.26481299317751e-07	-0.446820898648824	0.194	0.337	0.0102607135802858	MSL2	monocytes_vexas-mds
6.42256508996458e-19	-0.449219082184571	0.315	0.602	1.54520493499458e-14	CHP1	monocytes_vexas-mds
1.28255186207415e-06	-0.450718807199404	0.154	0.294	0.0308569152496419	BECN1	monocytes_vexas-mds
1.0889705774719e-14	-0.451750012677366	0.204	0.445	2.61995431233964e-10	BCAP31	monocytes_vexas-mds
4.75203909664899e-07	-0.452704525775753	0.129	0.268	0.0114329308626278	C8orf76	monocytes_vexas-mds
4.79940320706524e-07	-0.453153332806763	0.133	0.273	0.0115468841758783	EVL	monocytes_vexas-mds
1.18756731351788e-08	-0.461649724265204	0.104	0.256	0.000285716819959267	DEF8	monocytes_vexas-mds
3.58274072885154e-09	-0.462895469434076	0.308	0.507	8.61971591954392e-05	NDUFS6	monocytes_vexas-mds
7.14811427739885e-09	-0.464522342966614	0.258	0.434	0.000171976481399939	ADRM1	monocytes_vexas-mds
1.81093005762522e-08	-0.467510520500733	0.143	0.297	0.000435691662564053	FBXO3	monocytes_vexas-mds
1.43929218935226e-07	-0.472391788815961	0.136	0.281	0.0034627930783626	NCK1	monocytes_vexas-mds
3.07715935018381e-08	-0.472743336380228	0.104	0.253	0.000740333768060723	SPNS1	monocytes_vexas-mds
1.45771007985103e-06	-0.473262582357609	0.158	0.296	0.035071046811136	STRN4	monocytes_vexas-mds
5.52606860479913e-08	-0.478156550410779	0.194	0.35	0.00132951684562862	MAZ	monocytes_vexas-mds
4.55494914845178e-07	-0.480381644354642	0.136	0.273	0.0109587521562601	FBXW5	monocytes_vexas-mds
3.41530670031466e-07	-0.486826287751765	0.358	0.493	0.00821688639028703	PCNP	monocytes_vexas-mds
3.81052023397204e-09	-0.489904961033248	0.104	0.259	9.16773063091332e-05	DUSP22	monocytes_vexas-mds
2.16265135791837e-07	-0.490609148369597	0.201	0.355	0.00520312290201581	PLD3	monocytes_vexas-mds
1.69873213999935e-07	-0.491590799969704	0.115	0.253	0.00408697965562444	SENP5	monocytes_vexas-mds
4.77851523592318e-07	-0.495365696270412	0.19	0.339	0.0114966298061076	RB1	monocytes_vexas-mds
1.105655665747e-10	-0.501705546749437	0.197	0.387	2.6600969662207e-06	EPN1	monocytes_vexas-mds
4.15725195435753e-09	-0.508450219241854	0.204	0.376	0.000100019324769888	NAAA	monocytes_vexas-mds
1.75904434636415e-06	-0.509991308616468	0.179	0.32	0.0423208479291751	SYPL1	monocytes_vexas-mds
1.62459675594364e-08	-0.509995549198749	0.369	0.539	0.00039086173351248	SUMO3	monocytes_vexas-mds
5.65427377097661e-07	-0.513479879421511	0.151	0.291	0.0136036172655926	COMMD7	monocytes_vexas-mds
1.10044123764326e-08	-0.519059785547958	0.19	0.36	0.000264755157364591	AUP1	monocytes_vexas-mds
2.07943862331739e-09	-0.52000457829784	0.118	0.284	5.00292138383931e-05	YOD1	monocytes_vexas-mds
6.82798029539535e-08	-0.52304751850266	0.154	0.305	0.00164274377926917	PSPC1	monocytes_vexas-mds
6.37735990337881e-08	-0.52422863380195	0.204	0.368	0.00153432901915391	PTPN18	monocytes_vexas-mds
1.64993648172125e-08	-0.526709309512178	0.19	0.361	0.000396958218137316	NPEPPS	monocytes_vexas-mds
8.04416127967887e-10	-0.52998225791024	0.204	0.396	1.93534476227794e-05	MPEG1	monocytes_vexas-mds
6.60519527547384e-08	-0.530759864797686	0.143	0.296	0.00158914393132625	CACYBP	monocytes_vexas-mds
8.10136473965119e-07	-0.531926090594647	0.143	0.28	0.0194910734271268	ZNF580	monocytes_vexas-mds
1.46121044389733e-06	-0.539473931394994	0.229	0.371	0.0351552620697258	CTSA	monocytes_vexas-mds
5.46634688711866e-08	-0.541554912689824	0.369	0.547	0.00131514839757188	ATP5PF	monocytes_vexas-mds
5.52247553424891e-08	-0.545151736338927	0.143	0.291	0.00132865238878495	ATP11A	monocytes_vexas-mds
1.75759513846578e-06	-0.546622865439896	0.133	0.261	0.0422859814363481	PGRMC1	monocytes_vexas-mds
2.73415121661233e-07	-0.547309574052003	0.176	0.331	0.00657809441204761	SQOR	monocytes_vexas-mds
6.67703994062856e-08	-0.549608107997626	0.143	0.292	0.00160642903931582	MEAF6	monocytes_vexas-mds
3.70198065552783e-14	-0.556458492133639	0.168	0.396	8.90659525913439e-10	NOTCH2	monocytes_vexas-mds
2.11334517532657e-10	-0.557340457086309	0.14	0.322	5.08449715731819e-06	UBE2Q1	monocytes_vexas-mds
1.72359726192426e-06	-0.558966782191777	0.269	0.415	0.0414680265246357	ISCU	monocytes_vexas-mds
2.80133772871732e-07	-0.563459826806593	0.154	0.297	0.00673973844152101	CEBPG	monocytes_vexas-mds
6.35622920168962e-09	-0.56436045196778	0.111	0.269	0.000152924518363451	AKAP8	monocytes_vexas-mds
1.50314893458998e-06	-0.565380260390682	0.151	0.288	0.0361642602173003	UTY	monocytes_vexas-mds
9.61431379442593e-08	-0.566100055796265	0.161	0.314	0.00231310775580093	DYNLL2	monocytes_vexas-mds
1.52103654622599e-07	-0.569991172525116	0.237	0.394	0.00365946182656512	SFT2D1	monocytes_vexas-mds
3.71518366101942e-08	-0.570196882235037	0.151	0.303	0.000893836037004663	MRPL44	monocytes_vexas-mds
1.28188720004018e-06	-0.574591308138484	0.233	0.379	0.0308409241457668	COMMD9	monocytes_vexas-mds
1.23158144004676e-09	-0.57513097358747	0.143	0.321	2.96306178660849e-05	PNKD	monocytes_vexas-mds
1.41705074199842e-07	-0.575839995041557	0.125	0.266	0.003409282380174	ASB8	monocytes_vexas-mds
2.87080801063497e-07	-0.576190292784439	0.534	0.67	0.00690687699278668	LIMD2	monocytes_vexas-mds
1.05067061442657e-07	-0.584436979343301	0.129	0.273	0.00252780843124888	PPM1F	monocytes_vexas-mds
2.18165022216107e-08	-0.584440908664982	0.125	0.281	0.000524883226949732	MXI1	monocytes_vexas-mds
1.79936090106972e-11	-0.584773703915417	0.477	0.691	4.32908239188365e-07	EIF3G	monocytes_vexas-mds
3.03468225855582e-07	-0.588391416003681	0.315	0.475	0.00730114204585944	CMPK1	monocytes_vexas-mds
4.55328953030962e-09	-0.589146690778206	0.104	0.263	0.000109547592809719	NAA60	monocytes_vexas-mds
5.01369940394947e-08	-0.590734223617346	0.179	0.337	0.0012062459395962	KPNA3	monocytes_vexas-mds
4.41855070248176e-09	-0.591469604718037	0.129	0.292	0.000106305911351009	EMC7	monocytes_vexas-mds
1.86989614670709e-06	-0.593626634242279	0.129	0.254	0.0449878313936258	LRCH4	monocytes_vexas-mds
1.17069441481933e-09	-0.594760148182595	0.122	0.291	2.81657369261384e-05	CASC4	monocytes_vexas-mds
3.18078433308667e-07	-0.602013617346461	0.158	0.302	0.00765264902697322	PRKD3	monocytes_vexas-mds
6.2924722928079e-11	-0.605108929750888	0.118	0.305	1.51390590892665e-06	SF3B4	monocytes_vexas-mds
7.94734486380589e-08	-0.606918989596056	0.172	0.323	0.00191205170078306	UBE2G1	monocytes_vexas-mds
7.75124149049497e-07	-0.607743186197977	0.29	0.445	0.0186487119019818	SKAP2	monocytes_vexas-mds
2.19554575563765e-08	-0.609634262245823	0.133	0.287	0.000528226353348863	EMC6	monocytes_vexas-mds
6.50092705119567e-07	-0.610470617664057	0.323	0.479	0.0156405803924717	RIN3	monocytes_vexas-mds
8.50648712062042e-10	-0.61566015810358	0.172	0.354	2.04657573635007e-05	TWF2	monocytes_vexas-mds
8.76815325909904e-08	-0.615681493563389	0.176	0.331	0.00210952999260664	NDUFAB1	monocytes_vexas-mds
1.95486721044225e-06	-0.61578780524765	0.265	0.416	0.04703215021603	ANAPC11	monocytes_vexas-mds
3.48640123031603e-22	-0.620562284880817	0.466	0.747	8.38793272001734e-18	TPI1	monocytes_vexas-mds
1.38570440796803e-08	-0.623444013558611	0.108	0.263	0.000333386623513029	ARHGAP9	monocytes_vexas-mds
1.05915359216493e-06	-0.626378244956146	0.133	0.262	0.0254821762738961	RC3H2	monocytes_vexas-mds
1.24768049982604e-09	-0.627155995477436	0.14	0.32	3.00179451453147e-05	LSM4	monocytes_vexas-mds
1.34805433893083e-07	-0.628183446822409	0.118	0.259	0.00324328393403368	DHX8	monocytes_vexas-mds
8.65756340482653e-08	-0.628279866821582	0.308	0.485	0.00208292317956721	C4orf3	monocytes_vexas-mds
9.87674563143801e-07	-0.629538329128395	0.158	0.295	0.0237624623146767	TSPYL1	monocytes_vexas-mds
1.00179769457717e-07	-0.634078502751409	0.215	0.37	0.00241022507338322	ERP44	monocytes_vexas-mds
8.5646687826374e-08	-0.638265398349689	0.179	0.334	0.00206057366241473	UNC93B1	monocytes_vexas-mds
9.33171045117171e-16	-0.639833806295196	0.47	0.707	2.2451162174474e-11	EIF3M	monocytes_vexas-mds
2.3436543687832e-08	-0.642207397295882	0.237	0.401	0.000563859804585549	BSG	monocytes_vexas-mds
1.75394634217374e-08	-0.64302018198078	0.115	0.267	0.000421981950463579	DPP8	monocytes_vexas-mds
4.7275786043208e-08	-0.649606848474802	0.179	0.337	0.00113740813641354	PFDN4	monocytes_vexas-mds
1.50567967733441e-06	-0.653819852270911	0.176	0.308	0.0362251473569885	UBN1	monocytes_vexas-mds
8.51584786052099e-10	-0.65830332734355	0.097	0.26	2.04882783676274e-05	SCAF4	monocytes_vexas-mds
1.01015924673829e-08	-0.659878337299986	0.133	0.292	0.000243034213172765	SIRT7	monocytes_vexas-mds
4.71454364180536e-08	-0.661241976275658	0.151	0.305	0.00113427205478195	ARHGEF2	monocytes_vexas-mds
1.81808822859345e-08	-0.662758238259471	0.147	0.305	0.000437413846917297	PSMD9	monocytes_vexas-mds
2.15246265362609e-08	-0.662804805839526	0.118	0.268	0.000517860989835902	PBX2	monocytes_vexas-mds
1.90172192371022e-06	-0.665008136889243	0.172	0.306	0.0457535277625441	E2F3	monocytes_vexas-mds
6.4628124749209e-08	-0.665167877307993	0.143	0.289	0.00155488805334122	PGP	monocytes_vexas-mds
2.63264673925457e-07	-0.665763470015157	0.14	0.28	0.00633388478997257	WASHC4	monocytes_vexas-mds
2.83006626389095e-10	-0.666725830288135	0.108	0.28	6.80885642429523e-06	AMFR	monocytes_vexas-mds
1.20173217882974e-06	-0.668849266736085	0.204	0.349	0.0289124744904646	PPP1R14B	monocytes_vexas-mds
4.22691663756299e-07	-0.67312828391041	0.323	0.485	0.0101695387383128	MRPL33	monocytes_vexas-mds
2.61835651298632e-09	-0.676691256592991	0.108	0.267	6.29950393459379e-05	RABGAP1L	monocytes_vexas-mds
1.22124045460889e-09	-0.681024010333127	0.14	0.31	2.93818240974352e-05	DCUN1D1	monocytes_vexas-mds
7.14287209058338e-12	-0.682322705575765	0.215	0.429	1.71850359627346e-07	ARL5A	monocytes_vexas-mds
3.90072675609632e-09	-0.683093345135716	0.1	0.254	9.38475850249214e-05	BICD2	monocytes_vexas-mds
4.44999044704823e-10	-0.68511951679359	0.161	0.337	1.07062320165533e-05	TWF1	monocytes_vexas-mds
8.23351378005973e-07	-0.685672940067587	0.373	0.533	0.0198090108034457	EIF4H	monocytes_vexas-mds
7.7653925450384e-09	-0.686150326309619	0.287	0.465	0.000186827579241079	ABRACL	monocytes_vexas-mds
1.16035668494367e-06	-0.686567438634198	0.186	0.327	0.0279170214830598	TMOD3	monocytes_vexas-mds
8.61624405195929e-09	-0.686842415372736	0.172	0.336	0.000207298215646088	EIF4E2	monocytes_vexas-mds
5.65871459586428e-09	-0.692127293919887	0.179	0.346	0.000136143014461899	EIF4EBP1	monocytes_vexas-mds
7.44067994199729e-07	-0.69328400028299	0.161	0.297	0.0179015318724513	POLDIP3	monocytes_vexas-mds
2.94832861007887e-07	-0.693700290385058	0.254	0.413	0.00709338380298874	IDH3G	monocytes_vexas-mds
1.17286104857051e-06	-0.695443330126984	0.133	0.258	0.0282178639675578	RNF141	monocytes_vexas-mds
9.33686371220285e-08	-0.69781786909873	0.183	0.334	0.00224635604051888	MAPK1	monocytes_vexas-mds
2.02912664064643e-10	-0.701492420121713	0.645	0.87	4.88187578473125e-06	TSPO	monocytes_vexas-mds
7.06039718203965e-07	-0.703374260823656	0.276	0.415	0.0169866095802692	SMS	monocytes_vexas-mds
3.0600679105749e-08	-0.704129403395939	0.305	0.48	0.000736221738605215	MICOS10	monocytes_vexas-mds
9.17777782196451e-07	-0.704521452470653	0.244	0.386	0.0220808156618644	GID8	monocytes_vexas-mds
1.43020935409896e-07	-0.70784958897682	0.154	0.299	0.00344094068502668	RHOF	monocytes_vexas-mds
3.56246931323724e-07	-0.711290632253591	0.419	0.593	0.00857094492071749	NDUFA3	monocytes_vexas-mds
4.66987374587194e-10	-0.713124205869077	0.104	0.272	1.12352492451933e-05	CNPPD1	monocytes_vexas-mds
4.6636930212333e-07	-0.714471202088623	0.168	0.311	0.0112203790397852	AL627171.2	monocytes_vexas-mds
4.80592136444641e-09	-0.715142490239717	0.441	0.633	0.000115625662107216	BRK1	monocytes_vexas-mds
1.04907762977904e-09	-0.717785997876624	0.1	0.261	2.52397586948539e-05	U2AF2	monocytes_vexas-mds
3.16992102474365e-09	-0.719986848981876	0.244	0.425	7.62651299343075e-05	EIF4EBP2	monocytes_vexas-mds
1.13636458798506e-08	-0.720246327526743	0.129	0.285	0.000273397956223327	ASAP1	monocytes_vexas-mds
3.99729699311961e-08	-0.721116934332426	0.194	0.35	0.000961709683574646	RNPEPL1	monocytes_vexas-mds
1.62572925477537e-07	-0.722171643219088	0.226	0.378	0.00391134201406405	LPGAT1	monocytes_vexas-mds
2.78333022737463e-07	-0.723083703624976	0.161	0.308	0.00669641419404063	TBXAS1	monocytes_vexas-mds
2.02046259995617e-11	-0.725192461291458	0.1	0.286	4.86103096923456e-07	IMPDH1	monocytes_vexas-mds
2.62627683097694e-09	-0.725834014715878	0.194	0.369	6.31855942764743e-05	BORCS7	monocytes_vexas-mds
6.62221476797446e-09	-0.727917092991856	0.125	0.284	0.000159323865102698	C3orf38	monocytes_vexas-mds
5.47226975960702e-07	-0.728344512408746	0.229	0.378	0.0131657338146385	FBXL3	monocytes_vexas-mds
1.45690015219945e-20	-0.732974416976436	0.781	0.938	3.50515607617665e-16	ARPC3	monocytes_vexas-mds
2.88685252697783e-09	-0.734447621991494	0.093	0.25	6.94547849465595e-05	EVI5	monocytes_vexas-mds
1.05085210679429e-09	-0.73556037147179	0.111	0.275	2.52824508373638e-05	DIPK2A	monocytes_vexas-mds
1.75368588355485e-10	-0.736852989028947	0.459	0.668	4.21919286724462e-06	AP2S1	monocytes_vexas-mds
3.17025643717683e-09	-0.737464001275345	0.125	0.291	7.62731996220375e-05	GPI	monocytes_vexas-mds
7.70748694968031e-09	-0.739069290270024	0.487	0.667	0.000185434428522359	MTDH	monocytes_vexas-mds
4.31413755989907e-13	-0.74013091071698	0.115	0.323	1.03793835553612e-08	PDS5B	monocytes_vexas-mds
4.05541252793613e-08	-0.740985666714123	0.129	0.277	0.000975691700096153	KANSL2	monocytes_vexas-mds
4.68887967509208e-12	-0.741710715593911	0.251	0.463	1.1280975610304e-07	TMEM9B	monocytes_vexas-mds
1.84681817165061e-11	-0.741854498646981	0.143	0.336	4.44325983917421e-07	TSN	monocytes_vexas-mds
2.74388782998872e-09	-0.742266989120967	0.097	0.252	6.60151973016985e-05	ACBD5	monocytes_vexas-mds
9.0584533303958e-12	-0.742660742194159	0.079	0.261	2.17937328675992e-07	SMAD2	monocytes_vexas-mds
7.4341881651918e-10	-0.74502434257644	0.133	0.301	1.78859133066349e-05	TMEM127	monocytes_vexas-mds
1.12486945747749e-11	-0.754422723359804	0.093	0.276	2.70632342774508e-07	NPTN	monocytes_vexas-mds
5.35356430581939e-07	-0.756275721042628	0.222	0.37	0.0128801403633709	DYNC1LI1	monocytes_vexas-mds
9.53565033933653e-12	-0.756842613821778	0.143	0.348	2.29418211514098e-07	CIAO2A	monocytes_vexas-mds
5.60518645930068e-07	-0.759023591629874	0.154	0.293	0.0134855181024315	ZCCHC2	monocytes_vexas-mds
3.56937230857945e-10	-0.760876434315637	0.115	0.29	8.58755283721131e-06	PPP2R5A	monocytes_vexas-mds
4.90446716622325e-11	-0.761811490924395	0.104	0.285	1.17996575552165e-06	MAP3K11	monocytes_vexas-mds
8.66900751609918e-07	-0.762135349111026	0.154	0.288	0.020856765182983	GARS-DT	monocytes_vexas-mds
1.52125765163952e-11	-0.763264072582445	0.1	0.287	3.65999378407952e-07	VCPIP1	monocytes_vexas-mds
4.88526504831549e-09	-0.763715775381588	0.122	0.281	0.000117534591797422	PPCS	monocytes_vexas-mds
2.20450380673999e-07	-0.764433418019003	0.172	0.316	0.00530381570863575	TRAPPC10	monocytes_vexas-mds
6.7210422597132e-09	-0.76759980927505	0.129	0.289	0.00016170155572644	PBRM1	monocytes_vexas-mds
9.08572678300476e-08	-0.770272067010664	0.355	0.52	0.00218593500672312	PPP1CC	monocytes_vexas-mds
4.09537825233531e-07	-0.771296952654641	0.229	0.379	0.00985307053729352	TENT2	monocytes_vexas-mds
1.02726090080825e-09	-0.773092411204879	0.466	0.651	2.47148700125456e-05	SH3GLB1	monocytes_vexas-mds
2.03542024344106e-07	-0.773401763288173	0.201	0.351	0.00489701756369483	NUDT4	monocytes_vexas-mds
8.27966243288224e-07	-0.773718298843086	0.52	0.672	0.0199200398472714	PSMB3	monocytes_vexas-mds
8.76346868746123e-08	-0.773962096280085	0.315	0.48	0.0021084029315163	ANXA11	monocytes_vexas-mds
1.4177832246768e-06	-0.780313105937579	0.305	0.442	0.0341104466024992	RALY	monocytes_vexas-mds
1.94702345864553e-06	-0.781135341455022	0.276	0.414	0.0468434373915528	SZRD1	monocytes_vexas-mds
7.56937447078092e-13	-0.781142142156945	0.362	0.569	1.82111580392518e-08	RAB11FIP1	monocytes_vexas-mds
1.05461941776229e-07	-0.785747653212029	0.133	0.278	0.0025373088571943	SMAD3	monocytes_vexas-mds
1.11508617658898e-11	-0.787485609476325	0.072	0.251	2.68278583225542e-07	SLC8A1	monocytes_vexas-mds
6.34322571162148e-10	-0.788863891397829	0.129	0.302	1.52611667395901e-05	IER3IP1	monocytes_vexas-mds
1.19304866341323e-08	-0.790973104586079	0.201	0.367	0.000287035577930589	TAF1D	monocytes_vexas-mds
5.76209619256146e-08	-0.793260399580126	0.749	0.894	0.00138630272296836	EFHD2	monocytes_vexas-mds
1.21723945700307e-09	-0.793332786728543	0.179	0.363	2.92855640960368e-05	TOR1AIP1	monocytes_vexas-mds
2.42144938504824e-07	-0.795032110991756	0.133	0.271	0.00582576507548756	C18orf25	monocytes_vexas-mds
9.00128976397484e-12	-0.795124181802128	0.1	0.288	2.16562030431471e-07	OSBPL11	monocytes_vexas-mds
2.72200795525015e-09	-0.795234766122989	0.168	0.335	6.54887893953633e-05	MTMR14	monocytes_vexas-mds
9.98506400164269e-17	-0.798295175066852	0.079	0.319	2.40230654815522e-12	RMND5A	monocytes_vexas-mds
8.28735572406838e-07	-0.798394596574602	0.176	0.312	0.0199385491365361	PUF60	monocytes_vexas-mds
2.85377885833777e-08	-0.801104512542093	0.108	0.251	0.000686590655527483	NCOA1	monocytes_vexas-mds
1.14553344237486e-06	-0.80176044277488	0.24	0.385	0.0275603890900968	CCNDBP1	monocytes_vexas-mds
9.50214396448135e-10	-0.805086121319444	0.186	0.364	2.28612081641457e-05	FOXN2	monocytes_vexas-mds
2.0959799402351e-12	-0.808030338019618	0.165	0.375	5.04271813821162e-08	SNRPC	monocytes_vexas-mds
6.58855898999349e-10	-0.810334352745573	0.179	0.361	1.58514140740253e-05	MAX	monocytes_vexas-mds
8.28987347107845e-15	-0.812725418817869	0.061	0.269	1.99446065840676e-10	CPT1A	monocytes_vexas-mds
8.87008017846433e-09	-0.81310690579882	0.312	0.483	0.000213405259013673	TMBIM4	monocytes_vexas-mds
6.11275789282998e-10	-0.814728414558642	0.208	0.393	1.47066842143596e-05	SUZ12	monocytes_vexas-mds
1.19058433539968e-06	-0.814826511179968	0.176	0.307	0.0286442685253809	UBA2	monocytes_vexas-mds
2.09933343988157e-11	-0.817334180148308	0.108	0.293	5.05078632301107e-07	KDM1B	monocytes_vexas-mds
1.69293294923723e-11	-0.818699001317584	0.079	0.258	4.07302738256985e-07	NCOA2	monocytes_vexas-mds
9.68104705110081e-10	-0.819399065276211	0.183	0.368	2.32916311002434e-05	CCT6A	monocytes_vexas-mds
1.88270756925416e-07	-0.822239498035134	0.28	0.426	0.00452960614086859	SULF2	monocytes_vexas-mds
4.0451673284247e-09	-0.825512696956333	0.161	0.325	9.73226807545698e-05	NUDT21	monocytes_vexas-mds
5.38898568648156e-07	-0.827254311589038	0.222	0.372	0.012965360663106	TNFRSF14	monocytes_vexas-mds
3.50762677413871e-10	-0.827428403037501	0.133	0.309	8.43899925590032e-06	SP1	monocytes_vexas-mds
8.52601549190143e-07	-0.828451394540277	0.179	0.313	0.0205127406719657	ERAP2	monocytes_vexas-mds
6.39100285253698e-10	-0.829312043713259	0.961	0.983	1.53761137629187e-05	RPL18	monocytes_vexas-mds
1.02919330041712e-09	-0.829569999320986	0.452	0.659	2.47613616147356e-05	C1orf162	monocytes_vexas-mds
1.5630197816777e-10	-0.830517665992964	0.118	0.293	3.76046929273838e-06	MID1IP1	monocytes_vexas-mds
2.43513880813722e-07	-0.830965069283863	0.14	0.279	0.00585870045849734	CTBP1	monocytes_vexas-mds
1.14913618872389e-07	-0.831991215583197	0.229	0.38	0.00276470675645082	RP2	monocytes_vexas-mds
5.14104523235766e-09	-0.832088027911869	0.194	0.362	0.000123688407245293	IFNAR1	monocytes_vexas-mds
1.63665722205935e-13	-0.833377204467847	0.118	0.329	3.9376336105526e-09	UBE2Z	monocytes_vexas-mds
3.08968551366961e-11	-0.833853045123774	0.333	0.542	7.43347437733771e-07	SSR1	monocytes_vexas-mds
7.70612886106078e-07	-0.834124890526845	0.251	0.392	0.0185401754268261	TMEM14B	monocytes_vexas-mds
9.51030480722314e-08	-0.836184175919513	0.591	0.735	0.00228808423356982	SSR4	monocytes_vexas-mds
1.43290521116158e-08	-0.839919309706994	0.108	0.258	0.000344742664753364	IRF5	monocytes_vexas-mds
7.47175909679309e-10	-0.840697047748147	0.172	0.35	1.79763052109745e-05	RAB8A	monocytes_vexas-mds
5.38726278295580e-13	-0.841273453309053	0.079	0.277	1.29612155295134e-08	THAP12	monocytes_vexas-mds
1.37431388092671e-08	-0.842300007652941	0.262	0.446	0.000330646176612156	CLTA	monocytes_vexas-mds
1.82330570331987e-12	-0.842417450444127	0.265	0.48	4.38669119161727e-08	C19orf38	monocytes_vexas-mds
9.9539600247163e-10	-0.844070970454802	0.211	0.392	2.39482324234649e-05	RPS19BP1	monocytes_vexas-mds
4.24617260563115e-07	-0.845074782159145	0.194	0.345	0.010215866671888	TMEM170A	monocytes_vexas-mds
1.15013028482616e-09	-0.845766754495691	0.19	0.374	2.76709845226326e-05	SLC15A3	monocytes_vexas-mds
9.57035262427814e-12	-0.849053340448249	0.093	0.285	2.30253113787508e-07	UBL3	monocytes_vexas-mds
3.80982080276084e-13	-0.849752000230421	0.097	0.299	9.16604786936231e-09	KIF22	monocytes_vexas-mds
1.39075318324406e-09	-0.849945003169931	0.151	0.324	3.34601308356688e-05	MIEN1	monocytes_vexas-mds
9.10410250078481e-07	-0.850582142528973	0.434	0.607	0.0219035602066382	PPP2CA	monocytes_vexas-mds
1.0390231516721e-10	-0.850754316009991	0.14	0.324	2.49978580060791e-06	ITGAE	monocytes_vexas-mds
1.01731663939927e-06	-0.8519483772631	0.219	0.363	0.0244756210273071	DPYD	monocytes_vexas-mds
9.66479535867885e-14	-0.855666488516291	0.158	0.386	2.32525311534455e-09	CNOT7	monocytes_vexas-mds
4.74335617104583e-08	-0.856292436520673	0.229	0.394	0.00114120406119192	CMIP	monocytes_vexas-mds
1.40086674433967e-06	-0.856490301632208	0.219	0.367	0.0337034530020682	SLC3A2	monocytes_vexas-mds
1.09169060164272e-06	-0.857666511194929	0.197	0.339	0.0262649841849222	RIF1	monocytes_vexas-mds
1.72380161554268e-07	-0.857690269433398	0.136	0.278	0.00414729430683413	ESCO1	monocytes_vexas-mds
6.35694549504789e-07	-0.858728407664956	0.154	0.29	0.0152941751665357	SBF2	monocytes_vexas-mds
1.3923454189751e-10	-0.860174438164739	0.186	0.376	3.34984384351218e-06	SOS2	monocytes_vexas-mds
4.67334213805195e-09	-0.862877119634307	0.125	0.284	0.000112435938499392	A1BG	monocytes_vexas-mds
4.57145160830508e-10	-0.865955388408125	0.376	0.564	1.09984554244212e-05	IST1	monocytes_vexas-mds
2.40575098359734e-07	-0.866555253080679	0.233	0.379	0.00578799629143684	TMEM160	monocytes_vexas-mds
2.53365809274822e-08	-0.866585522397395	0.215	0.378	0.000609572800534294	MED28	monocytes_vexas-mds
6.78900097008707e-07	-0.866593592430483	0.143	0.281	0.0163336574339325	PAK1	monocytes_vexas-mds
1.37227892729219e-07	-0.869078181542262	0.111	0.254	0.00330156587117228	TRIM11	monocytes_vexas-mds
4.2210838931053e-12	-0.870607221770467	0.376	0.591	1.0155505738422e-07	SH3BP2	monocytes_vexas-mds
7.51383554380788e-09	-0.87236452977075	0.186	0.356	0.000180775369348474	PATL1	monocytes_vexas-mds
5.25825021641095e-11	-0.873573937005523	0.251	0.449	1.26508241956631e-06	CTDNEP1	monocytes_vexas-mds
8.08033791589447e-10	-0.874077334164072	0.165	0.343	1.94404849918505e-05	RCOR1	monocytes_vexas-mds
8.21633438098507e-12	-0.87546903043862	0.1	0.298	1.9767678887212e-07	AC007952.4	monocytes_vexas-mds
4.91703638173336e-07	-0.880129447185764	0.172	0.318	0.0118298978308123	RREB1	monocytes_vexas-mds
4.25783722625688e-08	-0.881656790254388	0.208	0.365	0.00102439305826514	RGS19	monocytes_vexas-mds
2.04773738949676e-07	-0.883807615045026	0.147	0.29	0.00492665138539025	GNPTAB	monocytes_vexas-mds
2.72608125905881e-07	-0.884362568734381	0.197	0.343	0.00655867890116959	KBTBD2	monocytes_vexas-mds
1.14836109976184e-11	-0.884925374654961	0.086	0.27	2.762841969917e-07	SMIM7	monocytes_vexas-mds
2.93376000564281e-07	-0.885906862907195	0.122	0.254	0.00705833319757605	LPCAT2	monocytes_vexas-mds
7.97398552394524e-11	-0.887788024449316	0.276	0.476	1.91846117720599e-06	RBX1	monocytes_vexas-mds
6.15902963837909e-12	-0.888327854048966	0.104	0.295	1.48180094069762e-07	TET3	monocytes_vexas-mds
6.73714374978562e-10	-0.892776450717992	0.172	0.357	1.62088941476092e-05	FBRS	monocytes_vexas-mds
1.60403275631379e-07	-0.893710217364965	0.194	0.342	0.00385914240841536	SPOPL	monocytes_vexas-mds
1.00842761295422e-14	-0.896253541341064	0.491	0.708	2.42617599400655e-10	FYB1	monocytes_vexas-mds
9.15420954225314e-08	-0.899770040767747	0.165	0.317	0.00220241127377068	NCOR2	monocytes_vexas-mds
1.14365009647558e-09	-0.900171376628077	0.645	0.817	2.75150776711061e-05	COX6B1	monocytes_vexas-mds
3.62273977469871e-15	-0.90396010802712	0.215	0.46	8.71594962394763e-11	RNF139	monocytes_vexas-mds
1.86827833330875e-11	-0.903975137542482	0.097	0.28	4.49489084210752e-07	KIDINS220	monocytes_vexas-mds
1.54767972151926e-09	-0.904361825783447	0.133	0.298	3.72356264200318e-05	ARHGAP27	monocytes_vexas-mds
6.51567179313842e-08	-0.905892102890888	0.158	0.309	0.00156760547671117	FAM76B	monocytes_vexas-mds
3.85008397306669e-07	-0.913347478695435	0.133	0.267	0.00926291703080114	SVBP	monocytes_vexas-mds
2.10026708172646e-07	-0.913770213740123	0.14	0.28	0.0050530325719257	MED6	monocytes_vexas-mds
2.2495652246855e-08	-0.913817612111136	0.168	0.322	0.000541222897407083	DICER1	monocytes_vexas-mds
4.88760071702036e-09	-0.91576656675416	0.161	0.325	0.000117590785650793	SNRNP27	monocytes_vexas-mds
4.94751296401723e-15	-0.918017214623338	0.061	0.271	1.19032214401291e-10	BAG4	monocytes_vexas-mds
1.60070550674051e-07	-0.922915504616521	0.133	0.273	0.003851137378667	ADCY7	monocytes_vexas-mds
3.8879927754218e-08	-0.924272426637205	0.151	0.298	0.00093541218183873	AP2A1	monocytes_vexas-mds
6.55973917651488e-08	-0.925739105105206	0.133	0.277	0.00157820764847772	ARRDC4	monocytes_vexas-mds
9.46759670525695e-08	-0.926871846282352	0.154	0.307	0.00227780909131777	MRPL47	monocytes_vexas-mds
6.06598564371418e-07	-0.933181756476451	0.28	0.425	0.0145941548602119	NDUFA5	monocytes_vexas-mds
2.82222628283279e-11	-0.936231984590311	0.151	0.346	6.78999421386742e-07	IL13RA1	monocytes_vexas-mds
3.74086656661699e-09	-0.942007147869979	0.19	0.364	9.00015087262381e-05	MARCH1	monocytes_vexas-mds
9.07357976363732e-12	-0.944448324984902	0.129	0.321	2.1830125553335e-07	SIRPB1	monocytes_vexas-mds
8.93965452975663e-12	-0.945449782846023	0.14	0.334	2.15079148331415e-07	MAP3K3	monocytes_vexas-mds
3.41235868909635e-08	-0.945634074012967	0.348	0.517	0.00082097937700969	CREG1	monocytes_vexas-mds
3.85332168736294e-08	-0.947033048815626	0.287	0.465	0.000927070664762651	LLPH	monocytes_vexas-mds
1.09070443337355e-06	-0.952312800957868	0.233	0.383	0.0262412579625342	NDUFS8	monocytes_vexas-mds
1.68431180185083e-11	-0.953508615997678	0.122	0.307	4.05228576407291e-07	SMG7	monocytes_vexas-mds
3.10975622130023e-11	-0.955474370234185	0.111	0.298	7.48176249282623e-07	PGGT1B	monocytes_vexas-mds
2.17521345442142e-10	-0.958059903294663	0.355	0.572	5.2333460499925e-06	RELT	monocytes_vexas-mds
7.73645714333839e-08	-0.95850108112337	0.158	0.305	0.00186131422411578	CDK13	monocytes_vexas-mds
4.2739242871677e-11	-0.958641790481446	0.204	0.403	1.02826344424968e-06	MAF1	monocytes_vexas-mds
3.12482982120398e-08	-0.959278715435307	0.305	0.482	0.000751802806683465	ZNHIT1	monocytes_vexas-mds
2.78784083979226e-08	-0.960663418453495	0.186	0.342	0.000670726627645619	ANAPC5	monocytes_vexas-mds
1.45507659155585e-12	-0.961655288459322	0.143	0.343	3.50076877162422e-08	CBX4	monocytes_vexas-mds
7.54515261149129e-07	-0.965103585907435	0.208	0.35	0.0181528826679869	SSBP4	monocytes_vexas-mds
2.38166933259193e-10	-0.965767182789655	0.201	0.387	5.73005824728292e-06	NUMB	monocytes_vexas-mds
1.77126357660605e-06	-0.968321409070361	0.348	0.487	0.042614830389565	SYNCRIP	monocytes_vexas-mds
4.88445396390936e-11	-0.970435897756762	0.154	0.348	1.17515077917695e-06	OAZ2	monocytes_vexas-mds
1.1639224244955e-08	-0.970677236275796	0.222	0.387	0.000280028096109372	CDC5L	monocytes_vexas-mds
1.22998148540486e-06	-0.975013058094993	0.312	0.448	0.0295921245573555	MRPS24	monocytes_vexas-mds
1.468185046015e-07	-0.979490428784023	0.222	0.374	0.00353230640220749	PTPRA	monocytes_vexas-mds
4.92176752006911e-08	-0.980582183789302	0.287	0.448	0.00118412804765343	TCIRG1	monocytes_vexas-mds
3.25928327174676e-13	-0.981340290855754	0.133	0.338	7.84150962349554e-09	SH3BP1	monocytes_vexas-mds
4.05174542260173e-10	-0.982821804888475	0.211	0.399	9.74809431223751e-06	ERGIC3	monocytes_vexas-mds
9.84485776836224e-13	-0.985481594413438	0.093	0.289	2.36857433049027e-08	TIGAR	monocytes_vexas-mds
7.14509806356967e-10	-0.98649267930934	0.19	0.371	1.71903914311423e-05	WNK1	monocytes_vexas-mds
1.18373224847376e-12	-0.987339749396884	0.197	0.413	2.84794141660301e-08	CD4	monocytes_vexas-mds
3.21846719127039e-08	-0.988526527071105	0.108	0.252	0.000774331021547742	RIPOR1	monocytes_vexas-mds
5.94074915327204e-10	-0.99079688112967	0.341	0.515	1.42928483878572e-05	CD46	monocytes_vexas-mds
1.82063881253135e-06	-0.990874923267185	0.362	0.522	0.0438027491906917	RNH1	monocytes_vexas-mds
9.96547265808981e-12	-0.991513471407701	0.075	0.254	2.39759306680983e-07	ARID3A	monocytes_vexas-mds
1.02840793951248e-07	-0.995515045149835	0.355	0.529	0.00247424666167307	NDUFB7	monocytes_vexas-mds
2.56833749953638e-12	-1.00228407653501	0.147	0.357	6.17916319013458e-08	POLR2B	monocytes_vexas-mds
1.72834815024624e-07	-1.00324838439089	0.172	0.326	0.00415823281467742	FAM160B1	monocytes_vexas-mds
2.8740125806518e-14	-1.00401095654845	0.133	0.358	6.91458686779017e-10	GPBP1L1	monocytes_vexas-mds
3.15768781682164e-13	-1.00436451537587	0.294	0.517	7.59708111849119e-09	RNF138	monocytes_vexas-mds
7.86716237985306e-07	-1.0048171701299	0.143	0.279	0.0189276059696885	ABCF1	monocytes_vexas-mds
1.11687030996972e-07	-1.00505129756952	0.14	0.287	0.00268707827875615	GNB4	monocytes_vexas-mds
4.94686322165607e-08	-1.00606823615927	0.19	0.343	0.00119016582249823	ZFR	monocytes_vexas-mds
2.73476431949959e-12	-1.00994335065276	0.233	0.454	6.57956947628407e-08	OTUB1	monocytes_vexas-mds
5.70291843985374e-15	-1.01067394901153	0.444	0.649	1.37206514744441e-10	STMP1	monocytes_vexas-mds
1.94223104242771e-10	-1.01266544726351	0.1	0.273	4.67281366497683e-06	SAFB2	monocytes_vexas-mds
2.88460014586927e-08	-1.0169785060512	0.287	0.467	0.000694005949094689	PCIF1	monocytes_vexas-mds
1.41882477089721e-07	-1.02163438552654	0.179	0.326	0.00341355051630159	TMEM33	monocytes_vexas-mds
5.84285336545709e-08	-1.02343505669767	0.201	0.355	0.00140573209119532	TBK1	monocytes_vexas-mds
3.70880580105442e-07	-1.02377148607172	0.247	0.393	0.00892301587675683	BTF3L4	monocytes_vexas-mds
1.70046505206658e-06	-1.02601896136658	0.194	0.323	0.0409114886876698	NCBP2AS2	monocytes_vexas-mds
1.83598532784446e-07	-1.03756939550226	0.14	0.279	0.00441719710026098	STAT2	monocytes_vexas-mds
2.19249583818281e-15	-1.03824480948974	0.133	0.367	5.27492573708403e-11	FEM1B	monocytes_vexas-mds
4.75580842298159e-10	-1.03919957710263	0.233	0.422	1.14419994848514e-05	RXRA	monocytes_vexas-mds
8.47090796000383e-07	-1.04162759864059	0.416	0.559	0.0203801574609732	COG3	monocytes_vexas-mds
1.50939689874772e-21	-1.04275156607986	0.595	0.825	3.63145799869713e-17	FKBP1A	monocytes_vexas-mds
6.42041417037956e-10	-1.04285189723675	0.165	0.346	1.54468744525162e-05	DIS3	monocytes_vexas-mds
2.51501175335616e-17	-1.04598562139392	0.072	0.31	6.0508667773996e-13	CEBPA	monocytes_vexas-mds
2.6505333282498e-08	-1.04745695985821	0.168	0.329	0.000637691813443621	MAPKAPK3	monocytes_vexas-mds
6.46300296379194e-12	-1.05831904004989	0.125	0.322	1.5549338830587e-07	NFIC	monocytes_vexas-mds
3.8893412042293e-07	-1.05950748907063	0.262	0.414	0.00935736600325527	TPP2	monocytes_vexas-mds
6.97143971853028e-15	-1.05988284141097	0.136	0.366	1.6772586818812e-10	PPP1R9B	monocytes_vexas-mds
2.88962625513621e-12	-1.06001440362322	0.115	0.314	6.95215180723222e-08	KHDC4	monocytes_vexas-mds
8.21739566064143e-07	-1.06003876606032	0.147	0.28	0.0197702322199372	HMGXB4	monocytes_vexas-mds
1.56141449733156e-08	-1.06503623435187	0.201	0.366	0.000375660713912999	NRBP1	monocytes_vexas-mds
6.6384794052594e-11	-1.06551201864577	0.376	0.556	1.59715176011136e-06	UBE2I	monocytes_vexas-mds
3.35941760462889e-08	-1.06693164101149	0.179	0.332	0.000808242281497666	WAPL	monocytes_vexas-mds
1.51553512243704e-09	-1.07049871030723	0.315	0.506	3.64622595107127e-05	CCNY	monocytes_vexas-mds
4.8647360707889e-11	-1.07091424741346	0.527	0.71	1.1704068512711e-06	UBL5	monocytes_vexas-mds
1.96826128398004e-13	-1.07149317474027	0.111	0.32	4.73543982312758e-09	GCH1	monocytes_vexas-mds
5.59897241368784e-09	-1.0762020045666	0.154	0.313	0.000134705677300916	DGKZ	monocytes_vexas-mds
1.60875880467672e-11	-1.07628733339564	0.115	0.307	3.87051280817173e-07	ADAM15	monocytes_vexas-mds
5.56160041703536e-07	-1.07666592225173	0.122	0.255	0.0133806544433454	KMT5A	monocytes_vexas-mds
2.72013773499862e-08	-1.08309205434681	0.151	0.31	0.000654437937663318	ATP6V0A1	monocytes_vexas-mds
2.54252918704618e-16	-1.08476125872374	0.516	0.73	6.11707097111441e-12	TAPBP	monocytes_vexas-mds
1.84715162931324e-07	-1.08840689070546	0.215	0.362	0.00444406210496472	ADAM10	monocytes_vexas-mds
1.28200828624121e-13	-1.09014522364941	0.416	0.638	3.08438373586773e-09	ATP5PB	monocytes_vexas-mds
9.02624408883347e-10	-1.09069059538296	0.341	0.534	2.17162406533244e-05	C1D	monocytes_vexas-mds
2.64016025310437e-07	-1.09351349003783	0.147	0.288	0.0063519615529438	COPS6	monocytes_vexas-mds
1.21909235327361e-15	-1.09366998554388	0.1	0.328	2.93301429274098e-11	MSL1	monocytes_vexas-mds
2.7979927322032e-07	-1.09490433631639	0.348	0.502	0.00673169071440769	KRAS	monocytes_vexas-mds
1.79310087346664e-11	-1.09599993579364	0.172	0.371	4.31402139147338e-07	CAPRIN1	monocytes_vexas-mds
4.44980845884388e-09	-1.09873588072842	0.125	0.285	0.000107057941711325	DUSP12	monocytes_vexas-mds
9.80667185714455e-08	-1.0991514277573	0.301	0.453	0.00235938718211041	NIPSNAP2	monocytes_vexas-mds
9.70290997131095e-12	-1.09923669530173	0.183	0.381	2.3344231099977e-07	POLE3	monocytes_vexas-mds
1.8634154343164e-07	-1.10247782910415	0.319	0.479	0.00448319119342184	CCDC69	monocytes_vexas-mds
2.54059132635189e-08	-1.10433370455945	0.541	0.677	0.000611240867207	PPP1R2	monocytes_vexas-mds
1.85851527941454e-08	-1.11157677296836	0.208	0.371	0.000447140191074345	CHD9	monocytes_vexas-mds
3.03636990369304e-11	-1.11421459290521	0.473	0.655	7.30520235129509e-07	ATP5PO	monocytes_vexas-mds
7.71212898844652e-12	-1.11462779656067	0.168	0.365	1.85546111333035e-07	IL17RA	monocytes_vexas-mds
1.86214210199779e-10	-1.11512648572005	0.168	0.35	4.48012768319648e-06	SLC9A3R1	monocytes_vexas-mds
2.63228106881511e-07	-1.11922795101154	0.323	0.483	0.00633300502346228	SRP72	monocytes_vexas-mds
3.40491713698314e-09	-1.12316076710558	0.176	0.338	8.19189013986775e-05	CS	monocytes_vexas-mds
6.06367266825771e-12	-1.12543830531269	0.115	0.31	1.45885900725612e-07	UBP1	monocytes_vexas-mds
1.15705479286281e-13	-1.12631100748592	0.09	0.295	2.78375812614864e-09	RCC2	monocytes_vexas-mds
1.23092750512772e-08	-1.12713077136493	0.254	0.414	0.000296148848458678	TMEM183A	monocytes_vexas-mds
1.85240199462227e-10	-1.12821551387208	0.226	0.41	4.45669395886172e-06	NR1D2	monocytes_vexas-mds
2.58867996433318e-13	-1.13282359206491	0.129	0.337	6.22810512618919e-09	GRK3	monocytes_vexas-mds
2.71596566183839e-09	-1.13488221906951	0.53	0.676	6.53434178581698e-05	CAPZA1	monocytes_vexas-mds
5.24885220621673e-09	-1.13499999268358	0.186	0.361	0.000126282135229368	TTC14	monocytes_vexas-mds
2.49657098352235e-11	-1.13949248151652	0.312	0.501	6.00650012925642e-07	MAP7D1	monocytes_vexas-mds
7.25754305134252e-17	-1.14035093601061	0.541	0.764	1.7460922827225e-12	VAMP2	monocytes_vexas-mds
1.83744327975852e-09	-1.14089160455504	0.179	0.35	4.42070478677102e-05	NUTM2A-AS1	monocytes_vexas-mds
5.9699007880204e-09	-1.1424557384076	0.505	0.673	0.000143629843058983	UQCRQ	monocytes_vexas-mds
4.00228532655167e-11	-1.14483329494099	0.082	0.257	9.62909826715066e-07	ING1	monocytes_vexas-mds
2.85645355186428e-09	-1.14810011864438	0.251	0.433	6.87234160043027e-05	XRCC5	monocytes_vexas-mds
7.57562178757543e-09	-1.15361249011065	0.168	0.33	0.000182261884587277	P2RX4	monocytes_vexas-mds
1.04143159749635e-06	-1.15492135997536	0.229	0.367	0.0250558028041647	GTF2I	monocytes_vexas-mds
5.07875746302528e-14	-1.15836510380924	0.251	0.482	1.22189825802925e-09	PRKACA	monocytes_vexas-mds
7.9444178818752e-08	-1.15912086518201	0.161	0.315	0.00191134749820035	WIPI2	monocytes_vexas-mds
7.52203116448588e-07	-1.15989778861383	0.176	0.319	0.0180972547786366	BBX	monocytes_vexas-mds
5.00856011991916e-10	-1.16162680188027	0.168	0.347	1.20500947925135e-05	ACIN1	monocytes_vexas-mds
4.27488759833454e-08	-1.16256021162427	0.247	0.401	0.00102849520728331	VPS4B	monocytes_vexas-mds
5.96093865565326e-10	-1.16381517100723	0.229	0.414	1.43414223116362e-05	EPS15	monocytes_vexas-mds
9.2391816913489e-07	-1.16532368680871	0.219	0.362	0.0222285472312163	REST	monocytes_vexas-mds
1.86600265870898e-07	-1.17348197365428	0.151	0.293	0.00448941579658794	MRPS35	monocytes_vexas-mds
7.25427648605601e-10	-1.17639620127065	0.434	0.618	1.74530637978022e-05	MYO1F	monocytes_vexas-mds
3.17260078093274e-13	-1.17946707841773	0.108	0.31	7.63296021884608e-09	TAOK1	monocytes_vexas-mds
5.03576013690376e-18	-1.18031799722642	0.075	0.324	1.21155353133767e-13	TXNRD1	monocytes_vexas-mds
4.31812354235855e-16	-1.18126396247874	0.168	0.418	1.03889734305604e-11	RCSD1	monocytes_vexas-mds
2.12599456444326e-07	-1.18762360941337	0.53	0.684	0.00511493032259404	NDUFB11	monocytes_vexas-mds
3.81916826174346e-09	-1.18883824773447	0.254	0.435	9.18853692092859e-05	GPS2	monocytes_vexas-mds
5.63572861048025e-08	-1.1908569658788	0.394	0.557	0.00135589994639544	RNASET2	monocytes_vexas-mds
1.20295675981199e-16	-1.19155665621419	0.125	0.371	2.89419366843166e-12	PLEKHO2	monocytes_vexas-mds
2.94380592488906e-19	-1.19180313504829	0.219	0.498	7.08250267469058e-15	HDGF	monocytes_vexas-mds
8.74651092353309e-09	-1.19292059194995	0.376	0.547	0.000210432306309283	TOMM6	monocytes_vexas-mds
2.95557895007685e-07	-1.1953699895132	0.412	0.583	0.00711082739598988	PGD	monocytes_vexas-mds
1.41016173004616e-10	-1.19613877816841	0.24	0.437	3.39270810631807e-06	ARID1A	monocytes_vexas-mds
5.16047981703625e-11	-1.19730076791288	0.143	0.337	1.24155983918075e-06	AGO1	monocytes_vexas-mds
1.67298269160849e-16	-1.19815242523296	0.495	0.733	4.02502905774086e-12	ATP6AP2	monocytes_vexas-mds
2.12070990792693e-12	-1.20426780492271	0.405	0.612	5.10221596748139e-08	CCDC59	monocytes_vexas-mds
1.03619135667619e-06	-1.20550496814954	0.158	0.29	0.0249297278502725	TUT7	monocytes_vexas-mds
6.8885465511762e-12	-1.20706978873542	0.448	0.659	1.65731541474748e-07	PGLS	monocytes_vexas-mds
3.90854262015714e-09	-1.21005295882021	0.176	0.342	9.40356268983606e-05	SCFD1	monocytes_vexas-mds
1.54595525047529e-10	-1.2113932715857	0.649	0.799	3.7194137371185e-06	COX8A	monocytes_vexas-mds
6.18129535494878e-11	-1.22154351143022	0.154	0.338	1.48715784944713e-06	MEGF9	monocytes_vexas-mds
3.07400656060922e-13	-1.22257805280871	0.118	0.32	7.39575238416972e-09	ATXN3	monocytes_vexas-mds
1.96475795289523e-07	-1.22481897892583	0.305	0.456	0.00472701115887062	MED10	monocytes_vexas-mds
2.49520742209229e-07	-1.22547964697713	0.222	0.359	0.00600321953681183	BROX	monocytes_vexas-mds
1.92543790402194e-09	-1.22572219770203	0.283	0.463	4.63241105328639e-05	SUPT4H1	monocytes_vexas-mds
6.39428964228991e-08	-1.23020865840745	0.161	0.313	0.00153840214503853	BRWD1	monocytes_vexas-mds
4.23341203619758e-07	-1.23413449046983	0.211	0.347	0.0101851660178877	DNM1L	monocytes_vexas-mds
1.28040799378492e-10	-1.23666423264348	0.272	0.479	3.08053359224715e-06	DPYSL2	monocytes_vexas-mds
3.50848883496904e-13	-1.23744035466362	0.272	0.497	8.44107328805202e-09	TMEM167B	monocytes_vexas-mds
8.57378968479691e-21	-1.23757657214488	0.796	0.953	2.06276806026529e-16	CFL1	monocytes_vexas-mds
1.52085707256723e-08	-1.23777632601508	0.315	0.49	0.000365903003088949	CCDC12	monocytes_vexas-mds
7.05909697777254e-20	-1.24736722339476	0.369	0.642	1.69834814188229e-15	PICALM	monocytes_vexas-mds
1.15041570415323e-12	-1.24974047044322	0.172	0.382	2.76778514262225e-08	PLEKHF2	monocytes_vexas-mds
1.4901470248851e-14	-1.25282838521191	0.154	0.375	3.58514472717106e-10	NUP50	monocytes_vexas-mds
2.57599666310418e-12	-1.26092731963065	0.265	0.481	6.19759037176235e-08	RNF166	monocytes_vexas-mds
6.82773585157067e-07	-1.26369731176326	0.165	0.298	0.0164268496852939	MAN1A2	monocytes_vexas-mds
2.18319841477131e-10	-1.26472350309178	0.459	0.651	5.2525570660983e-06	RTRAF	monocytes_vexas-mds
1.28273689727122e-12	-1.26588318653828	0.502	0.707	3.08613670114483e-08	TMEM123	monocytes_vexas-mds
9.52822506089355e-10	-1.26821766755709	0.194	0.379	2.29239566740038e-05	OXA1L	monocytes_vexas-mds
1.19939202759084e-12	-1.26965073747331	0.151	0.365	2.88561727918079e-08	VTI1B	monocytes_vexas-mds
1.93613314860235e-07	-1.27028919529943	0.229	0.384	0.00465814274222239	PPHLN1	monocytes_vexas-mds
2.30334844916436e-17	-1.27060923899794	0.061	0.298	5.54162603384453e-13	WDR11	monocytes_vexas-mds
6.37030956408509e-07	-1.27064419295327	0.186	0.336	0.0153263277802323	STX16	monocytes_vexas-mds
1.61547188317513e-07	-1.27159437549946	0.262	0.418	0.00388666380373105	CUL3	monocytes_vexas-mds
8.3217421608446e-10	-1.27202021284099	0.502	0.703	2.0021279464776e-05	GPSM3	monocytes_vexas-mds
8.11439152452268e-16	-1.27581067970781	0.186	0.424	1.95224145688491e-11	PKN1	monocytes_vexas-mds
1.10569352402893e-09	-1.27595758234362	0.226	0.409	2.66018804946121e-05	NUB1	monocytes_vexas-mds
6.08538878749679e-14	-1.27650028065504	0.219	0.444	1.46408368838385e-09	TMEM230	monocytes_vexas-mds
2.19036782075354e-11	-1.28168771812369	0.154	0.352	5.26980593995095e-07	ABHD5	monocytes_vexas-mds
1.54874933624502e-12	-1.28401334515649	0.491	0.692	3.7261360280719e-08	TMEM59	monocytes_vexas-mds
3.71257482813728e-10	-1.28540757556932	0.204	0.388	8.93208377901548e-06	TMEM30A	monocytes_vexas-mds
2.23022342986132e-09	-1.28708415426514	0.183	0.359	5.36569454990336e-05	KDM7A	monocytes_vexas-mds
1.10911070083381e-22	-1.28729862467473	0.129	0.427	2.66840943513605e-18	CTDSP2	monocytes_vexas-mds
4.02324253694062e-17	-1.29265291950633	0.588	0.811	9.67951921962544e-13	MOB1A	monocytes_vexas-mds
3.55152546696448e-10	-1.29536885019983	0.229	0.425	8.54461512096984e-06	EID1	monocytes_vexas-mds
1.23183269306767e-07	-1.29585775500709	0.24	0.389	0.0029636662762515	SFSWAP	monocytes_vexas-mds
6.786215033439e-10	-1.29669035648732	0.229	0.419	1.63269547489509e-05	FRG1	monocytes_vexas-mds
1.10083597674235e-09	-1.29743291953334	0.294	0.476	2.64850127644441e-05	ZNF644	monocytes_vexas-mds
3.313761898097e-09	-1.2993496679043	0.161	0.328	7.97257975063158e-05	STARD7	monocytes_vexas-mds
1.32508751093593e-09	-1.3030239940943	0.315	0.51	3.18802804256075e-05	SIVA1	monocytes_vexas-mds
1.72212408170286e-20	-1.30691680743704	0.154	0.444	4.1432583281689e-16	ANKRD13D	monocytes_vexas-mds
1.01738593404008e-09	-1.30761075651132	0.315	0.506	2.44772881870703e-05	NUP214	monocytes_vexas-mds
3.69424369364543e-09	-1.31601812423543	0.215	0.39	8.88798090254155e-05	RIPOR2	monocytes_vexas-mds
5.5991972107916e-07	-1.31959075621897	0.405	0.543	0.0134711085694435	CAPN2	monocytes_vexas-mds
2.34632331536189e-08	-1.31969279246727	0.125	0.277	0.000564501926442917	WIPF2	monocytes_vexas-mds
1.41869776159152e-08	-1.3197202924449	0.416	0.586	0.000341324494461304	C9orf16	monocytes_vexas-mds
5.58034462823372e-09	-1.32014673588874	0.351	0.522	0.000134257511410675	CARD19	monocytes_vexas-mds
3.28389957105193e-24	-1.32320122465908	0.523	0.783	7.90073397799383e-20	GRN	monocytes_vexas-mds
2.81907051980818e-07	-1.3247649370268	0.301	0.45	0.00678240176360649	CCNK	monocytes_vexas-mds
1.57425721848668e-09	-1.3275889865423	0.262	0.453	3.78750544195709e-05	MAPRE1	monocytes_vexas-mds
1.14472750358722e-06	-1.32962764228489	0.208	0.342	0.0275409990088049	ATRX	monocytes_vexas-mds
2.01347816485936e-07	-1.33064478414742	0.444	0.601	0.00484422711683513	SNRPB	monocytes_vexas-mds
5.78479939626609e-15	-1.33257407047228	0.215	0.448	1.39176488674766e-10	POLE4	monocytes_vexas-mds
3.89750032412848e-14	-1.33386551615393	0.079	0.286	9.3769960298207e-10	SLC30A1	monocytes_vexas-mds
5.05911570313388e-08	-1.3359887663416	0.122	0.266	0.00121717264701698	ATG14	monocytes_vexas-mds
2.26219428161146e-12	-1.33671596853607	0.176	0.38	5.44261322212902e-08	IREB2	monocytes_vexas-mds
3.54403740307747e-13	-1.33965046055871	0.294	0.519	8.52659958806408e-09	RNF114	monocytes_vexas-mds
6.18492891213739e-15	-1.34422548057508	0.233	0.459	1.48803204697113e-10	PNPLA2	monocytes_vexas-mds
2.38797509570396e-14	-1.34606478893175	0.172	0.4	5.74522928275415e-10	RPF1	monocytes_vexas-mds
5.91935066459103e-11	-1.34688471035139	0.197	0.393	1.42413657639396e-06	ZBTB1	monocytes_vexas-mds
5.14468851023439e-07	-1.34865616452964	0.211	0.361	0.0123776060867729	FUBP1	monocytes_vexas-mds
3.06067580259604e-08	-1.35287684717996	0.287	0.447	0.000736367991346582	ARHGEF1	monocytes_vexas-mds
4.79153750927372e-08	-1.36181495514489	0.219	0.376	0.00115279600935616	MEF2A	monocytes_vexas-mds
1.23907252952025e-10	-1.36812916368794	0.154	0.335	2.98108459877277e-06	SSNA1	monocytes_vexas-mds
1.14628513589294e-08	-1.3698300366458	0.297	0.462	0.000275784740844482	YPEL3	monocytes_vexas-mds
1.66500235239229e-11	-1.37058003335513	0.154	0.343	4.00582915962061e-07	AC090559.1	monocytes_vexas-mds
1.3579332193919e-12	-1.37917778430375	0.276	0.484	3.26705153253498e-08	SPG21	monocytes_vexas-mds
3.04467106136915e-10	-1.38090596969042	0.151	0.328	7.32517410654803e-06	MBD4	monocytes_vexas-mds
1.18396723019904e-09	-1.38471878550856	0.222	0.399	2.84850675913588e-05	SASH3	monocytes_vexas-mds
2.98523323789195e-12	-1.38503741251731	0.201	0.403	7.18217264704423e-08	GPATCH8	monocytes_vexas-mds
1.4568044287842e-10	-1.38798214548456	0.143	0.317	3.50492577521191e-06	C5orf24	monocytes_vexas-mds
1.15924078491362e-07	-1.39071215638455	0.323	0.498	0.00278901740442368	UFC1	monocytes_vexas-mds
8.4123029492358e-10	-1.39167910508008	0.323	0.509	2.02391596655664e-05	LBR	monocytes_vexas-mds
8.88368609859194e-10	-1.39255356510143	0.183	0.364	2.13732603846023e-05	CNOT8	monocytes_vexas-mds
6.65562327601314e-14	-1.39396697655718	0.168	0.398	1.601276403976e-09	TMEM87A	monocytes_vexas-mds
6.91677587930566e-10	-1.39500207072585	0.201	0.383	1.66410710880215e-05	MED13	monocytes_vexas-mds
2.42930169639222e-09	-1.39630238102757	0.237	0.404	5.84465695135003e-05	YAF2	monocytes_vexas-mds
7.98474384718441e-08	-1.40400111179223	0.197	0.347	0.0019210495221941	BAG5	monocytes_vexas-mds
7.64675106456808e-08	-1.40809976002466	0.297	0.462	0.00183973183862443	KDM2A	monocytes_vexas-mds
1.54576433918352e-11	-1.40978527163606	0.226	0.428	3.71895442364164e-07	LSM3	monocytes_vexas-mds
3.30164788327922e-17	-1.41519337835174	0.366	0.611	7.94343464238148e-13	LAMTOR1	monocytes_vexas-mds
8.09866466168234e-41	-1.41927954984152	0.423	0.135	1.94845773095415e-36	SH3BP5	monocytes_vexas-mds
3.70314015096995e-21	-1.41970546512781	0.093	0.378	8.90938488921859e-17	TSC22D4	monocytes_vexas-mds
1.75088285834114e-11	-1.42247383459953	0.28	0.494	4.21244906888296e-07	SEPTIN9	monocytes_vexas-mds
1.47190012623897e-14	-1.42296416541504	0.158	0.386	3.54124451371834e-10	FAM32A	monocytes_vexas-mds
2.19232276884408e-09	-1.42756463323249	0.19	0.368	5.27450934956197e-05	IQGAP2	monocytes_vexas-mds
2.98089054599878e-08	-1.43292593822964	0.409	0.57	0.000717172456461846	COPS9	monocytes_vexas-mds
3.61540743319417e-09	-1.43429139076052	0.179	0.339	8.69830874352185e-05	SLMAP	monocytes_vexas-mds
1.75085942100542e-11	-1.43881982764251	0.448	0.671	4.21239268099694e-07	TMEM258	monocytes_vexas-mds
6.55436382305495e-11	-1.44387782857143	0.262	0.461	1.57691439218879e-06	VEZF1	monocytes_vexas-mds
7.2507782338788e-08	-1.44645975824913	0.437	0.594	0.0017444647352889	TAF10	monocytes_vexas-mds
1.04466655373387e-09	-1.4471893751517	0.262	0.444	2.51336326162831e-05	MARCKSL1	monocytes_vexas-mds
1.17413329875385e-09	-1.44723031618658	0.28	0.472	2.82484730347189e-05	SLC6A6	monocytes_vexas-mds
3.29642302284604e-08	-1.44778027837018	0.176	0.332	0.000793086415066529	SMC3	monocytes_vexas-mds
4.60925743325245e-14	-1.44955545832852	0.179	0.398	1.10894124586621e-09	SETX	monocytes_vexas-mds
1.32547691410168e-13	-1.45376492747063	0.348	0.566	3.18896490763723e-09	RAC2	monocytes_vexas-mds
1.23632601775171e-10	-1.45742764858354	0.129	0.306	2.97447676610885e-06	CCDC88C	monocytes_vexas-mds
5.35771974611279e-17	-1.46025575500084	0.176	0.424	1.28901379371728e-12	SBNO1	monocytes_vexas-mds
3.74150766966628e-15	-1.46476461839319	0.358	0.579	9.0016933024501e-11	PABPN1	monocytes_vexas-mds
1.99952715563761e-11	-1.46833966869076	0.269	0.475	4.81066238374853e-07	LILRB2	monocytes_vexas-mds
3.14887478844564e-09	-1.46953583570713	0.186	0.356	7.57587785352136e-05	USP4	monocytes_vexas-mds
5.69752233537335e-08	-1.47093304506385	0.204	0.362	0.00137076689866747	HOOK3	monocytes_vexas-mds
3.68449573261093e-11	-1.47323942155637	0.226	0.418	8.86452828308863e-07	FYTTD1	monocytes_vexas-mds
5.97552838881703e-11	-1.47593639958808	0.373	0.567	1.43765237506549e-06	FAM120A	monocytes_vexas-mds
2.16534838343213e-19	-1.48321003125945	0.151	0.429	5.20961167569937e-15	HNMT	monocytes_vexas-mds
4.06471147019696e-09	-1.48654146584257	0.315	0.494	9.77928932614687e-05	C18orf32	monocytes_vexas-mds
2.56918923085167e-09	-1.48690640564541	0.201	0.38	6.18121237050604e-05	PPP2R5E	monocytes_vexas-mds
2.24157489958719e-07	-1.48855798420877	0.384	0.542	0.00539300505091681	MYO1G	monocytes_vexas-mds
7.65422207926703e-07	-1.49352236411722	0.358	0.522	0.0184152929005086	H2AFV	monocytes_vexas-mds
1.87554330424852e-08	-1.50253011336198	0.434	0.613	0.000451236963569152	FGR	monocytes_vexas-mds
3.44604891351304e-15	-1.50658414545666	0.52	0.736	8.29084908102102e-11	PAIP2	monocytes_vexas-mds
1.87668611408406e-08	-1.50896310839104	0.233	0.385	0.000451511912187484	SYK	monocytes_vexas-mds
4.42570662590617e-08	-1.51067545399132	0.652	0.792	0.00106478075712677	COX6C	monocytes_vexas-mds
2.99116556963271e-08	-1.51125946465575	0.319	0.492	0.000719644524397933	RNF181	monocytes_vexas-mds
4.31255927398273e-08	-1.51957862571417	0.211	0.367	0.00103755863572751	TSPAN14	monocytes_vexas-mds
1.47832765428947e-07	-1.52217311126172	0.28	0.432	0.00355670850345504	PILRA	monocytes_vexas-mds
1.51779655038916e-07	-1.5256952928898	0.312	0.465	0.00365166672058127	NFAT5	monocytes_vexas-mds
1.2266000026969e-06	-1.52814056764639	0.441	0.582	0.0295107694648847	LSM7	monocytes_vexas-mds
1.37585210786778e-16	-1.52832247498479	0.233	0.483	3.31016258631908e-12	TRAPPC1	monocytes_vexas-mds
8.22572847944064e-15	-1.53074107964822	0.283	0.522	1.97902801486862e-10	RAB32	monocytes_vexas-mds
1.07585796200598e-06	-1.53958710399677	0.301	0.433	0.0258840667079019	GTF2B	monocytes_vexas-mds
2.8689394965983e-15	-1.54395395784438	0.412	0.658	6.90238153486585e-11	PPT1	monocytes_vexas-mds
8.09914448873929e-10	-1.54841508017884	0.265	0.45	1.94857317254579e-05	MYCBP2	monocytes_vexas-mds
3.08459652842189e-14	-1.55279166602172	0.19	0.423	7.42123078773021e-10	PRAM1	monocytes_vexas-mds
9.84498653683841e-10	-1.55810096910262	0.269	0.449	2.36860531089795e-05	PCF11	monocytes_vexas-mds
1.35355546042502e-07	-1.55912415275048	0.394	0.568	0.00325651908223656	PTEN	monocytes_vexas-mds
1.98991775852969e-07	-1.5661103405561	0.211	0.357	0.00478754313524657	DDX52	monocytes_vexas-mds
1.15359209430171e-06	-1.57249577896473	0.294	0.439	0.0277542721968048	ANKHD1	monocytes_vexas-mds
2.47197109507441e-10	-1.57684826559529	0.384	0.572	5.94731525763952e-06	DNAJC7	monocytes_vexas-mds
1.21952947631507e-20	-1.57954658832277	0.129	0.409	2.93406596706644e-16	ZDHHC7	monocytes_vexas-mds
2.21244218151481e-09	-1.58448914583383	0.204	0.376	5.32291464450648e-05	HECTD1	monocytes_vexas-mds
3.21732871402987e-16	-1.59607226269244	0.118	0.35	7.74057115308447e-12	ITGAL	monocytes_vexas-mds
3.44359488025068e-08	-1.5995967540837	0.168	0.321	0.000828494492239512	ARAP2	monocytes_vexas-mds
5.81142634784264e-15	-1.60776125269705	0.158	0.391	1.39817106502746e-10	CD86	monocytes_vexas-mds
2.26036246078853e-19	-1.6089103462552	0.237	0.515	5.43820604441111e-15	ITGA4	monocytes_vexas-mds
1.12410495336113e-17	-1.61521330109876	0.219	0.476	2.70448410729155e-13	YTHDF2	monocytes_vexas-mds
6.97644427961045e-08	-1.62365136806284	0.462	0.619	0.00167846272923148	SERBP1	monocytes_vexas-mds
4.66511950351174e-14	-1.63717218120733	0.215	0.442	1.12238110134989e-09	CTSC	monocytes_vexas-mds
1.13160680900749e-14	-1.63830283126542	0.498	0.696	2.72253282179111e-10	WTAP	monocytes_vexas-mds
9.73434911020053e-07	-1.64994238165446	0.122	0.25	0.0234198705242315	FBP1	monocytes_vexas-mds
2.10934714479298e-08	-1.65081044438898	0.305	0.484	0.000507487829565743	DNAJB14	monocytes_vexas-mds
8.95535541179175e-18	-1.65092484965989	0.204	0.47	2.15456895852298e-13	GNS	monocytes_vexas-mds
4.48342138093522e-09	-1.6519948836886	0.204	0.371	0.00010786663500392	KPNB1	monocytes_vexas-mds
1.84106038319835e-10	-1.65726687624016	0.244	0.429	4.42940717593691e-06	CCT8	monocytes_vexas-mds
6.1389877664197e-10	-1.66391518334918	0.237	0.422	1.47697906672292e-05	EMC10	monocytes_vexas-mds
1.29419000466693e-10	-1.66714335583739	0.208	0.405	3.11369173222817e-06	TNFSF13	monocytes_vexas-mds
6.10078937816165e-15	-1.66778767980515	0.161	0.395	1.46778891649191e-10	SNHG32	monocytes_vexas-mds
7.55767802804838e-16	-1.68315655217013	0.233	0.478	1.81830175676816e-11	C16orf87	monocytes_vexas-mds
6.96587462327782e-09	-1.68805855003031	0.297	0.451	0.000167591977561441	RC3H1	monocytes_vexas-mds
1.51637746762118e-12	-1.68807244234044	0.19	0.4	3.6482525493498e-08	DOCK8	monocytes_vexas-mds
5.71555255120287e-10	-1.69828347256471	0.351	0.54	1.3751047882939e-05	TCEA1	monocytes_vexas-mds
1.37162793933218e-06	-1.69847244849912	0.437	0.588	0.0329999965923928	FXR1	monocytes_vexas-mds
1.61366947486092e-11	-1.70118893816007	0.308	0.497	3.88232738956789e-07	HLA-F	monocytes_vexas-mds
3.18395859026807e-08	-1.70140396641176	0.237	0.393	0.000766028597232595	TTC3	monocytes_vexas-mds
9.15294912536013e-12	-1.70490238151068	0.484	0.68	2.20210803007039e-07	TAX1BP1	monocytes_vexas-mds
5.73160806972456e-09	-1.70533027982126	0.125	0.285	0.000137896758549503	TMC6	monocytes_vexas-mds
2.18632335175657e-15	-1.70983392895129	0.147	0.38	5.26007535199112e-11	PDLIM5	monocytes_vexas-mds
2.44707118394373e-12	-1.71324666121057	0.237	0.44	5.88740856145021e-08	UBXN7	monocytes_vexas-mds
1.36703547200271e-14	-1.71926852416426	0.226	0.448	3.28895064209133e-10	ZMYM2	monocytes_vexas-mds
9.77514392127915e-16	-1.73208827667813	0.222	0.46	2.35180187602055e-11	ARID4A	monocytes_vexas-mds
2.008424578306e-10	-1.73452295280168	0.136	0.317	4.8320686929464e-06	DDHD1	monocytes_vexas-mds
1.76861695466917e-14	-1.74270159513693	0.183	0.418	4.25511553123857e-10	RASGRP2	monocytes_vexas-mds
1.2901723843468e-09	-1.74785649857506	0.287	0.466	3.10402573949998e-05	SPPL2A	monocytes_vexas-mds
2.0066776191959e-17	-1.74973197589096	0.122	0.374	4.82786568402342e-13	RUFY3	monocytes_vexas-mds
1.27124697166751e-07	-1.75031237791476	0.125	0.274	0.00305849308913486	LILRA1	monocytes_vexas-mds
3.64960195664503e-11	-1.75576081994495	0.455	0.642	8.78057734749229e-07	CHMP4B	monocytes_vexas-mds
2.04567844744878e-10	-1.75605234339028	0.201	0.385	4.92169777671702e-06	SAMD8	monocytes_vexas-mds
9.33474270663375e-10	-1.76583407834375	0.265	0.445	2.24584574778901e-05	BAG1	monocytes_vexas-mds
6.02861493858103e-07	-1.76749133066396	0.251	0.392	0.0145042446807321	SETD2	monocytes_vexas-mds
4.11365196240816e-11	-1.7687536433804	0.244	0.437	9.89703525635778e-07	ING3	monocytes_vexas-mds
1.1653574487736e-14	-1.76941969279066	0.158	0.381	2.8037334860044e-10	GIT2	monocytes_vexas-mds
3.1575743450167e-13	-1.77367764787691	0.222	0.449	7.59680811667568e-09	KANSL1	monocytes_vexas-mds
1.9227537211338e-14	-1.77811805017294	0.337	0.576	4.62595317767581e-10	NDUFC2	monocytes_vexas-mds
3.73619165939691e-08	-1.78207018914804	0.466	0.636	0.000898890351334303	HNRNPD	monocytes_vexas-mds
1.52644514609209e-17	-1.7839998367445	0.061	0.297	3.67247437698295e-13	VCL	monocytes_vexas-mds
4.97151356566105e-20	-1.79034578738062	0.423	0.685	1.19609644876239e-15	CALM2	monocytes_vexas-mds
4.3210805317005e-11	-1.79766483631834	0.211	0.408	1.03960876512182e-06	CDK12	monocytes_vexas-mds
9.18692462983123e-09	-1.79979845144784	0.373	0.547	0.00022102821966911	KRT10	monocytes_vexas-mds
1.99949508693992e-12	-1.80419105359384	0.369	0.568	4.81058522966874e-08	SERTAD2	monocytes_vexas-mds
2.03755856526634e-14	-1.81005870498885	0.136	0.36	4.90216215217429e-10	CXXC5	monocytes_vexas-mds
1.56849943480127e-17	-1.81069240158475	0.272	0.524	3.77365279018838e-13	H2AFZ	monocytes_vexas-mds
1.13647497585914e-07	-1.81921541314648	0.642	0.84	0.00273424514441952	RAC1	monocytes_vexas-mds
1.29717193278634e-11	-1.82495190476358	0.183	0.383	3.12086595309065e-07	TARDBP	monocytes_vexas-mds
1.07382637165183e-08	-1.83451217162576	0.419	0.594	0.000258351886755713	KLF13	monocytes_vexas-mds
1.16031017030426e-06	-1.83620724479286	0.315	0.458	0.0279159023873502	PUM1	monocytes_vexas-mds
1.48819880220901e-08	-1.84250746441716	0.344	0.499	0.000358045749823465	NIPBL	monocytes_vexas-mds
4.10266375425306e-23	-1.84651497335168	0.262	0.573	9.87059872635743e-19	PTPN6	monocytes_vexas-mds
1.01128851854625e-11	-1.85166447183542	0.434	0.641	2.43305904677042e-07	UQCR10	monocytes_vexas-mds
4.15274552427478e-08	-1.85292195263266	0.344	0.496	0.000999109045685268	WBP11	monocytes_vexas-mds
3.62154215609616e-12	-1.85348648528168	0.194	0.404	8.71306827335174e-08	SPEN	monocytes_vexas-mds
5.07861080906008e-09	-1.85410463455182	0.419	0.598	0.000122186297455176	TMEM50A	monocytes_vexas-mds
4.61480968442931e-10	-1.85674175744383	0.373	0.557	1.11027706197685e-05	NDUFB10	monocytes_vexas-mds
4.3678144818702e-14	-1.85701162661944	0.262	0.493	1.05085248619315e-09	PGAM1	monocytes_vexas-mds
3.92360195659887e-12	-1.85716182694747	0.215	0.43	9.43979394738121e-08	CERT1	monocytes_vexas-mds
7.79625975540489e-10	-1.85949319278507	0.394	0.593	1.87570213455286e-05	HCLS1	monocytes_vexas-mds
1.9929527181195e-14	-1.87410067107774	0.262	0.493	4.79484494452372e-10	NECAP1	monocytes_vexas-mds
9.86229594967288e-07	-1.87665626329316	0.717	0.836	0.023727697825318	CHCHD2	monocytes_vexas-mds
4.3206474459645e-12	-1.87873284074588	0.172	0.375	1.0395045690246e-07	NSD1	monocytes_vexas-mds
5.08278468559418e-24	-1.88262068211424	0.466	0.746	1.2228671675071e-19	FLNA	monocytes_vexas-mds
3.75773741338935e-14	-1.88775358886759	0.434	0.649	9.04074044287343e-10	ERP29	monocytes_vexas-mds
3.1415024100886e-07	-1.8889582280965	0.348	0.504	0.00755814064843215	WDR1	monocytes_vexas-mds
1.82159082906217e-08	-1.89726849044656	0.115	0.265	0.000438256537564067	NT5C3A	monocytes_vexas-mds
6.79205978646604e-12	-1.89809154954238	0.172	0.375	1.63410166402586e-07	DR1	monocytes_vexas-mds
7.08332437672454e-11	-1.90569181286736	0.258	0.445	1.70417701179616e-06	CMTM3	monocytes_vexas-mds
1.9037726902142e-10	-1.90597507124113	0.254	0.444	4.58028671538635e-06	STK10	monocytes_vexas-mds
1.14788963786421e-08	-1.91054171805005	0.38	0.537	0.00027617076797375	CDC42SE2	monocytes_vexas-mds
9.80601160296212e-16	-1.91809903848691	0.097	0.324	2.35922833155666e-11	TMPO	monocytes_vexas-mds
3.14411641282988e-11	-1.93312082670829	0.283	0.479	7.56442967762742e-07	HNRNPR	monocytes_vexas-mds
1.58011425226194e-13	-1.93654167174625	0.204	0.429	3.80159687951701e-09	TM9SF2	monocytes_vexas-mds
8.39792196363082e-09	-1.94070220272488	0.398	0.575	0.000202045604522994	COX7A2L	monocytes_vexas-mds
1.86197685794036e-13	-1.94244710648528	0.305	0.522	4.4797301225187e-09	ANP32A	monocytes_vexas-mds
5.35179593968688e-09	-1.94438158728021	0.373	0.556	0.000128758858512927	HSPA9	monocytes_vexas-mds
1.39945765405021e-08	-1.94460865423183	0.427	0.612	0.00033669551698794	C15orf39	monocytes_vexas-mds
3.61604543037414e-07	-1.95026281857534	0.38	0.541	0.00869984370093714	SELENOT	monocytes_vexas-mds
1.69967649432075e-22	-1.95527022896611	0.341	0.636	4.0892516776863e-18	CNPY3	monocytes_vexas-mds
8.5914390433419e-12	-1.9561456041006	0.24	0.451	2.06701431943763e-07	REEP5	monocytes_vexas-mds
2.32495035199471e-14	-1.95875267371818	0.326	0.55	5.59359805186406e-10	RAB14	monocytes_vexas-mds
2.91320996250207e-12	-1.95932528149299	0.398	0.59	7.00889184878374e-08	C6orf62	monocytes_vexas-mds
1.57559093337352e-30	-1.96074604177711	0.161	0.528	3.79071422660334e-26	LMO2	monocytes_vexas-mds
2.4473356760548e-12	-1.96322150576976	0.29	0.507	5.88804490302025e-08	EHBP1L1	monocytes_vexas-mds
8.26876090135385e-10	-1.96633812424432	0.301	0.479	1.98938118525672e-05	KRR1	monocytes_vexas-mds
6.30083911178535e-09	-1.96907056353875	0.323	0.474	0.000151591888190444	WDR82	monocytes_vexas-mds
1.55788430746769e-07	-1.97302304082079	0.491	0.625	0.00374811385533653	RAB2A	monocytes_vexas-mds
3.73582987087367e-12	-1.97757264318379	0.229	0.435	8.98803308633495e-08	NEMF	monocytes_vexas-mds
1.47044102521421e-17	-1.98896543853338	0.215	0.466	3.53773406256287e-13	RHOQ	monocytes_vexas-mds
7.5688449869647e-08	-1.98943878059253	0.484	0.628	0.00182098841541384	RBBP6	monocytes_vexas-mds
1.17955987997031e-23	-1.99245121191074	0.24	0.55	2.83790311522058e-19	SCPEP1	monocytes_vexas-mds
3.50362691810864e-08	-1.99675696705067	0.244	0.398	0.000842937600227758	DYNC1LI2	monocytes_vexas-mds
5.83293906356686e-07	-2.00194907449667	0.387	0.515	0.0140334680930355	ITSN2	monocytes_vexas-mds
1.43337611173781e-19	-2.00681397474283	0.19	0.474	3.44855958723001e-15	WDFY1	monocytes_vexas-mds
4.1680238022237e-08	-2.00717606931985	0.333	0.498	0.001002784846577	PTBP1	monocytes_vexas-mds
1.43653820442864e-18	-2.01254840931366	0.459	0.669	3.45616726603487e-14	STK4	monocytes_vexas-mds
8.96604616987184e-20	-2.01785079188122	0.176	0.447	2.15714104800946e-15	DEDD2	monocytes_vexas-mds
3.82521761430568e-14	-2.02648376216621	0.229	0.455	9.20309105825803e-10	PTAR1	monocytes_vexas-mds
9.77742072019031e-15	-2.02686404001917	0.326	0.577	2.35234965107059e-10	CD36	monocytes_vexas-mds
2.92784739088417e-11	-2.0289611976226	0.384	0.576	7.04410803772824e-07	HNRNPL	monocytes_vexas-mds
2.3931421316798e-08	-2.03001547021255	0.133	0.285	0.000575766065460843	MAT2A	monocytes_vexas-mds
4.14130335983985e-10	-2.03250862475971	0.384	0.582	9.96356175343871e-06	MAP2K3	monocytes_vexas-mds
1.78945793975036e-11	-2.03268586345047	0.254	0.466	4.3052568572454e-07	CLEC12A	monocytes_vexas-mds
1.19753513692723e-06	-2.03607007331845	0.448	0.582	0.0288114978593323	SNRPB2	monocytes_vexas-mds
2.02819100078096e-11	-2.03898122825372	0.093	0.272	4.8796247287789e-07	CITED4	monocytes_vexas-mds
7.8895107419963e-07	-2.04459202028112	0.548	0.668	0.0189813738941689	CYLD	monocytes_vexas-mds
9.0901525714985e-14	-2.045236099496	0.283	0.521	2.18699980717682e-09	LRP1	monocytes_vexas-mds
1.08297492233842e-14	-2.04665939590468	0.308	0.541	2.605529365654e-10	SNX10	monocytes_vexas-mds
3.04222606299224e-16	-2.04928376533379	0.154	0.393	7.31929168495303e-12	PLXNB2	monocytes_vexas-mds
6.73928633833026e-11	-2.05224070136529	0.183	0.368	1.62140490013888e-06	ASH1L	monocytes_vexas-mds
1.50453837857083e-10	-2.06778868425723	0.269	0.459	3.61976888500355e-06	BOD1L1	monocytes_vexas-mds
5.2683167348815e-14	-2.06811259884062	0.222	0.456	1.26750432324514e-09	PIAS1	monocytes_vexas-mds
2.32809844071839e-14	-2.07173357838031	0.441	0.651	5.60117203852437e-10	SF3B5	monocytes_vexas-mds
4.73997249556299e-07	-2.07329061055898	0.165	0.305	0.011403899827075	AKAP9	monocytes_vexas-mds
2.43023279933139e-09	-2.07378275634024	0.269	0.448	5.8468970919114e-05	DHX9	monocytes_vexas-mds
6.80851863240145e-12	-2.08458634090037	0.584	0.747	1.63806149776947e-07	LAMTOR4	monocytes_vexas-mds
2.5459063876825e-10	-2.08715752797792	0.226	0.406	6.12519617812533e-06	SMARCE1	monocytes_vexas-mds
6.84738371624521e-13	-2.09109833921475	0.358	0.566	1.64741204829143e-08	NDUFA2	monocytes_vexas-mds
2.71770699552357e-15	-2.0926256145636	0.19	0.428	6.53853126053016e-11	ANKRD44	monocytes_vexas-mds
4.83163080346929e-09	-2.10148085359085	0.663	0.776	0.000116244205500668	TAGLN2	monocytes_vexas-mds
2.99728251129869e-14	-2.10193510055766	0.147	0.371	7.21116199393351e-10	PIK3AP1	monocytes_vexas-mds
3.62230078536322e-11	-2.10748099369286	0.48	0.682	8.71489345950537e-07	SRSF10	monocytes_vexas-mds
1.34706932985289e-09	-2.11723807138154	0.459	0.631	3.24091410069307e-05	SCAND1	monocytes_vexas-mds
2.5316954965758e-13	-2.1289888558528	0.172	0.383	6.09100619521172e-09	UNC119	monocytes_vexas-mds
7.12913806440077e-17	-2.13241161717314	0.416	0.67	1.71519932691418e-12	CAPNS1	monocytes_vexas-mds
4.82507210153737e-09	-2.13612932348014	0.513	0.673	0.000116086409690888	PTGES3	monocytes_vexas-mds
1.05938250164173e-16	-2.14065454815594	0.806	0.926	2.54876836069985e-12	BTF3	monocytes_vexas-mds
4.58268600679384e-09	-2.14305222900079	0.491	0.671	0.000110254842637453	CAPZB	monocytes_vexas-mds
8.05253780857172e-09	-2.14673511467888	0.602	0.743	0.000193736007136427	HNRNPM	monocytes_vexas-mds
3.99492242730411e-26	-2.15347162905408	0.208	0.53	9.61138386785095e-22	LASP1	monocytes_vexas-mds
4.77282825058818e-11	-2.16310773949056	0.394	0.612	1.14829474880901e-06	GLIPR1	monocytes_vexas-mds
2.00272453343066e-16	-2.16353866440359	0.305	0.534	4.81835495498083e-12	ZFP91	monocytes_vexas-mds
2.32288086881104e-10	-2.16539897946227	0.491	0.66	5.58861908227249e-06	LY6E	monocytes_vexas-mds
5.05405079469541e-23	-2.17356142482341	0.28	0.577	1.21595408069577e-18	LYPLA1	monocytes_vexas-mds
4.14606133307027e-13	-2.17416062720722	0.305	0.527	9.97500896123376e-09	ZFAND6	monocytes_vexas-mds
1.0142123600442e-09	-2.17691342312156	0.29	0.462	2.44009351703034e-05	TMEM170B	monocytes_vexas-mds
5.14252105682407e-08	-2.17736547626783	0.237	0.392	0.0012372391410613	RSF1	monocytes_vexas-mds
2.19983117758987e-13	-2.19801299991049	0.229	0.447	5.29257383016346e-09	MED23	monocytes_vexas-mds
3.98342355866569e-12	-2.20560649423657	0.315	0.525	9.58371873979379e-08	ZNF385A	monocytes_vexas-mds
1.33481061367539e-11	-2.20787938648968	0.161	0.355	3.21142085544162e-07	CHD8	monocytes_vexas-mds
1.86102497058584e-13	-2.20914476911733	0.405	0.609	4.47743997673248e-09	KIF5B	monocytes_vexas-mds
2.24421683462844e-11	-2.2203218080316	0.312	0.508	5.39936128243256e-07	CRTAP	monocytes_vexas-mds
2.68032462780532e-10	-2.23276682917004	0.552	0.714	6.44859302203682e-06	TOMM20	monocytes_vexas-mds
3.92675245315041e-14	-2.26416702276358	0.237	0.47	9.44737372703456e-10	TAOK3	monocytes_vexas-mds
1.23555764262633e-09	-2.27470700427715	0.452	0.618	2.97262813239469e-05	SPCS1	monocytes_vexas-mds
4.29124245846576e-17	-2.28023243834089	0.509	0.743	1.03243002308228e-12	RNF130	monocytes_vexas-mds
8.38142574415554e-14	-2.28280410494138	0.337	0.537	2.01648721978638e-09	PSMG2	monocytes_vexas-mds
7.33291707607125e-15	-2.29086737156036	0.276	0.505	1.76422651933198e-10	KLF11	monocytes_vexas-mds
2.07498068046428e-06	-2.30017294186273	0.326	0.465	0.0499219601912901	UQCRC2	monocytes_vexas-mds
1.17047287368134e-13	-2.30171366311846	0.577	0.792	2.81604068678994e-09	UQCRH	monocytes_vexas-mds
1.82339090166684e-09	-2.30495728457439	0.348	0.527	4.38689617032025e-05	NONO	monocytes_vexas-mds
3.13260966774896e-16	-2.30888110884365	0.179	0.432	7.53674559963723e-12	CACUL1	monocytes_vexas-mds
1.20610079136077e-11	-2.30969554555845	0.337	0.534	2.90175789393489e-07	RAD23B	monocytes_vexas-mds
5.99889439418338e-31	-2.31377519648534	0.767	0.978	1.44327400229658e-26	TYROBP	monocytes_vexas-mds
4.00854687872906e-11	-2.32536333664416	0.276	0.486	9.64416293553424e-07	CBX6	monocytes_vexas-mds
6.61044264243187e-15	-2.32874278389387	0.455	0.667	1.59040639534268e-10	QKI	monocytes_vexas-mds
1.23464539356252e-10	-2.3298268630273	0.416	0.585	2.97043335237208e-06	ELF2	monocytes_vexas-mds
3.25061954819794e-07	-2.33417744797728	0.305	0.459	0.00782066557100941	FNBP4	monocytes_vexas-mds
5.60609382719657e-11	-2.35652770995198	0.427	0.6	1.34877011388522e-06	U2SURP	monocytes_vexas-mds
4.51015875865088e-08	-2.39110034321122	0.659	0.784	0.00108509909574382	MYL12B	monocytes_vexas-mds
8.50508624115428e-13	-2.39571292526033	0.24	0.458	2.04623869875931e-08	HOTAIRM1	monocytes_vexas-mds
1.36982004546918e-13	-2.39616511301977	0.319	0.534	3.29565004739429e-09	HELZ	monocytes_vexas-mds
3.33849687456125e-13	-2.42722261941941	0.351	0.573	8.0320896305069e-09	RAD21	monocytes_vexas-mds
3.31126206982988e-14	-2.44227680209621	0.244	0.459	7.96656541380371e-10	UTRN	monocytes_vexas-mds
5.09394238215842e-18	-2.44525462460016	0.305	0.597	1.22555159772349e-13	TPP1	monocytes_vexas-mds
4.82527686359332e-20	-2.44699844184995	0.172	0.449	1.16091336061192e-15	PECAM1	monocytes_vexas-mds
2.62955040173884e-13	-2.44701998572765	0.699	0.865	6.32643531154348e-09	ATP5ME	monocytes_vexas-mds
1.80287542198783e-19	-2.45444391867676	0.237	0.508	4.33753797776052e-15	HMGN3	monocytes_vexas-mds
7.58374312836753e-20	-2.46109498031232	0.351	0.616	1.82457275925394e-15	GRK2	monocytes_vexas-mds
1.05333157618142e-09	-2.47518650162864	0.358	0.518	2.53421043913489e-05	KMT2C	monocytes_vexas-mds
1.37531677479332e-08	-2.47788631661982	0.405	0.588	0.000330887462847525	PRPF40A	monocytes_vexas-mds
2.04019970080924e-12	-2.48616947272138	0.437	0.639	4.90851646017694e-08	CBX3	monocytes_vexas-mds
1.47673320014476e-09	-2.48765824005931	0.161	0.337	3.55287240622829e-05	POLR2A	monocytes_vexas-mds
8.57354303357005e-10	-2.49005688772364	0.315	0.49	2.06270871844662e-05	CUX1	monocytes_vexas-mds
7.81207165915489e-10	-2.490919441005	0.237	0.415	1.87950632047607e-05	DIAPH1	monocytes_vexas-mds
7.2433857241462e-13	-2.49712422223168	0.244	0.466	1.74268617137233e-08	HACD4	monocytes_vexas-mds
7.63409565126964e-21	-2.50818624542074	0.405	0.655	1.83668707273896e-16	TGOLN2	monocytes_vexas-mds
5.12453075943592e-11	-2.5098369106402	0.305	0.504	1.23291085541269e-06	ICAM3	monocytes_vexas-mds
7.04317109043024e-09	-2.51183212171401	0.287	0.45	0.000169451653264661	RBBP4	monocytes_vexas-mds
3.2043369406562e-13	-2.51468773374083	0.441	0.641	7.70931424552474e-09	PSMA2	monocytes_vexas-mds
1.33708526375555e-13	-2.52079269204233	0.649	0.83	3.21689343606948e-09	GMFG	monocytes_vexas-mds
6.21101636674949e-08	-2.52243345774161	0.323	0.481	0.00149430842767626	DOCK2	monocytes_vexas-mds
1.6921130650993e-11	-2.52614144496276	0.082	0.263	4.07105482332241e-07	RRAS	monocytes_vexas-mds
1.05603876649556e-19	-2.52680966803226	0.297	0.579	2.54072366831168e-15	PPP1CA	monocytes_vexas-mds
5.06742219259859e-11	-2.54069169059629	0.219	0.414	1.21917110531729e-06	ADA2	monocytes_vexas-mds
2.74063146853341e-10	-2.54954503577605	0.269	0.449	6.59368525014453e-06	KAT6B	monocytes_vexas-mds
6.0960467037753e-23	-2.57576084276135	0.305	0.59	1.4666478764613e-18	SP3	monocytes_vexas-mds
3.15440253530203e-14	-2.60158401818885	0.315	0.527	7.58917705968315e-10	ATP5F1A	monocytes_vexas-mds
4.21525215339089e-10	-2.60303942938994	0.427	0.586	1.01414751558431e-05	TLE4	monocytes_vexas-mds
1.89821100834846e-20	-2.60902770110208	0.301	0.568	4.56690586498556e-16	PPTC7	monocytes_vexas-mds
1.21159953676238e-10	-2.61280876393109	0.384	0.581	2.91498732549662e-06	CFP	monocytes_vexas-mds
4.85740987424223e-19	-2.63259152411729	0.412	0.669	1.16864424164394e-14	WDR83OS	monocytes_vexas-mds
6.89041068021681e-12	-2.64354519115876	0.161	0.362	1.65776390555336e-07	MEF2C	monocytes_vexas-mds
5.50161458125798e-14	-2.64735496663691	0.158	0.379	1.32363345210486e-09	BIN2	monocytes_vexas-mds
9.33571855769447e-08	-2.65433811189059	0.455	0.604	0.00224608052779571	RBM8A	monocytes_vexas-mds
1.78297463731939e-16	-2.67891600794288	0.305	0.562	4.28965867992673e-12	CWC15	monocytes_vexas-mds
1.00952255685734e-09	-2.68017676787673	0.315	0.5	2.42881031954307e-05	UHMK1	monocytes_vexas-mds
9.80947658735536e-19	-2.68808300541008	0.308	0.575	2.36006197215183e-14	MRPL54	monocytes_vexas-mds
1.36991881607221e-06	-2.70310194589556	0.416	0.541	0.0329588767958812	RAP2B	monocytes_vexas-mds
4.37522008222137e-08	-2.71921896922759	0.86	0.934	0.00105263419958164	SUB1	monocytes_vexas-mds
1.42716413257609e-07	-2.71974938701846	0.237	0.401	0.00343361418656482	AOAH	monocytes_vexas-mds
2.04647727199266e-26	-2.7445766836974	0.584	0.828	4.92361966868714e-22	SUMO2	monocytes_vexas-mds
3.74877507143155e-23	-2.74578049115114	0.301	0.6	9.01917794435716e-19	SH2B3	monocytes_vexas-mds
1.13196203486513e-13	-2.76296208837253	0.362	0.577	2.72338745968203e-09	PTBP3	monocytes_vexas-mds
7.82557621642765e-15	-2.78143281963504	0.287	0.509	1.88275538191033e-10	VPS13C	monocytes_vexas-mds
4.74513477139336e-21	-2.78898128616413	0.287	0.563	1.14163197464953e-16	FAR1	monocytes_vexas-mds
2.24402402176389e-09	-2.80720167834282	0.441	0.608	5.39889739396174e-05	MNDA	monocytes_vexas-mds
6.25116649757996e-09	-2.81922080651991	0.566	0.707	0.000150396814765276	PAPOLA	monocytes_vexas-mds
6.02636473649089e-17	-2.82753890195961	0.509	0.731	1.44988309195234e-12	RHOG	monocytes_vexas-mds
1.145421055045e-25	-2.83390891325474	0.204	0.535	2.75576851633276e-21	SLC7A7	monocytes_vexas-mds
1.59323877798831e-12	-2.84034682877372	0.222	0.434	3.83317317596207e-08	GOLGA4	monocytes_vexas-mds
6.40315750435498e-14	-2.8672110558156	0.179	0.41	1.54053566397276e-09	CHD4	monocytes_vexas-mds
3.80313373374318e-07	-2.87785173233087	0.416	0.586	0.00914995945001272	B4GALT1	monocytes_vexas-mds
1.87301975963442e-09	-2.87934546234952	0.444	0.636	4.50629823970446e-05	ATP5F1B	monocytes_vexas-mds
1.0042898933168e-10	-2.88023141544757	0.176	0.361	2.4162210543309e-06	CCNT2	monocytes_vexas-mds
6.57160002113328e-20	-2.90070338819492	0.534	0.754	1.58106124908445e-15	EIF3H	monocytes_vexas-mds
7.23808737329921e-08	-2.90579564615853	0.297	0.461	0.00174141144114206	CHCHD10	monocytes_vexas-mds
6.67676550194546e-14	-2.911153240801	0.312	0.531	1.60636301211306e-09	GLTP	monocytes_vexas-mds
8.36532992889531e-22	-2.9129738386505	0.452	0.71	2.01261472759292e-17	C4orf48	monocytes_vexas-mds
8.19519508558184e-17	-2.91314643716725	0.337	0.578	1.97168198564014e-12	RTN3	monocytes_vexas-mds
3.47601542660205e-26	-2.91780308366471	0.341	0.651	8.36294551486187e-22	SLC25A36	monocytes_vexas-mds
8.64855109202679e-07	-2.92226506893327	0.362	0.495	0.0208075490723073	SNX6	monocytes_vexas-mds
8.15416674155019e-12	-2.92306752065233	0.254	0.445	1.96181097634956e-07	LPP	monocytes_vexas-mds
3.32196488484198e-12	-2.92383032132207	0.312	0.514	7.99231531644131e-08	DMXL2	monocytes_vexas-mds
3.22460923970787e-23	-2.92568105496407	0.305	0.612	7.75808736981317e-19	ZNF106	monocytes_vexas-mds
1.14412876854904e-13	-2.92665513988617	0.366	0.591	2.75265940425213e-09	BACH1	monocytes_vexas-mds
5.72062404113926e-19	-2.93940572384138	0.373	0.626	1.37632493805769e-14	FAM91A1	monocytes_vexas-mds
4.76359928624067e-25	-2.94242203641366	0.67	0.873	1.14607435227664e-20	PSME1	monocytes_vexas-mds
3.01761931951646e-08	-2.97446314003453	0.538	0.694	0.000726009032082465	TLE3	monocytes_vexas-mds
4.93152674156183e-14	-2.99306591966524	0.215	0.431	1.18647601875236e-09	PAFAH1B2	monocytes_vexas-mds
4.60844061054414e-12	-3.00920148860911	0.892	0.946	1.10874472649081e-07	RPL10A	monocytes_vexas-mds
4.80021381710994e-19	-3.0123606972896	0.172	0.434	1.15488344225848e-14	YPEL2	monocytes_vexas-mds
2.13775751029942e-15	-3.01739287521251	0.427	0.655	5.14323079402938e-11	RSL1D1	monocytes_vexas-mds
2.50373936084031e-12	-3.02159178397159	0.38	0.582	6.0237465282457e-08	TNFRSF1B	monocytes_vexas-mds
2.19215329933088e-11	-3.03495631785061	0.301	0.499	5.27410162286016e-07	PLXDC2	monocytes_vexas-mds
2.76785379038942e-11	-3.06382957150941	0.394	0.607	6.6591794342979e-07	DRAP1	monocytes_vexas-mds
3.13662203904197e-08	-3.06483101297533	0.448	0.636	0.000754639896373108	MS4A6A	monocytes_vexas-mds
7.0929268855552e-27	-3.09079183333495	0.204	0.538	1.70648727939572e-22	HP1BP3	monocytes_vexas-mds
1.34215006506718e-07	-3.09760145476082	0.491	0.63	0.00322907884154512	EWSR1	monocytes_vexas-mds
1.37768312074432e-13	-3.14040284741659	0.244	0.471	3.31456782019876e-09	IK	monocytes_vexas-mds
2.65365318416667e-11	-3.15781404940647	0.401	0.599	6.3844241957866e-07	DNAJA1	monocytes_vexas-mds
4.86550908737764e-19	-3.16810055273787	0.283	0.546	1.17059283133219e-14	BAZ2A	monocytes_vexas-mds
9.28151579578976e-20	-3.18330214932393	0.487	0.737	2.23303988530906e-15	EIF2S3	monocytes_vexas-mds
4.4748523259999e-07	-3.19227103587984	0.796	0.901	0.0107660472111232	YWHAZ	monocytes_vexas-mds
1.3122383989308e-19	-3.20357783993617	0.412	0.67	3.15711436398761e-15	HNRNPH3	monocytes_vexas-mds
1.46255484817878e-25	-3.20666475069578	0.258	0.576	3.51876070923332e-21	BRD2	monocytes_vexas-mds
1.3118265949647e-13	-3.21534667967536	0.28	0.508	3.15612360482556e-09	ARID1B	monocytes_vexas-mds
6.90920170943782e-12	-3.21829015008678	0.473	0.687	1.66228483927365e-07	CTSZ	monocytes_vexas-mds
2.33451288305855e-15	-3.22465566508001	0.297	0.531	5.61660454535056e-11	ATG3	monocytes_vexas-mds
7.13079409854742e-10	-3.23535879528878	0.47	0.672	1.71559775216952e-05	PKM	monocytes_vexas-mds
7.51355473701488e-19	-3.31359897693604	0.599	0.843	1.80768613417841e-14	CLEC7A	monocytes_vexas-mds
1.51658420672863e-23	-3.31880020410818	0.487	0.727	3.64874994296842e-19	EIF3F	monocytes_vexas-mds
2.73920079684924e-23	-3.32526382247821	0.552	0.79	6.59024319713958e-19	SF3B1	monocytes_vexas-mds
7.10000130875732e-10	-3.32920028028414	0.677	0.82	1.70818931487392e-05	ATP6V1G1	monocytes_vexas-mds
4.84064319785861e-07	-3.33905160142921	0.254	0.406	0.011646103469728	PCSK7	monocytes_vexas-mds
4.32995946874464e-16	-3.37075434103947	0.373	0.61	1.04174494858527e-11	RBM5	monocytes_vexas-mds
1.82847236748231e-21	-3.38188967656428	0.333	0.612	4.3991216689257e-17	FBXL5	monocytes_vexas-mds
1.25252466538216e-17	-3.38610376843122	0.452	0.677	3.01344909244295e-13	SF3B6	monocytes_vexas-mds
2.36155065665793e-11	-3.41065245357216	0.509	0.702	5.68165472485333e-07	SCAF11	monocytes_vexas-mds
3.94716397245274e-20	-3.42362757815629	0.007	0.25	9.49648180132405e-16	PDK4	monocytes_vexas-mds
1.31630029585138e-17	-3.4277395053379	0.233	0.492	3.16688688178883e-13	TRIM38	monocytes_vexas-mds
3.7467755207177e-08	-3.4597188541326	0.24	0.404	0.000901436722529471	IGBP1	monocytes_vexas-mds
6.34217403497067e-38	-3.47937229288318	0.373	0.74	1.52586365107359e-33	NUFIP2	monocytes_vexas-mds
8.45843842929814e-11	-3.47961972270368	0.337	0.534	2.03501570170484e-06	HSPA8	monocytes_vexas-mds
1.27932025368269e-06	-3.48366807814086	0.713	0.82	0.0307791659833517	MORF4L1	monocytes_vexas-mds
4.20692635377988e-15	-3.48737244861697	0.513	0.719	1.0121444114559e-10	TRIR	monocytes_vexas-mds
2.25314669608519e-23	-3.51289773184037	0.337	0.633	5.42084563611136e-19	HSD17B11	monocytes_vexas-mds
1.55089377940655e-14	-3.52887003050449	0.405	0.61	3.73129534387421e-10	WDR26	monocytes_vexas-mds
3.94985246766761e-19	-3.52925422282581	0.384	0.638	9.5029500519615e-15	YY1	monocytes_vexas-mds
1.37010261847312e-16	-3.52955949503519	0.717	0.872	3.29632988978448e-12	HNRNPDL	monocytes_vexas-mds
1.5982746670352e-06	-3.53239998145476	0.369	0.514	0.0384528902141998	SNX2	monocytes_vexas-mds
9.30779759167356e-23	-3.53799597319867	0.441	0.739	2.23936302258074e-18	SLC25A5	monocytes_vexas-mds
9.52188644946695e-17	-3.5473188647015	0.427	0.658	2.29087066087725e-12	SQSTM1	monocytes_vexas-mds
7.61358312590759e-07	-3.56138593909018	0.556	0.684	0.0183175196426211	DEK	monocytes_vexas-mds
1.57324398925431e-08	-3.56761985916999	0.333	0.493	0.000378506771374694	CNOT2	monocytes_vexas-mds
5.69951737287005e-10	-3.58036783566902	0.326	0.5	1.37124688473881e-05	PSMA3-AS1	monocytes_vexas-mds
1.85493506591839e-23	-3.67893870396128	0.717	0.975	4.46278827509305e-19	CST3	monocytes_vexas-mds
4.95593787865163e-10	-3.67894205411565	0.978	0.992	1.19234909422479e-05	RPL11	monocytes_vexas-mds
9.65907042344267e-08	-3.69930027269227	0.394	0.534	0.00232387575317607	DDX39B	monocytes_vexas-mds
1.25519823001045e-19	-3.70876188140027	0.022	0.265	3.01988142158215e-15	HIST2H2AA4	monocytes_vexas-mds
1.02376969600292e-09	-3.71270973566081	0.401	0.558	2.46308751161342e-05	PHIP	monocytes_vexas-mds
3.81233222178823e-23	-3.73420529506628	0.735	0.909	9.17209009240031e-19	EIF4A1	monocytes_vexas-mds
1.49926179807884e-18	-3.76083905026334	0.444	0.684	3.60707395999789e-14	GAS5	monocytes_vexas-mds
2.05530204943766e-11	-3.78124020198207	0.584	0.747	4.94485120074207e-07	EIF5	monocytes_vexas-mds
3.26945234182925e-39	-3.78780798116663	0.315	0.697	7.86597538920699e-35	MKRN1	monocytes_vexas-mds
1.25847778773235e-07	-3.7980954505334	0.208	0.366	0.00302777170950525	HLA-DMB	monocytes_vexas-mds
1.62240318562364e-27	-3.81791183283685	0.441	0.753	3.90333982429193e-23	SNX3	monocytes_vexas-mds
2.54762444636874e-14	-3.84509703836724	0.315	0.148	6.12932965551854e-10	OASL	monocytes_vexas-mds
9.67606602385749e-25	-3.90861333175328	0.642	0.876	2.32796472467987e-20	CD37	monocytes_vexas-mds
1.25509128838192e-12	-3.90864146776376	0.47	0.684	3.01962413071806e-08	GNB2	monocytes_vexas-mds
7.43621481112375e-27	-3.91812253164887	0.513	0.784	1.78907892140826e-22	ARRB2	monocytes_vexas-mds
5.26753586840867e-09	-3.91975964008355	0.38	0.572	0.000126731645458044	CALM3	monocytes_vexas-mds
1.26481563541052e-10	-3.92456271976083	0.369	0.208	3.04301993723417e-06	DUSP2	monocytes_vexas-mds
5.58825501191651e-13	-3.96874398953593	0.319	0.539	1.34447827331699e-08	LRRK2	monocytes_vexas-mds
1.65035112632475e-41	-4.00986332216473	0.803	0.973	3.97057977482472e-37	GABARAP	monocytes_vexas-mds
1.11274300429872e-14	-4.0150408962697	0.516	0.732	2.67714839404228e-10	TMBIM6	monocytes_vexas-mds
2.49734161186901e-14	-4.02789058168212	0.319	0.543	6.00835418399566e-10	WASF2	monocytes_vexas-mds
4.80401040364549e-30	-4.03891926938191	0.839	0.956	1.15579686301307e-25	ITM2B	monocytes_vexas-mds
1.16502439582846e-39	-4.07878865742075	0.118	0.536	2.80293219392369e-35	HHEX	monocytes_vexas-mds
1.81871806486187e-06	-4.11860751953733	0.473	0.608	0.0437565379225117	GSTK1	monocytes_vexas-mds
1.94301049612082e-06	-4.15000284710403	0.197	0.336	0.0467468895261709	TNRC6B	monocytes_vexas-mds
9.09036239411653e-24	-4.16562353422204	0.326	0.609	2.1870502884005e-19	NCKAP1L	monocytes_vexas-mds
1.0027317925397e-10	-4.19011724224969	0.659	0.783	2.41247241967127e-06	OST4	monocytes_vexas-mds
1.33650191990772e-10	-4.20898247896977	0.344	0.534	3.215489969106e-06	SH3KBP1	monocytes_vexas-mds
5.47089979115688e-11	-4.22333896399263	0.584	0.739	1.31624378075443e-06	ARL6IP4	monocytes_vexas-mds
4.11309871598381e-10	-4.23841463476808	0.573	0.744	9.89570420078544e-06	SYF2	monocytes_vexas-mds
8.87733647169351e-07	-4.239595353374	0.251	0.396	0.0213579838172474	ZNF292	monocytes_vexas-mds
2.74825892005029e-27	-4.2447835654321	0.394	0.68	6.612036135749e-23	ACAP2	monocytes_vexas-mds
3.39582324125158e-09	-4.247957133056	0.419	0.595	8.17001113612719e-05	REL	monocytes_vexas-mds
1.18034663706198e-19	-4.25803397514556	0.638	0.804	2.83979597410743e-15	ATF4	monocytes_vexas-mds
1.14738579169432e-20	-4.27042730834428	0.667	0.862	2.76049547623737e-16	UQCR11	monocytes_vexas-mds
7.45049988714991e-07	-4.29863120129527	0.294	0.436	0.017925157678494	NR3C1	monocytes_vexas-mds
3.64695900803887e-24	-4.32019563076031	0.341	0.637	8.77421867744071e-20	ARL6IP5	monocytes_vexas-mds
2.37215263398613e-13	-4.3263648547198	0.731	0.84	5.70716202210724e-09	SRRM1	monocytes_vexas-mds
1.21698702599259e-09	-4.33704257254318	0.305	0.495	2.92794908583558e-05	POLR2J3	monocytes_vexas-mds
5.96104082116857e-07	-4.3521341622936	0.344	0.488	0.0143416681116495	MECP2	monocytes_vexas-mds
1.29592931430067e-07	-4.35449194968059	0.602	0.752	0.00311787633727598	COX6A1	monocytes_vexas-mds
5.45482718923767e-18	-4.469776390776	0.47	0.723	1.31237687345869e-13	MIR22HG	monocytes_vexas-mds
9.93326866698999e-24	-4.47473755587569	0.409	0.684	2.38984510859112e-19	PPP1R18	monocytes_vexas-mds
1.73305663265489e-08	-4.47574354387235	0.713	0.82	0.00041695609525044	CD52	monocytes_vexas-mds
7.36890386154523e-29	-4.52088240269548	0.108	0.457	1.77288458004917e-24	POU2F2	monocytes_vexas-mds
6.18074253018526e-14	-4.61657452371218	0.541	0.732	1.48702484533727e-09	EIF4A2	monocytes_vexas-mds
6.61391779449012e-11	-4.61948496848519	0.376	0.564	1.59124248217638e-06	PNN	monocytes_vexas-mds
7.34709264891118e-18	-4.64438889771767	0.351	0.608	1.76763702040154e-13	C9orf78	monocytes_vexas-mds
8.77011578904567e-08	-4.68184754785643	0.513	0.66	0.0021100021576865	RTN4	monocytes_vexas-mds
8.52328852360433e-20	-4.69415269694995	0.484	0.734	2.05061798589397e-15	VASP	monocytes_vexas-mds
1.55621256038754e-17	-4.72371688966798	0.287	0.543	3.74409179903639e-13	AP3S1	monocytes_vexas-mds
1.54708737147903e-28	-4.73759456937109	0.394	0.703	3.7221375070414e-24	EP300	monocytes_vexas-mds
7.00617947138626e-18	-4.76521690364659	0.341	0.585	1.68561671902082e-13	MBD2	monocytes_vexas-mds
2.96530038501085e-19	-4.8146812031358	0.33	0.601	7.13421619629761e-15	CREBRF	monocytes_vexas-mds
1.47561979576788e-17	-4.81600171119235	0.573	0.788	3.55019366663794e-13	POLR2L	monocytes_vexas-mds
4.74338689962167e-20	-4.89722001147254	0.599	0.846	1.14121145417998e-15	ARPC1B	monocytes_vexas-mds
1.07177245251528e-07	-4.9066637745871	0.398	0.54	0.00257857734350651	STAT1	monocytes_vexas-mds
1.23340208159068e-06	-4.90741540676625	0.71	0.827	0.0296744206809902	RIOK3	monocytes_vexas-mds
7.1593053741997e-16	-4.9222253280357	0.323	0.554	1.72245727997871e-11	IL10RA	monocytes_vexas-mds
5.24412292691223e-20	-4.93397711846197	0.219	0.499	1.26168353498581e-15	CSK	monocytes_vexas-mds
6.41044763973504e-23	-4.97504157918608	0.384	0.68	1.54228959764385e-18	RAB5IF	monocytes_vexas-mds
1.95122243316659e-10	-4.97530250131589	0.1	0.274	4.69444605195549e-06	MS4A7	monocytes_vexas-mds
8.5661343888672e-32	-5.00439920950795	0.194	0.566	2.06092627261756e-27	PIK3CG	monocytes_vexas-mds
1.99587436636878e-06	-5.04737756669673	0.667	0.817	0.0480187413804665	CLIC1	monocytes_vexas-mds
1.11211093208517e-11	-5.0658206420667	0.362	0.59	2.6756276915037e-07	NRIP1	monocytes_vexas-mds
9.76664733650254e-20	-5.09260632721643	0.516	0.763	2.34975768268914e-15	PRR13	monocytes_vexas-mds
2.39153585961848e-10	-5.0957966908017	0.523	0.37	5.75379612465609e-06	SGK1	monocytes_vexas-mds
4.50353800822166e-24	-5.09841694462128	0.362	0.645	1.08350620939805e-19	DCP2	monocytes_vexas-mds
9.32522061158015e-11	-5.12211647102177	0.939	0.989	2.24355482694007e-06	RPL35A	monocytes_vexas-mds
3.89350554098377e-13	-5.18761124576849	0.348	0.56	9.36738498105285e-09	IKZF1	monocytes_vexas-mds
4.67484803234542e-15	-5.19509456935914	0.523	0.745	1.12472168810198e-10	CD302	monocytes_vexas-mds
9.48664468524781e-23	-5.20236606152376	0.484	0.772	2.28239184482377e-18	VSIR	monocytes_vexas-mds
5.0443884160237e-27	-5.20394644213702	0.237	0.566	1.21362940901114e-22	EVI2A	monocytes_vexas-mds
6.29503503866287e-16	-5.20616820431703	0.602	0.783	1.5145224799519e-11	ACTR2	monocytes_vexas-mds
1.30133228796994e-24	-5.2369447070193	0.233	0.543	3.13087535162688e-20	LYST	monocytes_vexas-mds
1.24198181847266e-07	-5.23715052695217	0.165	0.31	0.00298808405706336	TPR	monocytes_vexas-mds
8.90383858107942e-19	-5.25349561504281	0.434	0.71	2.1421745242219e-14	GDI2	monocytes_vexas-mds
1.90033347349642e-07	-5.26959281226748	0.713	0.804	0.00457201230388503	BCLAF1	monocytes_vexas-mds
1.20840882681124e-13	-5.31545857827794	0.337	0.543	2.90731079642517e-09	OGA	monocytes_vexas-mds
5.65060498421562e-13	-5.33814229731814	0.398	0.629	1.35947905315244e-08	CPEB4	monocytes_vexas-mds
7.93282206066216e-19	-5.33884926707084	0.613	0.844	1.90855765957471e-14	CSTA	monocytes_vexas-mds
1.04070599393829e-21	-5.33952899241311	0.323	0.612	2.50383455081612e-17	TLN1	monocytes_vexas-mds
3.52052030572195e-11	-5.3433229581949	0.516	0.676	8.47001980353643e-07	KMT2E	monocytes_vexas-mds
1.18215837451353e-08	-5.35424676752407	0.301	0.475	0.00028441548332421	PARP14	monocytes_vexas-mds
9.75853064427842e-10	-5.45480438177704	0.419	0.597	2.34780488770695e-05	NCL	monocytes_vexas-mds
1.3837743468445e-10	-5.55810432289623	0.086	0.261	3.32922270107319e-06	RETN	monocytes_vexas-mds
5.69775757812327e-17	-5.58106699150605	0.573	0.757	1.37082349572068e-12	CDV3	monocytes_vexas-mds
8.938894194134e-15	-5.60258774137591	0.925	0.978	2.1506085541667e-10	NACA	monocytes_vexas-mds
1.25443373607552e-23	-5.60992669934743	0.043	0.339	3.01804212562409e-19	P2RY13	monocytes_vexas-mds
5.80328499554905e-18	-5.62205756100659	0.24	0.499	1.39621233707915e-13	MIS18BP1	monocytes_vexas-mds
1.00733869040768e-10	-5.72404022793626	0.541	0.7	2.42355615525184e-06	NOP53	monocytes_vexas-mds
6.73941378084487e-23	-5.7588488685668	0.29	0.59	1.62143556153347e-18	LUC7L3	monocytes_vexas-mds
4.742488005025e-13	-5.77578329560218	0.305	0.511	1.14099518912896e-08	RAB8B	monocytes_vexas-mds
5.47334027778834e-16	-5.78136863364493	0.258	0.503	1.3168309374331e-11	TRIM8	monocytes_vexas-mds
3.34233348374858e-12	-5.79898680470215	0.348	0.544	8.0413201285507e-08	PRPF4B	monocytes_vexas-mds
7.32298871828379e-22	-5.86179082530092	0.638	0.831	1.7618378557319e-17	DDX3X	monocytes_vexas-mds
1.6686061921302e-24	-5.86237594126607	0.498	0.761	4.01449963764604e-20	MTPN	monocytes_vexas-mds
5.36697334606814e-33	-5.86378948927115	0.541	0.832	1.29124011733053e-28	CORO1A	monocytes_vexas-mds
4.23115233786894e-25	-5.86847565978537	0.441	0.702	1.01797294096789e-20	BNIP3L	monocytes_vexas-mds
2.8115214878205e-12	-5.88731703429784	0.685	0.84	6.76423954754733e-08	CSDE1	monocytes_vexas-mds
1.30478179126056e-21	-5.95039200062556	0.269	0.566	3.13917451159378e-17	CCDC88A	monocytes_vexas-mds
7.85225216680607e-14	-5.98346594708327	0.437	0.666	1.88917334881187e-09	CLEC2B	monocytes_vexas-mds
7.18803423530256e-10	-6.00773258810507	0.401	0.575	1.72936915667144e-05	DYNC1H1	monocytes_vexas-mds
2.32456780585102e-16	-6.03803159840352	0.545	0.737	5.59267768409698e-12	RBM25	monocytes_vexas-mds
1.628872068203e-07	-6.05172727085274	0.505	0.662	0.00391890330888961	DDX6	monocytes_vexas-mds
3.11006999840938e-38	-6.07262711211097	0.115	0.529	7.48251740917312e-34	LRRC25	monocytes_vexas-mds
1.30549210879316e-25	-6.07475253146561	0.251	0.573	3.14088346454547e-21	MGAT1	monocytes_vexas-mds
1.23561670718718e-12	-6.08486055101002	0.437	0.657	2.97277023582163e-08	DBI	monocytes_vexas-mds
1.26253576118799e-10	-6.09184971247214	0.337	0.536	3.03753478784219e-06	WSB1	monocytes_vexas-mds
1.71605638977234e-09	-6.10614962488617	0.659	0.79	4.12866006815328e-05	NDUFA4	monocytes_vexas-mds
5.8413917019248e-31	-6.13292041117044	0.742	0.929	1.40538042956609e-26	DAZAP2	monocytes_vexas-mds
2.55107954486949e-07	-6.14007505505768	0.624	0.755	0.00613764227700152	MDM4	monocytes_vexas-mds
7.31168176020116e-09	-6.14238988457345	0.738	0.92	0.00017591175146868	FCN1	monocytes_vexas-mds
4.46836756660211e-27	-6.16434527534258	0.47	0.741	1.0750445528488e-22	EIF4B	monocytes_vexas-mds
7.49522211814844e-15	-6.16766331695289	0.473	0.681	1.80327548940533e-10	EIF3L	monocytes_vexas-mds
4.82243627877472e-11	-6.23352553425047	0.71	0.89	1.16022994431041e-06	GSTP1	monocytes_vexas-mds
8.3486105617684e-35	-6.2499821952103	0.38	0.739	2.00859221505586e-30	BLOC1S1	monocytes_vexas-mds
6.80926468867484e-21	-6.27669384111495	0.541	0.79	1.63824099144828e-16	CAP1	monocytes_vexas-mds
6.19818528363103e-10	-6.29688642869598	0.448	0.285	1.49122139738879e-05	NR4A2	monocytes_vexas-mds
3.09342402821347e-14	-6.31491435300929	0.595	0.775	7.4424688694788e-10	SEPTIN7	monocytes_vexas-mds
1.08951445748386e-09	-6.31519431287101	0.222	0.409	2.62126283326043e-05	ARHGAP45	monocytes_vexas-mds
1.06355607613001e-17	-6.34186440704943	0.796	0.937	2.55880956356118e-13	RHOA	monocytes_vexas-mds
6.02562292930559e-18	-6.36577269093221	0.606	0.801	1.44970462056163e-13	YWHAB	monocytes_vexas-mds
1.09556795362939e-27	-6.4185169420712	0.244	0.569	2.63582693963695e-23	MAP3K1	monocytes_vexas-mds
3.23956930746483e-12	-6.44690123862979	0.434	0.625	7.79407979682964e-08	AAK1	monocytes_vexas-mds
1.09767300001951e-25	-6.47410492365348	0.588	0.826	2.64089147074694e-21	SLC25A3	monocytes_vexas-mds
3.90772811460638e-27	-6.56432548457326	0.638	0.377	9.40160307093149e-23	FOSB	monocytes_vexas-mds
5.51103995241787e-17	-6.56564378212704	0.742	0.931	1.32590110215221e-12	CD74	monocytes_vexas-mds
3.68528934383256e-28	-6.57066254233065	0.763	0.915	8.86643763232675e-24	PCBP2	monocytes_vexas-mds
5.59309812999574e-13	-6.57465229651127	0.925	0.978	1.34564347909567e-08	RPS25	monocytes_vexas-mds
8.85475498871652e-11	-6.58875452020719	0.082	0.255	2.13036550273531e-06	CES1	monocytes_vexas-mds
1.59024534314422e-20	-6.59363789918755	0.885	0.974	3.82597127107067e-16	SERF2	monocytes_vexas-mds
1.05877897747828e-16	-6.60349005785869	0.487	0.699	2.54731634191499e-12	WAC	monocytes_vexas-mds
2.56305555440891e-19	-6.60982480089184	0.756	0.895	6.16645535835239e-15	HNRNPA2B1	monocytes_vexas-mds
1.74402473313352e-08	-6.63357193985442	0.713	0.84	0.000419594910544593	EIF3K	monocytes_vexas-mds
5.62934664911041e-36	-6.67903932664089	0.237	0.618	1.35436451030947e-31	OGFRL1	monocytes_vexas-mds
1.80454314998851e-19	-6.71367927557987	0.645	0.82	4.34155036455735e-15	NSA2	monocytes_vexas-mds
4.97096574679373e-23	-6.71975339756538	0.713	0.905	1.1959646490211e-18	ATP5MPL	monocytes_vexas-mds
9.27766296427354e-25	-6.89665139052871	0.645	0.865	2.23211293257457e-20	ARHGDIB	monocytes_vexas-mds
4.33512995163661e-20	-6.90376659301159	0.147	0.43	1.04298891506425e-15	TCF7L2	monocytes_vexas-mds
2.3890108528564e-15	-6.9180906131821	0.344	0.565	5.74772121088721e-11	PRDM2	monocytes_vexas-mds
3.21379686099383e-15	-7.01087603812522	0.756	0.869	7.73207386786505e-11	SLC25A6	monocytes_vexas-mds
2.64398420148849e-12	-7.06520997370311	0.76	0.889	6.36116159036116e-08	HNRNPH1	monocytes_vexas-mds
4.46974435733581e-17	-7.06782637645005	0.642	0.857	1.07537579493142e-12	H2AFY	monocytes_vexas-mds
5.03444912151852e-24	-7.10504713264406	0.491	0.756	1.21123811414614e-19	GRB2	monocytes_vexas-mds
5.58185010940508e-29	-7.10667268550801	0.616	0.842	1.34293731782177e-24	NAP1L1	monocytes_vexas-mds
5.15683734074922e-10	-7.13958290149751	0.627	0.755	1.24068349581085e-05	SRRM2	monocytes_vexas-mds
2.35298344106721e-27	-7.16121332582337	0.545	0.829	5.66104286086361e-23	CMTM6	monocytes_vexas-mds
5.13885901359468e-24	-7.25832074135059	0.136	0.452	1.23635809008074e-19	SNX18	monocytes_vexas-mds
1.58213380153619e-20	-7.26572086035059	0.839	0.903	3.80645571311591e-16	SFPQ	monocytes_vexas-mds
4.69720058687006e-15	-7.2901379507904	0.502	0.716	1.13009948919507e-10	USP15	monocytes_vexas-mds
7.47489555929194e-09	-7.3299491602262	0.538	0.738	0.000179838512261005	CEBPD	monocytes_vexas-mds
6.15810258581567e-30	-7.37029136914014	0.491	0.792	1.48157790112139e-25	USP3	monocytes_vexas-mds
7.36906578379789e-29	-7.56023469883776	0.355	0.685	1.77292353692394e-24	RSRP1	monocytes_vexas-mds
7.63319895010263e-27	-7.66847600657605	0.796	0.938	1.83647133540519e-22	ELOB	monocytes_vexas-mds
2.49676874312243e-33	-7.6762033246624	0.566	0.836	6.00697591907826e-29	SET	monocytes_vexas-mds
8.60771172587742e-21	-7.69702924975973	0.799	0.93	2.07092936412885e-16	LINC01578	monocytes_vexas-mds
2.81745096857999e-12	-7.69844034114767	0.559	0.736	6.7785052853066e-08	ZYX	monocytes_vexas-mds
2.67283877990241e-11	-7.88158068439793	0.595	0.775	6.43058282056721e-07	PRELID1	monocytes_vexas-mds
5.00065553161239e-09	-7.91126085018157	0.706	0.84	0.000120310771435063	MYL12A	monocytes_vexas-mds
1.91556697472028e-15	-7.97315712554808	0.803	0.931	4.60866258447953e-11	ATP5MG	monocytes_vexas-mds
4.33676005891285e-25	-7.9822165089833	0.423	0.69	1.04338110257384e-20	PRKCB	monocytes_vexas-mds
1.45864326158986e-21	-8.13117165480503	0.659	0.829	3.50934982305905e-17	SF1	monocytes_vexas-mds
2.5337535663077e-10	-8.17523778156334	0.373	0.554	6.09595770517969e-06	RNF213	monocytes_vexas-mds
1.23033929644451e-11	-8.33297664082119	0.642	0.762	2.96007331331584e-07	CSF3R	monocytes_vexas-mds
9.78417050772211e-19	-8.41355645962848	0.677	0.835	2.35397358245286e-14	RSL24D1	monocytes_vexas-mds
2.90786670038219e-15	-8.43390243519673	0.717	0.863	6.99603649444952e-11	RPL36AL	monocytes_vexas-mds
4.10704155830501e-21	-8.4875869046229	0.767	0.884	9.88113128512603e-17	HNRNPU	monocytes_vexas-mds
6.69258629423663e-26	-8.65359945872923	0.28	0.59	1.61016933653039e-21	SFT2D2	monocytes_vexas-mds
1.20025074522588e-14	-8.7031703435474	0.616	0.81	2.88768326793894e-10	YPEL5	monocytes_vexas-mds
4.02359832086278e-11	-8.71039276942383	0.677	0.826	9.68037520016377e-07	CALM1	monocytes_vexas-mds
3.84337409027248e-19	-8.71643446934268	0.427	0.66	9.24677372378655e-15	NKTR	monocytes_vexas-mds
2.25667009476805e-15	-8.7805474318604	0.358	0.599	5.42932258100244e-11	SF3B2	monocytes_vexas-mds
2.25638279612396e-39	-8.89723258746055	0.548	0.832	5.42863136919464e-35	FMNL1	monocytes_vexas-mds
1.12188940642382e-34	-8.95414197074955	0.452	0.796	2.69915372291507e-30	SEC11A	monocytes_vexas-mds
2.4634122012796e-15	-8.98963335761684	0.33	0.571	5.9267234150586e-11	PLBD1	monocytes_vexas-mds
3.74613412276746e-14	-9.13467850654547	0.473	0.676	9.01282408596622e-10	TLE5	monocytes_vexas-mds
3.59203889240127e-39	-9.16898803961592	0.194	0.598	8.64208637122821e-35	TENT5A	monocytes_vexas-mds
1.24866258384781e-17	-9.28717380440923	0.667	0.83	3.00415731047946e-13	MBNL1	monocytes_vexas-mds
7.18411424841965e-11	-9.29566625946964	0.53	0.718	1.72842604702728e-06	SCO2	monocytes_vexas-mds
4.64711711129617e-20	-9.29677706124194	0.728	0.889	1.11804990580674e-15	TOMM7	monocytes_vexas-mds
4.76552259289001e-30	-9.30230926017892	0.527	0.798	1.14653708062341e-25	GGNBP2	monocytes_vexas-mds
2.31614486764962e-09	-9.32725596721065	0.703	0.829	5.57241293707821e-05	HSP90AA1	monocytes_vexas-mds
2.1536797690215e-17	-9.339416543688	0.796	0.92	5.18153815628882e-13	PTPRC	monocytes_vexas-mds
3.14170871247718e-40	-9.35972421723267	0.323	0.707	7.55863699134884e-36	CELF1	monocytes_vexas-mds
7.15051990459878e-30	-9.37489204414516	0.52	0.765	1.72034358384742e-25	SREK1	monocytes_vexas-mds
3.4744704326699e-15	-9.39930670748097	0.649	0.801	8.35922841396051e-11	ACTR3	monocytes_vexas-mds
6.31088557790667e-13	-9.41824972918202	0.634	0.804	1.51833596118857e-08	CELF2	monocytes_vexas-mds
7.76912207020462e-19	-9.46767802714746	0.423	0.67	1.86917307887053e-14	DDX17	monocytes_vexas-mds
1.12032057563918e-08	-9.47132842212312	0.136	0.284	0.000269537927293031	RHOC	monocytes_vexas-mds
2.77385737291184e-10	-9.49581887853348	0.878	0.944	6.67362345348859e-06	HMGB1	monocytes_vexas-mds
4.57212443676005e-35	-9.60423657111756	0.326	0.701	1.1000074182401e-30	LTA4H	monocytes_vexas-mds
3.26352821457854e-19	-9.63099130809247	0.1	0.374	7.8517225314545e-15	SOX4	monocytes_vexas-mds
2.40293439153539e-30	-9.66573419536455	0.785	0.912	5.781219852595e-26	CCNI	monocytes_vexas-mds
3.31337180169862e-28	-9.68132159307991	0.473	0.775	7.97164121770671e-24	CDKN2D	monocytes_vexas-mds
2.90546640483541e-07	-9.71633331820759	0.183	0.33	0.00699026162339352	ATP2B1-AS1	monocytes_vexas-mds
1.18216024038874e-17	-9.71719725829958	0.444	0.691	2.84415932235126e-13	CD164	monocytes_vexas-mds
2.12640397079124e-09	-9.89237096947091	0.72	0.839	5.11591531332665e-05	LRRFIP1	monocytes_vexas-mds
1.08512381455865e-37	-9.94122073872555	0.247	0.645	2.61069938544667e-33	CDC42EP3	monocytes_vexas-mds
3.64703483007408e-30	-9.94493250516113	0.738	0.909	8.77440109767522e-26	EEF2	monocytes_vexas-mds
9.83806466969438e-13	-10.0284785914859	0.09	0.287	2.36693997888177e-08	AC245014.3	monocytes_vexas-mds
1.17804245307526e-20	-10.1222708604233	0.47	0.712	2.83425233785377e-16	MED13L	monocytes_vexas-mds
6.59783053238625e-27	-10.7047226984757	0.918	0.982	1.58737204778681e-22	DDX5	monocytes_vexas-mds
1.78759704309993e-17	-10.7319475873251	0.738	0.903	4.30077972599413e-13	SRSF5	monocytes_vexas-mds
3.35802608962949e-07	-10.7556771374497	0.394	0.559	0.00807907496903959	N4BP2L2	monocytes_vexas-mds
1.6592602008631e-26	-10.8491305006052	0.796	0.933	3.99201411725654e-22	UQCRB	monocytes_vexas-mds
7.40406500349315e-08	-10.8901483580942	0.918	0.986	0.00178134399919042	UBC	monocytes_vexas-mds
9.90722146699486e-08	-10.8950420233573	0.939	0.98	0.00238357841274429	RPS21	monocytes_vexas-mds
7.38938436115031e-23	-10.9664714030158	0.935	0.978	1.77781198344915e-18	PABPC1	monocytes_vexas-mds
1.08360122781684e-24	-11.2407902893909	0.738	0.9	2.60703619400454e-20	EEF1G	monocytes_vexas-mds
2.60723297659355e-17	-11.320024240198	0.853	0.952	6.27274181838641e-13	HLA-E	monocytes_vexas-mds
1.04257681410843e-12	-11.3344613994324	0.961	0.986	2.50833555706348e-08	RPS23	monocytes_vexas-mds
1.14544360488345e-14	-11.4036773005203	0.663	0.842	2.7558227689891e-10	PPIA	monocytes_vexas-mds
2.09235025483626e-17	-11.8373662651186	0.742	0.887	5.03398547811057e-13	PCBP1	monocytes_vexas-mds
1.96463112610493e-35	-11.9102264894131	0.642	0.865	4.72670602629585e-31	SPI1	monocytes_vexas-mds
1.78255380122925e-18	-11.9327122196982	0.9	0.958	4.28864619037746e-14	RPL23	monocytes_vexas-mds
2.84027321728863e-15	-12.0780187707356	0.781	0.88	6.83341333347472e-11	RPL31	monocytes_vexas-mds
8.18157983311433e-17	-12.1746242677457	0.703	0.853	1.96840629204898e-12	ZNF207	monocytes_vexas-mds
1.79171263255226e-06	-12.2706315766564	0.308	0.438	0.0431068142265749	BCL6	monocytes_vexas-mds
9.8890552607861e-27	-12.3348563190621	0.699	0.889	2.37920780519253e-22	CAST	monocytes_vexas-mds
3.85315805608794e-07	-12.3779010877688	0.638	0.779	0.00927031296714198	MIF	monocytes_vexas-mds
4.13764042250464e-21	-12.4120831255523	0.613	0.827	9.95474909250392e-17	VCAN	monocytes_vexas-mds
1.25557349210084e-38	-12.5463545521843	0.649	0.922	3.02078426464542e-34	BRI3	monocytes_vexas-mds
1.90394843185847e-25	-12.7425359569194	0.652	0.883	4.58070953220829e-21	GNAI2	monocytes_vexas-mds
6.39253899489558e-15	-12.7779970177667	0.939	0.98	1.53798095678193e-10	RPS6	monocytes_vexas-mds
7.62478507830889e-35	-12.8354512874554	0.477	0.768	1.83444704199034e-30	ZBTB7A	monocytes_vexas-mds
2.37556020988974e-11	-13.0549424883957	0.871	0.942	5.71536030897373e-07	COX4I1	monocytes_vexas-mds
6.70113542139911e-23	-13.0749439340116	0.878	0.979	1.61222617103441e-18	CDC42	monocytes_vexas-mds
2.79016509446913e-30	-13.5398126267637	0.763	0.914	6.71285820078328e-26	RPL4	monocytes_vexas-mds
5.07582206476076e-21	-13.5438341467016	0.806	0.908	1.22119203056079e-16	HNRNPK	monocytes_vexas-mds
1.18441283745016e-12	-13.5791444026765	0.355	0.569	2.84957884562134e-08	WARS	monocytes_vexas-mds
3.06317582495911e-19	-13.6457186515381	0.634	0.828	7.36969471726911e-15	PNISR	monocytes_vexas-mds
2.67468664609492e-30	-13.6777272145205	0.552	0.83	6.43502860183976e-26	MSN	monocytes_vexas-mds
1.40950159260252e-18	-13.7278378622878	0.616	0.851	3.39111988164239e-14	AP1S2	monocytes_vexas-mds
9.66368488201016e-28	-13.7778040103709	0.961	0.994	2.32498594576282e-23	RPS24	monocytes_vexas-mds
2.72667211118538e-12	-13.7778040637597	0.961	0.985	6.56010043230092e-08	RPL29	monocytes_vexas-mds
1.89272425047308e-17	-13.9282308788274	0.491	0.695	4.55370527421319e-13	SAMHD1	monocytes_vexas-mds
2.45913331992795e-22	-14.0226531519142	0.943	0.982	5.91642885441466e-18	HLA-C	monocytes_vexas-mds
2.17271945742827e-30	-14.1510187524872	0.62	0.887	5.22734574262668e-26	TKT	monocytes_vexas-mds
2.49984099843447e-31	-14.5052237124561	0.534	0.792	6.01436745813349e-27	CD48	monocytes_vexas-mds
3.42591025808636e-18	-14.5142046414353	0.731	0.501	8.24239748992996e-14	SLC2A3	monocytes_vexas-mds
1.68923585220264e-12	-14.5541158507679	0.667	0.515	4.06413253681434e-08	IER3	monocytes_vexas-mds
6.35731375946205e-22	-14.9588361677024	0.907	0.994	1.52950611738897e-17	H3F3A	monocytes_vexas-mds
1.11911678220516e-08	-15.1221374355397	0.781	0.902	0.00026924830663074	SRP14	monocytes_vexas-mds
8.23050209522804e-11	-15.1501894063574	0.828	0.935	1.98017649909091e-06	MYL6	monocytes_vexas-mds
1.15987227401667e-34	-15.4442030534627	0.796	0.947	2.7905367040567e-30	ARPC2	monocytes_vexas-mds
6.66249131448001e-14	-15.7224976734751	0.616	0.783	1.60292878535074e-09	HCST	monocytes_vexas-mds
1.03123889301082e-13	-15.9176044731695	0.645	0.799	2.48105765269474e-09	IER2	monocytes_vexas-mds
2.45087329247751e-21	-16.6724982337565	0.961	0.985	5.89655605437164e-17	RPL17	monocytes_vexas-mds
3.49065236742323e-09	-16.6985059271863	0.796	0.913	8.39816053078355e-05	RPLP0	monocytes_vexas-mds
1.56056289835752e-34	-16.7973375468934	0.136	0.516	3.75455827715835e-30	AC004687.1	monocytes_vexas-mds
5.59014642785387e-12	-16.82684590407	0.276	0.479	1.34493332907736e-07	CD83	monocytes_vexas-mds
9.54236053504299e-14	-16.9432968316634	0.581	0.751	2.29579652112599e-09	IFNGR2	monocytes_vexas-mds
5.06295104147805e-26	-17.1671950709379	0.559	0.85	1.21809539106921e-21	APLP2	monocytes_vexas-mds
6.51174918913904e-55	-17.4311552096528	0.627	0.897	1.56666173741496e-50	EVI2B	monocytes_vexas-mds
3.1773375176995e-13	-17.6635310499815	0.907	0.974	7.64435633383322e-09	RPL24	monocytes_vexas-mds
8.3565102092369e-20	-17.9585013062536	0.523	0.794	2.01049279124031e-15	LYN	monocytes_vexas-mds
5.4799604621791e-16	-18.0059930214155	0.685	0.901	1.31842368759567e-11	ASAH1	monocytes_vexas-mds
2.41604517718256e-07	-18.1063195602595	0.871	0.946	0.00581276309178352	JUNB	monocytes_vexas-mds
4.82297881604114e-07	-18.1069825301369	0.961	0.989	0.0116036047335134	RPS26	monocytes_vexas-mds
1.11665773380011e-32	-18.4709222536655	0.412	0.746	2.68656684174968e-28	CFD	monocytes_vexas-mds
2.32298649647928e-38	-18.4844260988538	0.649	0.887	5.58887321187949e-34	EIF4G2	monocytes_vexas-mds
1.45680224446696e-09	-18.8852972448631	0.853	0.93	3.50492051996306e-05	RPS17	monocytes_vexas-mds
7.68885204674498e-38	-19.4110479387661	0.577	0.871	1.84986091392638e-33	SERPINA1	monocytes_vexas-mds
7.26076007848483e-29	-19.559410903592	0.828	0.932	1.74686626728267e-24	RPL27A	monocytes_vexas-mds
1.84601507661099e-06	-20.9584386748141	0.978	0.991	0.0444132767281838	MT-ND1	monocytes_vexas-mds
1.0267554848042e-17	-21.3993144364357	0.806	0.925	2.47027102089043e-13	RPSA	monocytes_vexas-mds
1.98699546617156e-45	-21.4500090585934	0.631	0.896	4.78051239206216e-41	KLF10	monocytes_vexas-mds
3.45808399215695e-25	-21.9339840000384	0.652	0.884	8.31980427673039e-21	ZEB2	monocytes_vexas-mds
2.9154277580151e-09	-21.9815349595053	0.928	0.972	7.01422764300853e-05	RPL5	monocytes_vexas-mds
3.58888587645086e-15	-22.2086894583097	0.043	0.253	8.63450053015313e-11	PF4	monocytes_vexas-mds
4.53503501785556e-31	-22.2259589367693	0.638	0.856	1.09108407494587e-26	SNHG5	monocytes_vexas-mds
2.98490735355267e-25	-22.4269549788267	0.763	0.965	7.18138860191237e-21	OAZ1	monocytes_vexas-mds
1.94290460492089e-15	-22.4339788359676	0.953	0.991	4.67443418897918e-11	RPS14	monocytes_vexas-mds
2.56492407055659e-31	-22.6714317577641	0.57	0.858	6.17095082135211e-27	IER5	monocytes_vexas-mds
9.13058223255616e-11	-22.8993865534636	0.201	0.4	2.19672677933069e-06	HMOX1	monocytes_vexas-mds
2.78392275624338e-34	-23.6712326234988	0.52	0.799	6.69783975924595e-30	STXBP2	monocytes_vexas-mds
4.68809828824251e-27	-23.8453347079391	0.387	0.674	1.12790956716827e-22	NCF1	monocytes_vexas-mds
4.70440639440289e-08	-24.3110262743349	0.541	0.683	0.00113183313442939	VMP1	monocytes_vexas-mds
2.0197996939906e-19	-24.5116184919091	0.595	0.805	4.85943608377198e-15	AHNAK	monocytes_vexas-mds
6.24926097058356e-17	-24.5135281292776	0.703	0.874	1.5035096969127e-12	FUS	monocytes_vexas-mds
3.21274748778999e-22	-26.0835758638758	0.545	0.765	7.72954918087394e-18	MARCKS	monocytes_vexas-mds
2.95286444480038e-16	-26.5794299064672	0.943	0.982	7.10429656774522e-12	RPL6	monocytes_vexas-mds
1.32867101996233e-58	-26.7927064154377	0.832	0.968	3.19664960692738e-54	PTP4A2	monocytes_vexas-mds
7.22629410358781e-25	-26.8020320920901	0.946	0.99	1.73857409838219e-20	UBA52	monocytes_vexas-mds
4.27050705690842e-12	-28.1804072260523	0.176	0.392	1.0274412928216e-07	AC253572.2	monocytes_vexas-mds
1.17086593960535e-25	-28.2047455178508	0.832	0.986	2.8169863640965e-21	CTSS	monocytes_vexas-mds
5.06592562304983e-07	-28.2274362440801	0.989	0.997	0.0121881104564956	RPS27A	monocytes_vexas-mds
1.1146064277769e-15	-29.4169041900765	0.333	0.569	2.68163160458845e-11	NRGN	monocytes_vexas-mds
2.1605499295074e-17	-29.528323447405	0.896	0.961	5.19806707540186e-13	HLA-A	monocytes_vexas-mds
8.55348625815464e-22	-29.63896070913	0.846	0.969	2.05788325884943e-17	DUSP1	monocytes_vexas-mds
3.35396667416584e-13	-29.6461225401293	0.943	0.976	8.06930842137559e-09	RPS3	monocytes_vexas-mds
7.81229050762074e-10	-29.6980449322622	0.968	0.994	1.87955897322847e-05	RPS15A	monocytes_vexas-mds
4.26698107292305e-29	-29.9632575394126	0.871	0.966	1.02659297633456e-24	RPL38	monocytes_vexas-mds
3.10929454654801e-45	-30.2235771804352	0.459	0.809	7.48065174953987e-41	PLEK	monocytes_vexas-mds
7.72329064878637e-22	-30.9479340576917	0.806	0.917	1.85814649719151e-17	RPS20	monocytes_vexas-mds
9.87651518148163e-24	-31.0901412400759	0.971	0.992	2.37619078751267e-19	RPL26	monocytes_vexas-mds
1.45910225715764e-06	-32.0580967512203	0.434	0.565	0.0351045412049556	RGS2	monocytes_vexas-mds
3.65315010647594e-22	-32.3497300027041	0.946	0.975	8.78911384117047e-18	RPS2	monocytes_vexas-mds
3.31346191278214e-20	-32.5565774454978	0.796	0.954	7.97185801596255e-16	EMP3	monocytes_vexas-mds
4.50271416222491e-11	-35.2660162613588	0.989	0.995	1.08330800028969e-06	MT-ND4	monocytes_vexas-mds
1.50438911929807e-07	-35.4177424736012	0.842	0.929	0.00361940978211923	RPS5	monocytes_vexas-mds
4.58539328971063e-10	-35.4182219591485	0.986	0.987	1.10319977157148e-05	RPS15	monocytes_vexas-mds
3.65531126193826e-07	-35.5171228644998	0.312	0.483	0.00879431336509726	ATP1B3	monocytes_vexas-mds
2.63249655198443e-16	-35.8825522576049	0.925	0.972	6.33352345441933e-12	RPL36A	monocytes_vexas-mds
6.44158933773937e-34	-36.8444522742545	0.323	0.676	1.54978197876672e-29	TNFAIP2	monocytes_vexas-mds
7.53896056193811e-16	-36.8609246645944	0.982	0.994	1.81379852159669e-11	RPL37	monocytes_vexas-mds
5.02180847198835e-12	-37.3030778617771	0.082	0.272	1.20819690027568e-07	RGS18	monocytes_vexas-mds
2.70092649861361e-08	-38.3035956102233	0.978	0.996	0.000649815906301449	RPL32	monocytes_vexas-mds
1.28477556943305e-23	-38.3751656927894	0.935	0.984	3.09104154249898e-19	RPL37A	monocytes_vexas-mds
7.30980817041533e-46	-38.4871648887503	0.817	0.982	1.75866674772022e-41	COTL1	monocytes_vexas-mds
2.85690342225966e-17	-38.4931909352102	0.989	0.997	6.87342394361452e-13	MT-ND2	monocytes_vexas-mds
6.8662255052573e-11	-39.7467939877216	0.968	0.989	1.65194519430985e-06	RPS13	monocytes_vexas-mds
1.1671081805862e-17	-40.997346727221	0.882	0.953	2.80794557167233e-13	RPL3	monocytes_vexas-mds
1.09919608789816e-13	-41.0060945637489	0.961	0.995	2.64455586787418e-09	RPL21	monocytes_vexas-mds
3.05440794189433e-28	-41.1865151030524	0.928	0.977	7.34860006740356e-24	RPL7	monocytes_vexas-mds
4.73199831471487e-23	-41.1889360030381	0.914	0.97	1.13847147453725e-18	RPL35	monocytes_vexas-mds
5.73065418230942e-41	-42.3502275012733	0.789	0.95	1.37873808972182e-36	TPM3	monocytes_vexas-mds
6.66734252087235e-21	-42.4371759172147	0.907	0.97	1.60409593709668e-16	RPS11	monocytes_vexas-mds
2.05302922399462e-42	-42.4373944726004	0.659	0.933	4.93938301000867e-38	LST1	monocytes_vexas-mds
4.66377949778681e-43	-42.6414668811173	0.659	0.946	1.12205870937253e-38	IFI30	monocytes_vexas-mds
3.12002408724889e-21	-43.6221709204847	0.91	0.975	7.5064659515121e-17	RPL15	monocytes_vexas-mds
5.69610014593212e-07	-43.8557305396817	0.771	0.956	0.0137042473410981	LGALS1	monocytes_vexas-mds
1.98973475142276e-14	-43.8671097929615	0.864	0.955	4.78710283844801e-10	RPL23A	monocytes_vexas-mds
3.45312213017371e-18	-45.511552540332	0.627	0.825	8.30786653298492e-14	ZFP36L1	monocytes_vexas-mds
8.13669358978368e-13	-45.5170784852446	0.968	0.987	1.95760711076606e-08	RPLP2	monocytes_vexas-mds
4.94988447797877e-14	-46.8681858819264	0.616	0.791	1.19089270655691e-09	HMGN2	monocytes_vexas-mds
9.02151382231341e-08	-48.3927879220781	0.971	0.982	0.00217048601051038	RPL36	monocytes_vexas-mds
8.56817175754087e-11	-48.402542825162	0.978	0.998	2.06141644314676e-06	RPL28	monocytes_vexas-mds
1.21426035227169e-14	-48.4025472278163	0.957	0.989	2.92138898153046e-10	RPL18A	monocytes_vexas-mds
2.82319386229157e-32	-51.2617676392251	0.961	0.994	6.79232211328729e-28	HLA-B	monocytes_vexas-mds
6.1522558029331e-22	-51.2878721318174	0.918	0.993	1.48017122362768e-17	S100A6	monocytes_vexas-mds
2.86618133099533e-14	-51.2878750736391	0.989	0.994	6.89574566424166e-10	RPL13	monocytes_vexas-mds
7.17819072284687e-14	-51.2883013442543	0.989	0.998	1.72700090600973e-09	RPL34	monocytes_vexas-mds
1.76459479596513e-13	-55.6159600319472	0.989	0.997	4.24543861961251e-09	RPLP1	monocytes_vexas-mds
1.15718295485065e-28	-60.8839048953475	0.86	0.991	2.78406647107517e-24	S100A4	monocytes_vexas-mds
3.68690497506887e-27	-64.2708175057295	0.968	0.993	8.87032467951819e-23	RPL9	monocytes_vexas-mds
3.36349128047443e-17	-69.5260506954242	0.91	0.981	8.09222367169343e-13	SRGN	monocytes_vexas-mds
1.35008547578448e-13	-69.5540392955107	0.161	0.396	3.24817064618989e-09	CCL5	monocytes_vexas-mds
1.6213570705651e-12	-70.0429106050403	0.986	0.996	3.90082297607258e-08	RPL39	monocytes_vexas-mds
7.3871639602081e-23	-71.4813480200519	0.961	0.978	1.77727777718647e-18	RPL13A	monocytes_vexas-mds
1.37585690060871e-21	-71.485581550744	0.957	0.995	3.31017411717451e-17	TMSB10	monocytes_vexas-mds
6.96169176540821e-24	-72.3802896604853	0.975	0.996	1.67491342183956e-19	PTMA	monocytes_vexas-mds
4.94224422153843e-20	-74.3709944683388	0.953	0.993	1.18905453725993e-15	RPS3A	monocytes_vexas-mds
1.36893324000309e-21	-78.6728960314369	0.95	0.982	3.29351648212344e-17	RPS19	monocytes_vexas-mds
3.25566924704934e-10	-80.1417501550655	0.943	0.984	7.832814641476e-06	RPS18	monocytes_vexas-mds
4.66213195966739e-21	-83.0271659939188	0.065	0.339	1.12166232817638e-16	GNLY	monocytes_vexas-mds
1.19968127374871e-15	-85.6437545908107	0.957	0.991	2.88631317651202e-11	RPS29	monocytes_vexas-mds
4.32767243515044e-15	-88.3434408654026	0.401	0.616	1.04119471117285e-10	G0S2	monocytes_vexas-mds
1.05640186781557e-10	-96.0148138580513	1	0.996	2.54159725377747e-06	MT-ATP6	monocytes_vexas-mds
1.3431557368631e-35	-103.215208345523	0.968	0.997	3.23149838731893e-31	TMSB4X	monocytes_vexas-mds
1.28561297159173e-37	-107.552972800827	0.477	0.815	3.09305624835254e-33	HLA-DRB1	monocytes_vexas-mds
1.21811953643298e-18	-110.438371587577	0.982	0.998	2.93067379270411e-14	RPS27	monocytes_vexas-mds
6.65960169575977e-35	-127.776057278787	0.975	0.998	1.60223357198284e-30	TPT1	monocytes_vexas-mds
1.81014907466817e-105	-137.849553430407	0.749	0.994	4.35503765874415e-101	TXNIP	monocytes_vexas-mds
5.95323294868855e-46	-146.063043866465	1	0.998	1.43228831512498e-41	EEF1A1	monocytes_vexas-mds
1.14094129882652e-15	-149.391137853933	0.982	0.999	2.74499067084673e-11	FTH1	monocytes_vexas-mds
1.76199526328791e-47	-328.285323682483	0.982	0.995	4.23918440394439e-43	NEAT1	monocytes_vexas-mds
3.24227957314686e-26	-338.350591313034	0.09	0.42	7.80060042503402e-22	PPBP	monocytes_vexas-mds
1.0763120165308e-22	-Inf	0.957	0.998	2.58949908057146e-18	FTL	monocytes_vexas-mds
