# Supplementary material for: VEXAS syndrome is characterized by inflammasome activation and monocyte dysregulation
Source: Nat Commun. 2024 Jan 30;15:910. doi: 10.1038/s41467-024-44811-4 (PMC10828464; doi:10.1038/s41467-024-44811-4)
Supplement: Supplementary file 6 — Source Data [file 41467_2024_44811_MOESM6_ESM.zip › Source_DATA_KOSMIDER/Raw_DATA_KOSMIDER_Fig6/monocytes_vexas-mds_UP.csv]

p_val	avg_log2FC	pct.1	pct.2	p_val_adj	GeneName	cluster
2.06063545185625e-163	Inf	0.975	0.371	4.95768283362096e-159	HBB	monocytes_vexas-mds
4.86634725182328e-130	Inf	0.925	0.37	1.17079448531616e-125	HBA2	monocytes_vexas-mds
2.38545279960981e-92	Inf	0.774	0.259	5.73916089058124e-88	HBA1	monocytes_vexas-mds
2.02338386957828e-30	427.687056525296	0.771	0.633	4.86805925181838e-26	MT2A	monocytes_vexas-mds
9.69898936933928e-08	238.693828145143	0.344	0.214	0.00233347985236934	CXCL8	monocytes_vexas-mds
4.63610615253836e-148	219.938789292951	0.563	0.07	1.11540077923921e-143	AREG	monocytes_vexas-mds
4.22719953101346e-11	153.574819532705	0.703	0.9	1.01702193516653e-06	HLA-DRA	monocytes_vexas-mds
6.81126297891088e-09	92.981625728129	0.72	0.623	0.000163872176009617	HSPA5	monocytes_vexas-mds
6.05043446043625e-10	65.5702272137861	0.996	0.998	1.45567402683636e-05	EIF1	monocytes_vexas-mds
3.65328428044574e-25	61.2423291917828	0.839	0.941	8.78943665032441e-21	FOS	monocytes_vexas-mds
1.96589514071087e-33	61.0590628927955	1	1	4.72974711903628e-29	B2M	monocytes_vexas-mds
1.42535337100107e-21	54.1217592506633	0.43	0.215	3.42925767529148e-17	ATF3	monocytes_vexas-mds
3.63586756363743e-08	54.0288629114107	0.982	0.999	0.00087475337713553	ACTB	monocytes_vexas-mds
2.426338677167e-09	43.9295104542197	0.462	0.674	5.83752822339608e-05	HLA-DPA1	monocytes_vexas-mds
4.67831465578435e-22	39.4600022869784	0.749	0.963	1.12555572303516e-17	AIF1	monocytes_vexas-mds
9.46109187727383e-41	38.2157164825876	0.806	0.509	2.27624409475331e-36	PELI1	monocytes_vexas-mds
2.45394888502533e-27	37.67020051407	0.875	0.66	5.90395562248244e-23	TNFAIP3	monocytes_vexas-mds
4.42386665481519e-83	35.0973033319511	0.659	0.199	1.06433807848199e-78	EREG	monocytes_vexas-mds
2.92119017398885e-26	33.9939404664435	0.674	0.424	7.02809143959979e-22	GABARAPL1	monocytes_vexas-mds
2.977132353396e-44	33.6931891497735	0.538	0.201	7.16268272903543e-40	ANKRD28	monocytes_vexas-mds
3.79399630285523e-23	31.1394783767664	0.244	0.575	9.12797570503939e-19	HLA-DQB1	monocytes_vexas-mds
8.98952266891049e-10	28.4675731652191	0.828	0.972	2.16278925891317e-05	S100A9	monocytes_vexas-mds
6.94616032748141e-11	28.0341668866064	0.892	0.969	1.67117671318875e-06	RPS4X	monocytes_vexas-mds
1.85768950325604e-43	26.6181410233397	0.699	0.365	4.4694151758837e-39	THBS1	monocytes_vexas-mds
6.30794858430211e-12	26.6062828853837	0.946	0.983	1.51762934989724e-07	RPS9	monocytes_vexas-mds
1.37148660338002e-19	25.5820104783116	0.484	0.281	3.29965961907198e-15	ID1	monocytes_vexas-mds
1.26134467677538e-06	24.9681898858906	0.681	0.609	0.0303466915785388	YBX3	monocytes_vexas-mds
3.40878385852497e-51	24.5984920872586	0.681	0.347	8.20119308522522e-47	ETS2	monocytes_vexas-mds
2.10911200033879e-09	23.2399531796085	0.147	0.315	5.07431256161509e-05	LMO4	monocytes_vexas-mds
5.26451875280685e-42	21.0715611217483	0.616	0.3	1.2665905667378e-37	VEGFA	monocytes_vexas-mds
4.83520526805127e-45	20.5415076812438	0.602	0.262	1.16330203544046e-40	GRASP	monocytes_vexas-mds
5.0706522093268e-10	19.8739385603802	0.609	0.466	1.21994821504193e-05	CALR	monocytes_vexas-mds
7.61562592588159e-26	19.7101337306177	0.581	0.337	1.83224344150785e-21	KDM6B	monocytes_vexas-mds
1.03942389250118e-45	19.3312740668479	0.631	0.268	2.50074994296859e-41	LMNA	monocytes_vexas-mds
7.59525954835659e-13	19.0906465251523	0.588	0.786	1.82734349473911e-08	NPM1	monocytes_vexas-mds
2.76744334668908e-10	17.7749496204923	0.276	0.144	6.65819194779926e-06	HES4	monocytes_vexas-mds
3.10421938471879e-26	17.6507815003253	0.76	0.629	7.46844141769494e-22	MAP3K8	monocytes_vexas-mds
3.33738427413543e-07	17.4434783914576	0.659	0.831	0.00802941282514242	HINT1	monocytes_vexas-mds
1.4176065870263e-09	16.5174627060273	0.971	0.992	3.41061968772658e-05	FAU	monocytes_vexas-mds
6.52516083254337e-08	16.5119628975307	0.935	0.984	0.00156988844470161	RPS7	monocytes_vexas-mds
2.04932194592478e-49	16.3352754747888	0.441	0.128	4.93046366970043e-45	PNP	monocytes_vexas-mds
1.01553038554553e-24	16.1311516942132	0.315	0.113	2.44326455458398e-20	THBD	monocytes_vexas-mds
1.28694807127698e-12	15.8795754021231	0.667	0.59	3.09626836468528e-08	AGFG1	monocytes_vexas-mds
1.36880845331656e-13	15.8639111879618	0.71	0.572	3.2932162578343e-09	CD99	monocytes_vexas-mds
6.39314044130414e-14	14.658321537131	0.814	0.942	1.53812565877336e-09	RNASEK	monocytes_vexas-mds
5.09686362952124e-07	13.5620523955464	0.986	0.994	0.0122625442062652	RPS8	monocytes_vexas-mds
9.51183173257992e-10	13.0471307387762	0.656	0.548	2.2884515965414e-05	BHLHE40	monocytes_vexas-mds
1.40934211907391e-29	12.6740802839981	0.455	0.193	3.39073620427991e-25	ITGA5	monocytes_vexas-mds
6.31110245934569e-12	12.2253220315317	0.91	0.908	1.51838814069398e-07	MCL1	monocytes_vexas-mds
1.46172679570999e-10	11.9833170114621	0.935	0.97	3.51676849779868e-06	RPL7A	monocytes_vexas-mds
1.10921629015307e-09	11.8708695848163	0.541	0.404	2.66866347247927e-05	GADD45B	monocytes_vexas-mds
1.45172162476426e-33	11.7703883410937	0.692	0.41	3.49269705702032e-29	SLC25A37	monocytes_vexas-mds
1.84078198975398e-10	11.4114024756436	0.785	0.691	4.42873738914911e-06	PPP1CB	monocytes_vexas-mds
4.36302347013303e-15	11.150797938777	0.538	0.788	1.0496998166793e-10	CD68	monocytes_vexas-mds
8.05356337019873e-10	11.0131344744983	0.527	0.406	1.93760681123611e-05	PLSCR1	monocytes_vexas-mds
1.7912022111625e-18	11.0113973161367	0.577	0.396	4.30945339983585e-14	PPIF	monocytes_vexas-mds
8.28439627992539e-08	10.9459994459552	0.487	0.664	0.00199314290098725	TUBA1B	monocytes_vexas-mds
1.16251110663749e-16	10.2757582166411	0.477	0.271	2.79688547145913e-12	CCNH	monocytes_vexas-mds
1.13436367604639e-16	10.2440955315177	0.885	0.741	2.7291655682e-12	TSC22D3	monocytes_vexas-mds
5.79881169228705e-32	9.38437405611509	0.484	0.201	1.39513610504734e-27	LDLR	monocytes_vexas-mds
2.51861481023584e-14	9.25344029215754	0.487	0.285	6.05953537194642e-10	CD69	monocytes_vexas-mds
1.95700201560243e-15	9.18274489180715	0.405	0.214	4.7083511493379e-11	CYTOR	monocytes_vexas-mds
4.35482196062266e-15	8.97293180970109	0.95	0.986	1.0477266155062e-10	RPL8	monocytes_vexas-mds
4.75062450177398e-43	8.80682832560131	0.441	0.142	1.1429527488818e-38	MAFF	monocytes_vexas-mds
3.48758839215055e-25	8.79855112980836	0.491	0.238	8.390788912675e-21	SERPINB9	monocytes_vexas-mds
1.73757129215044e-33	8.73990701567418	0.348	0.106	4.18042277178476e-29	ASGR2	monocytes_vexas-mds
9.26567665990055e-23	8.72492390620602	0.409	0.184	2.22922914760547e-18	NEDD9	monocytes_vexas-mds
7.57065652065014e-15	8.52186142492937	0.287	0.509	1.82142425230322e-10	NCOA4	monocytes_vexas-mds
1.78126204880099e-23	8.28607484035922	0.903	0.989	4.2855383632103e-19	SH3BGRL3	monocytes_vexas-mds
2.09146776498831e-47	7.86156948205242	0.301	0.061	5.03186229578538e-43	RGS1	monocytes_vexas-mds
4.58191695762885e-21	7.86103459401954	0.839	0.969	1.10236340083592e-16	PFN1	monocytes_vexas-mds
1.98895765274006e-128	7.84208480268943	0.265	0.01	4.7852332167273e-124	IL1R2	monocytes_vexas-mds
1.27854687666955e-15	7.78785094550642	0.706	0.842	3.07605593057928e-11	ZFAS1	monocytes_vexas-mds
1.45953368281376e-35	7.73023132469224	0.556	0.254	3.51149208748163e-31	SOCS3	monocytes_vexas-mds
1.34294866355487e-12	7.67588603048128	0.688	0.827	3.23100018964666e-08	COX5B	monocytes_vexas-mds
1.45760795720394e-11	7.52064161872805	0.656	0.896	3.50685898423695e-07	ITGB2	monocytes_vexas-mds
3.81930810370029e-21	7.40672423090277	0.172	0.465	9.18887336669253e-17	FGL2	monocytes_vexas-mds
7.50354770531316e-07	7.33515067976468	0.502	0.647	0.0180527854242129	CSTB	monocytes_vexas-mds
3.20692882755442e-07	6.99402608182323	0.642	0.527	0.00771555006621318	LINC-PINT	monocytes_vexas-mds
1.43370049800088e-31	6.8329194096123	0.29	0.081	3.44934002814032e-27	PHLDA2	monocytes_vexas-mds
1.45291531687269e-12	6.74695200648973	0.627	0.5	3.495568960864e-08	CSRNP1	monocytes_vexas-mds
1.00089320749327e-06	6.68325220360068	0.577	0.725	0.0240804896790806	ZFAND5	monocytes_vexas-mds
9.9434012156358e-07	6.60831657837106	0.695	0.853	0.0239228289846982	TYMP	monocytes_vexas-mds
1.07855170589466e-26	6.49257212245193	0.581	0.302	2.59488754921195e-22	IRS2	monocytes_vexas-mds
3.05829083568335e-07	6.44089329701363	0.409	0.58	0.00735794192157056	ST13	monocytes_vexas-mds
1.76247180781493e-08	6.4268738264933	0.656	0.597	0.000424033092242193	KLF4	monocytes_vexas-mds
3.86790627272594e-12	6.4199265618559	0.824	0.938	9.30579570155134e-08	ACTG1	monocytes_vexas-mds
4.13103862475891e-10	6.41703806291233	0.91	0.975	9.93886582730746e-06	RPL22	monocytes_vexas-mds
5.35384012838968e-09	6.36893324810717	0.527	0.383	0.000128808039648927	PNPLA8	monocytes_vexas-mds
5.41014104188083e-23	6.35022820318381	0.932	0.989	1.30162583326611e-18	ATP5F1E	monocytes_vexas-mds
2.60848359698786e-26	6.33428612867178	0.796	0.923	6.27575068599308e-22	YBX1	monocytes_vexas-mds
5.87441593024842e-33	6.23643332166724	0.609	0.329	1.41332572865847e-28	RUNX1	monocytes_vexas-mds
1.26952357269611e-07	6.2018817512682	0.552	0.417	0.00305434676354958	RANBP2	monocytes_vexas-mds
1.65015419999888e-08	6.17006631615874	0.538	0.41	0.00039701059897773	TPM4	monocytes_vexas-mds
6.22546894206206e-15	6.15096725958804	0.853	0.923	1.49778557277071e-10	TMA7	monocytes_vexas-mds
5.58737130854497e-09	6.01237741071248	0.72	0.597	0.000134426566312284	JMJD1C	monocytes_vexas-mds
9.31945169749906e-30	6.01067934346918	0.538	0.242	2.2421668839013e-25	RGCC	monocytes_vexas-mds
7.7343495171427e-18	5.98692544838664	0.534	0.311	1.86080715032936e-13	SKIL	monocytes_vexas-mds
1.50029853288576e-15	5.96949208958323	0.695	0.844	3.60956824026984e-11	HNRNPC	monocytes_vexas-mds
7.96098449180949e-14	5.88323471472944	0.681	0.849	1.91533325888445e-09	SERP1	monocytes_vexas-mds
7.31161630092374e-24	5.7193261718727	0.29	0.099	1.75910176583924e-19	TRMT6	monocytes_vexas-mds
7.80955921146323e-13	5.55626451490346	0.409	0.652	1.87890185068594e-08	VAMP8	monocytes_vexas-mds
2.05873253141303e-15	5.51373760051953	0.398	0.671	4.95310459732661e-11	FCGRT	monocytes_vexas-mds
6.66024911124656e-29	5.50630466145223	0.441	0.186	1.60238933367481e-24	RFX2	monocytes_vexas-mds
9.88630680618172e-46	5.3580636978382	0.487	0.17	2.37854655449926e-41	ELL2	monocytes_vexas-mds
1.45524457728381e-24	5.11613126818945	0.563	0.334	3.50117292848711e-20	PTK2B	monocytes_vexas-mds
7.15039369296333e-08	5.05371991379438	0.409	0.583	0.00172031321859005	PSMA6	monocytes_vexas-mds
1.38011076694246e-11	5.02012280935451	0.631	0.485	3.32040849418687e-07	LCP2	monocytes_vexas-mds
2.54283964911026e-13	4.98252045776455	0.405	0.615	6.11781791179438e-09	CHD2	monocytes_vexas-mds
6.77800347265566e-58	4.94587221021842	0.516	0.155	1.63071985548622e-53	B3GNT5	monocytes_vexas-mds
1.34041787613271e-07	4.90987417661729	0.581	0.469	0.00322491136818768	SNHG15	monocytes_vexas-mds
2.7425712345862e-46	4.85938436960787	0.452	0.144	6.59835213329095e-42	SBNO2	monocytes_vexas-mds
2.25459671528927e-16	4.81831079535135	0.903	0.963	5.42433423731447e-12	RACK1	monocytes_vexas-mds
1.92823011034303e-20	4.74712901728082	0.495	0.271	4.6391288224743e-16	SLC15A4	monocytes_vexas-mds
1.89517386084825e-11	4.74291160118816	0.237	0.445	4.55959879181481e-07	KCTD12	monocytes_vexas-mds
1.86913959915784e-17	4.70616377040599	0.609	0.833	4.49696296161385e-13	EIF3E	monocytes_vexas-mds
2.41042237299646e-10	4.70445330109731	0.455	0.301	5.79923518719218e-06	SYAP1	monocytes_vexas-mds
3.69420061829912e-08	4.52783854752095	0.735	0.652	0.000888787726756585	GPCPD1	monocytes_vexas-mds
2.49784333245961e-10	4.45718811837774	0.581	0.77	6.00956127356457e-06	NME2	monocytes_vexas-mds
1.24059611139041e-06	4.45035438939516	0.423	0.556	0.029847501843942	RBM4	monocytes_vexas-mds
6.39518262885257e-09	4.42052244016824	0.47	0.323	0.000153861698867564	NLRP3	monocytes_vexas-mds
1.15260753091365e-10	4.39710144518903	0.287	0.494	2.77305845862515e-06	PSMA4	monocytes_vexas-mds
6.77904394558015e-08	4.39484321234634	0.781	0.92	0.00163097018286713	ATP5MC2	monocytes_vexas-mds
2.48321531424826e-15	4.38318712133417	0.33	0.157	5.97436772454989e-11	CRYBG1	monocytes_vexas-mds
2.07345051802356e-19	4.30146615093146	0.297	0.115	4.98851460131289e-15	EMP1	monocytes_vexas-mds
8.61001460165777e-11	4.21007965742931	0.62	0.478	2.07148341301284e-06	TOP1	monocytes_vexas-mds
9.18553523929226e-136	4.17925405923023	0.269	0.009	2.20994792322132e-131	TPST1	monocytes_vexas-mds
2.17786190077334e-15	4.08071280161367	0.265	0.11	5.23971794707057e-11	ZNF331	monocytes_vexas-mds
2.79029893319473e-12	4.01113093439539	0.38	0.606	6.7131802033732e-08	CPVL	monocytes_vexas-mds
2.56990397468172e-13	4.00343549485201	0.602	0.422	6.18293197268674e-09	MXD1	monocytes_vexas-mds
3.14749101167221e-07	3.90707910989352	0.821	0.912	0.00757254862498216	UBE2D3	monocytes_vexas-mds
9.73634129367468e-08	3.81977891325476	0.448	0.624	0.00234246635184519	ATP5MF	monocytes_vexas-mds
3.16795130716261e-13	3.60893376417557	0.663	0.52	7.62177404990254e-09	KLF9	monocytes_vexas-mds
1.1071185317905e-20	3.55458960230578	0.319	0.126	2.66361647563476e-16	AC015912.3	monocytes_vexas-mds
1.12080856948222e-10	3.54815088333868	0.921	0.985	2.69655333731726e-06	RPL14	monocytes_vexas-mds
7.11848325203311e-08	3.54421351085998	0.333	0.208	0.00171263588560665	SERTAD1	monocytes_vexas-mds
6.71966393032673e-68	3.41836817811292	0.448	0.1	1.61668394499731e-63	SLC7A5	monocytes_vexas-mds
5.79899460365562e-09	3.35158961735723	0.351	0.208	0.000139518011169351	SLA	monocytes_vexas-mds
1.36902082379252e-11	3.34270834627575	0.337	0.56	3.29372719996243e-07	NDUFB2	monocytes_vexas-mds
1.65250850026672e-07	3.24917118606014	0.441	0.603	0.0039757702007917	AMD1	monocytes_vexas-mds
6.41805012046237e-10	3.23779410398232	0.341	0.187	1.54411867848204e-05	AC058791.1	monocytes_vexas-mds
2.10147216242829e-28	3.19139969567632	0.599	0.864	5.05593187558622e-24	NPC2	monocytes_vexas-mds
3.53364388286383e-22	3.09822061399213	0.448	0.2	8.50159381778208e-18	PDE4B	monocytes_vexas-mds
5.52424575057481e-16	3.08666597523207	0.867	0.954	1.32907828513079e-11	RPL27	monocytes_vexas-mds
1.94604879346788e-11	3.0450372609451	0.688	0.848	4.68199879220438e-07	SON	monocytes_vexas-mds
1.34453445868502e-22	3.00607038871719	0.591	0.35	3.23481545415028e-18	IFNGR1	monocytes_vexas-mds
9.24051411701631e-07	2.98628409147233	0.455	0.333	0.0222317529141295	TLR2	monocytes_vexas-mds
6.18425725137902e-38	2.97802541360524	0.76	0.951	1.48787045210928e-33	LCP1	monocytes_vexas-mds
3.27224504102061e-08	2.96875279006857	0.444	0.629	0.000787269434419149	TALDO1	monocytes_vexas-mds
7.55409348499555e-08	2.87431374193088	0.409	0.283	0.00181743935155508	FPR1	monocytes_vexas-mds
6.70674637384649e-08	2.87360476102012	0.401	0.275	0.00161357611008373	PHC2	monocytes_vexas-mds
4.09433297957136e-10	2.75473832460749	0.505	0.693	9.85055571555074e-06	CAPZA2	monocytes_vexas-mds
6.05780866939283e-17	2.67717585720536	0.405	0.204	1.45744818776922e-12	TREM1	monocytes_vexas-mds
1.88003945741309e-15	2.6024676852602	0.541	0.743	4.52318693059015e-11	MTRNR2L12	monocytes_vexas-mds
2.15235781527593e-12	2.57864701887642	0.738	0.886	5.17835766777236e-08	COX7C	monocytes_vexas-mds
1.27003230095202e-33	2.57618862172028	0.509	0.217	3.05557071286046e-29	DSE	monocytes_vexas-mds
6.46494565926907e-26	2.55280042479878	0.333	0.118	1.55540127616355e-21	FKBP5	monocytes_vexas-mds
1.96700532798669e-07	2.37906264509036	0.645	0.777	0.00473241811860318	SEC61G	monocytes_vexas-mds
3.68016139375109e-118	2.18166008314411	0.337	0.025	8.85410029722576e-114	SEMA6B	monocytes_vexas-mds
1.02684962805262e-08	2.15488710880979	0.362	0.561	0.000247049752013179	CARD16	monocytes_vexas-mds
1.42628926400728e-06	2.10175834334741	0.559	0.442	0.0343150934027512	ZBTB43	monocytes_vexas-mds
5.71742082673376e-10	2.08446800116508	0.283	0.477	1.37555427670387e-05	CLINT1	monocytes_vexas-mds
1.53605443268615e-30	2.0484014040457	0.577	0.852	3.69559335959962e-26	CYBB	monocytes_vexas-mds
2.78804687361724e-07	2.02110818343642	0.677	0.834	0.00670776197323572	RBM3	monocytes_vexas-mds
1.52641716679117e-07	1.94558617902289	0.409	0.579	0.00367240706158287	UBXN1	monocytes_vexas-mds
1.13886291237213e-06	1.90779144779705	0.29	0.184	0.0273999028087612	STARD4	monocytes_vexas-mds
3.63528527500507e-28	1.83132635855474	0.47	0.211	8.74613284313469e-24	GPR183	monocytes_vexas-mds
2.89139763986777e-09	1.81885428065348	0.38	0.232	6.95641358175788e-05	PLK3	monocytes_vexas-mds
3.72368596688959e-19	1.81704150342697	0.685	0.852	8.95881606773966e-15	TRA2B	monocytes_vexas-mds
8.86508314490371e-07	1.79915483468226	0.487	0.371	0.0213285035383238	HBEGF	monocytes_vexas-mds
3.62584745563764e-11	1.7462621808609	0.276	0.481	8.72342639351861e-07	TGFBI	monocytes_vexas-mds
4.51254211629683e-08	1.66989390319561	0.355	0.548	0.00108567250775985	FOXN3	monocytes_vexas-mds
1.65144588914103e-13	1.66836031641869	0.738	0.874	3.97321366468441e-09	HNRNPA1	monocytes_vexas-mds
3.99756737756146e-15	1.66085543179526	0.545	0.335	9.61774735367512e-11	SAMSN1	monocytes_vexas-mds
1.78032136396702e-18	1.62675141540436	0.416	0.201	4.28327516956825e-14	FURIN	monocytes_vexas-mds
3.18121003734135e-46	1.61078708099027	0.376	0.097	7.65367322883954e-42	SKI	monocytes_vexas-mds
9.91532974252328e-07	1.58306995604964	0.254	0.41	0.0238552918275368	ARPC5L	monocytes_vexas-mds
7.04253942870938e-09	1.55029907015193	0.355	0.532	0.000169436456115319	RASSF5	monocytes_vexas-mds
2.39051194292866e-12	1.53081132591293	0.297	0.147	5.75133268349206e-08	PDE4D	monocytes_vexas-mds
1.91541721308784e-34	1.50667510293988	0.351	0.108	4.60830227296803e-30	IL1RAP	monocytes_vexas-mds
5.8979546550953e-09	1.50049026230189	0.351	0.21	0.000141898891046938	ACSL3	monocytes_vexas-mds
4.99236770212238e-07	1.40313665411829	0.398	0.57	0.0120111374545362	ATP5MC3	monocytes_vexas-mds
1.32853272071605e-08	1.37813986285967	0.842	0.951	0.000319631687277075	ATP6V0C	monocytes_vexas-mds
1.03954327216804e-06	1.35082785021671	0.29	0.18	0.0250103715850909	CD81	monocytes_vexas-mds
5.65959956354731e-29	1.2532418746418	0.312	0.097	1.36164305899385e-24	RALGDS	monocytes_vexas-mds
6.50588830936989e-07	1.16458197140217	0.308	0.186	0.015652516683513	NDST2	monocytes_vexas-mds
7.98559818635683e-07	1.1624666814255	0.33	0.493	0.0192125506765559	LY96	monocytes_vexas-mds
1.46981835178472e-09	1.16075749938962	0.394	0.239	3.53623597255885e-05	STK17A	monocytes_vexas-mds
5.87630088049554e-10	1.15591477676908	0.358	0.203	1.41377922883842e-05	JOSD1	monocytes_vexas-mds
3.14357031924488e-28	1.11557830019744	0.763	0.532	7.56311583107127e-24	LITAF	monocytes_vexas-mds
1.37663285430666e-07	1.0371403469661	0.373	0.247	0.00331204098417639	ARID5A	monocytes_vexas-mds
4.56038514107619e-10	1.03554879472967	0.283	0.149	1.09718306109152e-05	PRR7	monocytes_vexas-mds
3.01187844632376e-08	0.980221134481538	0.563	0.421	0.000724627835401034	SELENOK	monocytes_vexas-mds
3.26244980434615e-12	0.951553355383754	0.47	0.693	7.84912798427641e-08	ARPC4	monocytes_vexas-mds
8.53728079425455e-10	0.900975294200595	0.326	0.186	2.0539843862897e-05	AC016831.5	monocytes_vexas-mds
1.35715966186896e-17	0.886523065217376	0.341	0.152	3.26519043049054e-13	RASGEF1B	monocytes_vexas-mds
4.3341407335276e-12	0.885560452125361	0.319	0.162	1.04275091907941e-07	TNFRSF1A	monocytes_vexas-mds
6.52223738106913e-23	0.855851885082629	0.91	0.979	1.56918509151142e-18	PFDN5	monocytes_vexas-mds
7.60610171142673e-10	0.79801916262089	0.434	0.603	1.82995201075216e-05	ITGB1	monocytes_vexas-mds
7.11060787600809e-12	0.780315129363046	0.276	0.134	1.71074114888879e-07	NDRG1	monocytes_vexas-mds
3.8883489578037e-29	0.763587526868562	0.269	0.073	9.35497875757992e-25	MIR4435-2HG	monocytes_vexas-mds
1.02274199518044e-11	0.759494202981038	0.663	0.814	2.46061496620462e-07	GNAS	monocytes_vexas-mds
8.86080197137276e-11	0.738099365848403	0.294	0.515	2.13182034629257e-06	AGTRAP	monocytes_vexas-mds
2.42917497369966e-07	0.717732365097669	0.674	0.812	0.005844352069224	FXYD5	monocytes_vexas-mds
1.40874301389353e-08	0.710378372840514	0.437	0.604	0.000338929481712644	COX5A	monocytes_vexas-mds
4.39211579941524e-09	0.677617908901395	0.387	0.562	0.000105669914018131	KHDRBS1	monocytes_vexas-mds
1.47902984621351e-11	0.633753618466044	0.376	0.21	3.55839790700509e-07	JMJD6	monocytes_vexas-mds
1.61366510359388e-08	0.621436576432692	0.301	0.466	0.000388231687273651	ZRANB2	monocytes_vexas-mds
1.40207981380312e-08	0.579545734191843	0.28	0.466	0.000337326382402893	VPS29	monocytes_vexas-mds
2.32586588613462e-10	0.554624371560474	0.394	0.234	5.59580073545127e-06	PFKFB3	monocytes_vexas-mds
8.69023559227e-09	0.551483644297268	0.229	0.402	0.000209078378114424	LSM12	monocytes_vexas-mds
1.06103863955134e-13	0.548912649348533	0.28	0.502	2.55275286289657e-09	PLEKHO1	monocytes_vexas-mds
4.22727812841946e-13	0.532577636750527	0.251	0.107	1.01704084491644e-08	LINC00513	monocytes_vexas-mds
1.1472412425141e-13	0.525131119120002	0.43	0.659	2.76014770536467e-09	EDF1	monocytes_vexas-mds
4.38345985470457e-10	0.524847951282733	0.591	0.44	1.05461660644337e-05	ACSL1	monocytes_vexas-mds
8.63250888222052e-09	0.517360748243158	0.513	0.68	0.000207689531197343	HIGD2A	monocytes_vexas-mds
1.75922762592704e-08	0.510418966958278	0.269	0.143	0.000423252574521787	GABPB1	monocytes_vexas-mds
1.44324615986224e-06	0.463436345586336	0.412	0.282	0.0347230593601256	ANPEP	monocytes_vexas-mds
3.50805767944264e-08	0.452281143173316	0.448	0.587	0.000844003597097106	KLF3	monocytes_vexas-mds
9.62098066676192e-11	0.446713370006705	0.989	0.998	2.31471173861625e-06	RPL41	monocytes_vexas-mds
1.71928966677045e-31	0.428996324021099	0.728	0.958	4.13643900928302e-27	PSAP	monocytes_vexas-mds
2.42859127636361e-10	0.41584175640287	0.588	0.79	5.84294775180321e-06	ANXA2	monocytes_vexas-mds
2.02589759582136e-14	0.411639070751022	0.194	0.427	4.8741070257866e-10	OSBPL8	monocytes_vexas-mds
1.37889260927816e-18	0.383473365967358	0.412	0.652	3.31747772866231e-14	AC103591.3	monocytes_vexas-mds
7.65701833999956e-09	0.378857477960489	0.276	0.463	0.000184220204242049	ARF5	monocytes_vexas-mds
1.05607240795535e-11	0.368684028092249	0.28	0.503	2.54080460629977e-07	BID	monocytes_vexas-mds
1.13569248717425e-07	0.36779673594869	0.29	0.165	0.00273236255489254	ADAM8	monocytes_vexas-mds
1.26255914904988e-10	0.275565118258099	0.581	0.769	3.03759105669911e-06	PGK1	monocytes_vexas-mds
1.18513029132617e-14	0.259566828317212	0.297	0.525	2.85130496790162e-10	MAN2B1	monocytes_vexas-mds
1.82227322100515e-07	0.256361697393088	0.269	0.443	0.0043842071424163	PABPC4	monocytes_vexas-mds
