# Supplementary material for: VEXAS syndrome is characterized by inflammasome activation and monocyte dysregulation
Source: Nat Commun. 2024 Jan 30;15:910. doi: 10.1038/s41467-024-44811-4 (PMC10828464; doi:10.1038/s41467-024-44811-4)
Supplement: Supplementary file 6 — Source Data [file 41467_2024_44811_MOESM6_ESM.zip › Source_DATA_KOSMIDER/Raw_DATA_KOSMIDER_Fig6/monocytes_vexas-vexaslike_DOWN.csv]

p_val	avg_log2FC	pct.1	pct.2	p_val_adj	GeneName	cluster
1.6083813374433e-06	-0.252501906332847	0.125	0.25	0.0386960465975484	SLC66A3	monocytes_vexas-vexaslike
9.17059748551512e-11	-0.259157717213498	0.204	0.401	2.20635404904008e-06	BCAP31	monocytes_vexas-vexaslike
7.75611367647261e-07	-0.287045380284694	0.251	0.399	0.0186604338942254	BLVRA	monocytes_vexas-vexaslike
1.85386117214017e-06	-0.300678190569624	0.125	0.255	0.0446020459405203	SLC25A24	monocytes_vexas-vexaslike
3.45671303170473e-08	-0.303500097060862	0.122	0.271	0.000831650588297842	AHCYL1	monocytes_vexas-vexaslike
1.55827649437062e-07	-0.320846064500876	0.151	0.299	0.00374905741780628	ERGIC1	monocytes_vexas-vexaslike
3.72759285069547e-09	-0.329417050463814	0.283	0.456	8.96821563948824e-05	PRKAR1A	monocytes_vexas-vexaslike
1.39161576533595e-07	-0.393329292040278	0.208	0.358	0.00334808836982176	ACSL4	monocytes_vexas-vexaslike
1.32700100363677e-06	-0.394326966599397	0.172	0.31	0.0319263171464971	UBE2E3	monocytes_vexas-vexaslike
7.58659393579922e-07	-0.395091971564136	0.118	0.251	0.0182525863501394	SF3B4	monocytes_vexas-vexaslike
1.93497163576016e-06	-0.400343327638734	0.125	0.252	0.0465534825847536	RAB1B	monocytes_vexas-vexaslike
2.45599100060731e-09	-0.404123462690378	0.47	0.655	5.90886874836114e-05	ARPC4	monocytes_vexas-vexaslike
6.75626815115544e-10	-0.430805771818949	0.527	0.402	1.62549055448649e-05	DDX24	monocytes_vexas-vexaslike
1.98583726092623e-06	-0.434233540219436	0.194	0.33	0.0477772586606243	SPEN	monocytes_vexas-vexaslike
3.13723928477407e-07	-0.439244293769731	0.28	0.437	0.00754788399523794	VPS29	monocytes_vexas-vexaslike
7.11880125224213e-07	-0.450644808670813	0.151	0.283	0.0171271239327693	PPIP5K2	monocytes_vexas-vexaslike
1.45286954973222e-21	-0.466551702181569	0.276	0.566	3.49545884970074e-17	TGFBI	monocytes_vexas-vexaslike
4.09269913530628e-07	-0.477168162611318	0.172	0.317	0.00984662484963339	TMEM248	monocytes_vexas-vexaslike
5.87689582710769e-10	-0.48633104773281	0.201	0.385	1.41392236704384e-05	MSL3	monocytes_vexas-vexaslike
4.99071182191247e-07	-0.48681810696215	0.176	0.316	0.0120071535723392	PRPF8	monocytes_vexas-vexaslike
1.36108433532504e-08	-0.487315900497754	0.154	0.314	0.000327463280235851	FGD5-AS1	monocytes_vexas-vexaslike
9.1181701685464e-07	-0.491499940215565	0.151	0.287	0.0219374056085058	CTNNA1	monocytes_vexas-vexaslike
1.14639817679933e-08	-0.508045395263707	0.118	0.274	0.00027581193735615	IFI35	monocytes_vexas-vexaslike
1.27098069253636e-06	-0.530013020416305	0.158	0.293	0.0305785244817323	CD33	monocytes_vexas-vexaslike
3.38964119750804e-07	-0.547427517250229	0.251	0.402	0.0081551377570846	PRKACA	monocytes_vexas-vexaslike
3.50199240104304e-08	-0.547532400134642	0.136	0.286	0.000842544351766945	FBXW5	monocytes_vexas-vexaslike
7.76602028040239e-09	-0.550308549377909	0.194	0.345	0.000186842681926201	STAB1	monocytes_vexas-vexaslike
1.06531372913926e-08	-0.551230462741833	0.129	0.281	0.000256303830093615	BAZ2B	monocytes_vexas-vexaslike
8.57284485285246e-07	-0.553063313858799	0.186	0.33	0.0206254074314777	LRRC58	monocytes_vexas-vexaslike
3.88887392033497e-07	-0.560946264377856	0.168	0.307	0.0093562417649339	DUT	monocytes_vexas-vexaslike
2.46397676279282e-11	-0.564069415038902	0.369	0.571	5.92808169360325e-07	PICALM	monocytes_vexas-vexaslike
1.03767834159708e-06	-0.574013706826819	0.161	0.299	0.0249655032204841	DYNLL2	monocytes_vexas-vexaslike
1.28075391984286e-09	-0.582561675066895	0.104	0.266	3.08136585574995e-05	RALB	monocytes_vexas-vexaslike
1.34376845357807e-07	-0.583758400147375	0.122	0.265	0.00323297252246348	CCPG1	monocytes_vexas-vexaslike
5.75134310215297e-07	-0.59508141544774	0.136	0.266	0.0138371563694698	MVP	monocytes_vexas-vexaslike
7.79821200151537e-09	-0.59710797143965	0.118	0.276	0.000187617182544458	COPZ1	monocytes_vexas-vexaslike
1.30671847862731e-06	-0.598028727047224	0.197	0.332	0.0314383398772945	EPN1	monocytes_vexas-vexaslike
5.72163697278581e-08	-0.60790177559488	0.147	0.3	0.00137656863928254	CMTM7	monocytes_vexas-vexaslike
1.5009789097697e-09	-0.607903762245837	0.301	0.162	3.61120515901492e-05	ETS1	monocytes_vexas-vexaslike
3.78370805327422e-08	-0.619206087381929	0.111	0.26	0.000910322320537245	CLMN	monocytes_vexas-vexaslike
4.80050888430308e-09	-0.627882007016316	0.165	0.337	0.000115495443247448	DOK3	monocytes_vexas-vexaslike
1.27589725258521e-08	-0.628890028088045	0.154	0.32	0.000306968119999476	BECN1	monocytes_vexas-vexaslike
1.20671252294328e-09	-0.634842491889884	0.129	0.295	2.90322965894924e-05	LRCH4	monocytes_vexas-vexaslike
1.29161959007342e-06	-0.636080266071937	0.387	0.553	0.0310750757175763	TIMP2	monocytes_vexas-vexaslike
2.27028377076152e-09	-0.638860491687772	0.151	0.323	5.46207572407514e-05	SECTM1	monocytes_vexas-vexaslike
1.27576255279439e-09	-0.640568231741214	0.097	0.256	3.06935712576801e-05	PLCB2	monocytes_vexas-vexaslike
3.8211292489101e-08	-0.643827305851221	0.118	0.262	0.00091932548599528	MID1IP1	monocytes_vexas-vexaslike
6.26712535338604e-07	-0.64509738029221	0.136	0.271	0.0150780768877115	DDHD1	monocytes_vexas-vexaslike
8.96008665368636e-08	-0.645142486299825	0.297	0.453	0.0021557072480104	TUBB	monocytes_vexas-vexaslike
6.35805726904512e-07	-0.64661717854341	0.272	0.424	0.0152968499835957	G3BP2	monocytes_vexas-vexaslike
7.25133163801635e-09	-0.647268742497921	0.115	0.271	0.000174459787879035	PDS5B	monocytes_vexas-vexaslike
7.21941745676807e-09	-0.65814559909146	0.183	0.356	0.000173691964592383	RASGRP2	monocytes_vexas-vexaslike
9.0015804030167e-07	-0.658573601831956	0.125	0.257	0.0216569022916179	NFIC	monocytes_vexas-vexaslike
5.68009842986227e-07	-0.660420839990678	0.125	0.255	0.0136657488124056	AP5B1	monocytes_vexas-vexaslike
6.92906135017671e-07	-0.667218746020794	0.147	0.279	0.0166706287023901	TMX1	monocytes_vexas-vexaslike
3.55004889263818e-09	-0.667703898144913	0.108	0.265	8.5410626307982e-05	AMFR	monocytes_vexas-vexaslike
9.6939283946318e-10	-0.671236164650324	0.154	0.333	2.33226223246447e-05	NMI	monocytes_vexas-vexaslike
2.93246475130122e-12	-0.672074147170552	0.086	0.276	7.0552169451556e-08	TPST2	monocytes_vexas-vexaslike
2.25906766754327e-11	-0.672135215693235	0.075	0.255	5.43509090134235e-07	OAS1	monocytes_vexas-vexaslike
5.64459108073199e-09	-0.672476823292519	0.115	0.273	0.000135803216811331	UBP1	monocytes_vexas-vexaslike
7.88117416068189e-09	-0.676167316426205	0.14	0.3	0.000189613169131846	RNF44	monocytes_vexas-vexaslike
1.83558089794236e-08	-0.689666356947247	0.14	0.288	0.000441622408235952	CLCN7	monocytes_vexas-vexaslike
2.20081821713954e-12	-0.69478649990707	0.09	0.285	5.29494854861601e-08	KCNE3	monocytes_vexas-vexaslike
1.91989131295313e-06	-0.696019023481496	0.186	0.32	0.0461906650983394	SOS2	monocytes_vexas-vexaslike
8.02854931479162e-08	-0.700215284235122	0.14	0.287	0.00193158867964572	MARF1	monocytes_vexas-vexaslike
2.97721206155008e-10	-0.700355650795812	0.097	0.263	7.16287449888333e-06	SCAF4	monocytes_vexas-vexaslike
6.8288109485943e-08	-0.700599163645912	0.366	0.236	0.0016429436261223	IVNS1ABP	monocytes_vexas-vexaslike
2.52585690365732e-08	-0.703770083072432	0.14	0.292	0.000607695912450916	CTBP1	monocytes_vexas-vexaslike
1.10795270784565e-09	-0.704761625844948	0.168	0.345	2.66562341980585e-05	PHF21A	monocytes_vexas-vexaslike
1.48769716478323e-07	-0.710238416435735	0.172	0.317	0.00357925060875198	RAB8A	monocytes_vexas-vexaslike
6.21300371958051e-10	-0.730582468531656	0.118	0.286	1.49478656489387e-05	ARHGEF6	monocytes_vexas-vexaslike
4.38712948935106e-08	-0.735373226804902	0.122	0.274	0.00105549948384297	KYNU	monocytes_vexas-vexaslike
2.27584548750832e-08	-0.737720800093612	0.186	0.351	0.000547545665839627	PPP3CA	monocytes_vexas-vexaslike
8.26622956236286e-12	-0.73890496670834	0.093	0.282	1.98877217040888e-07	TSC22D4	monocytes_vexas-vexaslike
7.47795712824112e-12	-0.739234106188886	0.072	0.251	1.79912170548353e-07	NFAM1	monocytes_vexas-vexaslike
7.03566227872152e-07	-0.743414471258823	0.19	0.335	0.0169270998763761	SLC15A3	monocytes_vexas-vexaslike
3.11482707148389e-08	-0.744719140589392	0.122	0.268	0.000749396245128309	SMG7	monocytes_vexas-vexaslike
5.87482227275653e-10	-0.747574585017341	0.122	0.288	1.41342349060249e-05	ANO6	monocytes_vexas-vexaslike
7.14545164466815e-09	-0.748505522330313	0.104	0.255	0.000171912421119071	ATF6	monocytes_vexas-vexaslike
1.41343361636311e-11	-0.751608920496892	0.09	0.272	3.400579937608e-07	GTF2H5	monocytes_vexas-vexaslike
8.03950601661481e-07	-0.756443104976648	0.151	0.283	0.0193422475253736	ABHD2	monocytes_vexas-vexaslike
1.25227721120164e-08	-0.757153790850931	0.111	0.262	0.000301285374243002	ETFA	monocytes_vexas-vexaslike
1.21270368499282e-12	-0.758602487104347	0.079	0.269	2.91764379572422e-08	FAM8A1	monocytes_vexas-vexaslike
1.17233296731521e-11	-0.774899725445345	0.1	0.287	2.82051588606365e-07	IMPDH1	monocytes_vexas-vexaslike
6.51543612435414e-08	-0.78040351648601	0.215	0.372	0.00156754877715836	RPN1	monocytes_vexas-vexaslike
1.89067298014841e-07	-0.7852805467296	0.315	0.477	0.00454877012293907	NUP214	monocytes_vexas-vexaslike
9.16070789671321e-12	-0.786489811734523	0.093	0.283	2.20397471287023e-07	UBL3	monocytes_vexas-vexaslike
5.18363883596227e-12	-0.78688684192343	0.086	0.273	1.24713166754416e-07	COMMD8	monocytes_vexas-vexaslike
4.46127410099799e-07	-0.792390097764847	0.226	0.367	0.0107333793595911	LPGAT1	monocytes_vexas-vexaslike
3.97965125252321e-07	-0.798966906176221	0.194	0.333	0.00957464294844558	RNPEPL1	monocytes_vexas-vexaslike
2.51548535179003e-07	-0.801203510898521	0.201	0.35	0.00605200620787164	RAB11A	monocytes_vexas-vexaslike
6.87394403370517e-11	-0.803880174363609	0.086	0.256	1.65380219506913e-06	GIMAP2	monocytes_vexas-vexaslike
7.27374602629549e-13	-0.819841996524665	0.165	0.371	1.74999055646643e-08	PARP9	monocytes_vexas-vexaslike
4.269272351398e-08	-0.821572286757952	0.143	0.291	0.00102714423502284	STAT6	monocytes_vexas-vexaslike
7.67221420788617e-10	-0.825411480213121	0.136	0.315	1.84585801627533e-05	SNX18	monocytes_vexas-vexaslike
2.89027516348018e-09	-0.825434084079117	0.133	0.296	6.95371301581697e-05	RALBP1	monocytes_vexas-vexaslike
1.52198311360918e-06	-0.826997417323141	0.172	0.303	0.0366173917303231	ADD1	monocytes_vexas-vexaslike
1.02121939413342e-06	-0.828565974366902	0.186	0.32	0.024569517403456	ANAPC5	monocytes_vexas-vexaslike
1.14570034492296e-07	-0.833580465807996	0.136	0.277	0.00275644045985015	NARS	monocytes_vexas-vexaslike
5.7022788602724e-16	-0.837653446673777	0.05	0.27	1.37191127099294e-11	GIMAP4	monocytes_vexas-vexaslike
2.03920844585639e-10	-0.838364530860755	0.115	0.287	4.90613159988588e-06	ATG16L2	monocytes_vexas-vexaslike
2.70541079368847e-10	-0.839957571350578	0.24	0.428	6.5089478285351e-06	REEP5	monocytes_vexas-vexaslike
8.54900340708132e-09	-0.84072229487868	0.136	0.294	0.000205680472970969	PSMA5	monocytes_vexas-vexaslike
1.14464204617634e-06	-0.841045278527584	0.151	0.277	0.0275389429889564	AP2A1	monocytes_vexas-vexaslike
8.05185656105149e-13	-0.841834072325909	0.079	0.272	1.93719617002338e-08	NCOA2	monocytes_vexas-vexaslike
1.64357565579003e-06	-0.84497183709596	0.133	0.255	0.0395427867026523	RNF141	monocytes_vexas-vexaslike
2.01986938097296e-07	-0.850063877710499	0.215	0.362	0.00485960374368284	ERP44	monocytes_vexas-vexaslike
2.32064463180423e-08	-0.851795159703761	0.287	0.439	0.00055832389196578	RASSF2	monocytes_vexas-vexaslike
1.45163723551528e-11	-0.852961245219689	0.079	0.255	3.49249402492621e-07	TNRC18	monocytes_vexas-vexaslike
2.25381034752898e-08	-0.853094996627167	0.194	0.354	0.000542244231511998	SPOPL	monocytes_vexas-vexaslike
2.04190865438997e-09	-0.857124769550629	0.108	0.267	4.91262803159683e-05	KDM1B	monocytes_vexas-vexaslike
7.83947403197977e-13	-0.861473419122775	0.09	0.285	1.88609905735401e-08	USP25	monocytes_vexas-vexaslike
7.78820539820057e-09	-0.861501014067721	0.151	0.308	0.000187376433675307	TUG1	monocytes_vexas-vexaslike
1.96449186614808e-13	-0.863996808630121	0.075	0.273	4.72637098076566e-09	GOLPH3	monocytes_vexas-vexaslike
6.50355162625874e-08	-0.864056914312273	0.194	0.354	0.00156468948576159	OXA1L	monocytes_vexas-vexaslike
5.3189075918524e-09	-0.869954363312169	0.14	0.299	0.000127967597752377	TASOR	monocytes_vexas-vexaslike
2.98157994154148e-08	-0.87342994873706	0.244	0.405	0.000717338318135466	MCUB	monocytes_vexas-vexaslike
1.88695794253174e-11	-0.877923664009348	0.1	0.28	4.53983211393712e-07	NADK	monocytes_vexas-vexaslike
3.31688042710558e-12	-0.87991486892249	0.104	0.296	7.98008261957331e-08	MAP3K11	monocytes_vexas-vexaslike
9.54658589586629e-07	-0.880595381772379	0.197	0.331	0.0229681310068647	STUB1	monocytes_vexas-vexaslike
2.34337929862859e-07	-0.883856477719808	0.247	0.395	0.00563793625457053	DENND10	monocytes_vexas-vexaslike
3.28005253474725e-13	-0.884231105573322	0.115	0.323	7.89147839334842e-09	PPP2R5A	monocytes_vexas-vexaslike
4.47596206193332e-13	-0.884718217247443	0.118	0.327	1.07687171248054e-08	NAGK	monocytes_vexas-vexaslike
1.96626564263315e-07	-0.888399555835121	0.161	0.303	0.00473063850961111	STARD7	monocytes_vexas-vexaslike
4.42719457526699e-07	-0.891315991197341	0.147	0.282	0.0106513874286349	PDLIM5	monocytes_vexas-vexaslike
5.72425330691659e-08	-0.900047616274322	0.115	0.256	0.00137719810311106	GPR65	monocytes_vexas-vexaslike
3.92002484971561e-08	-0.900516275521103	0.219	0.381	0.000943118778593078	HDGF	monocytes_vexas-vexaslike
1.27039167441957e-13	-0.901040134008516	0.068	0.264	3.05643532948603e-09	OSCAR	monocytes_vexas-vexaslike
3.25713811366332e-07	-0.901284627713532	0.158	0.294	0.00783634858766257	TUT7	monocytes_vexas-vexaslike
3.54673013023688e-10	-0.901536628470087	0.122	0.293	8.53307802033691e-06	DOCK11	monocytes_vexas-vexaslike
8.30281496600983e-10	-0.90201391394879	0.272	0.485	1.99757425267231e-05	SCP2	monocytes_vexas-vexaslike
2.81537037043603e-11	-0.902658709946244	0.14	0.326	6.77349957423204e-07	SNX27	monocytes_vexas-vexaslike
4.73437791976061e-07	-0.903449982864277	0.161	0.295	0.0113904398371521	EFCAB14	monocytes_vexas-vexaslike
1.93543567890737e-12	-0.908004618135877	0.075	0.261	4.65646469988323e-08	ARID3A	monocytes_vexas-vexaslike
4.60339628553842e-08	-0.909631921080129	0.186	0.337	0.00110753111233769	SHFL	monocytes_vexas-vexaslike
3.0576755325431e-09	-0.911049356952676	0.151	0.319	7.35646156374545e-05	HNMT	monocytes_vexas-vexaslike
1.07417616393728e-07	-0.91391814291512	0.122	0.262	0.00258436043281669	YIPF4	monocytes_vexas-vexaslike
6.03122473925212e-12	-0.926688364027739	0.072	0.255	1.45105236001667e-07	SRGAP2	monocytes_vexas-vexaslike
3.26431986013644e-07	-0.926753547195547	0.215	0.353	0.00785362715150226	PAFAH1B2	monocytes_vexas-vexaslike
9.30357186683857e-09	-0.929813958639864	0.111	0.259	0.000223834635544269	LARP1	monocytes_vexas-vexaslike
1.3569247209396e-15	-0.931381216326309	0.111	0.338	3.26462518610858e-11	PTPRJ	monocytes_vexas-vexaslike
1.09535327028617e-11	-0.934755555518304	0.133	0.325	2.63531043298149e-07	SP1	monocytes_vexas-vexaslike
5.92946625260231e-07	-0.935691569840308	0.495	0.646	0.0142657028571359	ATP6AP2	monocytes_vexas-vexaslike
3.17452541327553e-09	-0.936319134317125	0.154	0.324	7.63759069179959e-05	OAZ2	monocytes_vexas-vexaslike
1.9743898151262e-11	-0.937868858720447	0.158	0.357	4.75018445621214e-07	CNOT7	monocytes_vexas-vexaslike
1.55192217328247e-11	-0.937974906594743	0.086	0.266	3.7337695567003e-07	ZBTB44	monocytes_vexas-vexaslike
1.67443752282564e-12	-0.939216005602469	0.104	0.299	4.02852923616622e-08	TET3	monocytes_vexas-vexaslike
1.91181218249681e-07	-0.940450750735528	0.165	0.304	0.00459962892986909	DOCK5	monocytes_vexas-vexaslike
3.25481596133765e-09	-0.944179385305926	0.143	0.303	7.83076172138226e-05	CBX4	monocytes_vexas-vexaslike
3.45899157913246e-07	-0.957275115455359	0.233	0.373	0.0083219878402348	PNPLA2	monocytes_vexas-vexaslike
2.18987642067127e-07	-0.958932892867018	0.229	0.376	0.00526862368049301	SNAP23	monocytes_vexas-vexaslike
2.61049564749924e-09	-0.959007669533307	0.097	0.252	6.28059147831843e-05	NAGA	monocytes_vexas-vexaslike
6.46824109205709e-08	-0.960255648633262	0.165	0.316	0.00155619412433801	BANF1	monocytes_vexas-vexaslike
4.75048943838336e-07	-0.963609155736155	0.122	0.25	0.0114292025398065	CCT5	monocytes_vexas-vexaslike
8.35164454509298e-11	-0.967379267677336	0.122	0.301	2.00932216110392e-06	SNX17	monocytes_vexas-vexaslike
1.27501665220574e-06	-0.970723788189775	0.186	0.323	0.030675625635418	TBL1XR1	monocytes_vexas-vexaslike
1.08469459525898e-06	-0.971189771223337	0.183	0.324	0.0260966672673359	CCT6A	monocytes_vexas-vexaslike
6.54267952320941e-12	-0.978096379964963	0.111	0.299	1.57410326648895e-07	RCBTB2	monocytes_vexas-vexaslike
3.96592409555951e-09	-0.98688220264306	0.355	0.536	9.54161678150661e-05	NDUFB7	monocytes_vexas-vexaslike
2.78061225315911e-08	-0.989779805454082	0.176	0.331	0.000668987501987551	CCNT2	monocytes_vexas-vexaslike
2.6919366601795e-09	-0.993952706923128	0.143	0.307	6.47653041072586e-05	PKN2	monocytes_vexas-vexaslike
5.93401898182542e-16	-0.998085849552025	0.079	0.304	1.42766562683738e-11	NACC2	monocytes_vexas-vexaslike
1.51598209415055e-10	-0.999100969087845	0.151	0.337	3.64730132031682e-06	VTI1B	monocytes_vexas-vexaslike
3.97055458965842e-09	-0.999817167577466	0.147	0.313	9.55275728725918e-05	PRDX3	monocytes_vexas-vexaslike
1.01113717703244e-06	-1.00410974896612	0.14	0.272	0.0243269493422234	RBL2	monocytes_vexas-vexaslike
1.34965135562901e-12	-1.007878040096	0.104	0.299	3.24712619650784e-08	STK38	monocytes_vexas-vexaslike
5.22388427944177e-07	-1.00945836382951	0.437	0.585	0.012568143187909	CBX3	monocytes_vexas-vexaslike
2.46234557182101e-15	-1.01196568502999	0.057	0.271	5.92415721124417e-11	CTBP2	monocytes_vexas-vexaslike
1.68608281829383e-10	-1.02604739738529	0.129	0.304	4.05654665253312e-06	FLI1	monocytes_vexas-vexaslike
1.1643668695513e-09	-1.02656221787507	0.118	0.281	2.80135025145347e-05	TRPS1	monocytes_vexas-vexaslike
1.48252450845346e-07	-1.02915644562386	0.211	0.37	0.00356680571488817	FUBP1	monocytes_vexas-vexaslike
1.89357285701314e-11	-1.02936174443989	0.154	0.351	4.55574693668792e-07	ANKRD13D	monocytes_vexas-vexaslike
5.81358438869123e-09	-1.03052805093655	0.183	0.357	0.000139869026807522	GALNT1	monocytes_vexas-vexaslike
1.08419131308694e-16	-1.03579149477814	0.086	0.322	2.60845588015587e-12	FAM111A	monocytes_vexas-vexaslike
2.21406895402232e-12	-1.037537902725	0.122	0.316	5.3268284964823e-08	PPCS	monocytes_vexas-vexaslike
5.45214238992036e-14	-1.03812480527299	0.075	0.277	1.31173093759094e-09	SPG11	monocytes_vexas-vexaslike
2.44912721703012e-13	-1.04060556681726	0.129	0.337	5.89235517145276e-09	CTDSP2	monocytes_vexas-vexaslike
2.01915291634205e-06	-1.04471146990024	0.28	0.415	0.0485788000142734	SHOC2	monocytes_vexas-vexaslike
1.03069631484559e-11	-1.04525744179562	0.158	0.354	2.479752263887e-07	SPTLC2	monocytes_vexas-vexaslike
3.6371337111645e-12	-1.04822395896263	0.19	0.388	8.75057999569067e-08	UBXN11	monocytes_vexas-vexaslike
6.19241085221551e-12	-1.04952302332821	0.337	0.548	1.48983212693453e-07	HSD17B11	monocytes_vexas-vexaslike
1.21683230517324e-12	-1.04964292511332	0.179	0.387	2.92757684301629e-08	UNC93B1	monocytes_vexas-vexaslike
7.04173671354803e-11	-1.05034205449071	0.158	0.343	1.69417143591252e-06	ZMAT2	monocytes_vexas-vexaslike
7.77878910636942e-12	-1.05219135352765	0.244	0.452	1.87149887110142e-07	EIF4EBP2	monocytes_vexas-vexaslike
8.20126051979945e-18	-1.05225850556025	0.061	0.298	1.97314126845855e-13	CPT1A	monocytes_vexas-vexaslike
5.1309328812533e-18	-1.05412455504229	0.043	0.278	1.23445114190073e-13	SMCO4	monocytes_vexas-vexaslike
7.74211453064338e-08	-1.05577471390251	0.125	0.265	0.00186267533492749	CAB39	monocytes_vexas-vexaslike
1.83425197293073e-08	-1.05974354114188	0.158	0.316	0.000441302682167404	DTX3L	monocytes_vexas-vexaslike
2.91824564097988e-11	-1.06107578886202	0.154	0.344	7.0210071876335e-07	DDX60L	monocytes_vexas-vexaslike
2.50131078500814e-12	-1.06150149015272	0.125	0.32	6.01790361765109e-08	RAB27A	monocytes_vexas-vexaslike
8.56320046302255e-07	-1.06477994154484	0.219	0.356	0.020602203993986	PARP8	monocytes_vexas-vexaslike
2.31648163259825e-10	-1.06549367931167	0.172	0.355	5.57322315986814e-06	DR1	monocytes_vexas-vexaslike
2.04953751152317e-18	-1.06656773068592	0.086	0.338	4.93098229897359e-14	SMIM7	monocytes_vexas-vexaslike
2.35683633425978e-08	-1.06929722159396	0.369	0.542	0.000567031253659559	ATP5PF	monocytes_vexas-vexaslike
3.37097159148656e-14	-1.06999941744943	0.136	0.357	8.11022055195751e-10	PPP1R9B	monocytes_vexas-vexaslike
2.72023766757213e-07	-1.07281082586703	0.186	0.33	0.00654461980441178	TMOD3	monocytes_vexas-vexaslike
1.47237979212147e-08	-1.0749303863562	0.133	0.285	0.000354239854186504	TAF15	monocytes_vexas-vexaslike
1.9761548743334e-10	-1.08441147604974	0.179	0.368	4.75443101215873e-06	CACUL1	monocytes_vexas-vexaslike
7.99578425033415e-09	-1.08545833868432	0.416	0.587	0.000192370573278789	ATP5PB	monocytes_vexas-vexaslike
4.25058727558795e-08	-1.08949194132571	0.244	0.406	0.00102264879263371	MYD88	monocytes_vexas-vexaslike
2.99692047101572e-14	-1.09185570246666	0.079	0.285	7.21029096121671e-10	SMAD2	monocytes_vexas-vexaslike
2.21872231472303e-09	-1.09347075927371	0.118	0.278	5.33802401699214e-05	ME2	monocytes_vexas-vexaslike
6.34630834512893e-08	-1.10474739642518	0.172	0.324	0.00152685832475457	CAPRIN1	monocytes_vexas-vexaslike
4.33800342019749e-07	-1.10775306950604	0.283	0.445	0.0104368024286531	LILRB3	monocytes_vexas-vexaslike
6.49143338904883e-12	-1.11055724030858	0.111	0.301	1.56177395907126e-07	GCH1	monocytes_vexas-vexaslike
4.96497553780808e-12	-1.11891272696379	0.154	0.348	1.19452346464125e-07	PLXNB2	monocytes_vexas-vexaslike
1.23183272140202e-13	-1.12130164641052	0.108	0.311	2.96366634442112e-09	NCOA1	monocytes_vexas-vexaslike
2.11011864826082e-08	-1.12245343968405	0.129	0.279	0.00050767344558507	PPM1F	monocytes_vexas-vexaslike
4.79604504708558e-14	-1.12363382071727	0.068	0.271	1.15388047787832e-09	ECHDC1	monocytes_vexas-vexaslike
4.06416987203696e-11	-1.13323991809718	0.172	0.364	9.77798629513371e-07	EIF4E3	monocytes_vexas-vexaslike
4.17462344424525e-10	-1.13444017737322	0.14	0.318	1.00437265445097e-05	GNB4	monocytes_vexas-vexaslike
7.25133782487774e-10	-1.14180117857398	0.176	0.352	1.74459936728733e-05	NDUFAB1	monocytes_vexas-vexaslike
6.86535813084361e-15	-1.14530568245561	0.143	0.367	1.65173651269966e-10	ATP11A	monocytes_vexas-vexaslike
3.46265392310322e-07	-1.14641851100642	0.133	0.269	0.00833079907359405	CEP85L	monocytes_vexas-vexaslike
3.80414701624521e-08	-1.14841397754351	0.258	0.42	0.000915239730638435	TRIM8	monocytes_vexas-vexaslike
1.92120223274134e-14	-1.15239118412972	0.108	0.323	4.62222045175238e-10	SLC16A3	monocytes_vexas-vexaslike
8.19231955850065e-14	-1.15592359016896	0.143	0.367	1.97099016257967e-09	CIAO2A	monocytes_vexas-vexaslike
3.97184692494782e-09	-1.15601094323124	0.215	0.38	9.55586651673196e-05	APBB1IP	monocytes_vexas-vexaslike
2.78223689863976e-10	-1.15960128316815	0.179	0.357	6.6937837544374e-06	TMEM33	monocytes_vexas-vexaslike
9.4261424035683e-08	-1.16659539647567	0.269	0.425	0.0022678356008745	ARHGAP4	monocytes_vexas-vexaslike
3.80968965826279e-11	-1.17735915574976	0.14	0.322	9.16573234881444e-07	SHISA5	monocytes_vexas-vexaslike
3.3983344633689e-15	-1.18002903801322	0.122	0.351	8.17605288541923e-11	AGO4	monocytes_vexas-vexaslike
7.94397923448923e-07	-1.1810717925132	0.584	0.704	0.0191124196402576	LAMTOR4	monocytes_vexas-vexaslike
8.82858069599482e-07	-1.18191448262895	0.258	0.395	0.0212406822964939	SELENOF	monocytes_vexas-vexaslike
1.75192466136382e-09	-1.18593983302869	0.211	0.382	4.21495554277522e-05	DBNL	monocytes_vexas-vexaslike
8.24554220616549e-08	-1.19130086094036	0.358	0.5	0.00198379499938136	PABPN1	monocytes_vexas-vexaslike
1.04319275752762e-08	-1.19452152515468	0.229	0.394	0.00025098174553357	EPS15	monocytes_vexas-vexaslike
3.06116508994973e-07	-1.20022933013205	0.258	0.406	0.00736485708991007	BRD2	monocytes_vexas-vexaslike
1.28041563896485e-06	-1.2011681102846	0.219	0.351	0.0308055198578554	RBM26	monocytes_vexas-vexaslike
9.87510624691317e-09	-1.21307464074207	0.108	0.257	0.000237585181194484	CAMK2D	monocytes_vexas-vexaslike
7.66062199454237e-07	-1.21384641846269	0.147	0.28	0.0184306904566695	SAMD9	monocytes_vexas-vexaslike
5.99833290498011e-17	-1.21589085591849	0.115	0.359	1.44313891360917e-12	RAB3D	monocytes_vexas-vexaslike
1.3626342826133e-17	-1.22657090602011	0.179	0.441	3.27836182053934e-13	TMEM165	monocytes_vexas-vexaslike
2.27225140361949e-13	-1.2426364652943	0.129	0.334	5.46680965196813e-09	SIRPB1	monocytes_vexas-vexaslike
1.65631824097043e-17	-1.24702437591956	0.1	0.344	3.98493605595075e-13	MSL1	monocytes_vexas-vexaslike
4.20647806303554e-11	-1.25094182926392	0.079	0.251	1.01203655718572e-06	ZSWIM6	monocytes_vexas-vexaslike
4.07891384265328e-11	-1.2524356821488	0.183	0.375	9.81345881403954e-07	TARDBP	monocytes_vexas-vexaslike
1.34370020312839e-08	-1.25773091596755	0.172	0.33	0.000323280831870659	NSD1	monocytes_vexas-vexaslike
4.32038268068552e-10	-1.26006521281502	0.118	0.285	1.03944086914613e-05	DAPP1	monocytes_vexas-vexaslike
1.30344591902643e-08	-1.26192633799138	0.394	0.556	0.000313596053658569	EP300	monocytes_vexas-vexaslike
7.89183211815922e-07	-1.26959619401621	0.262	0.417	0.0189869588930793	CLTA	monocytes_vexas-vexaslike
7.16676831363472e-12	-1.27003383270653	0.197	0.394	1.72425278857738e-07	TRIP12	monocytes_vexas-vexaslike
2.62630583450546e-09	-1.27073773240478	0.118	0.276	6.31862920723669e-05	TRAF3IP3	monocytes_vexas-vexaslike
1.02442054069463e-06	-1.27424406296073	0.305	0.457	0.0246465337885721	ZNHIT1	monocytes_vexas-vexaslike
1.16652570881257e-12	-1.2770515328164	0.186	0.39	2.80654420283217e-08	PKN1	monocytes_vexas-vexaslike
2.75434030071263e-07	-1.27742857278867	0.158	0.295	0.00662666732948452	CDK13	monocytes_vexas-vexaslike
3.78162558378661e-08	-1.2791859952097	0.226	0.381	0.00090982129920322	LSM3	monocytes_vexas-vexaslike
2.70918475411847e-19	-1.28058318529974	0.093	0.351	6.51802759993363e-15	NPTN	monocytes_vexas-vexaslike
6.91481244140951e-12	-1.28447863157502	0.125	0.327	1.66363472527871e-07	LILRA1	monocytes_vexas-vexaslike
6.29193069361323e-15	-1.28486396840786	0.1	0.319	1.51377560557641e-10	OSBPL11	monocytes_vexas-vexaslike
1.35458184491084e-07	-1.28984980083868	0.283	0.453	0.00325898846067099	LRP1	monocytes_vexas-vexaslike
1.60860773820724e-20	-1.29082489917696	0.05	0.31	3.8701493573528e-16	SELPLG	monocytes_vexas-vexaslike
1.93943887480263e-09	-1.29570368913601	0.323	0.533	4.66609598888764e-05	CKLF	monocytes_vexas-vexaslike
2.81996256981929e-12	-1.30475282726184	0.237	0.441	6.78454794672823e-08	BSG	monocytes_vexas-vexaslike
7.29767169196305e-10	-1.3091754305615	0.133	0.3	1.75574683236939e-05	ADCY7	monocytes_vexas-vexaslike
1.44057802424076e-09	-1.31200734116082	0.093	0.253	3.46588666852086e-05	ILF3-DT	monocytes_vexas-vexaslike
2.67669225578611e-10	-1.31907996708785	0.305	0.498	6.4398538981958e-06	ERH	monocytes_vexas-vexaslike
1.58059038670082e-10	-1.32018749557853	0.194	0.377	3.8027424113635e-06	IFNAR1	monocytes_vexas-vexaslike
1.8797594804858e-07	-1.32055689685502	0.14	0.278	0.00452251333410078	PCMTD1	monocytes_vexas-vexaslike
6.47578741990912e-11	-1.32175730068389	0.219	0.409	1.55800969535593e-06	TMEM230	monocytes_vexas-vexaslike
6.32153766548105e-10	-1.32841653076942	0.118	0.284	1.52089874693809e-05	DYNC1I2	monocytes_vexas-vexaslike
6.26979803970038e-12	-1.32979078926413	0.183	0.387	1.50845071037151e-07	KDM7A	monocytes_vexas-vexaslike
7.86432797599312e-08	-1.32992817516773	0.208	0.357	0.00189207866774419	RGS19	monocytes_vexas-vexaslike
3.97211835834608e-13	-1.33019563502811	0.118	0.322	9.55651955834484e-09	UBE2Z	monocytes_vexas-vexaslike
6.29590442344554e-17	-1.34385323150831	0.061	0.289	1.51473164523676e-12	VCL	monocytes_vexas-vexaslike
1.28312385513118e-12	-1.3460794294875	0.1	0.292	3.08706768306011e-08	BICD2	monocytes_vexas-vexaslike
2.09093106162084e-10	-1.34791522076694	0.129	0.307	5.03057104115357e-06	PBRM1	monocytes_vexas-vexaslike
3.27510945500097e-18	-1.35813536110328	0.125	0.382	7.87958583778683e-14	AC096667.1	monocytes_vexas-vexaslike
1.59265559476774e-16	-1.36089222016427	0.133	0.373	3.83177009545170e-12	SLC12A6	monocytes_vexas-vexaslike
9.79544860110262e-13	-1.36300760139229	0.208	0.427	2.35668697893928e-08	CTBS	monocytes_vexas-vexaslike
3.90276192785984e-12	-1.36952263787772	0.176	0.371	9.389654922238e-08	IL10RB	monocytes_vexas-vexaslike
4.30384702088939e-10	-1.37916514447604	0.108	0.275	1.03546255475578e-05	PHKB	monocytes_vexas-vexaslike
7.74043089132752e-10	-1.40143361012511	0.097	0.262	1.86227026814449e-05	ITPR2	monocytes_vexas-vexaslike
1.40700729858926e-17	-1.40362383372961	0.176	0.44	3.3851188596759e-13	SQOR	monocytes_vexas-vexaslike
4.881233902917e-12	-1.4048940511426	0.172	0.369	1.1743760647028e-07	TMCO1	monocytes_vexas-vexaslike
5.30513142116661e-14	-1.40555583772296	0.097	0.307	1.27636156861848e-09	KIDINS220	monocytes_vexas-vexaslike
7.51677032677582e-17	-1.4072651174683	0.118	0.361	1.808459772919e-12	HHEX	monocytes_vexas-vexaslike
3.77474387001019e-09	-1.41307774470264	0.151	0.317	9.08165627685752e-05	IL13RA1	monocytes_vexas-vexaslike
1.05718600700761e-10	-1.42150554084552	0.133	0.316	2.5434838142596e-06	RASSF4	monocytes_vexas-vexaslike
9.04463652578217e-08	-1.42986280835237	0.179	0.326	0.00217604910173793	CAT	monocytes_vexas-vexaslike
5.76416378203016e-08	-1.44012746599468	0.165	0.314	0.00138680016431864	AKAP9	monocytes_vexas-vexaslike
5.56429604490765e-12	-1.44176037879777	0.362	0.588	1.33871398544433e-07	CARD16	monocytes_vexas-vexaslike
2.42315750043331e-11	-1.44377172915091	0.158	0.351	5.8298746302925e-07	CR1	monocytes_vexas-vexaslike
7.66814852033189e-07	-1.44422166979652	0.186	0.328	0.0184487985250665	TTC14	monocytes_vexas-vexaslike
2.25009867141539e-07	-1.44790817642129	0.186	0.335	0.0054135123935583	MBP	monocytes_vexas-vexaslike
6.23878574064234e-07	-1.45647937839975	0.197	0.336	0.0150098946134114	KLF7	monocytes_vexas-vexaslike
3.87570186273452e-09	-1.46669906731301	0.122	0.279	9.32455111155298e-05	MRPS34	monocytes_vexas-vexaslike
1.01270537472275e-07	-1.47109098119336	0.394	0.563	0.00243646786104546	N4BP2L2	monocytes_vexas-vexaslike
2.04180166581877e-15	-1.48052825787867	0.222	0.465	4.91237062779338e-11	ARHGAP45	monocytes_vexas-vexaslike
2.04346260686313e-06	-1.48897411872366	0.427	0.575	0.04916366685852	TMEM167A	monocytes_vexas-vexaslike
5.60245766401916e-15	-1.49653337882808	0.14	0.366	1.34789528938637e-10	WASHC4	monocytes_vexas-vexaslike
2.90475921774708e-09	-1.49911470484823	0.276	0.443	6.9885602019777e-05	SPG21	monocytes_vexas-vexaslike
3.87728051401923e-07	-1.50028853220442	0.513	0.648	0.00932834918867886	ARRB2	monocytes_vexas-vexaslike
9.85566661943292e-23	-1.50145727633865	0.09	0.378	2.37117483196937e-18	RNF13	monocytes_vexas-vexaslike
6.11562358754667e-10	-1.50908028813369	0.158	0.327	1.47135787892785e-05	GIT2	monocytes_vexas-vexaslike
1.56731917845532e-06	-1.52045160317501	0.244	0.374	0.0377081321144566	DYNC1LI2	monocytes_vexas-vexaslike
2.0190999767799e-13	-1.53559420634263	0.341	0.544	4.85775263413477e-09	CD46	monocytes_vexas-vexaslike
3.26333420970085e-10	-1.53701717340017	0.91	0.843	7.85125577511927e-06	RBM39	monocytes_vexas-vexaslike
2.30423818383583e-11	-1.53921449058979	0.158	0.351	5.54376664649062e-07	CD86	monocytes_vexas-vexaslike
5.38228983976986e-09	-1.54438639506042	0.244	0.421	0.000129492511255023	HACD4	monocytes_vexas-vexaslike
5.14126196906413e-08	-1.54924985662821	0.143	0.293	0.00123693621713714	PAK1	monocytes_vexas-vexaslike
1.90381968678893e-18	-1.56635249437485	0.136	0.389	4.58039978444548e-14	MRPL20	monocytes_vexas-vexaslike
5.77108828528476e-16	-1.57315251105509	0.05	0.267	1.38846613055666e-11	CLEC4E	monocytes_vexas-vexaslike
2.50343255559647e-15	-1.57847038728456	0.215	0.458	6.02300838550954e-11	ARL5A	monocytes_vexas-vexaslike
2.67863840396097e-18	-1.58085107528581	0.434	0.674	6.44453613608969e-14	MYO1F	monocytes_vexas-vexaslike
2.42977936079729e-11	-1.59082061368596	0.154	0.338	5.8458061641422e-07	CEP350	monocytes_vexas-vexaslike
8.59299940795339e-10	-1.5911992291115	0.111	0.276	2.06738972755951e-05	NIBAN1	monocytes_vexas-vexaslike
7.88899138482007e-12	-1.60550524117112	0.122	0.309	1.89801243727386e-07	CYFIP1	monocytes_vexas-vexaslike
6.34311798028026e-07	-1.62754703154347	0.613	0.794	0.0152609075487563	CSTA	monocytes_vexas-vexaslike
3.64706327766952e-08	-1.62961987246701	0.186	0.344	0.000877446953974511	BPTF	monocytes_vexas-vexaslike
9.44605643797457e-09	-1.63475365194037	0.158	0.317	0.00022726267184123	BIN2	monocytes_vexas-vexaslike
3.33038772078792e-08	-1.64184733620133	0.133	0.279	0.000801257981744365	ARHGAP27	monocytes_vexas-vexaslike
4.37700867868322e-13	-1.64310061677197	0.079	0.271	1.0530645180044e-08	APAF1	monocytes_vexas-vexaslike
2.48954149256393e-17	-1.64822375998516	0.097	0.339	5.98958787695957e-13	TFEC	monocytes_vexas-vexaslike
2.86376882109812e-11	-1.65028762793875	0.151	0.346	6.88994140667996e-07	CCR1	monocytes_vexas-vexaslike
2.47462561873543e-20	-1.6532744978444	0.265	0.545	5.95370177611556e-16	LAMP1	monocytes_vexas-vexaslike
1.33409890596488e-12	-1.65809083514551	0.215	0.436	3.20970855786091e-08	MFSD1	monocytes_vexas-vexaslike
2.1996488163413e-12	-1.66261422263807	0.154	0.351	5.29213508723554e-08	GARS-DT	monocytes_vexas-vexaslike
2.90129429952135e-11	-1.67165368018063	0.297	0.488	6.98022395521842e-07	YPEL3	monocytes_vexas-vexaslike
1.26723294856811e-13	-1.6738589201324	0.165	0.382	3.04883575096002e-09	ATP6V1A	monocytes_vexas-vexaslike
4.589401382794e-15	-1.68637687157793	0.125	0.355	1.10416407868641e-10	VNN2	monocytes_vexas-vexaslike
2.00075629707954e-08	-1.68700846202082	0.244	0.412	0.000481361957514365	IK	monocytes_vexas-vexaslike
6.39697263435912e-08	-1.69797115647114	0.262	0.414	0.00153904764610046	ETV6	monocytes_vexas-vexaslike
9.34464411720954e-09	-1.70891660881754	0.201	0.358	0.000224822792815944	NIN	monocytes_vexas-vexaslike
1.13190318973273e-13	-1.72369816573889	0.215	0.437	2.72324588417798e-09	NAIP	monocytes_vexas-vexaslike
2.30998691862373e-19	-1.73990342239785	0.118	0.381	5.55759752751683e-15	TLR4	monocytes_vexas-vexaslike
9.81152858563753e-07	-1.74305209079573	0.351	0.501	0.0236055566241853	RAD21	monocytes_vexas-vexaslike
2.91635669002182e-12	-1.74405023589614	0.258	0.481	7.01646256052349e-08	IGSF6	monocytes_vexas-vexaslike
1.74233673321066e-14	-1.75029204243056	0.122	0.334	4.19188794643152e-10	LPCAT2	monocytes_vexas-vexaslike
4.09945792223387e-07	-1.7543406268437	0.419	0.574	0.00986288581510247	TMEM50A	monocytes_vexas-vexaslike
1.16935226990036e-18	-1.75464154836917	0.129	0.386	2.81334462615328e-14	ASAP1	monocytes_vexas-vexaslike
3.23184087560393e-07	-1.77279804363958	0.165	0.3	0.00777548596261548	TPR	monocytes_vexas-vexaslike
2.3165914302967e-09	-1.77532003678818	0.1	0.259	5.57348732215082e-05	G3BP1	monocytes_vexas-vexaslike
1.67294731124611e-19	-1.77650570223466	0.204	0.479	4.02494393612702e-15	HP1BP3	monocytes_vexas-vexaslike
1.55265483643385e-11	-1.78976633801509	0.308	0.523	3.73553227097619e-07	NDUFS6	monocytes_vexas-vexaslike
2.51343380149293e-07	-1.79680315936779	0.244	0.388	0.00604707038301184	CCT8	monocytes_vexas-vexaslike
2.87038117098307e-18	-1.80348444312502	0.215	0.47	6.90585005926816e-14	RHOQ	monocytes_vexas-vexaslike
1.58208557498113e-07	-1.81096346232454	0.419	0.587	0.00380633968484709	NDUFA3	monocytes_vexas-vexaslike
2.81343671726301e-16	-1.81147842085199	0.319	0.557	6.76884739806308e-12	HELZ	monocytes_vexas-vexaslike
1.16979670951816e-23	-1.8146374816322	0.072	0.371	2.81441390342975e-19	KIAA0930	monocytes_vexas-vexaslike
1.34914340022281e-22	-1.81603405666358	0.093	0.382	3.24590410659605e-18	MAPK14	monocytes_vexas-vexaslike
1.92307920193666e-12	-1.81855747302271	0.118	0.315	4.62673625193942e-08	MCTP1	monocytes_vexas-vexaslike
5.51623468218873e-13	-1.8217733437964	0.215	0.422	1.32715090218779e-08	POLE4	monocytes_vexas-vexaslike
4.2377237510851e-08	-1.82506806673038	0.219	0.371	0.00101955395727356	THOC2	monocytes_vexas-vexaslike
2.81807012118953e-13	-1.82733435888094	0.28	0.496	6.77999490456988e-09	LYPLA1	monocytes_vexas-vexaslike
7.49631099069898e-15	-1.83377362734295	0.233	0.466	1.80353746125227e-10	RXRA	monocytes_vexas-vexaslike
1.28189486413861e-24	-1.83887296385065	0.068	0.375	3.08411085363109e-20	METTL7A	monocytes_vexas-vexaslike
2.61323950100319e-10	-1.83946242782268	0.297	0.475	6.28719291546357e-06	OSTF1	monocytes_vexas-vexaslike
1.14536346027009e-14	-1.85353420463129	0.366	0.581	2.75562994906381e-10	LAMTOR1	monocytes_vexas-vexaslike
4.65751524038684e-10	-1.85905129020856	0.297	0.493	1.12055159168467e-05	NORAD	monocytes_vexas-vexaslike
1.27027698913132e-10	-1.86009849975664	0.24	0.427	3.05615940815103e-06	EPSTI1	monocytes_vexas-vexaslike
1.43761691179987e-24	-1.86151268590276	0.079	0.382	3.4587625280993e-20	JAK2	monocytes_vexas-vexaslike
6.31288856945436e-14	-1.8629319920212	0.093	0.299	1.51881786092503e-09	SCIMP	monocytes_vexas-vexaslike
8.63257821849737e-13	-1.8700656748579	0.133	0.334	2.07691199358828e-08	ARRDC4	monocytes_vexas-vexaslike
9.48730038291127e-10	-1.87943759488795	0.147	0.315	2.28254959912462e-05	ATF7IP	monocytes_vexas-vexaslike
4.37152254706266e-13	-1.8807737338126	0.161	0.369	1.0517446095978e-08	FYN	monocytes_vexas-vexaslike
2.83716427430615e-22	-1.88784313786335	0.315	0.602	6.82593352755316e-18	MKRN1	monocytes_vexas-vexaslike
6.05098972312893e-18	-1.89408442780344	0.287	0.537	1.45580761748759e-13	TCIRG1	monocytes_vexas-vexaslike
7.48599170782396e-13	-1.89607994139045	0.136	0.343	1.80105474498537e-08	RESF1	monocytes_vexas-vexaslike
3.9047360697601e-22	-1.90417931598168	0.14	0.429	9.39440451023582e-18	STAT2	monocytes_vexas-vexaslike
3.21069467057287e-07	-1.93214101801743	0.24	0.381	0.00772461030793126	SCPEP1	monocytes_vexas-vexaslike
8.97377701103314e-07	-1.93739539306414	0.477	0.642	0.0215900101108446	TBCA	monocytes_vexas-vexaslike
1.73066874836551e-06	-1.9377165361259	0.384	0.517	0.0416381594169257	YY1	monocytes_vexas-vexaslike
2.81375937301505e-14	-1.93780260376105	0.075	0.283	6.76962367553691e-10	CMPK2	monocytes_vexas-vexaslike
1.79545762004737e-12	-1.95036824283636	0.186	0.401	4.31969148807197e-08	STX16	monocytes_vexas-vexaslike
1.01975291011024e-18	-1.9662098897443	0.233	0.492	2.45342352643422e-14	TRAPPC1	monocytes_vexas-vexaslike
1.52716090116401e-21	-1.9678917559885	0.043	0.318	3.67419641211049e-17	P2RY13	monocytes_vexas-vexaslike
2.26209158674155e-11	-1.96822412484631	0.215	0.418	5.44236614854149e-07	CERT1	monocytes_vexas-vexaslike
2.95150714589266e-08	-1.98894103386047	0.194	0.352	0.000710103104230315	KIAA1109	monocytes_vexas-vexaslike
1.32610076065499e-09	-1.99180965338319	0.204	0.377	3.19046582005985e-05	KPNB1	monocytes_vexas-vexaslike
3.47688645972829e-15	-1.99814350263766	0.351	0.579	8.3650411334603e-11	GRK2	monocytes_vexas-vexaslike
3.08624022349464e-11	-2.0105825909691	0.183	0.37	7.42518535370576e-07	ASH1L	monocytes_vexas-vexaslike
2.34081530440612e-08	-2.01315028641633	0.297	0.471	0.000563176754087068	OGT	monocytes_vexas-vexaslike
1.95625095822019e-15	-2.02270590155394	0.283	0.523	4.70654418038195e-11	RAB32	monocytes_vexas-vexaslike
9.5334406712929e-14	-2.02412646844132	0.204	0.426	2.29365049110636e-09	HOOK3	monocytes_vexas-vexaslike
1.12028850629756e-13	-2.03807624890691	0.222	0.445	2.69530211730129e-09	PIAS1	monocytes_vexas-vexaslike
1.3383124150098e-14	-2.06406463205192	0.24	0.474	3.21984583927207e-10	ARID1A	monocytes_vexas-vexaslike
7.23121840552561e-22	-2.07896921609658	0.104	0.391	1.73975883618541e-17	LNPEP	monocytes_vexas-vexaslike
1.66101579907237e-06	-2.08110847364024	0.283	0.415	0.0399623791098821	HNRNPR	monocytes_vexas-vexaslike
1.70479734999769e-09	-2.08891112101458	0.394	0.576	4.10157194435944e-05	PTEN	monocytes_vexas-vexaslike
8.66145500696197e-11	-2.08930502116859	0.251	0.436	2.08385946012498e-06	PDCD6IP	monocytes_vexas-vexaslike
6.10077223310376e-10	-2.10776185240071	0.287	0.46	1.46778479156243e-05	RBBP4	monocytes_vexas-vexaslike
1.02171772467654e-09	-2.11962575953201	0.437	0.626	2.45815067379928e-05	DBI	monocytes_vexas-vexaslike
2.7875333248662e-09	-2.12823690091698	0.222	0.399	6.70652642629559e-05	KANSL1	monocytes_vexas-vexaslike
1.85698010055266e-24	-2.13855242859822	0.011	0.296	4.46770842391964e-20	MTRNR2L1	monocytes_vexas-vexaslike
6.15578783438235e-08	-2.1781617250879	0.308	0.46	0.00148102099507405	HLA-F	monocytes_vexas-vexaslike
2.69428888305788e-09	-2.19159836423742	0.305	0.474	6.48218962374894e-05	ANP32A	monocytes_vexas-vexaslike
5.33056130440604e-10	-2.19646928154224	0.412	0.595	1.28247974422705e-05	GNB1	monocytes_vexas-vexaslike
3.30051889698599e-08	-2.21857880922076	0.384	0.543	0.00079407184142586	GNAQ	monocytes_vexas-vexaslike
2.41225862357262e-12	-2.22979246525031	0.509	0.699	5.80365302245338e-08	RHOG	monocytes_vexas-vexaslike
2.19211910692847e-10	-2.23288317585024	0.251	0.441	5.2740193593592e-06	XRCC5	monocytes_vexas-vexaslike
3.25888292326171e-11	-2.24051216252682	0.366	0.553	7.84054642507534e-07	RBMS1	monocytes_vexas-vexaslike
3.16895963874249e-19	-2.2411815942448	0.161	0.425	7.62419999485056e-15	HIPK3	monocytes_vexas-vexaslike
4.44129206296279e-08	-2.25232427756923	0.158	0.312	0.00106853045742822	ACER3	monocytes_vexas-vexaslike
6.16305403651931e-14	-2.25361797224127	0.108	0.318	1.48276917064618e-09	RABGAP1L	monocytes_vexas-vexaslike
9.96788242621344e-14	-2.26324961619048	0.373	0.588	2.39817283292269e-09	RBM5	monocytes_vexas-vexaslike
2.24094797309122e-09	-2.26525627271241	0.584	0.73	5.39149672846017e-05	TRAPPC5	monocytes_vexas-vexaslike
5.26860060072613e-14	-2.26813957350079	0.434	0.645	1.2675726185287e-09	UQCR10	monocytes_vexas-vexaslike
2.43254604613013e-21	-2.27798962089531	0.29	0.577	5.85246253238447e-17	EHBP1L1	monocytes_vexas-vexaslike
2.91754080953338e-23	-2.28474647961028	0.129	0.424	7.01931143365636e-19	GRK3	monocytes_vexas-vexaslike
3.30929510629185e-19	-2.28625144297785	0.19	0.459	7.96183309622756e-15	WNK1	monocytes_vexas-vexaslike
6.76075652844624e-17	-2.29820600527972	0.222	0.473	1.62657041317888e-12	CPPED1	monocytes_vexas-vexaslike
4.10611080531313e-11	-2.31039673686136	0.297	0.493	9.87889198650287e-07	PPP1CA	monocytes_vexas-vexaslike
1.39030331836094e-19	-2.31476989412469	0.079	0.348	3.34493075364459e-15	ENTPD1	monocytes_vexas-vexaslike
8.11018761061291e-09	-2.32109271209103	0.24	0.421	0.000195123003723736	CD163	monocytes_vexas-vexaslike
8.78421031306164e-23	-2.32135067039337	0.129	0.426	2.1133931592195e-18	LSM6	monocytes_vexas-vexaslike
2.79893930775527e-18	-2.323614264008	0.731	0.51	6.73396808052839e-14	SLC2A3	monocytes_vexas-vexaslike
4.00747441093743e-23	-2.34344529983015	0.118	0.415	9.64158268527437e-19	RASSF3	monocytes_vexas-vexaslike
2.12485326210077e-08	-2.34647654685359	0.33	0.509	0.000511218446328825	LAMP2	monocytes_vexas-vexaslike
8.19533648891657e-10	-2.36263587349141	0.362	0.53	1.97171600586844e-05	DCP2	monocytes_vexas-vexaslike
6.89684279383158e-15	-2.37309056076509	0.229	0.464	1.65931140776794e-10	CMIP	monocytes_vexas-vexaslike
1.676890783413e-20	-2.3792217133406	0.276	0.557	4.03443153581333e-16	RBX1	monocytes_vexas-vexaslike
3.31899930550296e-07	-2.38569332131101	0.341	0.47	0.00798518042910957	SORL1	monocytes_vexas-vexaslike
3.12357436454468e-28	-2.38917744934245	0.072	0.403	7.51500756365805e-24	SLC8A1	monocytes_vexas-vexaslike
4.6448585305506e-11	-2.39212797241383	0.362	0.538	1.11750651386517e-06	ATP6V0D1	monocytes_vexas-vexaslike
8.76582344755996e-31	-2.39453968206673	0.194	0.549	2.10896946324845e-26	OSBPL8	monocytes_vexas-vexaslike
9.32280205172049e-12	-2.3981716353549	0.219	0.416	2.24297294562343e-07	MEF2A	monocytes_vexas-vexaslike
1.05156358731649e-09	-2.40297766305329	0.233	0.412	2.52995683472475e-05	DDX46	monocytes_vexas-vexaslike
6.00268619230817e-22	-2.40828640024118	0.308	0.603	1.44418627100742e-17	C4orf3	monocytes_vexas-vexaslike
1.77509823721298e-16	-2.41225556347348	0.581	0.79	4.27070884891071e-12	PGK1	monocytes_vexas-vexaslike
6.84991910169528e-25	-2.41750055596689	0.061	0.366	1.64802203667687e-20	WDR11	monocytes_vexas-vexaslike
2.66992045819744e-15	-2.42157366108044	0.197	0.425	6.42356163037723e-11	TRIM44	monocytes_vexas-vexaslike
1.67343063463295e-12	-2.42890817081872	0.276	0.49	4.02610676386341e-08	C9orf72	monocytes_vexas-vexaslike
6.3737341260106e-19	-2.44423048593336	0.204	0.473	1.53345669337689e-14	TM9SF2	monocytes_vexas-vexaslike
6.93770727020693e-16	-2.44684773578234	0.168	0.403	1.66914299213908e-11	RAB10	monocytes_vexas-vexaslike
2.48332426532544e-14	-2.45689263097055	0.093	0.303	5.97462984994648e-10	FTX	monocytes_vexas-vexaslike
1.01340584525385e-29	-2.4696924091005	0.183	0.526	2.43815312309624e-25	MAPK1	monocytes_vexas-vexaslike
1.00681052011065e-26	-2.48499903143705	0.168	0.497	2.42228543033421e-22	NOTCH2	monocytes_vexas-vexaslike
1.16132616730298e-09	-2.49253771050585	0.133	0.301	2.79403462591423e-05	OIP5-AS1	monocytes_vexas-vexaslike
3.66191508270517e-12	-2.49403845893639	0.297	0.496	8.81020149748037e-08	ATG3	monocytes_vexas-vexaslike
9.42914699860058e-11	-2.53611413834028	0.376	0.552	2.26855847639331e-06	TOMM6	monocytes_vexas-vexaslike
3.61907205890688e-14	-2.55204097671643	0.082	0.294	8.70712546652406e-10	AQP9	monocytes_vexas-vexaslike
9.26633644472465e-12	-2.55739695101206	0.373	0.574	2.2293878852363e-07	FAM120A	monocytes_vexas-vexaslike
9.72797108383531e-27	-2.58430686546647	0.154	0.488	2.34045256305994e-22	PLXNC1	monocytes_vexas-vexaslike
7.17040453394294e-12	-2.59310887327656	0.226	0.421	1.72512762682133e-07	ZMYM2	monocytes_vexas-vexaslike
2.70965114643688e-13	-2.59676165862531	0.208	0.409	6.51914969321248e-09	RPS6KA3	monocytes_vexas-vexaslike
7.14861743955095e-07	-2.59983637072531	0.642	0.828	0.0171988586978156	RAC1	monocytes_vexas-vexaslike
3.90737162174219e-11	-2.60873304233518	0.237	0.43	9.40074538474955e-07	ARHGAP30	monocytes_vexas-vexaslike
9.75675680065763e-30	-2.64431316633828	0.351	0.71	2.34737811867022e-25	TNFSF13B	monocytes_vexas-vexaslike
7.66040246511927e-07	-2.64720829463682	0.384	0.523	0.0184301622908304	MYO1G	monocytes_vexas-vexaslike
2.77116891361262e-29	-2.66648165737867	0.161	0.512	6.66715528926059e-25	LMO2	monocytes_vexas-vexaslike
1.96323933550527e-20	-2.67134217003982	0.444	0.675	4.72335751729214e-16	STMP1	monocytes_vexas-vexaslike
9.06521245647275e-13	-2.67264592000634	0.455	0.653	2.18099946490278e-08	QKI	monocytes_vexas-vexaslike
6.08483212378856e-26	-2.67347935494645	0.215	0.53	1.46394976066229e-21	ADAM10	monocytes_vexas-vexaslike
4.79511547117971e-19	-2.67721607001343	0.054	0.302	1.15365683121113e-14	OAS2	monocytes_vexas-vexaslike
1.53731787530562e-06	-2.69616160014001	0.659	0.752	0.036986330761978	MYL12B	monocytes_vexas-vexaslike
2.58644849214227e-16	-2.69758764646204	0.179	0.433	6.22273642724509e-12	CHD4	monocytes_vexas-vexaslike
4.0597009738135e-15	-2.71019885295538	0.237	0.473	9.7672345728979e-11	TAOK3	monocytes_vexas-vexaslike
2.07892791189534e-09	-2.71785458709734	0.29	0.461	5.001692663229e-05	CLTC	monocytes_vexas-vexaslike
4.50592851040776e-19	-2.72408349931076	0.118	0.373	1.084081340319e-14	ITGAL	monocytes_vexas-vexaslike
5.50036678717706e-26	-2.72678902698451	0.384	0.699	1.32333324532693e-21	CD53	monocytes_vexas-vexaslike
1.24873313665008e-06	-2.7491242942858	0.315	0.458	0.0300432705346642	CCNY	monocytes_vexas-vexaslike
5.14070516340793e-08	-2.74914865596347	0.502	0.663	0.00123680225526431	USP15	monocytes_vexas-vexaslike
5.02971050940886e-13	-2.75137598047563	0.229	0.435	1.21009805145868e-08	GTF2I	monocytes_vexas-vexaslike
9.97426031650238e-20	-2.76583774168671	0.201	0.47	2.39970728954731e-15	NUMB	monocytes_vexas-vexaslike
3.17623490592831e-11	-2.77844355772736	0.444	0.632	7.64170356017293e-07	CD164	monocytes_vexas-vexaslike
5.13744497476539e-12	-2.8260192003434	0.262	0.462	1.2360178864788e-07	WDFY2	monocytes_vexas-vexaslike
4.12951355201977e-12	-2.82935662638972	0.344	0.549	9.93519665480437e-08	SH3KBP1	monocytes_vexas-vexaslike
6.25324000384135e-18	-2.87897206828729	0.667	0.85	1.50446701252419e-13	UQCR11	monocytes_vexas-vexaslike
1.03090703978675e-06	-2.88492677199431	0.312	0.449	0.0248025924702295	CRTAP	monocytes_vexas-vexaslike
6.62668618664737e-09	-2.89257158131722	0.233	0.414	0.000159431442964549	GBP2	monocytes_vexas-vexaslike
1.44248275519811e-24	-2.89789750872308	0.208	0.516	3.47046926073113e-20	LASP1	monocytes_vexas-vexaslike
1.95750730925592e-15	-2.9105508040556	0.161	0.397	4.70956683533882e-11	XAF1	monocytes_vexas-vexaslike
2.36283585751923e-08	-2.9748073925273	0.473	0.653	0.000568474678960553	METTL9	monocytes_vexas-vexaslike
4.61338958153321e-15	-2.99584666330869	0.466	0.678	1.10993539942107e-10	FLNA	monocytes_vexas-vexaslike
8.59791617156537e-25	-3.00449778346217	0.52	0.775	2.06857265171691e-20	NDUFB1	monocytes_vexas-vexaslike
9.65407348546435e-09	-3.0057453804431	0.348	0.505	0.000232267353986787	SEPTIN2	monocytes_vexas-vexaslike
1.49674284643122e-17	-3.02834933225302	0.097	0.34	3.60101361422886e-13	TMPO	monocytes_vexas-vexaslike
1.62873045915454e-24	-3.05236401938234	0.262	0.57	3.91856261167991e-20	PGAM1	monocytes_vexas-vexaslike
3.53576503920775e-20	-3.08362450058111	0.229	0.51	8.50669710782993e-16	EID1	monocytes_vexas-vexaslike
9.58925754790209e-14	-3.08861303974474	0.283	0.499	2.30707947344976e-09	BAZ2A	monocytes_vexas-vexaslike
1.84372602859857e-07	-3.09931191571677	0.183	0.334	0.0044358204522053	ETNK1	monocytes_vexas-vexaslike
4.41127995693018e-15	-3.10776297986549	0.33	0.567	1.06130984483783e-10	ODF3B	monocytes_vexas-vexaslike
9.90494371469827e-09	-3.11287216959727	0.989	0.978	0.000238303040831926	RPS27A	monocytes_vexas-vexaslike
1.57578080345699e-17	-3.12733621787927	0.237	0.489	3.79117103503718e-13	HMGN3	monocytes_vexas-vexaslike
2.49283378219933e-28	-3.15514683341058	0.204	0.544	5.99750879659337e-24	GNS	monocytes_vexas-vexaslike
2.95207479159343e-11	-3.1569458469145	0.28	0.48	7.10239674109462e-07	ARID1B	monocytes_vexas-vexaslike
4.54387427363895e-30	-3.16022887949423	0.262	0.608	1.09321071149479e-25	PTPN6	monocytes_vexas-vexaslike
1.29266354172987e-21	-3.1617841421953	0.168	0.45	3.11001921504789e-17	IL17RA	monocytes_vexas-vexaslike
2.30722589686882e-17	-3.16341171157731	0.28	0.525	5.55095478527668e-13	PLEKHO1	monocytes_vexas-vexaslike
2.77233447695528e-08	-3.17187587593802	0.384	0.547	0.000666995951810672	HNRNPL	monocytes_vexas-vexaslike
1.02297920077195e-08	-3.17550158814278	0.315	0.48	0.000246118565913724	RAB7A	monocytes_vexas-vexaslike
1.078424497303e-14	-3.19016442607542	0.287	0.513	2.59458149806128e-10	FAR1	monocytes_vexas-vexaslike
5.37290887891177e-20	-3.21125949224838	0.251	0.533	1.29266814717738e-15	PRDX1	monocytes_vexas-vexaslike
1.40432621904786e-15	-3.2148382688946	0.05	0.268	3.37866845040725e-11	CSF1R	monocytes_vexas-vexaslike
9.27556825183878e-25	-3.21618718374685	0.168	0.485	2.23160896570989e-20	RCSD1	monocytes_vexas-vexaslike
4.35301972673048e-20	-3.21926793851323	0.337	0.6	1.04729301605409e-15	RTN3	monocytes_vexas-vexaslike
1.28764647500904e-21	-3.25117775528615	0.305	0.593	3.09794865422425e-17	MICOS10	monocytes_vexas-vexaslike
3.86252382905235e-22	-3.25202948887046	0.194	0.487	9.29284608031704e-18	ERBIN	monocytes_vexas-vexaslike
3.88947047200634e-08	-3.27792871932908	0.326	0.475	0.000935767700860005	PSMA3-AS1	monocytes_vexas-vexaslike
6.25867189464244e-12	-3.28397510724638	0.502	0.703	1.50577387113203e-07	GPSM3	monocytes_vexas-vexaslike
2.84194785677547e-08	-3.30153266004772	0.412	0.572	0.000683744234861611	PPT1	monocytes_vexas-vexaslike
1.53118600456558e-07	-3.30599045228876	0.473	0.635	0.00368388040838433	CTSZ	monocytes_vexas-vexaslike
7.64027027047036e-15	-3.30957497589032	0.19	0.426	1.83817262437246e-10	IQGAP2	monocytes_vexas-vexaslike
2.72830673623713e-11	-3.31181850809138	0.337	0.539	6.56403317671291e-07	WSB1	monocytes_vexas-vexaslike
1.79213254334839e-21	-3.32468195085483	0.154	0.434	4.3116916860419e-17	AC090559.1	monocytes_vexas-vexaslike
2.3613276352043e-12	-3.32609049165961	0.38	0.58	5.68111815753802e-08	SRSF9	monocytes_vexas-vexaslike
2.14357380240068e-22	-3.34549730599298	0.204	0.496	5.1572242111958e-18	TMEM30A	monocytes_vexas-vexaslike
5.756328027113e-13	-3.34640344697161	0.305	0.527	1.38491496004312e-08	ZNF106	monocytes_vexas-vexaslike
7.34606629183726e-19	-3.34643443363365	0.305	0.597	1.76739008915313e-14	TPP1	monocytes_vexas-vexaslike
1.12279953417927e-10	-3.35120528594503	0.33	0.529	2.7013433992819e-06	CREBRF	monocytes_vexas-vexaslike
1.85047928112152e-08	-3.35746344089525	0.269	0.432	0.000445206810245026	BOD1L1	monocytes_vexas-vexaslike
6.85144389276787e-18	-3.36808278378932	0.308	0.572	1.64838888616102e-13	SNX10	monocytes_vexas-vexaslike
8.92519568438e-25	-3.37670068169574	0.168	0.473	2.14731282970498e-20	DICER1	monocytes_vexas-vexaslike
7.19205040689462e-14	-3.38183113325375	0.226	0.453	1.73033540739478e-09	HCK	monocytes_vexas-vexaslike
2.41178835634996e-25	-3.40815619832528	0.337	0.651	5.80252160654238e-21	GCA	monocytes_vexas-vexaslike
3.2251899973805e-11	-3.42590958405825	0.595	0.751	7.75948461469774e-07	FKBP1A	monocytes_vexas-vexaslike
3.32718568599199e-49	-3.46086020836669	0.237	0.701	8.00487604192814e-45	ATP6V0E1	monocytes_vexas-vexaslike
1.67580559052459e-08	-3.49496012330289	0.125	0.278	0.000403182067024311	SLC24A4	monocytes_vexas-vexaslike
1.54175479520641e-11	-3.50299065312054	0.441	0.642	3.7093078617871e-07	SNX3	monocytes_vexas-vexaslike
7.49634299478745e-13	-3.50450079726572	0.545	0.714	1.80354516111591e-08	RBM25	monocytes_vexas-vexaslike
6.66413825822133e-15	-3.50658166258113	0.366	0.599	1.60332502354547e-10	BACH1	monocytes_vexas-vexaslike
1.24562856116868e-07	-3.52878927662323	0.319	0.468	0.00299685775531572	WASF2	monocytes_vexas-vexaslike
8.02173413315215e-30	-3.53928677358271	0.219	0.565	1.92994901509508e-25	DPYD	monocytes_vexas-vexaslike
3.56882249963457e-10	-3.5430014379801	0.391	0.577	8.58623005187082e-06	ZDHHC20	monocytes_vexas-vexaslike
5.95786041635245e-24	-3.58866795414868	0.269	0.593	1.43340163757024e-19	WIPF1	monocytes_vexas-vexaslike
6.86638634306518e-07	-3.61896258963802	0.305	0.458	0.0165198389027805	POLR2J3	monocytes_vexas-vexaslike
1.95217919471713e-20	-3.64975155818238	0.405	0.649	4.69674792456994e-16	TGOLN2	monocytes_vexas-vexaslike
2.64414402268034e-19	-3.68628017689771	0.204	0.477	6.36154610416664e-15	SLC7A7	monocytes_vexas-vexaslike
1.0590191911157e-14	-3.6877402955792	0.344	0.547	2.54789427190527e-10	ADD3	monocytes_vexas-vexaslike
2.84014783840971e-16	-3.68924238023312	0.588	0.778	6.83311168442993e-12	SLC25A3	monocytes_vexas-vexaslike
1.29872563131887e-06	-3.69436202050835	0.28	0.411	0.0312460399639006	POLD4	monocytes_vexas-vexaslike
2.25696498900422e-12	-3.711929296439	0.326	0.517	5.43003206704525e-08	NCKAP1L	monocytes_vexas-vexaslike
2.07671570579996e-09	-3.73692563217727	0.269	0.452	4.99637031658412e-05	LILRB2	monocytes_vexas-vexaslike
4.14015703286615e-09	-3.74702975932119	0.441	0.617	9.96080380537268e-05	BRK1	monocytes_vexas-vexaslike
2.84562305488959e-16	-3.76448370924898	0.254	0.496	6.84628450775886e-12	SP110	monocytes_vexas-vexaslike
1.65027974474436e-21	-3.77712541217725	0.19	0.484	3.97040803788044e-17	PRAM1	monocytes_vexas-vexaslike
1.53625853644086e-09	-3.79204031020557	0.627	0.789	3.69608441282307e-05	SERPINB1	monocytes_vexas-vexaslike
3.62120492783648e-15	-3.81966688286882	0.516	0.733	8.7122569358818e-11	PRR13	monocytes_vexas-vexaslike
2.13245996216281e-16	-3.836011136557	0.434	0.662	5.13048542296749e-12	FGR	monocytes_vexas-vexaslike
1.73721991406442e-10	-3.88182569521815	0.337	0.516	4.1795773912476e-06	ITGAM	monocytes_vexas-vexaslike
1.67482695555948e-17	-3.89836050600716	0.14	0.393	4.02946617238054e-13	TMEM154	monocytes_vexas-vexaslike
4.86108614306899e-27	-3.90802415215707	0.147	0.473	1.16952871516097e-22	PIK3AP1	monocytes_vexas-vexaslike
8.52122801487583e-13	-3.92038579372626	0.337	0.56	2.05012224809898e-08	NDUFC2	monocytes_vexas-vexaslike
9.4264167601193e-09	-3.98493410165032	0.251	0.43	0.00022679016083171	MGAT1	monocytes_vexas-vexaslike
1.20263095713178e-16	-3.98667060571584	0.265	0.508	2.89340981976336e-12	MYCBP2	monocytes_vexas-vexaslike
1.59577139657497e-22	-4.0087452593949	0.108	0.394	3.83926640301971e-18	TAOK1	monocytes_vexas-vexaslike
2.28862865827152e-16	-4.0220841870545	0.211	0.453	5.50621168893545e-12	DYNLL1	monocytes_vexas-vexaslike
1.01821070124567e-12	-4.02366520659614	0.28	0.512	2.44971312612697e-08	ATOX1	monocytes_vexas-vexaslike
5.40595595932407e-10	-4.03029414705614	0.491	0.658	1.30061894425378e-05	EWSR1	monocytes_vexas-vexaslike
7.04577994929426e-26	-4.04982062031666	0.341	0.647	1.6951441980007e-21	CNPY3	monocytes_vexas-vexaslike
5.85126982928681e-13	-4.06759711047641	0.24	0.453	1.40775700822811e-08	MIS18BP1	monocytes_vexas-vexaslike
4.0288439509662e-11	-4.09343069849687	0.484	0.675	9.69299566162958e-07	VASP	monocytes_vexas-vexaslike
3.91541294584063e-13	-4.11473761045138	0.204	0.415	9.42009200639797e-09	NAAA	monocytes_vexas-vexaslike
9.92228800705744e-14	-4.12618270103214	0.548	0.767	2.38720327161795e-09	ANXA5	monocytes_vexas-vexaslike
4.18351525403773e-09	-4.13589969067307	0.427	0.576	0.000100651193496894	TLE4	monocytes_vexas-vexaslike
2.28961531790421e-07	-4.15703559157737	0.384	0.548	0.00550858549334574	RAB5IF	monocytes_vexas-vexaslike
1.54206153635618e-13	-4.17714260036401	0.459	0.673	3.71004585031934e-09	AP2S1	monocytes_vexas-vexaslike
2.7975528042585e-18	-4.17761207618958	0.233	0.48	6.73063229176552e-14	SYK	monocytes_vexas-vexaslike
1.34079785825602e-12	-4.18616341195921	0.323	0.526	3.22582556717815e-08	DOCK2	monocytes_vexas-vexaslike
1.33612004498208e-33	-4.20351362971445	0.082	0.456	3.2145712162224e-29	GASK1B	monocytes_vexas-vexaslike
1.13801085544057e-11	-4.20726058721054	0.337	0.524	2.73794031710447e-07	OGA	monocytes_vexas-vexaslike
1.61430909948791e-06	-4.22231089563765	0.452	0.603	0.0388386626245796	SEC11A	monocytes_vexas-vexaslike
5.64459251644934e-08	-4.24550447935238	0.699	0.833	0.00135803251353255	ATP5ME	monocytes_vexas-vexaslike
1.12963968301796e-28	-4.26326879827986	0.244	0.576	2.7178001133729e-24	MAP3K1	monocytes_vexas-vexaslike
1.07041793559338e-07	-4.2909891305235	0.649	0.828	0.0025753185112441	BRI3	monocytes_vexas-vexaslike
2.15880551990941e-19	-4.39709822136936	0.29	0.566	5.19387020035006e-15	SKAP2	monocytes_vexas-vexaslike
7.23099239906081e-19	-4.40890652353898	0.312	0.562	1.73970446129004e-14	TMBIM4	monocytes_vexas-vexaslike
2.1835302181389e-15	-4.40947805687221	0.341	0.56	5.25335535182037e-11	MBD2	monocytes_vexas-vexaslike
1.42661769171441e-13	-4.4372216750804	0.466	0.68	3.4322995044957e-09	TPI1	monocytes_vexas-vexaslike
2.7786288722328e-21	-4.45170682667504	0.011	0.265	6.68510320370489e-17	CX3CR1	monocytes_vexas-vexaslike
8.36881606158762e-13	-4.46417679724453	0.649	0.812	2.01345345625736e-08	GMFG	monocytes_vexas-vexaslike
1.26839655555647e-22	-4.46549692420407	0.398	0.656	3.05163527301332e-18	C6orf62	monocytes_vexas-vexaslike
1.68813054419125e-15	-4.49052936925137	0.434	0.679	4.06147327626974e-11	GDI2	monocytes_vexas-vexaslike
2.68014501941132e-21	-4.52228519982823	0.301	0.58	6.44816090220169e-17	PLXDC2	monocytes_vexas-vexaslike
3.57141067548643e-18	-4.53960929301811	0.172	0.424	8.5924569441528e-14	YPEL2	monocytes_vexas-vexaslike
1.00887989319099e-11	-4.54455240995888	0.903	0.987	2.4272641350282e-07	SH3BGRL3	monocytes_vexas-vexaslike
5.4178177015745e-10	-4.5462036720719	0.552	0.699	1.30347276082181e-05	SF3B1	monocytes_vexas-vexaslike
4.16718672621839e-16	-4.62841701613604	0.616	0.821	1.00258345446088e-11	AP1S2	monocytes_vexas-vexaslike
1.24391345125987e-22	-4.64137165769114	0.728	0.947	2.99273137238611e-18	PSAP	monocytes_vexas-vexaslike
3.69739921879468e-10	-4.64741259024565	0.53	0.667	8.89557278049813e-06	CAPZA1	monocytes_vexas-vexaslike
1.26928448727805e-08	-4.66203109733112	0.509	0.672	0.000305377154794225	SCAF11	monocytes_vexas-vexaslike
2.80144685676089e-12	-4.72769596433136	0.717	0.962	6.74000099268103e-08	CST3	monocytes_vexas-vexaslike
1.56732607372934e-20	-4.7513761591441	0.358	0.648	3.77082980078542e-16	CD300E	monocytes_vexas-vexaslike
7.27966458630184e-09	-4.75324365290842	0.566	0.717	0.000175141450281836	SET	monocytes_vexas-vexaslike
4.48864659405634e-09	-4.76409341044441	0.76	0.825	0.000107992348406401	HNRNPA3	monocytes_vexas-vexaslike
1.10010508625763e-12	-4.77523790747636	0.269	0.479	2.64674282702724e-08	GABARAPL2	monocytes_vexas-vexaslike
5.11071424995088e-08	-4.79951865263362	0.118	0.262	0.00122958674139568	GBP1	monocytes_vexas-vexaslike
5.00991555600489e-12	-4.83249586404124	0.229	0.434	1.20533558361922e-07	UCP2	monocytes_vexas-vexaslike
2.21399477774784e-29	-4.86863931641705	0.19	0.535	5.32665003578354e-25	DOCK8	monocytes_vexas-vexaslike
7.63018896100459e-27	-4.93413729101824	0.115	0.444	1.83574716212809e-22	LRRC25	monocytes_vexas-vexaslike
8.83347250863225e-13	-4.94384009418104	0.118	0.314	2.12524515085183e-08	STX7	monocytes_vexas-vexaslike
6.77233322696866e-10	-4.97045536404698	0.344	0.516	1.62935565107639e-05	TRIM22	monocytes_vexas-vexaslike
3.83211189231824e-08	-5.01345493179472	0.29	0.456	0.000921967800172845	CLEC4A	monocytes_vexas-vexaslike
8.14455737174445e-24	-5.05261599877692	0.416	0.703	1.959499058068e-19	CAPNS1	monocytes_vexas-vexaslike
2.78493858416946e-24	-5.09022317955158	0.233	0.544	6.70028373965329e-20	TRIM38	monocytes_vexas-vexaslike
1.5396445844201e-07	-5.12965911669569	0.513	0.642	0.00370423090565633	RTN4	monocytes_vexas-vexaslike
1.10786483367903e-12	-5.13765003307916	0.373	0.578	2.66541200334839e-08	FAM91A1	monocytes_vexas-vexaslike
5.48668495573375e-38	-5.14497556108378	0.237	0.63	1.32004153349998e-33	KCTD12	monocytes_vexas-vexaslike
1.12134452977236e-13	-5.14754838140126	0.43	0.632	2.69784280417931e-09	SMAP2	monocytes_vexas-vexaslike
1.04353560154491e-13	-5.15137333369745	0.38	0.6	2.5106423037569e-09	BLOC1S1	monocytes_vexas-vexaslike
9.36020386431156e-14	-5.17136624966327	0.072	0.271	2.25197144771472e-09	SPN	monocytes_vexas-vexaslike
4.32712108593925e-11	-5.17878937096641	0.19	0.387	1.04106206206612e-06	SCARB2	monocytes_vexas-vexaslike
7.99317377744809e-12	-5.25126275990249	0.348	0.535	1.92307767911624e-07	RAC2	monocytes_vexas-vexaslike
5.88404962445078e-15	-5.26022344705966	0.244	0.468	1.41564349914661e-10	JAML	monocytes_vexas-vexaslike
2.02638045165617e-23	-5.26961655544712	0.373	0.668	4.87526872863958e-19	NUFIP2	monocytes_vexas-vexaslike
7.2285916496242e-42	-5.27328098332591	0.312	0.704	1.73912686498309e-37	DMXL2	monocytes_vexas-vexaslike
5.02128685259663e-15	-5.37496856808412	0.19	0.428	1.20807140386622e-10	WDFY1	monocytes_vexas-vexaslike
2.27023387829452e-16	-5.39993434530294	0.47	0.687	5.46195568778878e-12	MED13L	monocytes_vexas-vexaslike
1.93322943403248e-14	-5.4332623865752	0.323	0.552	4.65115669533874e-10	TLN1	monocytes_vexas-vexaslike
6.45585328123943e-10	-5.45040927172349	0.495	0.673	1.5532137409334e-05	LAP3	monocytes_vexas-vexaslike
3.75986868946328e-23	-5.45525175525205	0.133	0.429	9.0458680799797e-19	MX2	monocytes_vexas-vexaslike
3.25520021962095e-13	-5.52934685384613	0.412	0.633	7.83168620838604e-09	PGD	monocytes_vexas-vexaslike
3.69883091916852e-16	-5.53900549585507	0.599	0.821	8.89901730842754e-12	CLEC7A	monocytes_vexas-vexaslike
9.24249850012853e-25	-5.55151662840205	0.197	0.502	2.22365271414592e-20	CD4	monocytes_vexas-vexaslike
7.6760806547313e-18	-5.56463244838234	0.28	0.529	1.8467882447218e-13	SFT2D2	monocytes_vexas-vexaslike
5.5656066887031e-11	-5.5861617914486	0.584	0.749	1.33902931323508e-06	SUMO2	monocytes_vexas-vexaslike
5.82405024059002e-17	-5.60204007993778	0.237	0.495	1.40120824738355e-12	AOAH	monocytes_vexas-vexaslike
2.25093283983494e-29	-5.69357909494755	0.29	0.629	5.41551931935889e-25	LUC7L3	monocytes_vexas-vexaslike
7.90991859549863e-35	-5.73282714737399	0.219	0.592	1.90304731489101e-30	CSK	monocytes_vexas-vexaslike
2.34138275156278e-30	-5.79446676113429	0.323	0.661	5.63313276198489e-26	CELF1	monocytes_vexas-vexaslike
8.98344491718988e-37	-5.86458907724609	0.394	0.728	2.16132701262671e-32	ACAP2	monocytes_vexas-vexaslike
8.76371513248431e-24	-5.92646788221534	0.312	0.613	2.1084622237244e-19	CASP1	monocytes_vexas-vexaslike
1.83340737278718e-27	-5.95377233921723	0.333	0.645	4.41099479818867e-23	FBXL5	monocytes_vexas-vexaslike
7.30730151701e-10	-5.98526829896683	0.1	0.272	1.75806367197744e-05	SOX4	monocytes_vexas-vexaslike
1.24342450624514e-25	-6.03776928135291	0.287	0.583	2.99155501957518e-21	VPS13C	monocytes_vexas-vexaslike
1.84739559784596e-33	-6.05897401696994	0.154	0.517	4.44464906885759e-29	MEGF9	monocytes_vexas-vexaslike
4.42326887401364e-11	-6.08557349520942	0.52	0.661	1.06419425839894e-06	SREK1	monocytes_vexas-vexaslike
2.36345808958282e-08	-6.10451986449104	0.376	0.55	0.00056862438177273	EIF2AK2	monocytes_vexas-vexaslike
7.26407104195437e-11	-6.17685734041531	0.208	0.389	1.7476628519838e-06	ATRX	monocytes_vexas-vexaslike
4.87229737926384e-10	-6.20016659715394	0.62	0.808	1.17222602647709e-05	TKT	monocytes_vexas-vexaslike
3.0386697747403e-08	-6.30262557697334	0.634	0.785	0.000731073561104769	CELF2	monocytes_vexas-vexaslike
4.85977354679851e-08	-6.34405912785976	0.358	0.529	0.00116921291762425	APOL6	monocytes_vexas-vexaslike
8.8293325585646e-32	-6.35290861994996	0.237	0.595	2.12424912026506e-27	ITGA4	monocytes_vexas-vexaslike
6.78819231537851e-19	-6.415135866486	0.545	0.786	1.63317118915692e-14	CMTM6	monocytes_vexas-vexaslike
1.53314193737387e-27	-6.41602399636624	0.509	0.792	3.68858618712779e-23	RNF130	monocytes_vexas-vexaslike
1.57584048232695e-13	-6.44896712291648	0.452	0.67	3.79131461643041e-09	C1orf162	monocytes_vexas-vexaslike
9.970974479812e-30	-6.48003105177584	0.254	0.603	2.39891675009797e-25	CLEC12A	monocytes_vexas-vexaslike
3.65434895064967e-15	-6.50409967011124	0.502	0.723	8.79199814036803e-11	TMEM123	monocytes_vexas-vexaslike
9.73485318335836e-32	-6.56383427481808	0.355	0.698	2.34210832738419e-27	RSRP1	monocytes_vexas-vexaslike
8.07312018977687e-17	-6.59978794725984	0.498	0.709	1.94231198645842e-12	MTPN	monocytes_vexas-vexaslike
1.90365810787837e-07	-6.63180345343246	0.384	0.527	0.00458001104174457	CFP	monocytes_vexas-vexaslike
2.47901061362759e-25	-6.64690178489011	0.487	0.218	5.96425163532663e-21	CD69	monocytes_vexas-vexaslike
4.12464833295336e-13	-6.8248515544034	0.466	0.685	9.92349142425249e-09	HNRNPD	monocytes_vexas-vexaslike
4.21191375460276e-27	-6.89449372987504	0.258	0.586	1.01334433021988e-22	RNASE6	monocytes_vexas-vexaslike
4.6972655505243e-30	-6.91893475162008	0.272	0.606	1.13011511880064e-25	H2AFZ	monocytes_vexas-vexaslike
1.27105492794514e-29	-7.018298359677	0.452	0.748	3.05803105114321e-25	C4orf48	monocytes_vexas-vexaslike
4.93833909976196e-37	-7.03010797966276	0.244	0.651	1.18811500401173e-32	HLA-DQB1	monocytes_vexas-vexaslike
2.76149523236196e-15	-7.03377164050902	0.394	0.625	6.64388137953964e-11	HCLS1	monocytes_vexas-vexaslike
4.37498643592035e-36	-7.11959677275926	0.082	0.481	1.05257798661808e-31	RGS18	monocytes_vexas-vexaslike
2.03706082954323e-07	-7.13317871657975	0.573	0.76	0.00490096464979805	UBE2J1	monocytes_vexas-vexaslike
9.86827956504457e-08	-7.19172825414444	0.466	0.588	0.00237420938055407	JAK1	monocytes_vexas-vexaslike
3.35643756652342e-19	-7.26160788778775	0.269	0.553	8.07525314129869e-15	IFI16	monocytes_vexas-vexaslike
4.02841067777124e-35	-7.26340954271373	0.172	0.55	9.69195324964984e-31	PECAM1	monocytes_vexas-vexaslike
6.83062858729738e-27	-7.27496944945255	0.337	0.631	1.64338093181788e-22	UBE2R2	monocytes_vexas-vexaslike
3.79306625845567e-08	-7.42858572178633	0.968	0.974	0.000912573811121851	RPS15A	monocytes_vexas-vexaslike
2.00346553212205e-40	-7.43598061144564	0.161	0.577	4.82013772373243e-36	MEF2C	monocytes_vexas-vexaslike
1.78932105834574e-22	-7.50937063057195	0.409	0.671	4.30492753427402e-18	PPP1R18	monocytes_vexas-vexaslike
3.12894236697233e-18	-7.51339382394554	0.24	0.502	7.52792244069873e-14	IFI44	monocytes_vexas-vexaslike
4.42444025556901e-08	-7.6053205267429	0.176	0.324	0.00106447608108735	LIPA	monocytes_vexas-vexaslike
1.21344195533468e-08	-7.65830437561285	0.781	0.902	0.000291942000033972	ARPC3	monocytes_vexas-vexaslike
6.79441260923715e-25	-7.67808882038937	0.588	0.838	1.63466772965636e-20	MOB1A	monocytes_vexas-vexaslike
2.71352514324694e-08	-7.73195385553488	0.434	0.615	0.000652847014213781	NCF2	monocytes_vexas-vexaslike
1.79433779015427e-33	-7.75984512070721	0.272	0.645	4.31699728933217e-29	DPYSL2	monocytes_vexas-vexaslike
6.60892865057298e-17	-7.82815107160066	0.362	0.594	1.59004214404135e-12	PTBP3	monocytes_vexas-vexaslike
1.73196580692714e-23	-7.91688402858188	0.559	0.846	4.16693653488601e-19	APLP2	monocytes_vexas-vexaslike
3.84106896361173e-45	-8.04315261037296	0.237	0.666	9.24122781955345e-41	EVI2A	monocytes_vexas-vexaslike
3.47903851566127e-11	-8.04715758788848	0.642	0.782	8.37021876482944e-07	SPI1	monocytes_vexas-vexaslike
6.37961959457822e-15	-8.05017787362337	0.523	0.748	1.53487267825957e-10	CD302	monocytes_vexas-vexaslike
1.75908328038627e-16	-8.05271798796708	0.652	0.86	4.23217846428133e-12	GNAI2	monocytes_vexas-vexaslike
4.46771032111791e-12	-8.09123575546833	0.724	0.902	1.07488642615776e-07	S100A11	monocytes_vexas-vexaslike
2.26512246176263e-31	-8.10348147605828	0.247	0.611	5.44965813075471e-27	CDC42EP3	monocytes_vexas-vexaslike
3.43807306428493e-41	-8.29168196853849	0.237	0.639	8.27165998536312e-37	OGFRL1	monocytes_vexas-vexaslike
4.90697807779123e-13	-8.36786226782571	0.287	0.498	1.18056985573579e-08	VAMP5	monocytes_vexas-vexaslike
6.30803501911386e-12	-8.39448702112902	0.541	0.702	1.5176501452486e-07	CORO1A	monocytes_vexas-vexaslike
8.92446059099226e-10	-8.48959121536348	0.09	0.255	2.14713597358683e-05	PPBP	monocytes_vexas-vexaslike
5.69340908657174e-21	-8.5356444769815	0.215	0.495	1.3697772921383e-16	CTSC	monocytes_vexas-vexaslike
7.53130638905019e-09	-8.55022800452565	0.57	0.751	0.000181195700414158	IER5	monocytes_vexas-vexaslike
3.50285999308748e-09	-8.64116410166275	0.559	0.729	8.42753085736917e-05	SDCBP	monocytes_vexas-vexaslike
9.10430927008396e-14	-8.69325726897025	0.491	0.705	2.1904057672895e-09	GRB2	monocytes_vexas-vexaslike
2.90625836840186e-21	-8.69367802209112	0.19	0.474	6.99216700853803e-17	ANKRD44	monocytes_vexas-vexaslike
2.3386126567485e-34	-8.73586532313431	0.341	0.675	5.62646819087121e-30	ARL6IP5	monocytes_vexas-vexaslike
1.34131034068216e-08	-8.9327015156141	0.591	0.457	0.000322705854864721	ACSL1	monocytes_vexas-vexaslike
1.11792299961387e-11	-8.93810451439427	0.803	0.922	2.68961094477102e-07	CYBA	monocytes_vexas-vexaslike
2.21857646636282e-27	-8.98381950533772	0.423	0.694	5.3376731204223e-23	PRKCB	monocytes_vexas-vexaslike
8.1736006576936e-40	-9.06209415983635	0.19	0.598	1.9664865822345e-35	MARCH1	monocytes_vexas-vexaslike
1.24007378048823e-30	-9.1777351316582	0.1	0.45	2.98349350847663e-26	TNFSF10	monocytes_vexas-vexaslike
5.82739008440099e-22	-9.2700238806631	0.756	0.896	1.40201178040603e-17	HNRNPA2B1	monocytes_vexas-vexaslike
8.96370584063026e-16	-9.35128832975329	0.176	0.423	2.15657798819723e-11	RNASE2	monocytes_vexas-vexaslike
1.79821751186411e-11	-9.38767406101636	0.226	0.43	4.32633151179387e-07	M6PR	monocytes_vexas-vexaslike
1.43136294390352e-10	-9.52323021306914	0.642	0.832	3.44371610673747e-06	H2AFY	monocytes_vexas-vexaslike
1.46145371948894e-22	-9.63046986097701	0.376	0.664	3.51611150371844e-18	PAK2	monocytes_vexas-vexaslike
1.75910773740936e-07	-9.79491013703578	0.38	0.539	0.00423223730543319	RPS27L	monocytes_vexas-vexaslike
8.17244742639086e-07	-10.0095464111034	0.634	0.755	0.0196620912631538	PNISR	monocytes_vexas-vexaslike
1.88258268362754e-23	-10.0675658478821	0.38	0.642	4.52930567853951e-19	TNFRSF1B	monocytes_vexas-vexaslike
5.30121504732194e-12	-10.0770841921389	0.441	0.615	1.27541932823519e-07	BNIP3L	monocytes_vexas-vexaslike
5.1467238169967e-15	-10.1198567507139	0.459	0.665	1.23825028313124e-10	PLEK	monocytes_vexas-vexaslike
9.59422701136808e-41	-10.1364466846077	0.516	0.824	2.30827507666505e-36	TMBIM6	monocytes_vexas-vexaslike
2.85219258620748e-16	-10.1505567580922	0.534	0.714	6.86209014315657e-12	CD48	monocytes_vexas-vexaslike
3.11969867873852e-17	-10.1803044041149	0.606	0.786	7.505683051177e-13	YWHAB	monocytes_vexas-vexaslike
6.7359048562434e-54	-10.2355619306612	0.219	0.693	1.6205913493636e-49	ADA2	monocytes_vexas-vexaslike
4.51216880824018e-25	-10.304415593348	0.323	0.64	1.08558269357451e-20	TNFAIP2	monocytes_vexas-vexaslike
7.89025582862818e-10	-10.3331639709825	0.659	0.768	1.89831664980965e-05	SF1	monocytes_vexas-vexaslike
7.00299616406275e-44	-10.3520972591957	0.423	0.775	1.68485084711186e-39	CALM2	monocytes_vexas-vexaslike
6.74817240746849e-10	-10.4463755856411	0.355	0.534	1.62354279951284e-05	WARS	monocytes_vexas-vexaslike
9.45245496213727e-28	-10.618562016849	0.552	0.804	2.27416613934061e-23	MSN	monocytes_vexas-vexaslike
5.85562646444816e-16	-10.629990238716	0.548	0.735	1.40880517108158e-11	FMNL1	monocytes_vexas-vexaslike
5.36112233169967e-19	-10.6509970949686	0.441	0.661	1.28983242178362e-14	ADAR	monocytes_vexas-vexaslike
3.35985655869311e-16	-10.7595483212498	0.645	0.822	8.08347889455975e-12	ARHGDIB	monocytes_vexas-vexaslike
4.71851269482669e-43	-10.7700599618318	0.136	0.564	1.13522696924835e-38	AC004687.1	monocytes_vexas-vexaslike
2.62019082669515e-12	-10.8248014841177	0.713	0.882	6.30391710994586e-08	ATP5MPL	monocytes_vexas-vexaslike
6.0034197622411e-13	-10.8549928926673	0.649	0.798	1.44436276059759e-08	EIF4G2	monocytes_vexas-vexaslike
5.18812346065478e-40	-11.000568530665	0.319	0.709	1.24821062339893e-35	LRRK2	monocytes_vexas-vexaslike
3.65085997705765e-22	-11.1165999462153	0.742	0.92	8.78360401880301e-18	DAZAP2	monocytes_vexas-vexaslike
3.7973030290024e-18	-11.2533595605865	0.362	0.591	9.13593135747688e-14	RAB11FIP1	monocytes_vexas-vexaslike
3.20131996349877e-12	-11.255331090217	0.599	0.796	7.7020557001817e-08	ARPC1B	monocytes_vexas-vexaslike
6.85638776542483e-14	-11.3923126820829	0.642	0.793	1.64957833248356e-09	CSF3R	monocytes_vexas-vexaslike
2.85568049648068e-15	-11.4082773602372	0.699	0.851	6.87048170648287e-11	CAST	monocytes_vexas-vexaslike
8.32112279874519e-14	-11.4287140720635	0.097	0.304	2.0019789341501e-09	SMIM14	monocytes_vexas-vexaslike
7.05030814509029e-08	-11.4973306822892	0.419	0.567	0.00169623363662727	NCL	monocytes_vexas-vexaslike
2.61158943110708e-38	-11.5287596171758	0.523	0.831	6.28322301230053e-34	GRN	monocytes_vexas-vexaslike
6.7872408685297e-22	-11.5527638803517	0.244	0.514	1.63294228055956e-17	UTRN	monocytes_vexas-vexaslike
2.35923060200776e-19	-11.5597533480588	0.638	0.823	5.67607290537046e-15	DDX3X	monocytes_vexas-vexaslike
4.60009394461927e-08	-11.6149317424029	0.703	0.813	0.00110673660213595	ZNF207	monocytes_vexas-vexaslike
3.26272962509801e-33	-11.672173265504	0.394	0.75	7.84980120502331e-29	GLIPR1	monocytes_vexas-vexaslike
6.44163589865441e-27	-11.7704412623397	0.215	0.535	1.54979318085727e-22	RIPOR2	monocytes_vexas-vexaslike
1.38144181287095e-53	-11.7773670722428	0.491	0.859	3.32361085758623e-49	FYB1	monocytes_vexas-vexaslike
4.82408886222867e-09	-11.9344145125869	0.097	0.253	0.000116062753936359	CCDC50	monocytes_vexas-vexaslike
8.08329272765996e-21	-11.9855990070997	0.448	0.731	1.94475939734771e-16	MS4A6A	monocytes_vexas-vexaslike
7.11437447864238e-40	-12.0221476844689	0.233	0.623	1.71164735581657e-35	LYST	monocytes_vexas-vexaslike
6.04557206725668e-11	-12.1356045528937	0.796	0.914	1.45450418366128e-06	RHOA	monocytes_vexas-vexaslike
1.76816653118022e-43	-12.5657964906399	0.76	0.948	4.2540318573665e-39	LCP1	monocytes_vexas-vexaslike
4.45632374140849e-23	-12.5834756736467	0.161	0.459	1.07214692894547e-18	F13A1	monocytes_vexas-vexaslike
3.00957794312019e-26	-12.6709125887365	0.491	0.808	7.24074357335287e-22	ARPC5	monocytes_vexas-vexaslike
1.93781193117974e-20	-12.9149962167325	0.211	0.484	4.66218172522534e-16	SMIM25	monocytes_vexas-vexaslike
6.76281367712604e-09	-13.0566674999	0.839	0.917	0.000162706534257975	ITM2B	monocytes_vexas-vexaslike
5.2656379e-21	-13.1840190930326	0.491	0.733	1.266859822361e-16	LY6E	monocytes_vexas-vexaslike
3.12767216783841e-31	-13.1973152004859	0.301	0.652	7.52486646860243e-27	PARP14	monocytes_vexas-vexaslike
2.75073984786971e-68	-13.6002745912194	0.577	0.934	6.61800499998974e-64	CYBB	monocytes_vexas-vexaslike
1.70004711455119e-33	-13.7259299175516	0.287	0.643	4.0901433528987e-29	CD14	monocytes_vexas-vexaslike
3.47755970210607e-16	-13.8428641856474	0.763	0.9	8.366660887297e-12	PCBP2	monocytes_vexas-vexaslike
2.52994959595755e-15	-14.001177454676	0.649	0.784	6.08680573291428e-11	ACTR3	monocytes_vexas-vexaslike
1.51463521641414e-56	-14.1555581132338	0.204	0.695	3.64406086717078e-52	MPEG1	monocytes_vexas-vexaslike
2.21866490316999e-07	-14.1623106398924	0.384	0.269	0.00533788589053667	IRF8	monocytes_vexas-vexaslike
4.08601288096517e-24	-14.2198315316121	0.541	0.79	9.83053839031411e-20	CAP1	monocytes_vexas-vexaslike
3.69786075143671e-11	-14.2516340520501	0.473	0.635	8.89668318188159e-07	PIM1	monocytes_vexas-vexaslike
3.72970987736404e-18	-14.2873893621372	0.197	0.461	8.97330899395016e-14	TNRC6B	monocytes_vexas-vexaslike
2.20069914629814e-09	-14.3042528120013	0.785	0.854	5.2946620760787e-05	CCNI	monocytes_vexas-vexaslike
2.94813041632225e-10	-14.541966018752	0.147	0.324	7.09290696862971e-06	TCF7L2	monocytes_vexas-vexaslike
1.12447100799942e-25	-14.6496158604599	0.194	0.509	2.7053647981458e-21	TENT5A	monocytes_vexas-vexaslike
5.33497055598665e-27	-14.8412566696746	0.373	0.67	1.28354056606483e-22	RNF213	monocytes_vexas-vexaslike
8.14085685955102e-21	-15.0363107197631	0.667	0.834	1.95860875183938e-16	MBNL1	monocytes_vexas-vexaslike
1.17268325947075e-35	-15.2116104824953	0.627	0.856	2.82135865396068e-31	EVI2B	monocytes_vexas-vexaslike
3.61221160427713e-34	-15.2218604273563	0.072	0.445	8.69061989873034e-30	CYP1B1	monocytes_vexas-vexaslike
6.83628185620762e-16	-15.8712819276129	0.208	0.449	1.64474105178499e-11	HLA-DMB	monocytes_vexas-vexaslike
3.53314167477716e-15	-16.0553523371513	0.409	0.613	8.50038555534636e-11	PLAC8	monocytes_vexas-vexaslike
4.76139177829416e-23	-16.0776158616643	0.803	0.954	1.14554324793979e-18	GABARAP	monocytes_vexas-vexaslike
3.88254648161119e-28	-16.0861367895159	0.703	0.957	9.34101858010837e-24	HLA-DRA	monocytes_vexas-vexaslike
9.36041255290872e-27	-16.123362930672	0.523	0.817	2.25202165610431e-22	LYN	monocytes_vexas-vexaslike
9.96286130036717e-12	-16.2483786288689	0.38	0.594	2.39696480025534e-07	SELL	monocytes_vexas-vexaslike
1.00003209353442e-06	-17.3393975083219	0.907	0.982	0.0240597721383446	H3F3A	monocytes_vexas-vexaslike
2.874435616396e-28	-17.350219055276	0.33	0.648	6.91560464948714e-24	IFI6	monocytes_vexas-vexaslike
2.31956328182336e-58	-17.4823670079996	0.423	0.828	5.58063729973883e-54	DDX17	monocytes_vexas-vexaslike
1.9979891700631e-06	-17.5191108917201	0.434	0.612	0.0480696214425482	HLA-DPB1	monocytes_vexas-vexaslike
2.92158844324173e-20	-17.5303475305451	0.932	0.992	7.02904963559528e-16	ATP5F1E	monocytes_vexas-vexaslike
1.11164655782101e-89	-17.6669877547396	0.172	0.798	2.67451045346157e-85	FGL2	monocytes_vexas-vexaslike
1.45239524666702e-26	-17.8001026655553	0.477	0.726	3.4943177239562e-22	ZBTB7A	monocytes_vexas-vexaslike
1.24936572264028e-17	-17.948852481533	0.269	0.529	3.00584899210026e-13	CCDC88A	monocytes_vexas-vexaslike
3.75718932631701e-50	-17.9828324109497	0.108	0.586	9.0394218001861e-46	POU2F2	monocytes_vexas-vexaslike
2.73198888004223e-12	-18.0486669273409	0.523	0.705	6.57289204649359e-08	LENG8	monocytes_vexas-vexaslike
5.33169221710092e-20	-18.1016224234575	0.491	0.705	1.28275183051231e-15	SAMHD1	monocytes_vexas-vexaslike
2.51598473064958e-24	-18.3420638438366	0.1	0.407	6.05320766346982e-20	MS4A7	monocytes_vexas-vexaslike
1.52163806483828e-17	-18.9647117454916	0.763	0.959	3.66090902019442e-13	OAZ1	monocytes_vexas-vexaslike
8.03919255306531e-09	-19.0141867711662	0.935	0.964	0.000193414933634198	PABPC1	monocytes_vexas-vexaslike
1.95332982238554e-07	-19.0452224890792	0.602	0.699	0.00469951621967737	CRIP1	monocytes_vexas-vexaslike
1.09393494749409e-07	-19.1495269703641	0.616	0.722	0.00263189809017604	NAP1L1	monocytes_vexas-vexaslike
4.92483564813781e-15	-19.2810876495185	0.398	0.609	1.18486620858548e-10	STAT1	monocytes_vexas-vexaslike
3.85251469198669e-13	-20.6780765482054	0.183	0.397	9.26876509745078e-09	ATP2B1-AS1	monocytes_vexas-vexaslike
6.95582541835555e-13	-21.285077870172	0.742	0.873	1.67350203740216e-08	PCBP1	monocytes_vexas-vexaslike
3.19166530923026e-44	-21.548448159083	0.602	0.864	7.67882756747708e-40	ACTR2	monocytes_vexas-vexaslike
4.64937301094571e-25	-21.9280918148666	0.53	0.78	1.11859265270343e-20	SCO2	monocytes_vexas-vexaslike
1.07211362539261e-18	-22.5019754616843	0.832	0.938	2.57939817133207e-14	PTP4A2	monocytes_vexas-vexaslike
1.50949122424844e-25	-22.8779429252593	0.652	0.892	3.63168493641933e-21	ZEB2	monocytes_vexas-vexaslike
3.82058818016272e-12	-23.288426273925	0.853	0.738	9.1919531026535e-08	HIF1A	monocytes_vexas-vexaslike
3.00852034643842e-36	-24.2194808364815	0.796	0.937	7.23819910149619e-32	PTPRC	monocytes_vexas-vexaslike
1.45583725691119e-12	-25.6698948801087	0.52	0.679	3.50259885640264e-08	STXBP2	monocytes_vexas-vexaslike
3.87511031926626e-13	-26.0356519821999	0.796	0.898	9.32312791712269e-09	ARPC2	monocytes_vexas-vexaslike
2.21369251191666e-18	-28.8262805010219	0.545	0.738	5.32592281442029e-14	MARCKS	monocytes_vexas-vexaslike
1.57029193719991e-20	-28.9924020496879	0.502	0.73	3.77796537170925e-16	AC020916.1	monocytes_vexas-vexaslike
1.10421550367965e-41	-29.0748926877196	0.387	0.738	2.65663208030287e-37	NCF1	monocytes_vexas-vexaslike
3.56833052449253e-26	-30.2648129841863	0.326	0.605	8.58504640887658e-22	LTA4H	monocytes_vexas-vexaslike
1.82510333861638e-35	-31.9557902610122	0.817	0.981	4.39101612237715e-31	COTL1	monocytes_vexas-vexaslike
3.33377060804894e-20	-31.9714270953967	0.767	0.869	8.02071870590496e-16	HNRNPU	monocytes_vexas-vexaslike
1.180232703672e-49	-32.924884877738	0.631	0.902	2.83952186176448e-45	KLF10	monocytes_vexas-vexaslike
6.4997851840141e-50	-36.3102974163368	0.749	0.97	1.56378331742195e-45	TXNIP	monocytes_vexas-vexaslike
4.39005294388336e-10	-37.25524797781	0.738	0.928	1.0562028377689e-05	FCN1	monocytes_vexas-vexaslike
1.03669366906313e-76	-38.083242474856	0.577	0.94	2.49418129839899e-72	SERPINA1	monocytes_vexas-vexaslike
1.70084381051853e-33	-38.1694467005093	0.541	0.834	4.09206012372654e-29	VMP1	monocytes_vexas-vexaslike
6.7397507219795e-30	-38.6808011328404	0.595	0.83	1.62151662620105e-25	AHNAK	monocytes_vexas-vexaslike
2.04996970875387e-36	-40.53540381232	0.326	0.692	4.93202212229094e-32	CD36	monocytes_vexas-vexaslike
1.01643668947493e-21	-42.9218313890091	0.326	0.607	2.44544503120774e-17	ISG15	monocytes_vexas-vexaslike
7.71325780175913e-36	-43.2179356285012	0.896	0.977	1.85573269452523e-31	HLA-A	monocytes_vexas-vexaslike
1.45364884915801e-22	-45.2986181955135	0.412	0.678	3.49733376618926e-18	CFD	monocytes_vexas-vexaslike
2.37845914498902e-20	-47.5438948498294	0.789	0.928	5.72233485692908e-16	TPM3	monocytes_vexas-vexaslike
1.38266178551031e-83	-47.7727722002294	0.441	0.886	3.32654598975926e-79	MNDA	monocytes_vexas-vexaslike
1.08183830353655e-42	-48.7958409139712	0.695	0.95	2.60279477447858e-38	TYMP	monocytes_vexas-vexaslike
4.23945046742372e-39	-53.0919840531105	0.369	0.711	1.01996938795747e-34	DUSP6	monocytes_vexas-vexaslike
1.12987930174467e-07	-53.5825963296132	0.222	0.392	0.0027183766120675	HLA-DQA1	monocytes_vexas-vexaslike
1.16928912250745e-43	-58.3381662018103	0.29	0.656	2.81319269984068e-39	IFI44L	monocytes_vexas-vexaslike
8.45244889198874e-26	-59.9398359455848	0.627	0.863	2.03357467892357e-21	ZFP36L1	monocytes_vexas-vexaslike
5.15745870811665e-13	-62.1012348939849	0.1	0.307	1.24083299058578e-08	AC007952.4	monocytes_vexas-vexaslike
3.52439589789645e-10	-64.8295525814013	0.1	0.266	8.47934409074907e-06	PTCH2	monocytes_vexas-vexaslike
4.11664047170573e-34	-66.5804545092226	0.659	0.939	9.90422531087681e-30	IFI30	monocytes_vexas-vexaslike
1.14143051464925e-34	-68.0231581904366	0.832	0.994	2.74616767519462e-30	CTSS	monocytes_vexas-vexaslike
3.5341808403707e-08	-68.0231582835031	0.742	0.889	0.000850288568384787	CD74	monocytes_vexas-vexaslike
2.16246949088832e-11	-79.5287125464347	0.978	0.992	5.20268534812822e-07	MT-ND1	monocytes_vexas-vexaslike
4.5954228508529e-12	-82.423902173211	0.961	0.994	1.1056127836867e-07	HLA-B	monocytes_vexas-vexaslike
2.65261637157627e-41	-85.3338765330866	0.659	0.942	6.38192972837535e-37	LST1	monocytes_vexas-vexaslike
2.53684972157521e-59	-92.5489630032207	0.613	0.917	6.10340674513779e-55	VCAN	monocytes_vexas-vexaslike
1.59011952142449e-06	-105.351426042886	0.996	0.999	0.0382566855659519	MT-CO2	monocytes_vexas-vexaslike
5.9698414295006e-39	-140.184086409128	0.477	0.814	1.43628414952355e-34	HLA-DRB1	monocytes_vexas-vexaslike
3.86802084482597e-11	-144.485995428631	0.828	0.991	9.3060713505668e-07	S100A9	monocytes_vexas-vexaslike
2.65075813810777e-07	-150.01171924556	0.993	0.984	0.00637745900447348	MT-CYB	monocytes_vexas-vexaslike
3.68534899135882e-14	-226.709924559338	0.968	0.99	8.86658113831018e-10	TMSB4X	monocytes_vexas-vexaslike
9.68232320343851e-40	-490.732804800658	0.982	0.995	2.32947013951527e-35	NEAT1	monocytes_vexas-vexaslike
