# Supplementary material for: VEXAS syndrome is characterized by inflammasome activation and monocyte dysregulation
Source: Nat Commun. 2024 Jan 30;15:910. doi: 10.1038/s41467-024-44811-4 (PMC10828464; doi:10.1038/s41467-024-44811-4)
Supplement: Supplementary file 6 — Source Data [file 41467_2024_44811_MOESM6_ESM.zip › Source_DATA_KOSMIDER/Raw_DATA_KOSMIDER_Fig6/monocytes_vexas-vexaslike_UP.csv]

p_val	avg_log2FC	pct.1	pct.2	p_val_adj	GeneName	cluster
0	Inf	0.975	0.079	0	HBB	monocytes_vexas-vexaslike
3.51131015729529e-279	Inf	0.774	0.085	8.44786110743675e-275	HBA1	monocytes_vexas-vexaslike
1.59878480814444e-240	Inf	0.925	0.182	3.8465163699147e-236	HBA2	monocytes_vexas-vexaslike
6.62695878779522e-11	Inf	0.842	0.971	1.59438001475565e-06	S100A8	monocytes_vexas-vexaslike
8.8167390633469e-21	548.007318272874	0.771	0.758	2.12121925125063e-16	MT2A	monocytes_vexas-vexaslike
3.4946750496116e-19	328.841667154495	0.344	0.156	8.40783870186055e-15	CXCL8	monocytes_vexas-vexaslike
1.34900767704375e-291	298.988906959059	0.563	0.033	3.24557757019956e-287	AREG	monocytes_vexas-vexaslike
2.83225043813709e-22	258.012434568912	0.986	0.954	6.81411132911403e-18	H3F3B	monocytes_vexas-vexaslike
5.63586222156063e-34	214.745069744618	0.584	0.855	1.35593209188527e-29	S100A12	monocytes_vexas-vexaslike
3.42832975688645e-10	162.808047839321	0.982	0.991	8.24821856209311e-06	FTH1	monocytes_vexas-vexaslike
9.47537416460016e-27	120.74779477254	0.72	0.485	2.27968027026115e-22	HSPA5	monocytes_vexas-vexaslike
2.33683508226469e-09	98.873983843765	0.971	0.982	5.62219152442061e-05	RPL12	monocytes_vexas-vexaslike
3.67472847619902e-22	93.2772510276296	0.491	0.272	8.84102924088721e-18	HLA-DRB5	monocytes_vexas-vexaslike
3.10116242867426e-13	70.4718181299017	0.989	0.98	7.4610866871474e-09	RPL10	monocytes_vexas-vexaslike
3.77340922352029e-13	68.9626218132633	0.971	0.979	9.07844525086747e-09	RPL30	monocytes_vexas-vexaslike
3.73243825022015e-12	61.7806576551411	0.943	0.931	8.97987318620465e-08	RPS18	monocytes_vexas-vexaslike
1.07564980227361e-07	59.9754271787893	0.839	0.896	0.00258790585929007	FOS	monocytes_vexas-vexaslike
6.56322102654569e-121	57.4917942070182	0.699	0.186	1.57904534677663e-116	THBS1	monocytes_vexas-vexaslike
5.87290794693324e-30	54.6531134585349	0.43	0.186	1.41296292295267e-25	ATF3	monocytes_vexas-vexaslike
2.0212196878385e-09	53.1631605982089	0.892	0.857	4.86285244697066e-05	RPS4X	monocytes_vexas-vexaslike
3.54010754413576e-12	48.8242112339503	0.971	0.973	8.51714474043623e-08	FAU	monocytes_vexas-vexaslike
7.23810383290592e-116	48.6563493207739	0.659	0.16	1.74141540115883e-111	EREG	monocytes_vexas-vexaslike
1.30792790097702e-09	48.3661435775708	0.785	0.905	3.14674373696061e-05	ANXA1	monocytes_vexas-vexaslike
3.56183915111107e-21	48.2451264523369	0.975	0.956	8.56942881365813e-17	JUND	monocytes_vexas-vexaslike
5.63647565143174e-14	45.9434238818	0.738	0.587	1.35607967697796e-09	SNHG29	monocytes_vexas-vexaslike
5.64345867010227e-07	45.8790226479828	0.989	0.99	0.013577597214399	RPL41	monocytes_vexas-vexaslike
2.00246538714474e-60	44.5633860336978	0.806	0.445	4.81773147493153e-56	PELI1	monocytes_vexas-vexaslike
3.67598434786778e-11	40.5943547956234	0.462	0.687	8.8440507425351e-07	HLA-DPA1	monocytes_vexas-vexaslike
1.08639365405679e-143	39.489750500581	0.631	0.115	2.61375449229524e-139	LMNA	monocytes_vexas-vexaslike
1.77715334716203e-12	38.5698307710151	0.935	0.868	4.27565323793714e-08	RPL7A	monocytes_vexas-vexaslike
4.04603567113207e-10	36.8416162283421	0.939	0.944	9.73435722117665e-06	RPL19	monocytes_vexas-vexaslike
1.08641707905349e-59	36.3598705445055	0.674	0.289	2.6138108504948e-55	GABARAPL1	monocytes_vexas-vexaslike
1.73415137585603e-12	35.8508653091287	0.986	0.965	4.17219479517203e-08	RPS8	monocytes_vexas-vexaslike
1.1087936898308e-28	35.011586451589	0.538	0.26	2.66764673836392e-24	ANKRD28	monocytes_vexas-vexaslike
3.30667589392177e-18	34.8514892930945	0.638	0.404	7.95553153318638e-14	FOSB	monocytes_vexas-vexaslike
1.76099437554504e-09	33.4081852088465	0.978	0.974	4.23677636812382e-05	RPL11	monocytes_vexas-vexaslike
1.38882605460839e-31	32.9500963645261	0.885	0.732	3.34137660478232e-27	TSC22D3	monocytes_vexas-vexaslike
1.72726413496991e-06	31.4512538372192	0.749	0.929	0.041556247823241	AIF1	monocytes_vexas-vexaslike
6.60730716251156e-29	28.963689827693	0.785	0.605	1.58965203022866e-24	RPS10	monocytes_vexas-vexaslike
2.88733346871757e-11	28.6020804016163	0.939	0.93	6.94663559238761e-07	RPS21	monocytes_vexas-vexaslike
1.81599492537253e-20	27.923396631272	0.401	0.193	4.36910219095376e-16	G0S2	monocytes_vexas-vexaslike
8.45067232301479e-09	27.5716746937573	0.95	0.937	0.000203314725419413	RPL8	monocytes_vexas-vexaslike
8.73251688376554e-08	27.2498914435053	0.86	0.903	0.00210095623706515	LAPTM5	monocytes_vexas-vexaslike
2.01020030668185e-31	27.190453094503	0.348	0.693	4.83634091784585e-27	IFITM3	monocytes_vexas-vexaslike
2.29024594379083e-07	27.1232694888225	0.953	0.954	0.00551010271616635	RPS14	monocytes_vexas-vexaslike
7.99094905468155e-10	26.9530997884238	0.939	0.954	1.92254243306583e-05	RPL35A	monocytes_vexas-vexaslike
1.61422485569744e-73	26.829769119778	0.616	0.215	3.88366358032248e-69	VEGFA	monocytes_vexas-vexaslike
7.3970800332262e-45	25.1886411968747	0.76	0.527	1.77966348519389e-40	MAP3K8	monocytes_vexas-vexaslike
3.42168305651697e-67	25.0145419450526	0.681	0.294	8.23222726567418e-63	ETS2	monocytes_vexas-vexaslike
1.4457848383286e-06	24.279109456713	0.961	0.951	0.0347841374253477	RPL18	monocytes_vexas-vexaslike
4.608731770645e-35	23.8666280481932	0.875	0.639	1.10881477669948e-30	TNFAIP3	monocytes_vexas-vexaslike
1.72436045681781e-11	23.4236412440136	0.147	0.337	4.14863882305797e-07	LMO4	monocytes_vexas-vexaslike
1.05057021542631e-19	23.210841821946	0.616	0.427	2.52756688129416e-15	ARL4A	monocytes_vexas-vexaslike
7.56780960423602e-27	22.2752804805893	0.559	0.315	1.82073931268314e-22	PLAUR	monocytes_vexas-vexaslike
1.28968660701391e-187	22.1300785815108	0.602	0.076	3.10285700781478e-183	GRASP	monocytes_vexas-vexaslike
1.03182659296101e-09	21.4252578630778	0.943	0.882	2.48247160000489e-05	RPS3	monocytes_vexas-vexaslike
2.30972158827081e-08	21.2393402264399	0.824	0.929	0.000555695916922073	ACTG1	monocytes_vexas-vexaslike
4.16556728103668e-47	21.0068446729782	0.581	0.252	1.00219383214461e-42	KDM6B	monocytes_vexas-vexaslike
5.82377047597027e-10	20.7390394348597	0.681	0.579	1.40114093881369e-05	YBX3	monocytes_vexas-vexaslike
1.27005182487403e-17	18.84430120004	0.71	0.558	3.05561768546442e-13	CD99	monocytes_vexas-vexaslike
1.87341766303757e-23	18.5384786950556	1	1	4.50725555550208e-19	B2M	monocytes_vexas-vexaslike
7.19378177544998e-11	18.4987932348193	0.968	0.924	1.73075195735551e-06	RPS16	monocytes_vexas-vexaslike
2.50932542566525e-14	17.5439105093687	0.663	0.619	6.03718604160803e-10	RAB31	monocytes_vexas-vexaslike
2.47260831213354e-11	17.5195918683321	0.957	0.945	5.94884833816209e-07	RPS29	monocytes_vexas-vexaslike
1.01667383824704e-26	17.1739564702859	0.703	0.478	2.44601558743856e-22	MTRNR2L8	monocytes_vexas-vexaslike
3.64940589227814e-11	17.1144194960868	0.667	0.598	8.78010563623197e-07	AGFG1	monocytes_vexas-vexaslike
6.100143236228e-46	16.3027248826075	0.441	0.142	1.46763346120409e-41	PNP	monocytes_vexas-vexaslike
3.02244422827889e-120	16.2731861508116	0.301	0.024	7.27169856881618e-116	RGS1	monocytes_vexas-vexaslike
1.4455582406796e-09	16.0443299068906	0.842	0.765	3.47786857125104e-05	RPS5	monocytes_vexas-vexaslike
2.64056802937822e-07	16.0103252041284	0.649	0.572	0.00635294262188107	ID2	monocytes_vexas-vexaslike
1.67474641812283e-11	15.6566613179118	0.864	0.752	4.02927240736172e-07	BTG1	monocytes_vexas-vexaslike
1.3339651446786e-28	15.5038657687887	0.577	0.343	3.20938674158224e-24	PPIF	monocytes_vexas-vexaslike
6.35856851640212e-12	14.2470217678917	0.681	0.561	1.52980799936118e-07	DNAJB6	monocytes_vexas-vexaslike
2.89219121060385e-12	14.246328011823	0.308	0.154	6.95832283359181e-08	SDF2L1	monocytes_vexas-vexaslike
1.243643377663e-39	13.8660725577077	0.692	0.38	2.99208160231942e-35	SLC25A37	monocytes_vexas-vexaslike
9.16477566924945e-07	13.8097075246558	0.656	0.602	0.0220495337826472	KLF4	monocytes_vexas-vexaslike
6.58823034077963e-13	13.7726162588067	0.48	0.286	1.58506233768817e-08	JUN	monocytes_vexas-vexaslike
2.23014078480667e-68	13.7268876939539	0.667	0.254	5.36549571416636e-64	IER3	monocytes_vexas-vexaslike
1.53167952218796e-44	12.8443630092999	0.477	0.168	3.685067762432e-40	CCNH	monocytes_vexas-vexaslike
2.90580978980226e-24	12.7886916068415	0.634	0.445	6.99108777328527e-20	UPP1	monocytes_vexas-vexaslike
5.86458041722128e-42	12.754144781736	0.409	0.128	1.41095940257927e-37	SMAD7	monocytes_vexas-vexaslike
5.16731000012752e-17	12.7410235562653	0.785	0.639	1.24320311293068e-12	PPP1CB	monocytes_vexas-vexaslike
6.31301653297906e-27	12.7021821861835	0.455	0.208	1.51884864766943e-22	ITGA5	monocytes_vexas-vexaslike
5.65805383012767e-34	12.614645889481	0.656	0.379	1.36127117099042e-29	BHLHE40	monocytes_vexas-vexaslike
2.44260504418619e-15	12.1631073802743	0.513	0.304	5.87666347580754e-11	PMAIP1	monocytes_vexas-vexaslike
3.18616353723621e-11	11.8005087595557	0.541	0.391	7.66559085423659e-07	GADD45B	monocytes_vexas-vexaslike
1.87730698987633e-10	11.7843990947947	0.609	0.457	4.51661288694347e-06	CALR	monocytes_vexas-vexaslike
2.52465894222494e-54	11.3328143489895	0.47	0.143	6.07407694909898e-50	GPR183	monocytes_vexas-vexaslike
1.29622252776229e-24	10.3185523779365	0.642	0.392	3.1185817795433e-20	LINC-PINT	monocytes_vexas-vexaslike
3.4853265201468e-13	10.2904077106657	0.545	0.354	8.38534707482119e-09	EZR	monocytes_vexas-vexaslike
1.45023311983798e-18	9.92958141094706	0.72	0.56	3.48911586301821e-14	ZFP36L2	monocytes_vexas-vexaslike
2.03079448677025e-20	9.87079878240416	0.315	0.128	4.88588845572054e-16	THBD	monocytes_vexas-vexaslike
8.37603582516458e-15	9.86949591371209	0.928	0.922	2.01519045917635e-10	NAMPT	monocytes_vexas-vexaslike
5.03243305755735e-07	9.7173211747089	0.452	0.336	0.0121075306931772	TOB1	monocytes_vexas-vexaslike
3.53294265659731e-16	9.55284030355103	0.491	0.292	8.49990673750746e-12	SERPINB9	monocytes_vexas-vexaslike
6.47559180814042e-14	9.51423941231127	0.405	0.226	1.5579626331205e-09	CYTOR	monocytes_vexas-vexaslike
8.63543084889915e-10	9.36810839591836	0.685	0.58	2.07759830793665e-05	SNHG9	monocytes_vexas-vexaslike
5.81077705212629e-34	9.11039684047084	0.538	0.237	1.39801485097106e-29	RGCC	monocytes_vexas-vexaslike
1.99206216497601e-30	9.08716477560755	0.484	0.214	4.79270236271578e-26	LDLR	monocytes_vexas-vexaslike
5.01416475500818e-18	9.086466858775	0.659	0.508	1.20635789840742e-13	NINJ1	monocytes_vexas-vexaslike
4.70027251106698e-10	9.02239776034915	0.441	0.289	1.1308385634376e-05	XBP1	monocytes_vexas-vexaslike
6.02402990185021e-38	8.99157646720604	0.552	0.239	1.44932135408614e-33	RANBP2	monocytes_vexas-vexaslike
1.79500645192026e-63	8.95552744209688	0.441	0.111	4.31860602267495e-59	MAFF	monocytes_vexas-vexaslike
1.0467182553474e-47	8.92540430336665	0.409	0.119	2.51829945054032e-43	NEDD9	monocytes_vexas-vexaslike
6.14319680440707e-53	8.64819342972367	0.502	0.167	1.4779917191723e-48	DDIT4	monocytes_vexas-vexaslike
1.9654523053574e-16	8.56987284646811	0.72	0.535	4.72868170145937e-12	JMJD1C	monocytes_vexas-vexaslike
2.41107721890203e-10	8.54414846613946	0.767	0.724	5.80081068095639e-06	VAPA	monocytes_vexas-vexaslike
3.18841853275071e-19	8.53969291896962	0.659	0.496	7.67101614794494e-15	JARID2	monocytes_vexas-vexaslike
3.83780055519844e-07	8.53772844314318	0.649	0.542	0.00923336435575193	HSP90AB1	monocytes_vexas-vexaslike
3.66331389116883e-17	8.48008684546078	0.566	0.364	8.81356689076308e-13	CIB1	monocytes_vexas-vexaslike
2.3304382127653e-28	8.44124380343408	0.484	0.237	5.60680129609203e-24	ID1	monocytes_vexas-vexaslike
1.2987420737651e-07	8.43424411326426	0.756	0.644	0.00312464355527144	EEF1B2	monocytes_vexas-vexaslike
1.04542441061752e-27	8.41566440445624	0.437	0.189	2.51518658950469e-23	MGAT4A	monocytes_vexas-vexaslike
1.17558170297086e-09	8.09231065509353	0.326	0.187	2.8283320191776e-05	GCC2	monocytes_vexas-vexaslike
2.56497066628883e-16	8.07987599763284	0.287	0.518	6.17106292602429e-12	NCOA4	monocytes_vexas-vexaslike
2.17172181814886e-10	7.96936140300017	0.796	0.718	5.22494552228433e-06	RPLP0	monocytes_vexas-vexaslike
6.22013360546577e-182	7.96685495778276	0.516	0.053	1.49650194413901e-177	B3GNT5	monocytes_vexas-vexaslike
3.80748094095416e-108	7.79243296862364	0.265	0.021	9.1604183958416e-104	IL1R2	monocytes_vexas-vexaslike
6.14273296017947e-08	7.78862017165092	0.609	0.476	0.00147788012288958	EPC1	monocytes_vexas-vexaslike
1.17356043636181e-28	7.66983105308197	0.297	0.094	2.82346905384289e-24	EMP1	monocytes_vexas-vexaslike
7.90012204388687e-37	7.65627462823272	0.563	0.267	1.90069036253874e-32	CDKN1A	monocytes_vexas-vexaslike
1.44383836758678e-10	7.44937780098491	0.928	0.877	3.47373072857702e-06	RPL5	monocytes_vexas-vexaslike
1.68119401900013e-14	7.41136503025831	0.444	0.258	4.04478469031241e-10	PTPN1	monocytes_vexas-vexaslike
3.73967626962602e-17	7.27388690057567	0.627	0.465	8.99728713709324e-13	CSRNP1	monocytes_vexas-vexaslike
1.4242074862454e-39	7.22140379484088	0.581	0.275	3.4265007911578e-35	SNHG15	monocytes_vexas-vexaslike
4.33240991716002e-22	7.1768803690585	0.663	0.443	1.04233450196953e-17	KLF9	monocytes_vexas-vexaslike
1.15360623863476e-07	7.05012189647554	0.91	0.922	0.00277546124953138	MCL1	monocytes_vexas-vexaslike
1.4426707993938e-08	7.00374097881575	0.681	0.57	0.000347092167626154	PPP1R15A	monocytes_vexas-vexaslike
2.94976080346463e-15	7.0032803664132	0.527	0.337	7.09682951705556e-11	PNPLA8	monocytes_vexas-vexaslike
1.2389451649192e-70	6.96185611415946	0.71	0.263	2.98077817227911e-66	CXCR4	monocytes_vexas-vexaslike
3.70797171938571e-35	6.90896688162808	0.609	0.324	8.92100915967008e-31	RUNX1	monocytes_vexas-vexaslike
1.10487828537687e-31	6.84723128117622	0.29	0.085	2.65822666678822e-27	PHLDA2	monocytes_vexas-vexaslike
2.1822342900706e-15	6.74615457226998	0.792	0.671	5.25023747848085e-11	DDX21	monocytes_vexas-vexaslike
3.6973243258074e-54	6.45749601538909	0.441	0.129	8.89539259546003e-50	RFX2	monocytes_vexas-vexaslike
2.47233883073668e-14	6.32456036571329	0.656	0.495	5.94819999286938e-10	HERPUD1	monocytes_vexas-vexaslike
6.26887228500133e-09	6.24752946179248	0.556	0.43	0.000150822798304847	SOCS3	monocytes_vexas-vexaslike
3.97545999463721e-28	6.13014049773434	0.534	0.257	9.56455920109767e-24	SKIL	monocytes_vexas-vexaslike
3.34790212421692e-09	6.07168832489762	0.609	0.483	8.05471772065348e-05	CNOT1	monocytes_vexas-vexaslike
2.51216662353361e-22	6.03713793290963	0.857	0.784	6.04402167955952e-18	CEBPB	monocytes_vexas-vexaslike
7.31517785279135e-19	5.95372903583401	0.581	0.353	1.75995863960307e-14	IRS2	monocytes_vexas-vexaslike
1.33873640898131e-12	5.91708853354757	0.62	0.488	3.22086592636814e-08	UBALD2	monocytes_vexas-vexaslike
3.79652347825041e-31	5.91413091592454	0.763	0.535	9.13405583632265e-27	LITAF	monocytes_vexas-vexaslike
4.15733603883947e-08	5.85635401108105	0.599	0.78	0.00100021347758439	NPC2	monocytes_vexas-vexaslike
8.16827191043093e-09	5.85339394140021	0.742	0.614	0.000196520453893058	SARAF	monocytes_vexas-vexaslike
2.29772998073346e-31	5.80633591671103	0.29	0.086	5.52810856064664e-27	TRMT6	monocytes_vexas-vexaslike
1.557330641064e-34	5.71553786377661	0.545	0.25	3.74678178933588e-30	SAMSN1	monocytes_vexas-vexaslike
1.21983313784801e-07	5.69142857194178	0.599	0.545	0.00293479654634854	CD63	monocytes_vexas-vexaslike
3.74927498023228e-15	5.67700163265253	0.552	0.359	9.02038067494084e-11	ATP13A3	monocytes_vexas-vexaslike
3.42431281725087e-07	5.62078667214166	0.28	0.171	0.00823855420702386	MAFG	monocytes_vexas-vexaslike
1.46764330523806e-82	5.59877086540037	0.487	0.111	3.53100302807225e-78	ELL2	monocytes_vexas-vexaslike
2.57198734821029e-14	5.5072428243406	0.315	0.152	6.18794436105913e-10	GYPC	monocytes_vexas-vexaslike
4.95474174301075e-09	5.48473098302443	0.645	0.535	0.000119206131595096	RAB1A	monocytes_vexas-vexaslike
1.46048592630889e-17	5.42835348920521	0.448	0.242	3.51378309010656e-13	PHACTR1	monocytes_vexas-vexaslike
1.02863561274097e-06	5.42211690940367	0.387	0.267	0.0247479442069349	ARL4C	monocytes_vexas-vexaslike
2.53294518019438e-14	5.33611210075462	0.631	0.466	6.09401280902965e-10	LCP2	monocytes_vexas-vexaslike
3.77166717709016e-21	5.31587482446104	0.455	0.235	9.07425406136121e-17	SYAP1	monocytes_vexas-vexaslike
2.23637350822795e-19	5.2327722245752	0.47	0.25	5.38049102344562e-15	NLRP3	monocytes_vexas-vexaslike
7.7322063009862e-44	5.22001933847575	0.495	0.185	1.86029151395427e-39	SLC15A4	monocytes_vexas-vexaslike
1.27639238168705e-17	5.21393455851386	0.416	0.218	3.07087243110086e-13	RIPK2	monocytes_vexas-vexaslike
1.24987171004205e-25	5.18037266825502	0.606	0.35	3.00706634719018e-21	FOSL2	monocytes_vexas-vexaslike
2.14006986312562e-07	5.16949117288863	0.892	0.804	0.00514879408369392	RPL10A	monocytes_vexas-vexaslike
7.26367338957279e-36	5.02880994712803	0.391	0.131	1.74756718079732e-31	GNA15	monocytes_vexas-vexaslike
2.90689830643686e-30	4.99760227042059	0.62	0.343	6.99370663545644e-26	TOP1	monocytes_vexas-vexaslike
3.94105715972704e-13	4.95644927801631	0.434	0.256	9.48178942058728e-09	LEPROTL1	monocytes_vexas-vexaslike
1.95618491360129e-07	4.90000224699383	0.48	0.604	0.00470638528363335	LSP1	monocytes_vexas-vexaslike
9.98851512759205e-54	4.85684319175954	0.265	0.047	2.40313685454737e-49	ZNF331	monocytes_vexas-vexaslike
5.3816830456703e-71	4.6768954703987	0.448	0.101	1.29477912395782e-66	PDE4B	monocytes_vexas-vexaslike
6.48595657926511e-08	4.67086074903103	0.419	0.29	0.00156045629340539	NXT1	monocytes_vexas-vexaslike
4.65321767987068e-17	4.59967540208512	0.563	0.389	1.11951764160009e-12	PTK2B	monocytes_vexas-vexaslike
6.97952976070612e-15	4.58387914625071	0.505	0.326	1.67920506512828e-10	NFIL3	monocytes_vexas-vexaslike
1.37949643626856e-25	4.54341101767784	0.563	0.307	3.31893047601852e-21	SELENOK	monocytes_vexas-vexaslike
6.50184231128017e-10	4.47654720376923	0.498	0.347	1.5642782416709e-05	SBDS	monocytes_vexas-vexaslike
2.20158769487287e-47	4.4716044050454	0.394	0.11	5.29679983509464e-43	STK17A	monocytes_vexas-vexaslike
9.64846527878246e-09	4.41655011523406	0.33	0.203	0.000232132426142227	CRYBG1	monocytes_vexas-vexaslike
1.50307037893772e-07	4.29128756930962	0.409	0.575	0.00361623702468627	PSMA6	monocytes_vexas-vexaslike
5.75895667858272e-08	4.20342511025339	0.373	0.549	0.00138554738730022	GLRX	monocytes_vexas-vexaslike
1.84582898421535e-176	4.17843959381284	0.269	0.009	4.44087995312371e-172	TPST1	monocytes_vexas-vexaslike
9.77024597763978e-07	4.11159422425638	1	0.988	0.0235062347976036	RPS12	monocytes_vexas-vexaslike
3.78869239769036e-10	4.03916620563231	0.961	0.968	9.11521503960324e-06	RPS26	monocytes_vexas-vexaslike
1.07530112912876e-160	3.73523691389454	0.448	0.044	2.58706698657088e-156	SLC7A5	monocytes_vexas-vexaslike
3.03072322393128e-20	3.73124068166207	0.333	0.14	7.29161700445626e-16	SERTAD1	monocytes_vexas-vexaslike
1.56734950383038e-10	3.68525328461647	0.333	0.188	3.77088617126552e-06	BTG3	monocytes_vexas-vexaslike
2.19134489647453e-11	3.66361332247409	0.477	0.337	5.27215668642807e-07	FAM49A	monocytes_vexas-vexaslike
3.78076279822282e-20	3.61470708791487	0.448	0.227	9.09613721624427e-16	NR4A2	monocytes_vexas-vexaslike
5.21664989001067e-13	3.58871550423537	0.53	0.368	1.25507379703767e-08	RNMT	monocytes_vexas-vexaslike
2.30565893308338e-22	3.56267047572169	0.509	0.279	5.5471848271053e-18	DSE	monocytes_vexas-vexaslike
4.17987139172266e-35	3.54582588987862	0.341	0.101	1.00563525813455e-30	AC058791.1	monocytes_vexas-vexaslike
1.55034924287643e-10	3.50164113650867	0.362	0.217	3.7299852434364e-06	MAP2K1	monocytes_vexas-vexaslike
2.98674488411494e-19	3.49521899809864	0.53	0.309	7.18580951669213e-15	IDI1	monocytes_vexas-vexaslike
5.14638800610305e-07	3.4286484659049	0.674	0.559	0.0123816949038833	CD55	monocytes_vexas-vexaslike
1.49762804660023e-07	3.35394574650117	0.441	0.325	0.00360314331731549	DNTTIP2	monocytes_vexas-vexaslike
4.26393109014062e-10	3.34920948876662	0.538	0.397	1.02585918097693e-05	RIT1	monocytes_vexas-vexaslike
7.17542941990013e-12	3.27778868806068	0.251	0.117	1.72633656413377e-07	PIK3IP1	monocytes_vexas-vexaslike
3.3663588732428e-20	3.25802484427609	0.452	0.221	8.09912281313486e-16	RUNX3	monocytes_vexas-vexaslike
4.76952094851718e-07	3.17201397818689	0.491	0.374	0.0114749904500375	GNA13	monocytes_vexas-vexaslike
1.25871011275177e-08	3.17116162998824	0.297	0.173	0.000302833066026948	WHAMM	monocytes_vexas-vexaslike
3.80907545001608e-20	3.12341686602872	0.423	0.209	9.16425462519368e-16	SH3BP5	monocytes_vexas-vexaslike
6.94846160372251e-08	3.12185298462903	0.319	0.198	0.0016717303772396	AC015912.3	monocytes_vexas-vexaslike
3.52505112902339e-15	3.05078907073029	0.251	0.102	8.48092051131738e-11	NR4A1	monocytes_vexas-vexaslike
1.81076283466015e-22	3.01704582647171	0.301	0.11	4.35651430390886e-18	LRRC75A	monocytes_vexas-vexaslike
2.49953666060936e-13	3.00825419616121	0.602	0.423	6.01363525176005e-09	MXD1	monocytes_vexas-vexaslike
7.95512571648402e-10	2.90573743758844	0.401	0.261	1.91392369612889e-05	PHC2	monocytes_vexas-vexaslike
3.48278379241287e-08	2.89580725097039	0.423	0.292	0.000837922952616611	MAPK6	monocytes_vexas-vexaslike
2.25113515276931e-10	2.87328651539524	0.434	0.268	5.41600606404767e-06	RAB5A	monocytes_vexas-vexaslike
1.19502454578604e-06	2.83729667030193	0.387	0.27	0.0287510955470662	TOM1	monocytes_vexas-vexaslike
2.87417877412393e-08	2.73919619010877	0.452	0.306	0.000691498671266476	GADD45GIP1	monocytes_vexas-vexaslike
4.79564968690575e-13	2.73858258472205	0.699	0.534	1.15378535817265e-08	ADGRE5	monocytes_vexas-vexaslike
2.08147380988232e-12	2.71176774730361	0.459	0.289	5.00781783919588e-08	MAPKAPK2	monocytes_vexas-vexaslike
7.88045254123314e-07	2.7114451105534	0.337	0.491	0.0189595807689528	NDUFB2	monocytes_vexas-vexaslike
1.5860179408806e-06	2.65946866250576	0.358	0.245	0.0381580056396463	MALT1	monocytes_vexas-vexaslike
2.45226577750527e-16	2.64188074252306	0.645	0.433	5.89990623409994e-12	CHD1	monocytes_vexas-vexaslike
1.73311991094846e-24	2.51598421523756	0.559	0.303	4.16971319375089e-20	ZBTB43	monocytes_vexas-vexaslike
9.40083846687102e-26	2.47581818045083	0.437	0.203	2.2617477267445e-21	JDP2	monocytes_vexas-vexaslike
1.42072409319257e-24	2.41052722411984	0.294	0.101	3.418120095812e-20	SNX9	monocytes_vexas-vexaslike
2.95923255684527e-12	2.36733599430385	0.405	0.238	7.11961760851404e-08	TREM1	monocytes_vexas-vexaslike
4.52336873723054e-14	2.34119093718647	0.358	0.186	1.08827728449029e-09	EHD1	monocytes_vexas-vexaslike
4.08719804843992e-07	2.33906299806562	0.505	0.653	0.0098333897847416	CAPZA2	monocytes_vexas-vexaslike
4.38708693753001e-12	2.31278699033718	0.796	0.948	1.05548924630035e-07	CFL1	monocytes_vexas-vexaslike
1.19657688834364e-10	2.30058342701653	0.584	0.44	2.87884433566597e-06	PER1	monocytes_vexas-vexaslike
7.6653821886451e-25	2.2267065395938	0.297	0.104	1.84421430076613e-20	PDE4D	monocytes_vexas-vexaslike
3.6819618723152e-07	2.21803022757181	0.219	0.379	0.00885843206860314	LGALS2	monocytes_vexas-vexaslike
1.45722053370567e-07	2.20092533357138	0.283	0.166	0.00350592688204246	TWISTNB	monocytes_vexas-vexaslike
1.53835561081701e-07	2.19600616338079	0.394	0.549	0.00370112976406464	YWHAE	monocytes_vexas-vexaslike
7.21625934752531e-14	2.14520612008786	0.584	0.394	1.73615983642111e-09	BIRC2	monocytes_vexas-vexaslike
1.69883217026106e-09	2.05756318974135	0.695	0.604	4.08722031843107e-05	MAP1LC3B	monocytes_vexas-vexaslike
2.18852065768367e-71	2.04936674461842	0.337	0.057	5.26536185032113e-67	SEMA6B	monocytes_vexas-vexaslike
1.00147645172607e-39	2.02657440057002	0.487	0.189	2.40945219520776e-35	HBEGF	monocytes_vexas-vexaslike
1.11260556939648e-38	1.98036661107353	0.416	0.14	2.67681773941099e-34	FURIN	monocytes_vexas-vexaslike
2.75927336813248e-08	1.92545549084927	0.591	0.461	0.000663853579638994	IFNGR1	monocytes_vexas-vexaslike
3.03797801445864e-11	1.92002550867772	0.312	0.168	7.30907130498605e-07	GALNT2	monocytes_vexas-vexaslike
4.2503516554675e-14	1.89233302656545	0.484	0.711	1.02259210478893e-09	VSIR	monocytes_vexas-vexaslike
1.25854096017234e-15	1.85875886502801	0.319	0.15	3.02792369607862e-11	AC026979.2	monocytes_vexas-vexaslike
2.51061029087467e-11	1.84153218234892	0.29	0.15	6.04027729881536e-07	STARD4	monocytes_vexas-vexaslike
2.91859144315725e-08	1.82402901577885	0.358	0.232	0.000702183915309203	PFDN2	monocytes_vexas-vexaslike
7.32587553354478e-07	1.79833467048251	0.376	0.535	0.0176253239461554	SH3BP2	monocytes_vexas-vexaslike
1.15587774574835e-16	1.79692404359498	0.315	0.142	2.78092626849596e-12	OASL	monocytes_vexas-vexaslike
2.16150862747655e-08	1.79550474193048	0.38	0.244	0.000520037360684584	PLK3	monocytes_vexas-vexaslike
2.15230891050113e-18	1.7613230549372	0.351	0.159	5.17824000777467e-14	ACSL3	monocytes_vexas-vexaslike
6.80918380352874e-07	1.74496313258425	0.491	0.356	0.0163822153129098	RAB2A	monocytes_vexas-vexaslike
2.69021398941779e-12	1.7251360626334	0.477	0.3	6.47238583714026e-08	TRIB1	monocytes_vexas-vexaslike
2.49991452286895e-45	1.6959702091515	0.369	0.1	6.01454435057041e-41	DUSP2	monocytes_vexas-vexaslike
1.29642289574412e-14	1.68844135664884	0.498	0.308	3.11906384487077e-10	BCL3	monocytes_vexas-vexaslike
6.35745498960098e-20	1.68791578470078	0.358	0.156	1.5295400959481e-15	JOSD1	monocytes_vexas-vexaslike
1.28273274832378e-57	1.66184133361217	0.376	0.086	3.08612671919218e-53	SKI	monocytes_vexas-vexaslike
1.08813548766827e-10	1.62761265348436	0.491	0.326	2.6179451697811e-06	CPD	monocytes_vexas-vexaslike
4.18894055671441e-11	1.6148853980858	0.452	0.294	1.00781720853992e-06	DNAJC3	monocytes_vexas-vexaslike
1.39878267555313e-10	1.55719449215864	0.376	0.23	3.36533123911327e-06	PSMD12	monocytes_vexas-vexaslike
1.6795803544232e-44	1.44300351161221	0.283	0.062	4.04090237470678e-40	PRR7	monocytes_vexas-vexaslike
7.3855589970414e-19	1.43377298309844	0.287	0.561	1.77689163909819e-14	PSMA4	monocytes_vexas-vexaslike
7.12977632230172e-13	1.43248886375936	0.305	0.149	1.71535288538257e-08	TMEM189	monocytes_vexas-vexaslike
2.53598709121787e-32	1.42823021695053	0.351	0.118	6.10133134276106e-28	IL1RAP	monocytes_vexas-vexaslike
1.8044920251434e-14	1.36979463376756	0.556	0.354	4.34142736329251e-10	PLP2	monocytes_vexas-vexaslike
1.39433583373054e-15	1.33434716922058	0.265	0.112	3.3546325823723e-11	MAP1S	monocytes_vexas-vexaslike
2.53726531945988e-41	1.29116615876195	0.312	0.078	6.10440663208851e-37	RALGDS	monocytes_vexas-vexaslike
8.01744557684347e-13	1.29087348519761	0.179	0.388	1.92891723133277e-08	SETX	monocytes_vexas-vexaslike
1.62522899274074e-06	1.28755026795843	0.348	0.224	0.0391013843363494	C1orf56	monocytes_vexas-vexaslike
5.6781422619894e-12	1.27865245441769	0.308	0.154	1.36610424681203e-07	NDST2	monocytes_vexas-vexaslike
1.89073091877246e-22	1.27602578894562	0.315	0.12	4.54890951747467e-18	ELL	monocytes_vexas-vexaslike
1.01288119884227e-08	1.27554838449371	0.419	0.286	0.000243689087629462	CSNK1D	monocytes_vexas-vexaslike
5.09253143501506e-19	1.27081885249464	0.254	0.094	1.22521213795027e-14	AC116366.1	monocytes_vexas-vexaslike
8.88646120872686e-10	1.26888536673126	0.333	0.191	2.1379937022076e-05	EIF4E	monocytes_vexas-vexaslike
7.16223526580085e-16	1.25771405669416	0.373	0.19	1.72316218259903e-11	ARID5A	monocytes_vexas-vexaslike
7.56624303733462e-10	1.24779352364479	0.452	0.302	1.82036241235234e-05	SBNO2	monocytes_vexas-vexaslike
1.04591635278852e-08	1.23910607198259	0.301	0.175	0.000251637015317391	PRXL2C	monocytes_vexas-vexaslike
3.09277867776544e-09	1.22578429735967	0.416	0.27	7.44091622083587e-05	COG3	monocytes_vexas-vexaslike
1.1384964762874e-31	1.20446224321955	0.394	0.144	2.73910867229986e-27	PFKFB3	monocytes_vexas-vexaslike
2.78910978540862e-26	1.18202276055438	0.412	0.169	6.71031923271459e-22	ANPEP	monocytes_vexas-vexaslike
5.72447501410857e-09	1.10984089398151	0.294	0.163	0.000137725144364438	TUT4	monocytes_vexas-vexaslike
2.26670956587711e-07	1.0971550759725	0.487	0.376	0.00545347654454375	MTCH1	monocytes_vexas-vexaslike
6.32838259366225e-07	1.09634723921543	0.412	0.29	0.015225455682092	SMDT1	monocytes_vexas-vexaslike
2.20950752043249e-15	1.0898451687025	0.287	0.125	5.31585414340853e-11	RABGEF1	monocytes_vexas-vexaslike
8.15651216783771e-09	1.08060211941731	0.297	0.465	0.000196237526246008	MAN2B1	monocytes_vexas-vexaslike
1.9193889125965e-08	1.05286993594362	0.262	0.141	0.000461785778481593	CTNNBL1	monocytes_vexas-vexaslike
3.16233598836566e-08	1.03765339127951	0.495	0.359	0.000760826415440895	PSMD7	monocytes_vexas-vexaslike
2.16537525256784e-08	1.02994156969805	0.38	0.243	0.000520967632015297	SAP30BP	monocytes_vexas-vexaslike
1.89517707072293e-06	1.01167323345167	0.538	0.399	0.045596065144523	YTHDC1	monocytes_vexas-vexaslike
3.66592003337182e-10	1.00996509734588	0.602	0.82	8.81983700828926e-06	ATP6V0B	monocytes_vexas-vexaslike
8.41099643852637e-35	0.998490154966625	0.376	0.124	2.02360163314506e-30	JMJD6	monocytes_vexas-vexaslike
2.42106409441432e-36	0.923066672712824	0.269	0.065	5.82483810475141e-32	GABPB1	monocytes_vexas-vexaslike
4.22188594534282e-07	0.898674355211069	0.53	0.717	0.0101574353959003	GPX4	monocytes_vexas-vexaslike
1.54871082777646e-06	0.875213109944587	0.427	0.301	0.037260433805474	FOXO3	monocytes_vexas-vexaslike
2.58520729902528e-09	0.864378770123135	0.47	0.32	6.21975024072492e-05	MZT2B	monocytes_vexas-vexaslike
7.08230967682461e-07	0.84349249414126	0.29	0.179	0.0170393288514723	CD81	monocytes_vexas-vexaslike
1.01367552746953e-07	0.807586124279752	0.437	0.3	0.00243880195153894	TRABD	monocytes_vexas-vexaslike
2.3142948518304e-18	0.802741740631122	0.276	0.109	5.56796198401876e-14	NDRG1	monocytes_vexas-vexaslike
4.48569305668088e-09	0.785335484401172	0.315	0.178	0.000107921289250685	RLF	monocytes_vexas-vexaslike
5.03491327628745e-29	0.780799113657521	0.269	0.077	1.211349785142e-24	MIR4435-2HG	monocytes_vexas-vexaslike
3.64583048597157e-09	0.731634806518144	0.341	0.2	8.77150356619901e-05	DNAJB11	monocytes_vexas-vexaslike
8.2764930748635e-10	0.695020877630692	0.272	0.141	1.99124146888141e-05	PLEKHM2	monocytes_vexas-vexaslike
1.16761437778543e-06	0.68667413046642	0.287	0.184	0.0280916343151396	PCIF1	monocytes_vexas-vexaslike
1.43645285724286e-07	0.633050957052131	0.258	0.145	0.00345596192924059	MVD	monocytes_vexas-vexaslike
2.7318135498018e-14	0.632026385490188	0.301	0.14	6.57247021946816e-10	FAM177A1	monocytes_vexas-vexaslike
2.16915827748254e-10	0.622493405810602	0.326	0.185	5.21877789979525e-06	AC016831.5	monocytes_vexas-vexaslike
3.79799170871504e-08	0.617802009920743	0.312	0.186	0.000913758825199752	TBC1D15	monocytes_vexas-vexaslike
7.11202251277154e-11	0.616925656845447	0.28	0.14	1.71108149634771e-06	TSC22D2	monocytes_vexas-vexaslike
1.96516307724029e-12	0.609460419973236	0.348	0.185	4.72798584753241e-08	NUP98	monocytes_vexas-vexaslike
4.58112855581634e-07	0.583262254080147	0.907	0.898	0.0110217371924385	RPL24	monocytes_vexas-vexaslike
9.07793849985064e-07	0.540412578093044	0.33	0.495	0.0218406122367907	LY96	monocytes_vexas-vexaslike
3.98490393153176e-07	0.463398394703569	0.301	0.185	0.00958728036887225	UBAP1	monocytes_vexas-vexaslike
9.40383784877818e-11	0.449740037147631	0.251	0.12	2.26246934803754e-06	LINC00513	monocytes_vexas-vexaslike
3.09205303150637e-07	0.443763423276147	0.348	0.219	0.00743917038850119	SPATA13	monocytes_vexas-vexaslike
2.07799521792196e-06	0.400358139912739	0.269	0.162	0.0499944869479845	EHD4	monocytes_vexas-vexaslike
7.51466067601958e-09	0.289239183856577	0.287	0.162	0.000180795221204355	CXCL16	monocytes_vexas-vexaslike
1.51128554311605e-09	0.278085172748297	0.394	0.242	3.63600188818291e-05	AP1G1	monocytes_vexas-vexaslike
2.01631411145751e-06	0.271371826391059	0.341	0.225	0.0485105012075563	RASGEF1B	monocytes_vexas-vexaslike
1.49410354573597e-09	0.271060567005774	0.294	0.494	3.59466372068618e-05	AGTRAP	monocytes_vexas-vexaslike
