# Supplementary material for: VEXAS syndrome is characterized by inflammasome activation and monocyte dysregulation
Source: Nat Commun. 2024 Jan 30;15:910. doi: 10.1038/s41467-024-44811-4 (PMC10828464; doi:10.1038/s41467-024-44811-4)
Supplement: Supplementary file 6 — Source Data [file 41467_2024_44811_MOESM6_ESM.zip › Source_DATA_KOSMIDER/Raw_DATA_KOSMIDER_Fig6/myeloids_mds-ctl_DOWN.csv]

p_val	avg_log2FC	pct.1	pct.2	p_val_adj	GeneName	cluster
6.24979148398883e-18	-0.253510738119804	0.241	0.341	1.50363733313287e-13	CCDC88B	myeloids_mds-ctl
1.80536327962858e-06	-0.260780716313383	0.2	0.251	0.0434352351445839	ARRDC1	myeloids_mds-ctl
1.8749151525911e-06	-0.271157267717327	0.228	0.282	0.0451085836561892	DOCK5	myeloids_mds-ctl
2.40341667286814e-24	-0.283729358013242	0.297	0.182	5.78238017325345e-20	BTG3	myeloids_mds-ctl
1.50193861420835e-07	-0.285961762345004	0.404	0.463	0.00361351411192387	PRAM1	myeloids_mds-ctl
3.71085562619143e-11	-0.296464790623355	0.187	0.258	8.92794755105396e-07	TYK2	myeloids_mds-ctl
6.36377055471961e-09	-0.304499285390989	0.224	0.289	0.000153105955775999	SLC12A6	myeloids_mds-ctl
2.04328755942153e-08	-0.311254176543286	0.221	0.288	0.000491594553921227	RBM6	myeloids_mds-ctl
2.61096289287129e-16	-0.317745901020014	0.502	0.395	6.28171562395905e-12	SELENOH	myeloids_mds-ctl
7.77823460133147e-11	-0.321019779710768	0.327	0.252	1.87136546273434e-06	RNF144B	myeloids_mds-ctl
4.40338843303346e-14	-0.322301311367326	0.577	0.491	1.05941122310352e-09	LYPLA1	myeloids_mds-ctl
1.14986609158669e-06	-0.328009966604896	0.24	0.293	0.0276646282974841	MANBA	myeloids_mds-ctl
3.68157738724614e-18	-0.329455156104111	0.661	0.565	8.8575070359755e-14	RTRAF	myeloids_mds-ctl
8.42097285795806e-11	-0.334930630280193	0.322	0.4	2.02600185989613e-06	HNRNPH2	myeloids_mds-ctl
4.15256000405188e-19	-0.342950426688896	0.165	0.262	9.99064411374843e-15	PROK2	myeloids_mds-ctl
4.05040758842893e-17	-0.348475634575927	0.386	0.484	9.74487561700117e-13	AOAH	myeloids_mds-ctl
4.70239316039969e-09	-0.358860739048556	0.223	0.289	0.000113134877046056	TFEC	myeloids_mds-ctl
1.21307061586128e-12	-0.372580616173905	0.338	0.425	2.91852659470065e-08	RPN1	myeloids_mds-ctl
6.79552220856174e-22	-0.380322521122162	0.2	0.311	1.63493468815787e-17	CD33	myeloids_mds-ctl
7.82690763526115e-07	-0.381790089985755	0.384	0.32	0.0188307570796748	EIF2S2	myeloids_mds-ctl
6.10533186958711e-19	-0.383408376239998	0.266	0.373	1.46888179450396e-14	ANPEP	myeloids_mds-ctl
1.78366620324835e-06	-0.385448245840062	0.214	0.264	0.0429132251839521	IL10RB	myeloids_mds-ctl
8.74319040654661e-10	-0.386536067597067	0.212	0.282	2.10352417991105e-05	RAB3D	myeloids_mds-ctl
9.54690343102598e-09	-0.392051131069785	0.807	0.838	0.000229688949647054	COMMD6	myeloids_mds-ctl
1.55816582516364e-17	-0.392559181676535	0.166	0.256	3.74879115876121e-13	UPK3BL1	myeloids_mds-ctl
7.30905131996123e-07	-0.395378516491473	0.268	0.323	0.0175848465706947	MYD88	myeloids_mds-ctl
3.86778479795028e-07	-0.396473950801922	0.313	0.25	0.00930550344538858	LARP7	myeloids_mds-ctl
2.19328667785357e-11	-0.401258970260401	0.305	0.226	5.27682841824791e-07	ATP5MC1	myeloids_mds-ctl
2.6428373216495e-22	-0.402435926097188	0.158	0.26	6.35840231215654e-18	TNFRSF1A	myeloids_mds-ctl
1.33434587507731e-84	-0.409295772529788	0.557	0.307	3.2103027408485e-80	DDIT4	myeloids_mds-ctl
2.67473651818467e-10	-0.417011390790281	0.228	0.301	6.43514858910049e-06	FAM200B	myeloids_mds-ctl
1.82772242337365e-08	-0.423175589121343	0.195	0.254	0.000439731737839468	PLCB2	myeloids_mds-ctl
1.27466787356385e-10	-0.425234365119944	0.242	0.314	3.06672343700726e-06	CTDSP1	myeloids_mds-ctl
7.63891166141226e-09	-0.427152565350386	0.335	0.405	0.000183784575661918	TOM1	myeloids_mds-ctl
1.12182056762888e-48	-0.429437088717032	0.778	0.665	2.69898810365831e-44	BZW1	myeloids_mds-ctl
1.3666097499402e-06	-0.429724635817866	0.278	0.332	0.0328792639738112	MID1IP1	myeloids_mds-ctl
8.33588088709723e-07	-0.444103973678253	0.494	0.435	0.0200552958262672	EIF2A	myeloids_mds-ctl
7.53545845837524e-14	-0.444462892836082	0.264	0.354	1.8129559505005e-09	NAPRT	myeloids_mds-ctl
1.48213387598882e-17	-0.446717540362618	0.179	0.27	3.5658658922415e-13	GAA	myeloids_mds-ctl
8.83769182190056e-25	-0.454298684053463	0.278	0.398	2.12626027543106e-20	ARHGAP26	myeloids_mds-ctl
5.81042546010887e-26	-0.457766504671478	0.237	0.36	1.39793026144759e-21	DOK3	myeloids_mds-ctl
3.07173315616048e-50	-0.459740540012429	0.876	0.795	7.39028280040649e-46	PSME1	myeloids_mds-ctl
4.26575346530913e-07	-0.467959937065235	0.291	0.347	0.0102629762621872	TMEM165	myeloids_mds-ctl
1.64154971425289e-09	-0.469113502050321	0.566	0.637	3.94940445752102e-05	AGFG1	myeloids_mds-ctl
1.63059930107708e-10	-0.470545655548954	0.32	0.398	3.92305885846134e-06	MSL1	myeloids_mds-ctl
1.82888156884177e-18	-0.478338652602946	0.341	0.45	4.40010616647641e-14	CKAP4	myeloids_mds-ctl
1.57725606936335e-08	-0.479161742558736	0.288	0.356	0.000379472037728128	ACSL4	myeloids_mds-ctl
5.88865064203548e-07	-0.484566698193367	0.335	0.398	0.0141675045796732	R3HDM4	myeloids_mds-ctl
5.03422562007551e-07	-0.489790596015668	0.223	0.277	0.0121118434193397	SIRPA	myeloids_mds-ctl
1.55523033703587e-10	-0.49019834693431	0.24	0.314	3.7417286678746e-06	PARP9	myeloids_mds-ctl
2.65005905703424e-14	-0.491324245235647	0.242	0.328	6.37577708531867e-10	FLOT1	myeloids_mds-ctl
2.52617500630163e-17	-0.493417391468743	0.669	0.593	6.0777244476611e-13	NDUFS5	myeloids_mds-ctl
1.7496667247848e-09	-0.498002520081798	0.346	0.275	4.20952317315975e-05	ITGAL	myeloids_mds-ctl
7.61799700008681e-07	-0.499345406931704	0.218	0.273	0.0183281389825089	PCMTD1	myeloids_mds-ctl
2.34758303484963e-10	-0.516362787890357	0.251	0.321	5.64805002354472e-06	ALOX5	myeloids_mds-ctl
3.85329027856635e-13	-0.520953313251364	0.251	0.334	9.27063108120278e-09	OTULINL	myeloids_mds-ctl
2.91262404267755e-23	-0.531812572942427	0.199	0.312	7.00748218427792e-19	AGO4	myeloids_mds-ctl
1.07912516621791e-06	-0.536865373133379	0.313	0.256	0.0259626723740366	RMND5A	myeloids_mds-ctl
4.17421389195445e-11	-0.546902117323101	0.409	0.486	1.00427412026532e-06	GLIPR2	myeloids_mds-ctl
1.67681876055696e-06	-0.552679988018064	0.713	0.671	0.0403425825602398	RHOG	myeloids_mds-ctl
9.76507983038868e-20	-0.556918645248419	0.172	0.266	2.34938055639321e-15	MAN2C1	myeloids_mds-ctl
1.16959390542944e-08	-0.558479428514397	0.478	0.533	0.000281392597707268	PLXDC2	myeloids_mds-ctl
4.69261569245138e-29	-0.558673537144094	0.524	0.386	1.12899640944688e-24	SIVA1	myeloids_mds-ctl
5.03836861841504e-12	-0.565271372699435	0.741	0.675	1.21218110590447e-07	VSIR	myeloids_mds-ctl
3.97041060292015e-09	-0.573527679507767	0.217	0.281	9.5524108695656e-05	SLC66A3	myeloids_mds-ctl
1.80007752138157e-16	-0.573820000784727	0.639	0.546	4.33080650869192e-12	RBBP6	myeloids_mds-ctl
1.43328703412323e-06	-0.575005273545147	0.25	0.303	0.0344834527539709	NCOA1	myeloids_mds-ctl
4.37219259224545e-17	-0.575139676998394	0.321	0.421	1.05190581576833e-12	PTK2B	myeloids_mds-ctl
5.01913772516737e-28	-0.589927228586951	0.729	0.838	1.20755434529802e-23	CSF3R	myeloids_mds-ctl
2.01120165703233e-17	-0.590594746869864	0.399	0.3	4.83875006665409e-13	RPS19BP1	myeloids_mds-ctl
1.44381216391661e-09	-0.591189945729026	0.364	0.433	3.47366768516698e-05	WNK1	myeloids_mds-ctl
3.50061910846133e-09	-0.593545594810045	0.491	0.555	8.4221395130471e-05	TMEM167A	myeloids_mds-ctl
7.76551005410672e-13	-0.593892339769378	0.363	0.449	1.86830406391754e-08	ADPGK	myeloids_mds-ctl
2.04087321494237e-09	-0.623782227471574	0.586	0.505	4.91013686782984e-05	COPE	myeloids_mds-ctl
2.72282968447098e-07	-0.626675055725745	0.544	0.597	0.00655085593786872	XRN2	myeloids_mds-ctl
2.56291573507424e-09	-0.626966333029503	0.463	0.381	6.16611896701511e-05	SPAG9	myeloids_mds-ctl
4.3702700221927e-19	-0.635252857295171	0.983	0.98	1.05144326463934e-14	RPL6	myeloids_mds-ctl
1.03366900513653e-14	-0.639648221991546	0.501	0.404	2.48690425945797e-10	PRDX5	myeloids_mds-ctl
2.49822433380225e-22	-0.646879188356554	0.388	0.493	6.01047792469482e-18	HLA-DMB	myeloids_mds-ctl
3.1670807438247e-12	-0.647482023153757	0.441	0.517	7.61967956156784e-08	AGTPBP1	myeloids_mds-ctl
9.06125488838298e-08	-0.648371510895211	0.268	0.328	0.00218004731359606	BAZ2B	myeloids_mds-ctl
5.79656117525836e-11	-0.650989602534678	0.187	0.255	1.39459465315541e-06	ELK3	myeloids_mds-ctl
3.45159422830123e-25	-0.651954086383528	0.167	0.278	8.30419055386992e-21	TAGAP	myeloids_mds-ctl
7.13167201346979e-12	-0.657502823780977	0.803	0.762	1.7158089697207e-07	RPS4Y1	myeloids_mds-ctl
9.61253751225237e-14	-0.661577441446448	0.24	0.323	2.3126804000728e-09	ERO1A	myeloids_mds-ctl
1.13805435100687e-17	-0.663771650975632	0.19	0.283	2.73804496308743e-13	ZFHX3	myeloids_mds-ctl
1.7941989309029e-07	-0.685432300393035	0.806	0.76	0.00431666320785929	MOB1A	myeloids_mds-ctl
7.96910314055314e-27	-0.709448384259437	0.341	0.473	1.91728652458568e-22	ITGAM	myeloids_mds-ctl
7.03628433662081e-17	-0.710788227214937	0.278	0.377	1.6928596485476e-12	SOAT1	myeloids_mds-ctl
4.72378496498028e-11	-0.71329086896916	0.387	0.468	1.13649542472461e-06	ARHGAP4	myeloids_mds-ctl
1.28628903833433e-12	-0.741820271696589	0.341	0.424	3.09468279732856e-08	STK24	myeloids_mds-ctl
1.51475035248754e-14	-0.764226089301792	0.45	0.532	3.64433787304977e-10	SLC6A6	myeloids_mds-ctl
5.81143784985478e-12	-0.76611430662521	0.484	0.567	1.39817383229656e-07	TGFBI	myeloids_mds-ctl
7.01326528621457e-08	-0.767472883129654	0.497	0.427	0.00168732149521036	PSMA4	myeloids_mds-ctl
2.14205620535635e-20	-0.779614883678348	0.156	0.251	5.15357302446685e-16	MAPK14	myeloids_mds-ctl
1.14944926412767e-38	-0.785456062185794	0.95	0.909	2.76545998456476e-34	HLA-E	myeloids_mds-ctl
4.02005591656707e-09	-0.788808694866534	0.195	0.256	9.67185252966871e-05	NARS	myeloids_mds-ctl
7.22304404966644e-30	-0.793161023941084	0.245	0.379	1.73779216790925e-25	PSTPIP1	myeloids_mds-ctl
2.85571859082393e-09	-0.793164013342442	0.279	0.35	6.8705733576633e-05	MRPL23	myeloids_mds-ctl
1.23943427000949e-53	-0.807033034283374	0.106	0.261	2.98195491021582e-49	PTAFR	myeloids_mds-ctl
1.64484802436971e-12	-0.817642163305271	0.608	0.527	3.95733986183108e-08	SEC14L1	myeloids_mds-ctl
8.40205464291201e-18	-0.819586766041761	0.162	0.254	2.0214503265382e-13	ADAM8	myeloids_mds-ctl
1.82262095934788e-15	-0.825314798901357	0.385	0.284	4.38504376609506e-11	CCND3	myeloids_mds-ctl
1.31517032545722e-12	-0.83083390370434	0.232	0.313	3.16416828601753e-08	SLC31A2	myeloids_mds-ctl
6.21778899069468e-42	-0.838654905902303	0.172	0.322	1.49593785327123e-37	RASSF4	myeloids_mds-ctl
1.17007325998564e-24	-0.838705754115589	0.286	0.168	2.81507925619946e-20	MEX3C	myeloids_mds-ctl
1.2384941852613e-12	-0.839992005482413	0.506	0.421	2.97969316032016e-08	PRPF38B	myeloids_mds-ctl
3.353658897344e-09	-0.844940725164396	0.318	0.248	8.06856794111994e-05	TMPO	myeloids_mds-ctl
4.8855153659583e-12	-0.848544899834693	0.561	0.47	1.17540614189591e-07	KRT10	myeloids_mds-ctl
6.68420892558052e-26	-0.849975364783755	0.17	0.285	1.60815382540542e-21	SLC24A4	myeloids_mds-ctl
4.97974450041895e-09	-0.853880636476685	0.756	0.794	0.000119807672935579	MIDN	myeloids_mds-ctl
1.17443760205966e-13	-0.859272297743416	0.317	0.405	2.82557942679534e-09	RBM47	myeloids_mds-ctl
4.09063349667202e-13	-0.864294376694069	0.215	0.293	9.8416551296432e-09	KIAA0930	myeloids_mds-ctl
1.86946564164614e-21	-0.867107340109035	0.325	0.213	4.49774738723645e-17	CCNT1	myeloids_mds-ctl
1.09577613783304e-10	-0.872870679902274	0.39	0.468	2.63632781001252e-06	TRABD	myeloids_mds-ctl
9.13627891664349e-10	-0.885713876244401	0.709	0.641	2.19809734455526e-05	NOP53	myeloids_mds-ctl
7.48403429785806e-10	-0.901505116371838	0.365	0.43	1.80058381172167e-05	PRKAR1A	myeloids_mds-ctl
4.00676450541524e-11	-0.904001715627514	0.637	0.573	9.63987472357852e-07	CSTB	myeloids_mds-ctl
1.3036455956076e-09	-0.929119524550986	0.349	0.421	3.13644093847231e-05	RNPEPL1	myeloids_mds-ctl
1.0492755653117e-10	-0.949630568056463	0.242	0.313	2.52445208258342e-06	SLC8A1	myeloids_mds-ctl
4.3577062249317e-65	-0.960710661717344	0.215	0.411	1.04842054065632e-60	CD93	myeloids_mds-ctl
1.72070759402723e-08	-0.961975199925422	0.438	0.498	0.00041398504004701	DPP7	myeloids_mds-ctl
2.25507788009049e-08	-0.97575463322444	0.665	0.605	0.000542549187170971	ATP5PO	myeloids_mds-ctl
2.18570139555056e-07	-0.977310082936852	0.29	0.23	0.00525857898755508	TNFAIP8	myeloids_mds-ctl
5.51008984691924e-17	-0.980187535136508	0.323	0.419	1.3256725162703e-12	MAPK1	myeloids_mds-ctl
7.79379201706141e-08	-0.984073610154738	0.348	0.412	0.0018751084213848	IL17RA	myeloids_mds-ctl
7.09696986948899e-13	-0.987410164491313	0.443	0.534	1.70745998090036e-08	TCIRG1	myeloids_mds-ctl
1.67554608162805e-06	-0.991079059534898	0.443	0.495	0.0403119631778893	TNFSF13B	myeloids_mds-ctl
1.4768003922426e-10	-0.995120588953708	0.601	0.513	3.55303406369647e-06	ETF1	myeloids_mds-ctl
1.7981528259882e-14	-1.0074657136262	0.643	0.552	4.32617588404501e-10	UQCR10	myeloids_mds-ctl
5.43947265978414e-18	-1.01554321760988	0.203	0.292	1.30868272721747e-13	RASSF3	myeloids_mds-ctl
3.51926939345696e-07	-1.07887638953603	0.282	0.337	0.00846701023371811	ASAP1	myeloids_mds-ctl
5.47896413750711e-54	-1.07956008132439	0.143	0.309	1.31818398184284e-49	STAB1	myeloids_mds-ctl
7.90611456785199e-11	-1.08044588201109	0.555	0.479	1.90213210387951e-06	PPP4R3A	myeloids_mds-ctl
7.15096930279863e-17	-1.08056275914423	0.179	0.268	1.72045170456032e-12	CEP85L	myeloids_mds-ctl
6.58173286932347e-11	-1.08600157619494	0.376	0.449	1.58349911103053e-06	NUMB	myeloids_mds-ctl
7.32267384390565e-13	-1.09076834661055	0.372	0.449	1.76176210010526e-08	GTF2I	myeloids_mds-ctl
8.56746494956027e-28	-1.09097601674278	0.229	0.352	2.06124639221471e-23	HIPK3	myeloids_mds-ctl
4.98319036682069e-11	-1.11738141157473	0.346	0.265	1.19890577035339e-06	IRF9	myeloids_mds-ctl
3.37663811581754e-08	-1.12986480047651	0.405	0.466	0.000812385364284543	UBE2R2	myeloids_mds-ctl
2.35226181502775e-50	-1.14292965391216	0.602	0.424	5.65930670077527e-46	PSME2	myeloids_mds-ctl
6.01632149547181e-14	-1.15045523552386	0.185	0.262	1.44746678859556e-09	NEDD9	myeloids_mds-ctl
2.42357785039965e-07	-1.17010254177624	0.383	0.435	0.00583088595027651	DENND3	myeloids_mds-ctl
1.18758487063479e-11	-1.17134583082501	0.572	0.644	2.85721044026023e-07	NCF2	myeloids_mds-ctl
3.89117161497281e-10	-1.20102475282213	0.25	0.182	9.36176978846308e-06	RRAS	myeloids_mds-ctl
3.26052519840059e-09	-1.21009413514164	0.335	0.405	7.84449757483198e-05	KDM6B	myeloids_mds-ctl
4.71484958361639e-09	-1.21062979321105	0.467	0.394	0.000113434566132227	METAP2	myeloids_mds-ctl
8.91986491314537e-10	-1.23294837298737	0.474	0.546	2.14603029945365e-05	SP100	myeloids_mds-ctl
7.02609284256711e-09	-1.25727485931211	0.251	0.317	0.000169040767699322	VPS35	myeloids_mds-ctl
3.15275304409854e-08	-1.25932797928149	0.633	0.559	0.000758520854879669	RAB5C	myeloids_mds-ctl
9.63478349994142e-08	-1.27829585083154	0.499	0.446	0.00231803256225091	CREG1	myeloids_mds-ctl
6.26327716435899e-08	-1.3124314062796	0.695	0.637	0.00150688185297313	NDUFB11	myeloids_mds-ctl
3.84156086569187e-10	-1.31862165380229	0.447	0.377	9.24241128676807e-06	HOTAIRM1	myeloids_mds-ctl
8.54024492378219e-14	-1.32516605068495	0.502	0.585	2.05469752621276e-09	HIPK1	myeloids_mds-ctl
5.38153141669366e-14	-1.33302260882221	0.22	0.3	1.29474264354233e-09	METTL7A	myeloids_mds-ctl
1.51950647308139e-35	-1.35128676694208	0.131	0.254	3.65578062358652e-31	PNP	myeloids_mds-ctl
1.65242443401023e-08	-1.38551439753475	0.351	0.418	0.000397556794578521	TNRC6B	myeloids_mds-ctl
1.66280084090488e-18	-1.43706382892982	0.318	0.416	4.00053254313305e-14	PTGER2	myeloids_mds-ctl
3.52406845261223e-13	-1.44343326293815	0.472	0.551	8.47855629013976e-09	ATP6V0D1	myeloids_mds-ctl
1.00120825520627e-15	-1.44769803353437	0.96	0.944	2.40880694120077e-11	RPL23	myeloids_mds-ctl
2.12191260543714e-13	-1.46432903715501	0.564	0.49	5.10510953742122e-09	NDUFB10	myeloids_mds-ctl
2.8369762249006e-47	-1.47440312433319	0.143	0.293	6.82548109948835e-43	FHOD1	myeloids_mds-ctl
4.50828918033094e-07	-1.50281061510486	0.243	0.297	0.0108464929389582	TUT4	myeloids_mds-ctl
5.79946883312543e-11	-1.51563979188296	0.697	0.635	1.39529420656165e-06	MAP1LC3B	myeloids_mds-ctl
2.02327823024636e-14	-1.52009238404643	0.534	0.44	4.86780509414972e-10	LAP3	myeloids_mds-ctl
1.07644380230664e-12	-1.52724155105642	0.535	0.615	2.58981614396954e-08	RBPJ	myeloids_mds-ctl
2.23997758096167e-09	-1.53389544036219	0.406	0.478	5.38916206203568e-05	PLSCR1	myeloids_mds-ctl
3.96337257868003e-20	-1.54637763620801	0.35	0.453	9.53547808704628e-16	MGAT4A	myeloids_mds-ctl
3.60880977145986e-09	-1.56352061120845	0.371	0.448	8.68243542915527e-05	WDFY2	myeloids_mds-ctl
2.98104094324152e-20	-1.5662846654757	0.364	0.471	7.17208640534478e-16	GNG10	myeloids_mds-ctl
2.75529132233364e-43	-1.58813826361466	0.385	0.546	6.62895539240251e-39	LY86	myeloids_mds-ctl
5.17831967937494e-08	-1.61473940653945	0.835	0.811	0.00124585193166082	SF1	myeloids_mds-ctl
2.28930169535259e-09	-1.64719340071384	0.372	0.435	5.5078309488488e-05	IQGAP2	myeloids_mds-ctl
2.34752335482976e-09	-1.68202592023631	0.584	0.631	5.64790643938492e-05	FGR	myeloids_mds-ctl
8.38629628584043e-47	-1.68879863230879	0.344	0.521	2.01765902341035e-42	IFNGR1	myeloids_mds-ctl
2.77710765237667e-07	-1.69742059066604	0.64	0.672	0.00668144330085304	CNPY3	myeloids_mds-ctl
9.60477129409451e-23	-1.7197147681541	0.605	0.479	2.3108119256462e-18	SH2B3	myeloids_mds-ctl
3.78081176783987e-46	-1.77474989061716	0.374	0.544	9.09625503224593e-42	SORL1	myeloids_mds-ctl
1.57206490702512e-08	-1.77851850451289	0.355	0.411	0.000378223095981174	ADAM10	myeloids_mds-ctl
7.02425360179998e-09	-1.78171363137977	0.912	0.886	0.000168996517405706	EEF2	myeloids_mds-ctl
3.988970426576e-07	-1.82832073388052	0.83	0.786	0.00959706394929921	ATP6V0B	myeloids_mds-ctl
3.44054681087187e-08	-1.87293900560654	0.808	0.774	0.000827761157227663	GPX4	myeloids_mds-ctl
3.34625354163648e-15	-1.88552841934264	0.382	0.285	8.05075139582320e-11	TAF1D	myeloids_mds-ctl
4.25655242265067e-14	-1.89772492249487	0.215	0.295	1.02408394736552e-09	RNF13	myeloids_mds-ctl
5.80641273025125e-12	-1.90161323010855	0.348	0.42	1.39696483877115e-07	DPYD	myeloids_mds-ctl
6.17389320738626e-07	-1.90323928806688	0.641	0.58	0.0148537696676506	CHMP4B	myeloids_mds-ctl
3.82100382109129e-35	-1.9296641502696	0.23	0.373	9.19295309316354e-31	CD300LF	myeloids_mds-ctl
5.50528840844408e-12	-1.93076892811479	0.777	0.715	1.32451733818756e-07	USP3	myeloids_mds-ctl
1.62033770163865e-09	-1.95077339651635	0.366	0.297	3.89837047637243e-05	NUP50	myeloids_mds-ctl
2.81472047163038e-08	-1.9574527579426	0.403	0.468	0.000677193598269554	LEPROT	myeloids_mds-ctl
3.2921296202637e-56	-1.97488425695517	0.407	0.213	7.92053465339243e-52	TCF7L2	myeloids_mds-ctl
7.38025683966094e-25	-1.98321767052178	0.672	0.556	1.77561599305403e-20	DDX6	myeloids_mds-ctl
1.99345285661335e-53	-2.00311120451327	0.936	0.864	4.79604822772606e-49	RBM39	myeloids_mds-ctl
2.35624731456429e-18	-2.02413590233718	0.783	0.711	5.66889541411022e-14	ATP5MD	myeloids_mds-ctl
2.63509313030035e-14	-2.02802031154048	0.592	0.506	6.33977056218962e-10	ST13	myeloids_mds-ctl
2.06616770446175e-11	-2.03263511567392	0.921	0.899	4.97099288016453e-07	ATP5MC2	myeloids_mds-ctl
8.43898997569979e-16	-2.03846337433422	0.597	0.492	2.03033659825361e-11	B4GALT1	myeloids_mds-ctl
3.28124936822236e-08	-2.05456900564517	0.589	0.53	0.000789435785500618	NDUFC2	myeloids_mds-ctl
1.32692906180575e-36	-2.05641552999864	0.813	0.715	3.19245862979845e-32	CLIC1	myeloids_mds-ctl
4.0028578077668e-30	-2.061741175861	0.263	0.399	9.63047559970615e-26	ARRDC4	myeloids_mds-ctl
4.48310383534679e-08	-2.09583524705283	0.419	0.352	0.00107858995174608	RASGRP2	myeloids_mds-ctl
2.51079871965789e-07	-2.1003294204857	0.429	0.479	0.00604073063962493	OSBPL8	myeloids_mds-ctl
3.60557026453203e-66	-2.10938735509259	0.544	0.706	8.67464149943762e-62	METTL9	myeloids_mds-ctl
5.07273382711152e-08	-2.1414402951347	0.521	0.583	0.00122044903146476	MYO1G	myeloids_mds-ctl
3.91076390304194e-16	-2.14425641455314	0.443	0.347	9.4089068743286e-12	GTF2B	myeloids_mds-ctl
7.71825751249251e-16	-2.24745268063616	0.673	0.602	1.85693557493057e-11	PTGES3	myeloids_mds-ctl
6.65406834088506e-08	-2.26513643107662	0.668	0.608	0.00160090230213354	CAPZB	myeloids_mds-ctl
8.43109483728802e-20	-2.28555878250905	0.58	0.475	2.02843710690313e-15	COPS9	myeloids_mds-ctl
6.55361968734412e-22	-2.30740773272657	0.865	0.816	1.57673536057812e-17	UQCR11	myeloids_mds-ctl
7.25565270885814e-07	-2.30774918519039	0.749	0.786	0.0174563748522418	EIF4B	myeloids_mds-ctl
2.7134398494937e-10	-2.30864067309361	0.532	0.602	6.52826493389689e-06	SCPEP1	myeloids_mds-ctl
4.36507213636205e-07	-2.31581246453189	0.493	0.547	0.0105019270528735	EHBP1L1	myeloids_mds-ctl
1.93866732377134e-41	-2.34700097602752	0.802	0.694	4.66423971426147e-37	ATF4	myeloids_mds-ctl
1.88416731966451e-36	-2.37810387035806	0.524	0.369	4.53311815438084e-32	RNF114	myeloids_mds-ctl
2.17977573250398e-07	-2.3802824854233	0.737	0.7	0.00524432243483133	TPI1	myeloids_mds-ctl
6.61859963371501e-16	-2.38944525719909	0.913	0.889	1.59236888587549e-11	UBE2D3	myeloids_mds-ctl
4.39456609264398e-07	-2.40469244855703	0.328	0.38	0.0105728865622922	CPPED1	myeloids_mds-ctl
1.40351715562387e-14	-2.41071658955957	0.773	0.708	3.37672192471548e-10	PRELID1	myeloids_mds-ctl
7.08402492400787e-54	-2.41598322642993	0.4	0.582	1.70434555646705e-49	ADA2	myeloids_mds-ctl
2.81975008334831e-35	-2.42326080400357	0.167	0.296	6.78403672552771e-31	GASK1B	myeloids_mds-ctl
1.62158661885386e-07	-2.43446451461001	0.786	0.733	0.00390137524630051	SRSF3	myeloids_mds-ctl
3.5172109185752e-20	-2.46752607579608	0.637	0.535	8.46205774900007e-16	JARID2	myeloids_mds-ctl
9.24693477669378e-16	-2.48204756854019	0.391	0.486	2.22472003792476e-11	STT3B	myeloids_mds-ctl
1.82959866920383e-50	-2.48576987508489	0.315	0.491	4.4018314382375e-46	TLR2	myeloids_mds-ctl
6.6005182908956e-42	-2.49113826035476	0.411	0.563	1.58801869560657e-37	PLEC	myeloids_mds-ctl
1.68163303408958e-38	-2.49889350556204	0.178	0.323	4.04584091671613e-34	CD163	myeloids_mds-ctl
8.47018767469632e-16	-2.56001370314206	0.673	0.588	2.03784245265519e-11	PSMB3	myeloids_mds-ctl
9.58785324188943e-09	-2.57999895409228	0.83	0.776	0.000230674161146618	GMFG	myeloids_mds-ctl
1.27210677002474e-14	-2.58883467089837	0.357	0.437	3.06056167800252e-10	MARCH1	myeloids_mds-ctl
5.03032432575583e-10	-2.59966603425551	0.629	0.565	1.21024572953359e-05	ATP5F1C	myeloids_mds-ctl
1.00894609018307e-08	-2.6081135994209	0.265	0.332	0.000242742339837145	FYN	myeloids_mds-ctl
9.39365017936239e-56	-2.64526769220792	0.63	0.762	2.2600182966528e-51	LENG8	myeloids_mds-ctl
8.1822827228091e-16	-2.64569195798915	0.416	0.318	1.96857540028064e-11	PLIN2	myeloids_mds-ctl
1.6339001431023e-57	-2.64703680985801	0.316	0.496	3.93100035428981e-53	RARA	myeloids_mds-ctl
9.47239518043869e-62	-2.64711882098791	0.177	0.362	2.27896355646174e-57	FAM102B	myeloids_mds-ctl
2.1872143976388e-13	-2.75531159010386	0.692	0.615	5.26221911927919e-09	EIF3A	myeloids_mds-ctl
7.3173197517885e-59	-2.75813810176238	0.787	0.644	1.7604739590828e-54	HSP90AB1	myeloids_mds-ctl
3.62491477839924e-10	-2.81548318320092	0.321	0.39	8.72118246535073e-06	DICER1	myeloids_mds-ctl
1.2479501712115e-11	-2.81805554342873	0.283	0.353	3.00244331691775e-07	MAP1S	myeloids_mds-ctl
7.876235384093e-31	-2.83587087249904	0.254	0.39	1.89494347105893e-26	RFLNB	myeloids_mds-ctl
7.32781732859663e-20	-2.86778881116276	0.482	0.578	1.76299957108706e-15	PGAM1	myeloids_mds-ctl
7.61909418433852e-35	-2.87659184161729	0.392	0.535	1.83307786981e-30	GCA	myeloids_mds-ctl
1.5277551516769e-19	-2.90907289574883	0.491	0.381	3.67562611941945e-15	DDX3Y	myeloids_mds-ctl
1.66842136422048e-08	-2.94649708750423	0.711	0.76	0.000401405496017806	SERPINB1	myeloids_mds-ctl
8.73668170425727e-32	-2.96051725283834	0.241	0.379	2.10195825122726e-27	CALHM6	myeloids_mds-ctl
1.42123853072605e-09	-3.00844094241214	0.638	0.695	3.4193577810738e-05	HNRNPD	myeloids_mds-ctl
3.99795428251306e-18	-3.02116016982549	0.504	0.608	9.61867820829816e-14	CRTAP	myeloids_mds-ctl
3.68110615171129e-38	-3.06871878000354	0.991	0.985	8.8563732904022e-34	UBA52	myeloids_mds-ctl
1.05706277815795e-06	-3.08616121182563	0.553	0.491	0.0254318733797021	SSR1	myeloids_mds-ctl
5.26061986195273e-25	-3.172005507048	0.611	0.479	1.26565253258721e-20	DNAJA1	myeloids_mds-ctl
7.6326392819604e-10	-3.2230586817122	0.301	0.232	1.83633668484685e-05	LILRB1	myeloids_mds-ctl
6.72801484611932e-09	-3.23999395860655	0.441	0.369	0.000161869309182785	CCT8	myeloids_mds-ctl
7.56386735034364e-49	-3.28019521722792	0.497	0.659	1.81979084581918e-44	ADAM17	myeloids_mds-ctl
1.39226145463979e-08	-3.28649201816558	0.403	0.471	0.000334964183371786	GAS7	myeloids_mds-ctl
1.17816117798852e-16	-3.29671689742388	0.371	0.471	2.83453797812259e-12	RNF19B	myeloids_mds-ctl
8.32422301866669e-13	-3.36148115165472	0.453	0.365	2.00272481606102e-08	RPS27L	myeloids_mds-ctl
2.87011059868832e-08	-3.36282663694996	0.258	0.318	0.000690519908938422	ZMIZ1	myeloids_mds-ctl
8.92986105408286e-23	-3.36577246277466	0.583	0.474	2.14843527100179e-18	PNN	myeloids_mds-ctl
1.84113169809655e-27	-3.36591312450087	0.419	0.548	4.42957875245049e-23	PIM1	myeloids_mds-ctl
7.71171630387578e-20	-3.41207430802446	0.309	0.407	1.85536182554947e-15	SKIL	myeloids_mds-ctl
9.19025702634934e-10	-3.45895820418133	0.435	0.347	2.21108393796939e-05	NXT1	myeloids_mds-ctl
1.57362782285946e-07	-3.46694344960746	0.262	0.199	0.00378599117901759	PAG1	myeloids_mds-ctl
1.71932012533078e-30	-3.50382487341849	0.974	0.959	4.13651228953333e-26	SERF2	myeloids_mds-ctl
7.52243907940128e-07	-3.5100457533976	0.433	0.485	0.0180982361811315	PECAM1	myeloids_mds-ctl
3.47220689958398e-12	-3.51480213360372	0.423	0.342	8.35378257970909e-08	DAD1	myeloids_mds-ctl
1.44187134816245e-23	-3.52012741288164	0.988	0.983	3.46899827654404e-19	RPLP2	myeloids_mds-ctl
2.50003999631725e-10	-3.52065229953345	0.744	0.681	6.01484622713968e-06	UBE2J1	myeloids_mds-ctl
1.36162247147492e-06	-3.53761749050588	0.411	0.353	0.0327592750412151	PILRA	myeloids_mds-ctl
1.03291445196103e-31	-3.57334953128041	0.452	0.589	2.48508887997303e-27	CLEC12A	myeloids_mds-ctl
2.2525390663777e-09	-3.61593088157373	0.28	0.211	5.4193837397981e-05	BUD23	myeloids_mds-ctl
1.2160667415513e-09	-3.62038301188993	0.475	0.545	2.92573497349828e-05	LCP2	myeloids_mds-ctl
2.40658580708684e-12	-3.63588274017386	0.956	0.949	5.79000479327022e-08	MT-ND5	myeloids_mds-ctl
3.07141740377095e-15	-3.67980548629424	0.63	0.537	7.38952313173254e-11	ATP5MF	myeloids_mds-ctl
1.63685075541416e-07	-3.68224527703726	0.538	0.609	0.00393809923245094	WSB1	myeloids_mds-ctl
2.35057011671803e-20	-3.72265885634203	0.484	0.363	5.6552366438119e-16	PLAC8	myeloids_mds-ctl
2.19126746654047e-22	-3.7515160893441	0.244	0.352	5.27197039774972e-18	HCK	myeloids_mds-ctl
7.73746205257215e-07	-3.7558815512225	0.596	0.543	0.0186155599522833	FXR1	myeloids_mds-ctl
9.38024807390691e-08	-3.7610321689373	0.808	0.825	0.00225679388410126	SH3BGRL	myeloids_mds-ctl
3.2983887468986e-08	-3.79101012469763	0.718	0.672	0.000793559348616333	ZFAND5	myeloids_mds-ctl
2.88523707467774e-59	-3.83377264248855	0.153	0.329	6.94159187796719e-55	RASGEF1B	myeloids_mds-ctl
1.5765014155865e-16	-3.86430592131911	0.265	0.359	3.79290475575955e-12	FPR1	myeloids_mds-ctl
6.46446833698969e-17	-3.86747585937445	0.566	0.458	1.55528643719635e-12	NDUFB2	myeloids_mds-ctl
2.8625014550219e-10	-3.87629474919482	0.717	0.762	6.88689225063718e-06	VASP	myeloids_mds-ctl
1.21202839715372e-11	-3.94868399269715	0.716	0.767	2.91601912071214e-07	SARAF	myeloids_mds-ctl
2.42092595123159e-09	-3.95072551246767	0.598	0.528	5.82450574606809e-05	NDUFA3	myeloids_mds-ctl
4.65715044234835e-13	-3.95637320441484	0.549	0.462	1.12046382492459e-08	WARS	myeloids_mds-ctl
1.11302257817786e-37	-3.96937171879731	0.302	0.448	2.67782102083811e-33	AC245014.3	myeloids_mds-ctl
9.67014551159097e-21	-3.97112013226238	0.32	0.418	2.32654030863367e-16	MEGF9	myeloids_mds-ctl
2.23374926956966e-17	-3.97954029772059	0.736	0.795	5.37417736765764e-13	RNF130	myeloids_mds-ctl
1.31061381771928e-39	-3.99086684178275	0.462	0.3	3.15320578405083e-35	TOMM5	myeloids_mds-ctl
6.5252072369329e-19	-3.99441930814141	0.64	0.717	1.56989960913369e-14	PPT1	myeloids_mds-ctl
9.48036111275616e-10	-3.99547959909406	0.844	0.891	2.280880080118e-05	TSPO	myeloids_mds-ctl
9.30045901324229e-22	-3.99690441188575	0.608	0.684	2.23759743399596e-17	JMJD1C	myeloids_mds-ctl
1.54545042512651e-73	-4.01986905102215	0.267	0.476	3.71819917781188e-69	CREB5	myeloids_mds-ctl
1.36518022952358e-17	-4.02842013674759	0.669	0.582	3.28448711421079e-13	NKTR	myeloids_mds-ctl
3.51458859127622e-20	-4.02870566060988	0.626	0.508	8.45574869175146e-16	CHD2	myeloids_mds-ctl
1.40135899318397e-14	-4.03579583274527	0.417	0.494	3.37152960170131e-10	GABARAPL1	myeloids_mds-ctl
2.17005845675317e-08	-4.0502055999657	0.32	0.388	0.000522094364110245	IFI16	myeloids_mds-ctl
4.75750599208501e-31	-4.10875847795339	0.819	0.741	1.14460836663573e-26	LSP1	myeloids_mds-ctl
1.25987713595914e-13	-4.12481570781774	0.544	0.453	3.03113840140409e-09	PSMG2	myeloids_mds-ctl
1.68899246983527e-13	-4.13066678192203	0.202	0.284	4.06354698317667e-09	FURIN	myeloids_mds-ctl
2.20691948815762e-10	-4.17752322611875	0.43	0.5	5.30962759655841e-06	EID1	myeloids_mds-ctl
8.08601674098998e-15	-4.26893908592506	0.556	0.63	1.94541476771478e-10	ADAR	myeloids_mds-ctl
5.54887507796747e-14	-4.29242493054649	0.447	0.529	1.33500385500819e-09	CASP1	myeloids_mds-ctl
8.53568409502271e-14	-4.33194069143673	0.804	0.747	2.05360023642151e-09	COX8A	myeloids_mds-ctl
4.91207794235782e-11	-4.43312167184183	0.723	0.645	1.18179683215187e-06	FLNA	myeloids_mds-ctl
3.02762332400841e-45	-4.43706717911546	0.37	0.542	7.28415895523183e-41	ALDH2	myeloids_mds-ctl
1.87591968077747e-14	-4.53151987443874	0.46	0.544	4.51327515998251e-10	RNF149	myeloids_mds-ctl
6.01127930127403e-66	-4.55425997686763	0.16	0.343	1.44625368709352e-61	ENTPD1	myeloids_mds-ctl
1.2878258362301e-10	-4.55741646952344	0.931	0.913	3.098380179386e-06	LINC01578	myeloids_mds-ctl
1.29717463172031e-09	-4.55775038364674	0.554	0.617	3.12087244645589e-05	CD36	myeloids_mds-ctl
1.4650528392913e-16	-4.57274734198866	0.584	0.667	3.52477062605095e-12	ATP2B1	myeloids_mds-ctl
4.25465935572055e-18	-4.59884482799536	0.587	0.684	1.02362849439281e-13	YBX3	myeloids_mds-ctl
5.88965110689756e-16	-4.61420300713726	0.647	0.702	1.41699115980848e-11	CNBP	myeloids_mds-ctl
2.99890208576e-09	-4.65174320152396	0.683	0.618	7.21505852812998e-05	KMT2E	myeloids_mds-ctl
1.24698127672169e-07	-4.66231540620669	0.95	0.938	0.00300011225366472	LAPTM5	myeloids_mds-ctl
8.28319504256372e-08	-4.67062552884467	0.794	0.738	0.00199285389529041	SF3B1	myeloids_mds-ctl
1.59925914617404e-19	-4.6741337178083	0.559	0.44	3.84765757978011e-15	MZT2B	myeloids_mds-ctl
6.10208502303788e-09	-4.69813711970125	0.309	0.237	0.000146810063569268	RCC2	myeloids_mds-ctl
4.68339155319238e-08	-4.75285731278262	0.69	0.626	0.00112677717378255	NINJ1	myeloids_mds-ctl
1.60737188114107e-11	-4.77431217831422	0.64	0.567	3.8671760088373e-07	CBX3	myeloids_mds-ctl
1.71174181389047e-25	-4.93110115011509	0.55	0.423	4.11827963003909e-21	UFM1	myeloids_mds-ctl
5.5278279084262e-43	-4.93566810635963	0.989	0.98	1.32994011648826e-38	RPL35A	myeloids_mds-ctl
1.10888954237093e-45	-5.01313820944451	0.653	0.487	2.66787734999023e-41	LY6E	myeloids_mds-ctl
6.84510918712294e-57	-5.03390382052501	0.988	0.98	1.64686481932991e-52	RPS15	myeloids_mds-ctl
2.2033686879253e-20	-5.04375906623707	0.456	0.35	5.30108472627949e-16	MRPS24	myeloids_mds-ctl
3.50503977164084e-66	-5.04775753609381	0.265	0.459	8.43277518659069e-62	NAIP	myeloids_mds-ctl
4.89552066439626e-08	-5.19647290515032	0.281	0.213	0.0011778133166471	GRASP	myeloids_mds-ctl
1.31810449947392e-08	-5.43717916080738	0.257	0.191	0.000317122761528431	CITED2	myeloids_mds-ctl
6.90594914135432e-09	-5.50122690470883	0.417	0.344	0.000166150230391844	MDH2	myeloids_mds-ctl
1.42730334992719e-10	-5.50524448805386	0.872	0.814	3.43394912958983e-06	SLC25A6	myeloids_mds-ctl
4.28707391219826e-94	-5.52201302189605	0.176	0.407	1.03142711253578e-89	RFX2	myeloids_mds-ctl
1.27486357845844e-26	-5.53166996571862	0.286	0.166	3.06719428341317e-22	RHOC	myeloids_mds-ctl
4.24358617198354e-24	-5.75601618059689	0.864	0.805	1.02096439711752e-19	SNHG5	myeloids_mds-ctl
1.56516889113871e-39	-5.76039010916063	0.341	0.477	3.76563983519062e-35	RUNX1	myeloids_mds-ctl
8.78233989055414e-07	-5.91080259680069	0.326	0.263	0.0211294315426842	PRMT2	myeloids_mds-ctl
9.65535769204207e-79	-5.94293368504108	0.217	0.434	2.3229825071284e-74	DSE	myeloids_mds-ctl
1.19824871998932e-09	-5.97316042035832	0.812	0.85	2.88286659542231e-05	CSTA	myeloids_mds-ctl
3.44630101123765e-16	-6.0070201850023	0.734	0.806	8.29145560293667e-12	LGALS3	myeloids_mds-ctl
2.25461428001584e-08	-6.01458154967548	0.71	0.655	0.000542437649629011	FAM49B	myeloids_mds-ctl
1.68421714910281e-12	-6.12493282205362	0.612	0.666	4.05205803902646e-08	GLIPR1	myeloids_mds-ctl
4.66900432700894e-11	-6.13274503565424	0.842	0.808	1.12331575103508e-06	ARPC1B	myeloids_mds-ctl
1.24440889341805e-15	-6.1767918056707	0.526	0.607	2.99392335667448e-11	LITAF	myeloids_mds-ctl
1.48273158654947e-07	-6.20276473611922	0.415	0.352	0.00356730392407937	POLD4	myeloids_mds-ctl
3.37238942587369e-20	-6.22815400016173	0.451	0.535	8.11363171970952e-16	EAF1	myeloids_mds-ctl
1.22062468561719e-16	-6.33436974938345	0.668	0.567	2.93670093112639e-12	SSR2	myeloids_mds-ctl
4.24324728581182e-15	-6.33843657564465	0.665	0.581	1.02088286449346e-10	ERP29	myeloids_mds-ctl
1.48258717163774e-56	-6.34645277276645	0.314	0.487	3.56695647624325e-52	AC007952.4	myeloids_mds-ctl
4.21654477421943e-60	-6.34761212834628	0.978	0.962	1.01445850722945e-55	RPS25	myeloids_mds-ctl
9.25328204862103e-17	-6.35048659232232	0.574	0.652	2.22624712807773e-12	MAP3K2	myeloids_mds-ctl
5.70199056530452e-12	-6.36044559177058	0.791	0.806	1.37184191010662e-07	TGFB1	myeloids_mds-ctl
6.62409919448257e-15	-6.3770439997825	0.842	0.784	1.59369202520056e-10	CHCHD2	myeloids_mds-ctl
4.75195820658433e-18	-6.40568121928082	0.974	0.962	1.14327362492213e-13	RPL5	myeloids_mds-ctl
4.54287112740465e-18	-6.40604236414143	0.933	0.96	1.09296936454228e-13	S100A10	myeloids_mds-ctl
1.73853731473564e-11	-6.42773487966164	0.798	0.739	4.18274692552247e-07	NPM1	myeloids_mds-ctl
1.53379008292455e-40	-6.48414870782245	0.429	0.568	3.69014556050819e-36	KCTD12	myeloids_mds-ctl
4.4491656203792e-09	-6.75061124935839	0.263	0.332	0.000107042475660703	IGSF6	myeloids_mds-ctl
3.91999598298451e-28	-6.77986979565908	0.546	0.646	9.43111833546243e-24	IDS	myeloids_mds-ctl
7.73521751848077e-17	-7.06916158447067	0.42	0.517	1.86101598277129e-12	TPM4	myeloids_mds-ctl
5.09014297529356e-22	-7.18316928255573	0.584	0.473	1.22463749842588e-17	KRTCAP2	myeloids_mds-ctl
2.7736644889853e-21	-7.23581412244321	0.792	0.737	6.67315939404973e-17	OST4	myeloids_mds-ctl
5.40697953324592e-09	-7.47748161929987	0.431	0.472	0.000130086520590364	ZBTB43	myeloids_mds-ctl
8.23554579429593e-46	-7.48074285131882	0.383	0.525	1.98138996264966e-41	MPEG1	myeloids_mds-ctl
1.11497918330584e-07	-7.65735367408589	0.58	0.515	0.00268252841711552	ATP5MC3	myeloids_mds-ctl
5.88173510573375e-42	-7.84741430944759	0.438	0.61	1.41508664908848e-37	DUSP6	myeloids_mds-ctl
5.91501873065928e-07	-7.86871670831827	0.905	0.877	0.0142309435640932	EEF1G	myeloids_mds-ctl
7.29302625196685e-168	-7.91480043803049	0.186	0.499	1.7546291859607e-163	ITGA5	myeloids_mds-ctl
6.69889463219837e-10	-7.9761136294188	0.881	0.835	1.61168705956061e-05	RPS10	myeloids_mds-ctl
5.191057320455e-21	-7.99417212265675	0.32	0.428	1.24891648072827e-16	RNASE6	myeloids_mds-ctl
1.4632624794557e-46	-8.12508201714806	0.138	0.281	3.52046319932246e-42	F13A1	myeloids_mds-ctl
3.81099600893758e-11	-8.5597740256461	0.957	0.941	9.16887529790293e-07	RPL27	myeloids_mds-ctl
1.76222988217791e-22	-8.65773564757809	0.394	0.49	4.23974887353183e-18	PPIF	myeloids_mds-ctl
2.43388593949261e-19	-8.70443891754305	0.751	0.79	5.85568618182527e-15	MTRNR2L12	myeloids_mds-ctl
2.68676256393332e-19	-8.78365435543007	0.35	0.446	6.46408205256717e-15	JAML	myeloids_mds-ctl
6.27189824794202e-28	-8.80467781450605	0.397	0.518	1.50895599947237e-23	SLC25A37	myeloids_mds-ctl
3.08739232688391e-10	-8.91547533971962	0.532	0.599	7.42795719925e-06	RAP2B	myeloids_mds-ctl
7.56266917451683e-08	-8.9937172793586	0.863	0.837	0.001819502576697	ARHGDIB	myeloids_mds-ctl
1.59585757992782e-08	-9.11330709207595	0.342	0.273	0.000383947375154834	DERL1	myeloids_mds-ctl
1.38266079163094e-10	-9.23961628221155	0.665	0.725	3.32654359858488e-06	PDIA3	myeloids_mds-ctl
3.48811174348124e-29	-9.29153375504727	0.946	0.959	8.39204804364151e-25	DUSP1	myeloids_mds-ctl
9.22525224372463e-21	-9.71994694878192	0.987	0.979	2.21950343731771e-16	SH3BGRL3	myeloids_mds-ctl
3.37065566847585e-11	-9.87029456776705	0.356	0.429	8.10946047278605e-07	UCP2	myeloids_mds-ctl
1.07007434153436e-29	-9.92732652970567	0.296	0.42	2.57449185829752e-25	VEGFA	myeloids_mds-ctl
1.45929209339937e-30	-9.93816979532512	0.665	0.533	3.51091084750955e-26	RPL22L1	myeloids_mds-ctl
5.99855765700922e-16	-10.0399169683023	0.328	0.414	1.44319298669985e-11	TIPARP	myeloids_mds-ctl
5.87494357192588e-12	-10.049504823541	0.835	0.776	1.41345267396965e-07	CORO1A	myeloids_mds-ctl
2.54586723014316e-12	-10.6495011816136	0.979	0.988	6.12510196900143e-08	PABPC1	myeloids_mds-ctl
2.56105441877335e-12	-10.6650570657118	0.696	0.636	6.16164082612681e-08	ARGLU1	myeloids_mds-ctl
2.36770029802856e-15	-10.734012090329	0.733	0.767	5.69645014702692e-11	TMBIM6	myeloids_mds-ctl
2.72052096615516e-21	-10.7341242471615	0.986	0.975	6.54530139247269e-17	RPL29	myeloids_mds-ctl
6.51497042951636e-26	-10.7353595385835	0.696	0.572	1.56743673563734e-21	TMEM59	myeloids_mds-ctl
2.03692749907938e-50	-10.7365217204788	0.589	0.736	4.90064387003508e-46	CPVL	myeloids_mds-ctl
1.06635823981367e-06	-10.8832114320622	0.84	0.798	0.0256555128916772	CSDE1	myeloids_mds-ctl
8.57173992591625e-13	-10.8871119586602	0.192	0.273	2.06227490877619e-08	TREM1	myeloids_mds-ctl
1.24840439220242e-214	-11.2812680879629	0.53	0.83	3.00353612719979e-210	AC020916.1	myeloids_mds-ctl
1.0431723178734e-06	-11.4150312762485	0.366	0.307	0.0250976827957162	CXXC5	myeloids_mds-ctl
4.99695555270077e-31	-11.7801599998252	0.152	0.276	1.20221753642428e-26	RNASE2	myeloids_mds-ctl
1.10411076363084e-25	-12.1768221980911	0.787	0.712	2.65638008621944e-21	SEC61G	myeloids_mds-ctl
7.56564026455181e-38	-12.4439140535474	0.832	0.736	1.82021739124852e-33	CALM1	myeloids_mds-ctl
1.58302617740725e-24	-12.5662521662565	0.366	0.469	3.80860268022411e-20	CD14	myeloids_mds-ctl
2.1846920870154e-31	-12.7764584426817	0.32	0.443	5.25615069215035e-27	RHOB	myeloids_mds-ctl
1.10302458807687e-29	-13.0115067107829	0.541	0.644	2.65376685645415e-25	BHLHE40	myeloids_mds-ctl
7.85857676515331e-125	-13.2077779850798	0.233	0.516	1.89069498392823e-120	RGCC	myeloids_mds-ctl
9.20386455754378e-15	-13.2686347253108	0.864	0.813	2.21435777389946e-10	NPC2	myeloids_mds-ctl
5.24478377203007e-10	-13.3922770903791	0.666	0.604	1.26184252771271e-05	DBI	myeloids_mds-ctl
1.32110091912571e-44	-13.4265567568445	0.794	0.87	3.17843670132453e-40	AHNAK	myeloids_mds-ctl
4.87050923331512e-52	-13.6195023579809	0.972	0.946	1.17179581644328e-47	RPL7A	myeloids_mds-ctl
3.65073037426899e-114	-14.2858392091488	0.578	0.809	8.78329220745376e-110	MYADM	myeloids_mds-ctl
4.15897419999098e-26	-14.3709330695025	0.636	0.726	1.00060760277583e-21	GPCPD1	myeloids_mds-ctl
6.2344992841438e-09	-14.3729599664894	0.742	0.71	0.000149995818277216	IFITM2	myeloids_mds-ctl
8.0089562260462e-28	-15.0538298917849	0.802	0.876	1.92687477842445e-23	ZFP36L1	myeloids_mds-ctl
4.34876989741095e-07	-15.0620218523125	0.481	0.42	0.010462705496181	RABAC1	myeloids_mds-ctl
1.99301370664502e-18	-15.1226579391002	0.695	0.744	4.79499167681726e-14	CALM2	myeloids_mds-ctl
3.01945121614077e-08	-15.5409710873637	0.851	0.811	0.000726449768091307	HIF1A	myeloids_mds-ctl
1.75027255006216e-06	-16.2708787369801	0.83	0.789	0.0421098072819455	SLC25A3	myeloids_mds-ctl
2.51222359286073e-16	-16.5999333655538	0.546	0.449	6.04415874206363e-12	HSPA8	myeloids_mds-ctl
5.54405970874199e-66	-17.0195785264172	0.276	0.462	1.33384532532624e-61	SMAD7	myeloids_mds-ctl
6.283067460457e-10	-17.194301926125	0.356	0.279	1.51164320031135e-05	SEPTIN6	myeloids_mds-ctl
4.53271557156051e-49	-17.3016765381796	0.869	0.795	1.09052603936174e-44	RPL36AL	myeloids_mds-ctl
1.90701024889675e-18	-17.3672755912495	0.915	0.918	4.58807595782069e-14	PTPRC	myeloids_mds-ctl
3.90866786418233e-13	-17.5687889204036	0.634	0.563	9.40386401443628e-09	SPCS1	myeloids_mds-ctl
4.28267872877995e-18	-17.6016318392303	0.993	0.992	1.03036967535717e-13	RPL30	myeloids_mds-ctl
1.85607318232309e-06	-17.7316283234784	0.95	0.934	0.0446552646935113	PSAP	myeloids_mds-ctl
2.2263421490241e-43	-17.9325066451007	0.928	0.87	5.35635657633708e-39	CEBPB	myeloids_mds-ctl
2.44707004292154e-20	-18.4076866996808	0.862	0.907	5.88740581626494e-16	S100A11	myeloids_mds-ctl
2.08737041266109e-25	-18.5910387011106	0.785	0.843	5.02200447582133e-21	TAGLN2	myeloids_mds-ctl
2.55038824756877e-13	-18.7715488358583	0.261	0.349	6.1359790848257e-09	MS4A7	myeloids_mds-ctl
1.39432141656583e-51	-18.9083787818108	0.583	0.686	3.35459789611573e-47	MNDA	myeloids_mds-ctl
3.16693045281583e-26	-20.3188344040029	0.666	0.746	7.6193179764296e-22	AHR	myeloids_mds-ctl
4.47741650530857e-22	-20.6479708815888	0.965	0.942	1.07722163701219e-17	RACK1	myeloids_mds-ctl
3.39837410112649e-208	-22.6092503886462	0.159	0.524	8.17614824990021e-204	LGALS2	myeloids_mds-ctl
3.67625733626922e-56	-23.5235991179444	0.933	0.861	8.84470752533012e-52	RPS5	myeloids_mds-ctl
1.09485179084027e-41	-23.7165803047555	0.271	0.417	2.63410392358261e-37	LMNA	myeloids_mds-ctl
2.23467236705881e-18	-23.7540830601929	0.926	0.947	5.3763982479068e-14	FOS	myeloids_mds-ctl
4.46808804985998e-27	-24.2584770041425	0.586	0.697	1.07497730391581e-22	CD99	myeloids_mds-ctl
1.00631286473021e-26	-25.9001194467475	0.809	0.883	2.42108812125442e-22	CD52	myeloids_mds-ctl
6.54625475650482e-25	-26.0448128619511	0.947	0.904	1.5749634318675e-20	LCP1	myeloids_mds-ctl
1.52482501776165e-11	-26.5976446704795	0.925	0.922	3.66857651023276e-07	FCER1G	myeloids_mds-ctl
5.77913659578015e-10	-26.6037715250477	0.21	0.275	1.39040247357875e-05	SDF2L1	myeloids_mds-ctl
3.6774837498771e-41	-27.0462021571711	0.998	0.998	8.84765815382932e-37	RPL41	myeloids_mds-ctl
2.61308638418769e-09	-27.4853700466405	0.934	0.914	6.28682453171717e-05	ATP5MG	myeloids_mds-ctl
6.27108196597908e-18	-27.621247873704	0.723	0.63	1.50875961019491e-13	NDUFA13	myeloids_mds-ctl
1.38053030810297e-09	-27.6883314754683	0.656	0.706	3.32141786826493e-05	CTSB	myeloids_mds-ctl
2.65939561983659e-33	-30.9168086624519	0.829	0.827	6.39823992176485e-29	CTNNB1	myeloids_mds-ctl
1.33657456031177e-10	-30.9318580812071	0.992	0.991	3.21566473465408e-06	MT-CYB	myeloids_mds-ctl
2.76372548215708e-67	-31.2768810125706	0.794	0.893	6.64924713752173e-63	IER2	myeloids_mds-ctl
4.61502381636708e-07	-31.3088294852276	0.909	0.917	0.0111032857997975	LST1	myeloids_mds-ctl
1.46013889171895e-28	-32.3691327244253	0.969	0.956	3.51294815958663e-24	PFN1	myeloids_mds-ctl
1.00076517122305e-24	-32.3740691671884	0.997	0.996	2.40774092544554e-20	EIF1	myeloids_mds-ctl
3.65188073088941e-42	-34.9555200057733	0.982	0.962	8.78605985044684e-38	HLA-C	myeloids_mds-ctl
8.59059675052853e-44	-35.2599432139687	0.983	0.987	2.06681167220966e-39	CTSS	myeloids_mds-ctl
9.0403847859769e-32	-35.4953333303052	0.628	0.745	2.17502617565818e-27	MS4A6A	myeloids_mds-ctl
4.87399099049004e-18	-39.4461836675098	0.944	0.939	1.172633492402e-13	AIF1	myeloids_mds-ctl
2.25527974186953e-13	-39.5880105761784	0.748	0.683	5.42597753096389e-09	SSR4	myeloids_mds-ctl
2.91234372891272e-61	-40.5689080873185	0.638	0.403	7.00680777739111e-57	HLA-DRB5	myeloids_mds-ctl
7.29206059889011e-46	-42.4830713918963	0.635	0.71	1.75439685948697e-41	HSPA5	myeloids_mds-ctl
5.11881403222361e-54	-43.9161134492078	0.995	0.994	1.23153546801268e-49	TMSB10	myeloids_mds-ctl
1.84905962536461e-76	-47.7790789121547	0.44	0.61	4.44865255266471e-72	FGL2	myeloids_mds-ctl
1.97452248030115e-34	-48.1935731887753	0.781	0.865	4.75050363535653e-30	VCAN	myeloids_mds-ctl
1.72948111298348e-30	-48.2441985604452	0.79	0.702	4.16095860972695e-26	MIF	myeloids_mds-ctl
8.06115761062243e-48	-49.655729815411	0.984	0.993	1.93943390953965e-43	VIM	myeloids_mds-ctl
5.07603232259885e-59	-64.1138440216533	0.937	0.879	1.22124261649406e-54	SUB1	myeloids_mds-ctl
3.40892567559146e-11	-65.556539058067	0.31	0.234	8.2015342829055e-07	MYDGF	myeloids_mds-ctl
5.74741840936484e-77	-65.5678673368196	0.991	0.987	1.38277139510909e-72	MT-ND1	myeloids_mds-ctl
2.26970887549144e-13	-66.9954847632608	0.997	0.996	5.46069258354486e-09	MT-ATP6	myeloids_mds-ctl
2.5003844684218e-07	-66.9992341034312	0.998	0.997	0.00601567499257601	EEF1A1	myeloids_mds-ctl
2.48921333337101e-74	-68.3667134707787	0.615	0.792	5.9887983587573e-70	S100A12	myeloids_mds-ctl
1.70119960525187e-15	-72.7700142640132	0.994	0.994	4.09291613027548e-11	HLA-B	myeloids_mds-ctl
4.86256269519788e-13	-101.622881921637	0.384	0.301	1.16988395883766e-08	SOX4	myeloids_mds-ctl
3.20832760969502e-09	-112.713534312438	0.6	0.669	7.71891539616525e-05	HLA-DPB1	myeloids_mds-ctl
1.02673491969634e-11	-117.493560534545	0.647	0.578	2.47022154329743e-07	PPIB	myeloids_mds-ctl
1.51286763501704e-08	-205.497958028772	0.694	0.754	0.000363980824308751	HLA-DPA1	myeloids_mds-ctl
3.00016945268837e-38	-218.482189301513	1	1	7.21810768622294e-34	B2M	myeloids_mds-ctl
2.24815429471695e-12	-263.205759663236	0.998	0.997	5.40883441765952e-08	MT-CO1	myeloids_mds-ctl
3.69655471882635e-30	-293.502355522603	0.906	0.951	8.8935409980243e-26	HLA-DRA	myeloids_mds-ctl
