# Supplementary material for: VEXAS syndrome is characterized by inflammasome activation and monocyte dysregulation
Source: Nat Commun. 2024 Jan 30;15:910. doi: 10.1038/s41467-024-44811-4 (PMC10828464; doi:10.1038/s41467-024-44811-4)
Supplement: Supplementary file 6 — Source Data [file 41467_2024_44811_MOESM6_ESM.zip › Source_DATA_KOSMIDER/Raw_DATA_KOSMIDER_Fig6/myeloids_mds-ctl_UP.csv]

p_val	avg_log2FC	pct.1	pct.2	p_val_adj	GeneName	cluster
5.0292867411174e-196	630.132216332591	0.371	0.027	1.20999609704543e-191	HBB	myeloids_mds-ctl
2.46333636288369e-15	270.587833805915	0.419	0.329	5.92654095546188e-11	PPBP	myeloids_mds-ctl
1.87316634880126e-92	220.083654107126	0.618	0.394	4.50665091858095e-88	MT2A	myeloids_mds-ctl
5.28829411329537e-09	215.7689939119	0.63	0.582	0.000127231068071773	TXN	myeloids_mds-ctl
6.00008981558893e-131	153.73310715258	0.257	0.014	1.44356160873254e-126	HBA1	myeloids_mds-ctl
2.63225128366177e-44	146.516029739227	0.995	0.995	6.33293336336184e-40	RPS28	myeloids_mds-ctl
1.02827291153387e-26	145.076928043049	0.994	0.993	2.47392179785933e-22	RPS12	myeloids_mds-ctl
1.47165911872107e-24	139.305978541547	0.997	0.996	3.54066467373102e-20	RPLP1	myeloids_mds-ctl
3.53125268632426e-71	134.526082655675	0.995	0.992	8.49584083802755e-67	RPL37	myeloids_mds-ctl
1.99147395562578e-21	133.535376580135	0.996	0.996	4.79128718984007e-17	RPL10	myeloids_mds-ctl
7.54939512040184e-89	120.550637323023	0.998	0.992	1.81630897201748e-84	RPS27	myeloids_mds-ctl
1.45741472595248e-36	111.891377949502	0.997	0.998	3.50639408916906e-32	RPL39	myeloids_mds-ctl
1.40718458666758e-26	109.009382843683	0.759	0.685	3.38554539706353e-22	TIMP1	myeloids_mds-ctl
8.13529709255815e-15	107.493366488342	0.993	0.994	1.95727112749857e-10	RPS3A	myeloids_mds-ctl
2.88933671013322e-49	104.681474437088	0.994	0.988	6.95145519090951e-45	RPS8	myeloids_mds-ctl
8.66792727385928e-191	104.679472965757	0.989	0.959	2.0854166228178e-186	TXNIP	myeloids_mds-ctl
2.81692562876208e-13	98.9006365020558	0.995	0.994	6.77724137023869e-09	MT-ND3	myeloids_mds-ctl
1.24340179520349e-75	91.6697322303347	0.976	0.954	2.99150037908007e-71	RPS2	myeloids_mds-ctl
4.31596676776067e-15	88.801899773871	0.996	0.992	1.03837844465554e-10	RPL21	myeloids_mds-ctl
4.7120019504822e-58	84.7573578760684	0.993	0.988	1.13366054926651e-53	RPL11	myeloids_mds-ctl
2.72862016691239e-100	81.7617455328782	0.462	0.701	6.56478725957453e-96	JUN	myeloids_mds-ctl
1.22226902553294e-72	80.1555977706039	0.985	0.966	2.94065704852969e-68	RPL37A	myeloids_mds-ctl
1.41717120235599e-55	79.4825572552255	0.977	0.974	3.40957219574827e-51	SRGN	myeloids_mds-ctl
9.69180080905844e-35	78.5266990468222	0.996	0.994	2.33175035665137e-30	PTMA	myeloids_mds-ctl
5.92913006063219e-128	71.4983435824095	0.595	0.298	1.4264894012875e-123	G0S2	myeloids_mds-ctl
2.44426151591655e-124	71.4688315476191	0.349	0.081	5.88064878114364e-120	THBS1	myeloids_mds-ctl
2.17686862263771e-66	68.6127108578276	0.985	0.972	5.23732821920406e-62	RPS18	myeloids_mds-ctl
1.43330645483114e-17	65.7287096502703	0.987	0.983	3.44839199967823e-13	RPS23	myeloids_mds-ctl
3.76263663208491e-28	64.285949120623	0.687	0.785	9.0525274731331e-24	CRIP1	myeloids_mds-ctl
3.47180013474612e-185	55.6298443721307	0.371	0.036	8.35280394418568e-181	HBA2	myeloids_mds-ctl
6.99293764541722e-19	55.6298443721233	0.997	0.992	1.68243086811093e-14	RPS27A	myeloids_mds-ctl
4.88719458359589e-24	55.6298402251433	0.99	0.982	1.17581014486734e-19	RPL18A	myeloids_mds-ctl
0	53.1990346483634	0.989	0.865	0	RPS26	myeloids_mds-ctl
4.56394682512473e-36	52.7444543007247	0.337	0.194	1.09803996665676e-31	GNLY	myeloids_mds-ctl
7.39562930717975e-55	52.736584002313	0.399	0.212	1.77931445501438e-50	CCL5	myeloids_mds-ctl
2.05350231981741e-50	52.6432775422749	0.463	0.288	4.94052123124872e-46	APOBEC3A	myeloids_mds-ctl
5.92899964067774e-93	51.3112004461892	0.983	0.959	1.42645802355066e-88	RPS19	myeloids_mds-ctl
1.50735302795987e-39	51.3017592494628	0.994	0.987	3.62654064996866e-35	RPS15A	myeloids_mds-ctl
2.0840554927362e-52	49.6753570423654	0.949	0.902	5.01402910997403e-48	RPL10A	myeloids_mds-ctl
4.97551014357067e-25	48.4161899237479	0.986	0.981	1.19705798544167e-20	RPL17	myeloids_mds-ctl
8.01917766995012e-07	46.973578875921	0.939	0.951	0.019293339556133	ACTG1	myeloids_mds-ctl
2.24364162983976e-23	45.5309702217105	0.999	0.999	5.39797739723148e-19	FTH1	myeloids_mds-ctl
9.48110879787989e-55	45.4325207844085	0.998	0.995	2.28105996568192e-50	RPL28	myeloids_mds-ctl
7.97398888808237e-33	44.5365847114361	0.997	0.994	1.91846198658374e-28	RPL32	myeloids_mds-ctl
1.01287485090694e-30	44.0882840225898	0.994	0.994	2.436875603797e-26	RPL13	myeloids_mds-ctl
3.72100377009985e-31	44.0867912560255	0.992	0.991	8.95236297048323e-27	RPL26	myeloids_mds-ctl
8.6072084269516e-18	44.0766898128188	0.652	0.537	2.07080827544029e-13	H1FX	myeloids_mds-ctl
1.46176611344666e-48	42.6455894455807	0.397	0.224	3.51686309234131e-44	PMAIP1	myeloids_mds-ctl
3.82379196413844e-50	42.6131382691298	0.992	0.99	9.19966108652067e-46	RPL12	myeloids_mds-ctl
1.57150189577343e-34	40.9953805260694	0.984	0.979	3.78087641104128e-30	RPL18	myeloids_mds-ctl
2.67492514787735e-18	40.7681508604708	0.487	0.386	6.43560241327812e-14	ATP1B3	myeloids_mds-ctl
1.69593737726714e-29	39.4915358251245	0.958	0.938	4.08025573596702e-25	RPL23A	myeloids_mds-ctl
4.49787678235508e-07	38.3134106588574	0.977	0.97	0.0108214417506681	RPL22	myeloids_mds-ctl
3.74645675634397e-41	36.3527207268419	0.986	0.967	9.01360031008797e-37	RPL14	myeloids_mds-ctl
4.49013214190577e-15	35.4321113690121	0.993	0.989	1.08028089202111e-10	S100A6	myeloids_mds-ctl
6.23224059171229e-114	35.4298571073825	0.992	0.974	1.49941476396006e-109	RPS29	myeloids_mds-ctl
5.16519930239084e-83	33.9100267533076	0.88	0.945	1.24269530016221e-78	KLF6	myeloids_mds-ctl
1.00733494289289e-61	31.1040286729424	0.981	0.964	2.42354713910601e-57	RPS21	myeloids_mds-ctl
8.59827358182444e-19	31.0296550726524	0.828	0.792	2.06865864105114e-14	BTG1	myeloids_mds-ctl
2.35558376738952e-11	29.4481568098931	0.989	0.989	5.66729898596245e-07	ATP5F1E	myeloids_mds-ctl
1.19320146083609e-17	28.474974085571	0.572	0.463	2.87072339462556e-13	RGS2	myeloids_mds-ctl
4.65649402274047e-31	28.3966226836578	0.909	0.853	1.12030589693113e-26	SRP14	myeloids_mds-ctl
4.15220626668245e-118	28.1872645905486	0.382	0.652	9.98979305701132e-114	FOSB	myeloids_mds-ctl
6.3720380118961e-49	28.1525357156074	0.93	0.872	1.53304862528208e-44	RPSA	myeloids_mds-ctl
6.11730926420033e-38	26.9674285859391	0.919	0.849	1.47176343587396e-33	RPLP0	myeloids_mds-ctl
3.43103262346446e-55	26.7750668166095	0.983	0.972	8.25472138879314e-51	RPL36	myeloids_mds-ctl
3.87442212517874e-26	26.1347973451664	0.327	0.208	9.32147219096753e-22	NKG7	myeloids_mds-ctl
1.44862711858043e-07	24.8777430698101	0.276	0.344	0.00348525198459267	RGS18	myeloids_mds-ctl
2.82657709599677e-72	24.5382511492457	0.803	0.661	6.80046183525864e-68	PLEK	myeloids_mds-ctl
4.45116356647731e-19	23.8900041026516	0.982	0.977	1.07090544245878e-14	H3F3B	myeloids_mds-ctl
1.04978402393005e-51	23.8200852565106	0.972	0.945	2.52567538317331e-47	RPL35	myeloids_mds-ctl
2.41616004603676e-84	23.7932631822615	0.878	0.766	5.81303945475985e-80	FUS	myeloids_mds-ctl
9.32164728676352e-33	23.7155459932409	0.986	0.976	2.24269512072244e-28	RPL8	myeloids_mds-ctl
2.49989467743487e-17	23.6333275918482	0.524	0.429	6.01449660444054e-13	ANKRD12	myeloids_mds-ctl
1.99806772286452e-23	22.4478584317388	0.971	0.958	4.80715113443974e-19	RPS4X	myeloids_mds-ctl
4.45317171542567e-39	22.2647501675476	0.976	0.954	1.07138858301426e-34	RPL15	myeloids_mds-ctl
1.23016563555146e-08	21.7457803473102	0.409	0.448	0.000295965550257325	AC253572.2	myeloids_mds-ctl
6.12425033428892e-44	21.0051689940106	0.992	0.987	1.47343338792657e-39	RPS14	myeloids_mds-ctl
1.38047464733612e-18	21.0051633907132	0.982	0.97	3.32128395402597e-14	RPS6	myeloids_mds-ctl
1.93251108368899e-42	20.9100516801184	0.985	0.974	4.64942841624733e-38	RPL19	myeloids_mds-ctl
7.07932047036353e-09	20.5528685541712	0.984	0.988	0.000170321371196476	S100A4	myeloids_mds-ctl
1.97449824399494e-36	19.5624683499066	0.651	0.764	4.75044532522743e-32	HSP90B1	myeloids_mds-ctl
1.06301058486908e-06	19.5619803251886	0.948	0.942	0.0255749716613652	LGALS1	myeloids_mds-ctl
1.62000030308277e-33	19.5504896902279	0.985	0.983	3.89755872918684e-29	RPS7	myeloids_mds-ctl
3.29531857940377e-31	19.5085187143972	0.95	0.927	7.92820697018754e-27	TPM3	myeloids_mds-ctl
2.26803031411173e-25	19.463747364701	0.881	0.809	5.45665413272142e-21	CD37	myeloids_mds-ctl
4.20146085280042e-173	19.1362196044696	0.764	0.532	1.01082946657525e-168	MTRNR2L8	myeloids_mds-ctl
2.06851681044561e-18	18.3822988035432	0.841	0.778	4.97664459425109e-14	HINT1	myeloids_mds-ctl
3.06543398756792e-30	18.119773309419	0.998	0.996	7.37512763068966e-26	RPL34	myeloids_mds-ctl
4.59940163900521e-46	18.1182662888041	0.975	0.949	1.10657004032826e-41	RPL24	myeloids_mds-ctl
3.12890028072884e-09	16.6435892664148	0.379	0.303	7.52782118540553e-05	PPP1R14B	myeloids_mds-ctl
5.03047906046803e-56	15.8884895340191	0.847	0.767	1.210282957158e-51	ZFAS1	myeloids_mds-ctl
1.10662911768147e-13	15.2343832188492	0.355	0.437	2.66243899422986e-09	PDIA6	myeloids_mds-ctl
9.5426115826198e-41	15.0961643133582	0.529	0.373	2.2958569206625e-36	AC004687.1	myeloids_mds-ctl
2.26727726839247e-20	14.7313233540492	0.837	0.773	5.45484238002544e-16	IER5	myeloids_mds-ctl
3.45088200422898e-61	14.3560264417583	0.713	0.557	8.3024770139745e-57	CEBPD	myeloids_mds-ctl
3.04264495530708e-08	14.1995353671755	0.29	0.232	0.000732029949797329	NR4A2	myeloids_mds-ctl
5.53994260191886e-59	13.7870420270079	0.515	0.334	1.33285479059566e-54	BCL2A1	myeloids_mds-ctl
2.00417589905164e-18	13.7594294662187	0.906	0.927	4.82184679552833e-14	ZFP36	myeloids_mds-ctl
1.36483587487778e-25	13.4442001141676	0.842	0.775	3.28365863136845e-21	SET	myeloids_mds-ctl
2.11818338784113e-53	13.4388792945875	0.764	0.625	5.09613741280697e-49	COX6A1	myeloids_mds-ctl
2.99264779780692e-35	13.4240498833781	0.921	0.877	7.20001133674366e-31	RPS20	myeloids_mds-ctl
7.0484206119111e-74	13.0711448242295	0.701	0.514	1.69577951501969e-69	GAS5	myeloids_mds-ctl
2.38611842719611e-26	12.9834214272285	0.889	0.831	5.74076232399113e-22	EIF4G2	myeloids_mds-ctl
3.92664925950706e-15	12.8857280693829	0.482	0.39	9.44712545344802e-11	CD83	myeloids_mds-ctl
9.10440616349876e-15	12.5393820729735	0.456	0.358	2.19042907887617e-10	EML4	myeloids_mds-ctl
1.47334550536026e-07	12.3489963360489	0.993	0.987	0.00354472195134625	RPL9	myeloids_mds-ctl
4.59824961262235e-32	12.3489757660949	0.956	0.923	1.10629287430081e-27	RPL3	myeloids_mds-ctl
3.48800835480919e-07	12.2167050817684	0.359	0.426	0.00839179930083542	SGK1	myeloids_mds-ctl
5.64465169268703e-106	11.5659968890348	0.859	0.699	1.35804675074357e-101	TRA2B	myeloids_mds-ctl
4.20573651789546e-71	11.4844318051711	0.967	0.932	1.01185814884047e-66	RPL38	myeloids_mds-ctl
4.0572998213921e-14	11.3091118736816	0.689	0.598	9.76145764028724e-10	TLE5	myeloids_mds-ctl
5.61988842116118e-34	11.2666731281112	0.783	0.684	1.35208895524717e-29	HCST	myeloids_mds-ctl
1.47853736731982e-07	11.2519096646314	0.491	0.435	0.00355721305203476	ANKRD11	myeloids_mds-ctl
1.76947534500078e-15	11.0830781136635	0.857	0.787	4.25718073253738e-11	ZNF207	myeloids_mds-ctl
1.74516670918434e-14	10.9882348759431	0.294	0.209	4.1986965856266e-10	ALOX5AP	myeloids_mds-ctl
1.00964053438763e-58	10.9703909504609	0.977	0.953	2.4290941616832e-54	RPS16	myeloids_mds-ctl
2.77300724827691e-28	10.9400296909633	0.488	0.557	6.67157813862941e-24	IER3	myeloids_mds-ctl
1.7365508348282e-33	10.9324671941388	0.98	0.954	4.17796765351317e-29	RPL13A	myeloids_mds-ctl
5.11538937964795e-20	10.9062976634375	0.972	0.96	1.2307115308495e-15	RPS11	myeloids_mds-ctl
1.8530870175056e-20	10.9027309256207	0.986	0.981	4.45834205541672e-16	UBC	myeloids_mds-ctl
1.41263495762319e-17	10.9022363407667	0.927	0.885	3.39865844454564e-13	YBX1	myeloids_mds-ctl
1.21453126240049e-09	10.8686538373023	0.954	0.948	2.92204076420934e-05	CFL1	myeloids_mds-ctl
1.2572142369217e-22	10.8459493476192	0.914	0.919	3.02473173260991e-18	IFI30	myeloids_mds-ctl
5.59025527529992e-37	10.7319759913293	0.757	0.631	1.34495951668441e-32	UBB	myeloids_mds-ctl
2.26665048036838e-13	10.4224131580905	0.735	0.659	5.45333439071828e-09	SNHG25	myeloids_mds-ctl
3.24265991666311e-21	10.2485323935436	0.91	0.873	7.80151549349978e-17	HNRNPK	myeloids_mds-ctl
7.19758320649902e-13	10.2474737162726	0.361	0.282	1.7316665436516e-08	SELENOS	myeloids_mds-ctl
3.72962352174994e-13	9.88479581545245	0.761	0.695	8.97310123097817e-09	SNX3	myeloids_mds-ctl
5.90555934683529e-35	9.75288408463772	0.512	0.369	1.4208185232551e-30	KLF9	myeloids_mds-ctl
1.04525642660378e-18	9.46830072291614	0.256	0.162	2.51478243676603e-14	PF4	myeloids_mds-ctl
1.32034660928029e-17	9.46336120386772	0.68	0.589	3.17662190726745e-13	TMEM258	myeloids_mds-ctl
7.73825390984024e-61	9.29701573853602	0.672	0.496	1.86174650816846e-56	CLEC2B	myeloids_mds-ctl
4.20023233164407e-32	9.27340614991886	0.983	0.976	1.01053389667025e-27	DDX5	myeloids_mds-ctl
9.39709598655192e-17	9.27150705321359	0.908	0.877	2.26084732340453e-12	ATP5MPL	myeloids_mds-ctl
9.79032440503292e-43	9.05928908595527	0.726	0.581	2.35545414860687e-38	EPC1	myeloids_mds-ctl
1.64903126005593e-43	9.03135510534308	0.899	0.941	3.96740430856856e-39	MCL1	myeloids_mds-ctl
6.80686393411903e-08	8.75254874346793	0.647	0.691	0.0016376633939097	TUBA1A	myeloids_mds-ctl
2.36206114581437e-19	8.65872854077341	0.401	0.294	5.6828829107148e-15	SOD1	myeloids_mds-ctl
4.93675682659003e-09	8.38638223726825	0.466	0.39	0.00011877343249093	HMGB2	myeloids_mds-ctl
1.10685008023775e-31	8.36661692161136	0.492	0.348	2.66297060804401e-27	PIK3R1	myeloids_mds-ctl
4.48167430243836e-11	8.15602058399216	0.452	0.374	1.07824602042365e-06	GOLGA4	myeloids_mds-ctl
2.31899426002963e-25	8.0209080225862	0.48	0.588	5.57926829020528e-21	CALR	myeloids_mds-ctl
2.97727449252884e-26	8.01926833911297	0.682	0.554	7.16302470157514e-22	UQCRQ	myeloids_mds-ctl
2.45641578871644e-17	7.99447579780314	0.673	0.587	5.90989074607287e-13	TUBA1B	myeloids_mds-ctl
1.79216854929291e-58	7.79239236830058	0.588	0.383	4.3117783127438e-54	SBDS	myeloids_mds-ctl
6.24992551980174e-09	7.4343107597034	0.608	0.535	0.00015036695808091	SF3B2	myeloids_mds-ctl
3.47408390948307e-51	7.31966702347145	0.835	0.72	8.35829847782533e-47	HSP90AA1	myeloids_mds-ctl
1.78055086311017e-20	7.21318746437032	0.919	0.869	4.28382732155676e-16	RPL4	myeloids_mds-ctl
1.16555978867765e-41	7.1972387509722	0.81	0.708	2.80422029557956e-37	SNHG9	myeloids_mds-ctl
1.30562069615358e-06	6.90362069333121	0.816	0.787	0.031411928328759	CMTM6	myeloids_mds-ctl
4.40962727823823e-27	6.89000389510214	0.335	0.214	1.06091222687134e-22	ISG15	myeloids_mds-ctl
1.87640174062747e-17	6.87644770378085	0.745	0.673	4.51443494777563e-13	EIF5	myeloids_mds-ctl
1.03623860677193e-35	6.86325765183679	0.506	0.36	2.4930864640326e-31	PLAUR	myeloids_mds-ctl
2.18014939806821e-46	6.84650253498829	0.804	0.679	5.24522143681232e-42	GGNBP2	myeloids_mds-ctl
1.27118160404961e-12	6.57821298074865	0.617	0.695	3.05833582118296e-08	SPCS3	myeloids_mds-ctl
2.11400466713036e-65	6.493629761882	0.978	0.951	5.08608382864894e-61	RPS3	myeloids_mds-ctl
1.74957601217266e-10	6.41816344339157	0.621	0.669	4.20930492768619e-06	CANX	myeloids_mds-ctl
1.18623476938251e-31	6.41203521735969	0.505	0.364	2.85396223165739e-27	SNU13	myeloids_mds-ctl
1.51214078653501e-31	6.38539782643845	0.937	0.91	3.63805951832457e-27	MYL6	myeloids_mds-ctl
7.86456562942207e-58	6.10748624952802	0.582	0.753	1.89213584478266e-53	KLF4	myeloids_mds-ctl
4.15782106787588e-13	6.10130698291596	0.802	0.738	1.00033017072026e-08	ACTR3	myeloids_mds-ctl
2.25840571074593e-19	5.90410711376016	0.792	0.723	5.43349829948363e-15	POLR2L	myeloids_mds-ctl
7.56830764329767e-48	5.68477726689545	0.736	0.589	1.82085913590099e-43	EIF4A2	myeloids_mds-ctl
6.55183476087079e-51	5.6251392334384	0.886	0.819	1.5763059251179e-46	RPL31	myeloids_mds-ctl
2.86729935763437e-28	5.61894918865043	0.572	0.445	6.89843552453252e-24	PRDM2	myeloids_mds-ctl
3.46701689179937e-10	5.59172413781108	0.952	0.946	8.34129593998011e-06	ITM2B	myeloids_mds-ctl
2.94220761817626e-26	5.56619535821113	0.904	0.84	7.07865730857025e-22	SFPQ	myeloids_mds-ctl
3.50013684939678e-72	5.51500633017927	0.733	0.569	8.42097924596372e-68	ELF1	myeloids_mds-ctl
1.78039253446661e-12	5.3223354862356	0.49	0.397	4.28344639867323e-08	MAPKAPK2	myeloids_mds-ctl
4.43263228319695e-10	5.29520393309141	0.504	0.45	1.06644700101435e-05	RAB8B	myeloids_mds-ctl
2.76846403889263e-09	5.25239967952341	0.55	0.47	6.66064763117178e-05	LINC-PINT	myeloids_mds-ctl
6.48401151247697e-22	5.23354436144176	0.36	0.247	1.55998832978683e-17	CBX4	myeloids_mds-ctl
2.38892431424715e-12	5.17197688071508	0.465	0.379	5.74751300764721e-08	CHCHD10	myeloids_mds-ctl
5.57231669178466e-07	5.16687112561725	0.36	0.299	0.0134064367287647	IFRD1	myeloids_mds-ctl
5.51492767618428e-50	5.13670040124369	0.936	0.893	1.32683644961318e-45	RPL27A	myeloids_mds-ctl
1.09943143788937e-18	5.07606313248181	0.615	0.527	2.64512209641804e-14	CPEB4	myeloids_mds-ctl
5.24774942928545e-18	5.07111907195258	0.773	0.703	1.26255603519179e-13	CDKN2D	myeloids_mds-ctl
2.07359449958893e-08	4.96867556596029	0.528	0.449	0.0004988861006561	GNA13	myeloids_mds-ctl
2.32100867208555e-09	4.92159138252175	0.517	0.438	5.58411476417062e-05	ARID1B	myeloids_mds-ctl
7.38985357738949e-09	4.89573476180902	0.599	0.533	0.000177792487218414	SFT2D2	myeloids_mds-ctl
1.68447939362575e-17	4.83948722318275	0.555	0.46	4.05268897312419e-13	SLTM	myeloids_mds-ctl
2.6792428297799e-08	4.688852002162	0.576	0.513	0.000644599032416746	KLF3	myeloids_mds-ctl
1.8107910767457e-33	4.67281598483366	0.809	0.72	4.35658225154249e-29	IRF1	myeloids_mds-ctl
2.00756923172994e-13	4.61200206517425	0.411	0.327	4.83001081461906e-09	ZNF292	myeloids_mds-ctl
2.04265387549845e-40	4.60042613868984	0.48	0.628	4.91442095906171e-36	SLC2A3	myeloids_mds-ctl
1.12682280699439e-33	4.52992455857433	0.907	0.84	2.71102299134781e-29	SRSF5	myeloids_mds-ctl
2.57928215842668e-20	4.43802598008861	0.614	0.515	6.20549494495874e-16	AAK1	myeloids_mds-ctl
5.53971137007738e-14	4.42498375113975	0.273	0.189	1.33279915852692e-09	ADM	myeloids_mds-ctl
1.37842306799011e-28	4.40491342983359	0.56	0.449	3.31634805927741e-24	MGAT1	myeloids_mds-ctl
2.31146319675423e-21	4.35473791547827	0.894	0.853	5.561149305071e-17	TOMM7	myeloids_mds-ctl
4.08460507173304e-08	4.20234166675345	0.503	0.44	0.000982715134208253	TRIM8	myeloids_mds-ctl
4.68617735644139e-14	4.14902111438888	0.333	0.242	1.12744741018623e-09	NDUFA6	myeloids_mds-ctl
1.75701208767817e-24	4.11054783484073	0.489	0.369	4.22719538174492e-20	MECP2	myeloids_mds-ctl
2.22486639079869e-59	4.10894488787224	0.992	0.989	5.35280604962258e-55	FAU	myeloids_mds-ctl
7.89210891624372e-09	4.09707669160772	0.233	0.299	0.000189876248415908	DNAJB11	myeloids_mds-ctl
5.27331974537312e-52	4.07092819991779	0.674	0.519	1.26870799753932e-47	CNOT1	myeloids_mds-ctl
6.32199620622649e-13	3.99577437499407	0.673	0.592	1.52100906725603e-08	EDF1	myeloids_mds-ctl
3.82197479995338e-55	3.94555493848427	0.359	0.171	9.19528917120783e-51	GABPB1-AS1	myeloids_mds-ctl
1.1266647347074e-07	3.91341633885739	0.321	0.259	0.00271064268523254	P2RY13	myeloids_mds-ctl
1.42870424252386e-21	3.8957546611416	0.354	0.251	3.43731953708815e-17	IFITM3	myeloids_mds-ctl
1.37259173315242e-06	3.88257781642232	0.898	0.869	0.0330231845079142	HNRNPA2B1	myeloids_mds-ctl
6.54979915571374e-49	3.87887556418542	0.973	0.948	1.57581617887317e-44	RPL36A	myeloids_mds-ctl
2.10578410086975e-36	3.8593645067751	0.532	0.386	5.06630596828254e-32	C17orf49	myeloids_mds-ctl
1.40547574289557e-65	3.733497866268	0.966	0.932	3.38143408983244e-61	PTP4A2	myeloids_mds-ctl
4.02939453566068e-26	3.71923703591192	0.273	0.157	9.69432031334602e-22	AC116366.1	myeloids_mds-ctl
3.30657148065963e-33	3.71757095344851	0.7	0.576	7.955280325319e-29	RSRC2	myeloids_mds-ctl
6.01364489361925e-24	3.70603692022694	0.481	0.357	1.44682282495586e-19	IK	myeloids_mds-ctl
5.12123251921031e-37	3.70334523763316	0.485	0.326	1.23211733179681e-32	ZNF644	myeloids_mds-ctl
1.45364386020564e-18	3.68327098766589	0.553	0.443	3.49732176326874e-14	AP3S1	myeloids_mds-ctl
1.57748301331711e-25	3.68249247147049	0.658	0.529	3.79526638173964e-21	TNFAIP3	myeloids_mds-ctl
1.17404476639368e-24	3.63779046649317	0.266	0.154	2.82463430346657e-20	ID1	myeloids_mds-ctl
2.00516631263032e-79	3.62110956916551	0.818	0.915	4.82422963155728e-75	ANXA1	myeloids_mds-ctl
3.37121531046071e-11	3.60951023947757	0.735	0.664	8.11080691543742e-07	TAPBP	myeloids_mds-ctl
2.30308202650796e-30	3.59007332647031	0.76	0.664	5.5409850475755e-26	DDX21	myeloids_mds-ctl
2.52651244423805e-25	3.5583549404974	0.927	0.883	6.07853628959232e-21	TMA7	myeloids_mds-ctl
4.90385187440759e-64	3.55265139605109	0.294	0.493	1.17981772246372e-59	CD300E	myeloids_mds-ctl
5.34384289336262e-78	3.53783216649163	0.832	0.691	1.28567516171411e-73	COX5B	myeloids_mds-ctl
3.9974006974773e-42	3.52999201706969	0.816	0.698	9.61734633806063e-38	YPEL5	myeloids_mds-ctl
2.37681001870939e-32	3.46613099658763	0.921	0.854	5.71836722401292e-28	BRI3	myeloids_mds-ctl
5.40260503657799e-18	3.45040061088986	0.66	0.574	1.2998127457503e-13	TRA2A	myeloids_mds-ctl
5.49219697731751e-19	3.42100056853389	0.947	0.917	1.32136767077282e-14	HMGB1	myeloids_mds-ctl
5.46234802225361e-43	3.39857827564282	0.361	0.195	1.314186310674e-38	HBEGF	myeloids_mds-ctl
2.4868073347901e-18	3.3722247244393	0.741	0.67	5.9830097667715e-14	EIF3F	myeloids_mds-ctl
3.72985667443548e-37	3.34562807527577	0.599	0.444	8.97366217302431e-33	LSM7	myeloids_mds-ctl
1.06177267443439e-16	3.34252671394568	0.757	0.689	2.55451887742171e-12	CDV3	myeloids_mds-ctl
6.76950338823119e-07	3.34181098200228	0.594	0.54	0.0162867482017454	PRPF40A	myeloids_mds-ctl
1.23769410346097e-63	3.31911396344112	0.265	0.089	2.97776824351675e-59	HIST2H2AA4	myeloids_mds-ctl
3.07785380761386e-13	3.25652607944112	0.468	0.381	7.40500847573818e-09	ZNF326	myeloids_mds-ctl
5.02871138244317e-08	3.23868565536406	0.865	0.827	0.001209857671502	ATP5ME	myeloids_mds-ctl
8.35811897230494e-07	3.22925302292352	0.783	0.747	0.0201087984354684	NME2	myeloids_mds-ctl
4.81496367684217e-22	3.20068716387087	0.852	0.792	1.15843211101146e-17	SON	myeloids_mds-ctl
1.6713430834916e-65	3.20015557533638	0.616	0.419	4.02108432457245e-61	RBM8A	myeloids_mds-ctl
3.22898011621049e-27	3.19966797886917	0.674	0.567	7.76860326159081e-23	RAB5IF	myeloids_mds-ctl
1.44668205714895e-24	3.18435276118666	0.699	0.594	3.48057236129466e-20	WAC	myeloids_mds-ctl
1.20067357526924e-18	3.15520589860267	0.505	0.39	2.88870055474025e-14	SNRPF	myeloids_mds-ctl
4.72708243652618e-60	3.13742431814859	0.686	0.51	1.13728876340383e-55	SF3B6	myeloids_mds-ctl
1.70423479084294e-08	3.06173456655193	0.849	0.805	0.000410021848328904	NAP1L1	myeloids_mds-ctl
1.48910421053179e-47	3.03973086340596	0.849	0.745	3.58263582011842e-43	SRRM1	myeloids_mds-ctl
2.8064625282331e-07	3.01856799474571	0.671	0.624	0.00675206819667602	TCF25	myeloids_mds-ctl
1.01632399112423e-20	3.00220085281626	0.752	0.666	2.44517389024577e-16	PRRC2C	myeloids_mds-ctl
8.4887826776596e-21	2.96901835761018	0.381	0.267	2.04231622441812e-16	RLF	myeloids_mds-ctl
3.52784280561843e-18	2.92538907257856	0.774	0.694	8.48763700603738e-14	COX7A2	myeloids_mds-ctl
4.25275697689537e-07	2.9167337095017	0.344	0.404	0.0102317080107126	SHTN1	myeloids_mds-ctl
6.90178924025061e-18	2.87907418146958	0.601	0.509	1.66050147331189e-13	RWDD1	myeloids_mds-ctl
1.84745270324317e-20	2.84668140347961	0.522	0.41	4.44478645873275e-16	CXCR4	myeloids_mds-ctl
5.49705246971401e-12	2.82308414001223	0.514	0.436	1.32253585368849e-07	MIS18BP1	myeloids_mds-ctl
7.87524669235753e-16	2.75727469074318	0.698	0.602	1.8947056017143e-11	EP300	myeloids_mds-ctl
4.89925499211684e-20	2.74642228750981	0.579	0.455	1.17871175855339e-15	NRIP1	myeloids_mds-ctl
4.72745677543082e-23	2.70053017410967	0.724	0.624	1.1373788256009e-18	SAP18	myeloids_mds-ctl
3.14767915344882e-15	2.69220177820448	0.846	0.787	7.57300127528251e-11	MYL12A	myeloids_mds-ctl
6.53458629808227e-08	2.67375201420092	0.458	0.392	0.00157215611745561	BAG1	myeloids_mds-ctl
2.11546788253366e-20	2.64891216442655	0.591	0.494	5.08960417858773e-16	CIR1	myeloids_mds-ctl
4.13943887852062e-25	2.64006678604714	0.726	0.623	9.95907599783277e-21	TOMM20	myeloids_mds-ctl
1.11891562710411e-06	2.63861414916676	0.559	0.508	0.0269199910724977	PRPF4B	myeloids_mds-ctl
1.97199137351674e-42	2.63415029194311	0.616	0.452	4.74441404554392e-38	C9orf78	myeloids_mds-ctl
3.55380065108423e-12	2.61990273531913	0.333	0.249	8.55008898644356e-08	IL2RG	myeloids_mds-ctl
9.58440964317005e-08	2.59792724063563	0.648	0.564	0.00230591311605028	RIT1	myeloids_mds-ctl
5.29383255687341e-18	2.55926702116364	0.484	0.379	1.27364317485817e-13	DNTTIP2	myeloids_mds-ctl
8.94609622135043e-20	2.48455388816343	0.519	0.409	2.1523412898947e-15	TOB1	myeloids_mds-ctl
5.75939628655691e-10	2.48045031693409	0.349	0.272	1.38565315258273e-05	MKNK2	myeloids_mds-ctl
4.59536945175234e-08	2.47559897981057	0.409	0.342	0.0011055999363971	PCSK7	myeloids_mds-ctl
1.96701709643372e-42	2.456998267932	0.976	0.953	4.73244643230989e-38	CDC42	myeloids_mds-ctl
7.81420829465862e-18	2.44063890961775	0.493	0.385	1.88002037361192e-13	SRSF7	myeloids_mds-ctl
2.38893089298946e-28	2.43547531113336	0.689	0.572	5.74752883544334e-24	PPP1R2	myeloids_mds-ctl
2.71958812980377e-21	2.41020863010167	0.542	0.429	6.54305708149488e-17	CDC42SE2	myeloids_mds-ctl
1.38663046760093e-11	2.37434156422125	0.51	0.593	3.33609424200108e-07	SNX2	myeloids_mds-ctl
6.22942105592566e-32	2.36116382465474	0.45	0.305	1.49873641184515e-27	RIPK2	myeloids_mds-ctl
2.27009176258696e-07	2.34810450455674	0.487	0.55	0.00546161377160796	HADHA	myeloids_mds-ctl
1.11684529744668e-24	2.34354808441881	0.602	0.487	2.68701810112698e-20	REL	myeloids_mds-ctl
3.36043291297046e-23	2.33647905617629	0.557	0.439	8.08486554531564e-19	RNMT	myeloids_mds-ctl
3.08811481765963e-10	2.31601789751195	0.371	0.298	7.42969543980731e-06	CCNT2	myeloids_mds-ctl
6.65971998214365e-12	2.29956636279608	0.427	0.348	1.60226203050394e-07	SELENOK	myeloids_mds-ctl
2.29115619136323e-17	2.29767861579928	0.803	0.725	5.51229268080079e-13	NDUFA4	myeloids_mds-ctl
2.89180563650012e-16	2.2624897330581	0.805	0.749	6.95739518085564e-12	CELF2	myeloids_mds-ctl
3.70080830751308e-14	2.25902664385253	0.303	0.214	8.90377470704572e-10	DNAJB1	myeloids_mds-ctl
4.90560603194027e-25	2.25279665974686	0.804	0.734	1.18023975522451e-20	COX6C	myeloids_mds-ctl
5.75982123469024e-10	2.24950147582464	0.584	0.657	1.38575539085413e-05	RAB11FIP1	myeloids_mds-ctl
1.88312226236614e-22	2.23673172174711	0.944	0.92	4.53060385102668e-18	COX4I1	myeloids_mds-ctl
2.07820018355552e-31	2.23552719929041	0.493	0.356	4.99994182161623e-27	SNHG3	myeloids_mds-ctl
7.16925206403514e-08	2.23204736519797	0.409	0.475	0.00172485035408621	NORAD	myeloids_mds-ctl
4.25578226772206e-10	2.23072094378634	0.492	0.419	1.02389865579125e-05	KLHL24	myeloids_mds-ctl
4.92872393617897e-09	2.20258994382961	0.41	0.341	0.00011858016918053	IGBP1	myeloids_mds-ctl
1.99040627185007e-19	2.1983950239189	0.568	0.463	4.78871844944408e-15	HSPA9	myeloids_mds-ctl
3.52880875032226e-10	2.19289968470625	0.87	0.827	8.48996097240033e-06	HNRNPDL	myeloids_mds-ctl
2.0416561144591e-31	2.18331401823757	0.434	0.291	4.91202044577716e-27	NDUFA5	myeloids_mds-ctl
3.37973757691208e-15	2.1707373977634	0.836	0.791	8.13131063629278e-11	PNISR	myeloids_mds-ctl
7.17224781391953e-09	2.15577513577434	0.267	0.203	0.00017255711015509	NT5C3A	myeloids_mds-ctl
3.38574919226963e-14	2.15381972023885	0.35	0.261	8.1457739816815e-10	POLR2A	myeloids_mds-ctl
1.07220561007145e-11	2.15315489648534	0.675	0.605	2.57961947727091e-07	HNRNPH3	myeloids_mds-ctl
1.64324490619228e-06	2.14309520180814	0.939	0.951	0.0395348291980801	JUNB	myeloids_mds-ctl
2.98731548434887e-11	2.13942119680973	0.496	0.416	7.18718232379495e-07	SNX6	myeloids_mds-ctl
1.71261656076418e-22	2.13605897101916	0.783	0.702	4.12038418354255e-18	SEPTIN7	myeloids_mds-ctl
1.2926839161384e-26	2.09980603693875	0.66	0.555	3.11006823383737e-22	SF3B5	myeloids_mds-ctl
1.97840785319102e-14	2.0996002638495	0.825	0.771	4.75985145399228e-10	ATP6V1G1	myeloids_mds-ctl
4.31382572071682e-12	2.09637252796867	0.765	0.712	1.03786333014726e-07	SRRM2	myeloids_mds-ctl
6.40279394955387e-08	2.07965857970776	0.533	0.466	0.00154044819632317	ATG3	myeloids_mds-ctl
1.55638663776054e-12	2.05025695561984	0.328	0.247	3.74451061178808e-08	SAMSN1	myeloids_mds-ctl
1.04445805730274e-17	2.04790538426106	0.469	0.373	2.51286164006466e-13	PDCD4	myeloids_mds-ctl
3.30903596910157e-22	2.03209961080896	0.562	0.437	7.96120963806146e-18	PIK3CG	myeloids_mds-ctl
2.50459149818625e-11	1.98174998651507	0.768	0.707	6.0257966854863e-07	SREK1	myeloids_mds-ctl
1.44358414248628e-30	1.97995098963012	0.574	0.433	3.47311908840774e-26	COG3	myeloids_mds-ctl
1.37000682057714e-16	1.96888264052866	0.466	0.365	3.29609940962653e-12	CCT4	myeloids_mds-ctl
5.25867134962959e-10	1.96813860235082	0.904	0.873	1.26518374000738e-05	YWHAZ	myeloids_mds-ctl
4.59001395467697e-31	1.96643671410309	0.591	0.462	1.10431145735573e-26	SNRPB2	myeloids_mds-ctl
2.13882462122344e-13	1.94294725060685	0.408	0.321	5.14579815620148e-09	RSF1	myeloids_mds-ctl
1.17015758123816e-43	1.93738428530657	0.569	0.411	2.8152821247009e-39	PER1	myeloids_mds-ctl
1.05250985159188e-13	1.93325217228261	0.673	0.602	2.53223345194491e-09	GNB2	myeloids_mds-ctl
2.73422374956159e-07	1.93032748150008	0.507	0.443	0.00657826891907023	NIPBL	myeloids_mds-ctl
4.90892668086403e-21	1.9276422925975	0.555	0.444	1.18103867014908e-16	DDX24	myeloids_mds-ctl
2.69985896737509e-17	1.924844317652	0.577	0.467	6.49559068960772e-13	AFF4	myeloids_mds-ctl
1.47017156568585e-07	1.92027668707569	0.401	0.343	0.00353708576988359	NFKB1	myeloids_mds-ctl
9.16525821365442e-31	1.89664524489556	0.489	0.353	2.20506947362312e-26	RNF181	myeloids_mds-ctl
3.66853108889123e-08	1.87288845943112	0.559	0.486	0.000882611894676341	UXT	myeloids_mds-ctl
6.898769040374e-22	1.85859722352738	0.575	0.464	1.65977484342358e-17	IKZF1	myeloids_mds-ctl
3.81475316111182e-30	1.85481736029433	0.585	0.453	9.17791463031892e-26	BRD2	myeloids_mds-ctl
9.93680504751414e-28	1.84762604394257	0.692	0.579	2.39069592638143e-23	SRSF10	myeloids_mds-ctl
2.09990285890148e-14	1.84423713048659	0.693	0.622	5.05215628823107e-10	RSRP1	myeloids_mds-ctl
8.8076158654158e-08	1.83859487278341	0.747	0.693	0.00211902430106039	SYF2	myeloids_mds-ctl
1.30285066575641e-19	1.83282094164744	0.539	0.437	3.13452841674335e-15	ZFP91	myeloids_mds-ctl
3.47922572682911e-36	1.81601909699253	0.288	0.147	8.37066917617816e-32	JPX	myeloids_mds-ctl
3.24489926695393e-42	1.81114164493019	0.823	0.728	7.80690314636446e-38	PET100	myeloids_mds-ctl
7.81937206513624e-27	1.80643818297639	0.498	0.371	1.88126272515113e-22	NECAP1	myeloids_mds-ctl
5.91089803306838e-16	1.80006076009075	0.724	0.639	1.42210295777592e-11	ZFP36L2	myeloids_mds-ctl
1.27907159588374e-09	1.79517971188299	0.335	0.264	3.07731835253668e-05	USP47	myeloids_mds-ctl
1.61660424736417e-09	1.79039440681507	0.551	0.475	3.88938815873345e-05	PRDX6	myeloids_mds-ctl
1.29273040667507e-10	1.75541626018423	0.405	0.33	3.11018008541956e-06	ACTN4	myeloids_mds-ctl
5.34925785021804e-29	1.74211903190583	0.432	0.299	1.28697794618396e-24	ARPC5L	myeloids_mds-ctl
5.86113837599358e-08	1.74087264385686	0.579	0.52	0.0014101312818803	TACC1	myeloids_mds-ctl
7.4569984384716e-11	1.72034778314234	0.517	0.435	1.79407925431188e-06	BST2	myeloids_mds-ctl
1.39365502648822e-14	1.71478447434537	0.742	0.668	3.352994628228e-10	NUFIP2	myeloids_mds-ctl
3.38457473070237e-23	1.71250298631996	0.391	0.27	8.14294834459684e-19	SPTY2D1	myeloids_mds-ctl
6.6690001126835e-11	1.69671667089528	0.695	0.64	1.60449473711052e-06	PRKCB	myeloids_mds-ctl
6.27278997219026e-39	1.67241261301545	0.36	0.208	1.50917053940926e-34	CEBPZ	myeloids_mds-ctl
1.3250932161332e-43	1.6694700910377	0.771	0.645	3.18804176869486e-39	SNHG6	myeloids_mds-ctl
3.57953004173706e-31	1.65483873102032	0.444	0.305	8.61199132741518e-27	ING3	myeloids_mds-ctl
3.69896162940682e-27	1.65179270832445	0.36	0.229	8.89933178418986e-23	CHD8	myeloids_mds-ctl
9.17450812990936e-07	1.62584675790329	0.55	0.492	0.0220729491097489	SELENOT	myeloids_mds-ctl
1.29842217685359e-36	1.61753276071302	0.504	0.353	3.12387391529205e-32	KRAS	myeloids_mds-ctl
9.80713903458277e-23	1.61429211011692	0.327	0.213	2.35949958033027e-18	KHDC4	myeloids_mds-ctl
9.85794804334485e-15	1.6072109122396	0.47	0.373	2.37172371974834e-10	DNAJC8	myeloids_mds-ctl
6.33855208237964e-18	1.60386848085911	0.708	0.602	1.52499224549972e-13	MIR22HG	myeloids_mds-ctl
2.57934125093932e-07	1.59367642913563	0.579	0.516	0.00620563711563491	RNPS1	myeloids_mds-ctl
1.53772049149065e-15	1.59110976455445	0.647	0.561	3.69960173047736e-11	PSMA2	myeloids_mds-ctl
6.75213948048424e-58	1.56826577484541	0.623	0.442	1.6244972376097e-53	CCDC59	myeloids_mds-ctl
9.35496803595196e-23	1.56474510315385	0.514	0.403	2.25071175976968e-18	UFC1	myeloids_mds-ctl
6.3294486638171e-19	1.55881598561063	0.263	0.167	1.52280205402776e-14	CITED4	myeloids_mds-ctl
1.02116520518034e-80	1.54727990141106	0.431	0.203	2.45682136714337e-76	IFI6	myeloids_mds-ctl
4.42397031980859e-13	1.54437833343672	0.394	0.312	1.06436301924275e-08	EMC3	myeloids_mds-ctl
7.82519310650401e-13	1.54352808289122	0.399	0.311	1.8826632094938e-08	DYNC1LI2	myeloids_mds-ctl
9.04292331196466e-14	1.52069042642137	0.411	0.314	2.17563691962558e-09	PSME4	myeloids_mds-ctl
1.83151460015762e-18	1.50726786027258	0.523	0.417	4.40644097651922e-14	SAR1A	myeloids_mds-ctl
3.88462652299291e-09	1.50376158038046	0.416	0.35	9.34602295166864e-05	CHD4	myeloids_mds-ctl
7.25701530908472e-07	1.4878613911383	0.599	0.551	0.0174596531321269	PSMA1	myeloids_mds-ctl
6.74926488918196e-40	1.47954557191605	0.53	0.364	1.62380563968829e-35	PFDN2	myeloids_mds-ctl
2.73270927386669e-37	1.47284617329756	0.721	0.575	6.57462524199586e-33	EIF5A	myeloids_mds-ctl
9.73978090937361e-14	1.4703751591313	0.525	0.438	2.3432938889862e-09	ZFAND6	myeloids_mds-ctl
4.01673301634772e-28	1.45517358312641	0.593	0.47	9.66385796403099e-24	FAM133B	myeloids_mds-ctl
1.67573478654575e-43	1.44660467633657	0.572	0.399	4.03165032295042e-39	CWC15	myeloids_mds-ctl
2.2554314224188e-18	1.44491425947584	0.448	0.339	5.42634245919739e-14	RNF19A	myeloids_mds-ctl
1.1000228128549e-23	1.44165974958699	0.415	0.295	2.6465448854476e-19	SNHG32	myeloids_mds-ctl
1.23041112269022e-33	1.42660677501276	0.624	0.481	2.96024612008041e-29	RAB2A	myeloids_mds-ctl
8.56865002711668e-09	1.41821308363927	0.471	0.402	0.0002061531510024	KDM2A	myeloids_mds-ctl
1.11226300314475e-06	1.40654872956056	0.665	0.601	0.0267599355926595	PKM	myeloids_mds-ctl
5.21763075896651e-20	1.40378209154548	0.83	0.78	1.25530978429975e-15	SUMO2	myeloids_mds-ctl
6.26780062655992e-22	1.40288647701519	0.608	0.492	1.50797015274405e-17	U2SURP	myeloids_mds-ctl
1.27087836114014e-10	1.39834088363991	0.295	0.222	3.05760624906706e-06	MAT2A	myeloids_mds-ctl
3.25762721414441e-37	1.38522174819399	0.847	0.761	7.83752531451004e-33	HNRNPC	myeloids_mds-ctl
2.3747175967114e-14	1.37848084779387	0.545	0.461	5.71333306592796e-10	SSBP1	myeloids_mds-ctl
1.10912420303301e-11	1.37448828435075	0.394	0.312	2.66844192007713e-07	CORO7	myeloids_mds-ctl
4.5073558200102e-20	1.35898120640111	0.486	0.38	1.08442473673625e-15	C16orf87	myeloids_mds-ctl
2.26654779776631e-14	1.34736645780273	0.469	0.379	5.45308734664596e-10	FNBP4	myeloids_mds-ctl
1.02679209325895e-33	1.34264218595725	0.557	0.411	2.47035909717171e-29	ROMO1	myeloids_mds-ctl
1.19443471187315e-09	1.33754121811863	0.692	0.62	2.87369047329561e-05	MKRN1	myeloids_mds-ctl
1.8737206153688e-21	1.3370779969941	0.785	0.713	4.50798442851579e-17	RAB31	myeloids_mds-ctl
9.07568382404137e-20	1.3258430166928	0.593	0.493	2.18351877122611e-15	ELF2	myeloids_mds-ctl
2.36527011147958e-24	1.32180325549701	0.837	0.773	5.69060336120873e-20	SKP1	myeloids_mds-ctl
3.72363674691477e-07	1.32021536388531	0.394	0.328	0.00895869764940225	CHD9	myeloids_mds-ctl
1.77133115017507e-07	1.31753132086173	0.439	0.374	0.0042616456142062	RTF1	myeloids_mds-ctl
9.36126137604028e-34	1.31384702096779	0.416	0.266	2.25222587446153e-29	NOL7	myeloids_mds-ctl
2.79321417156978e-75	1.30390329491439	0.314	0.108	6.72019397537974e-71	ERAP2	myeloids_mds-ctl
1.380136225277e-06	1.30220229150565	0.35	0.297	0.0332046974439393	LEPROTL1	myeloids_mds-ctl
1.50604579937369e-08	1.30192351776791	0.309	0.373	0.000362339558871315	IRF8	myeloids_mds-ctl
9.66108563239854e-82	1.29613161197825	0.841	0.7	2.32436059229877e-77	RSL24D1	myeloids_mds-ctl
4.03926855018474e-10	1.27708258061813	0.602	0.534	9.71807620488946e-06	TMEM50A	myeloids_mds-ctl
2.70616109770208e-14	1.27635264238723	0.709	0.625	6.51075298496144e-10	ZC3H15	myeloids_mds-ctl
4.78022598702615e-28	1.27197524297239	0.352	0.221	1.15007457021862e-23	POLR2I	myeloids_mds-ctl
1.59479177972992e-46	1.26207926928782	0.499	0.316	3.83690954285222e-42	KRR1	myeloids_mds-ctl
3.15515783232982e-13	1.25918735121562	0.532	0.454	7.59099422880232e-09	HHEX	myeloids_mds-ctl
1.28741870366333e-18	1.25671420619965	0.519	0.409	3.09740065914362e-14	LCOR	myeloids_mds-ctl
1.80875427476871e-27	1.24705783300124	0.582	0.451	4.35168190966605e-23	MRPL54	myeloids_mds-ctl
2.95490962266051e-07	1.24054112759422	0.5	0.442	0.00710921706115892	PTBP1	myeloids_mds-ctl
2.02344896114808e-07	1.23706084475735	0.603	0.547	0.00486821585562617	CREBRF	myeloids_mds-ctl
8.54135604433207e-12	1.22651774657895	0.461	0.379	2.05496485070585e-07	BAX	myeloids_mds-ctl
1.24597336652447e-14	1.21772933453443	0.463	0.37	2.99768732252123e-10	TERF2IP	myeloids_mds-ctl
2.02133836518761e-19	1.21292053446178	0.473	0.358	4.86313797280488e-15	MAPK6	myeloids_mds-ctl
5.97213003801945e-07	1.2112467507045	0.651	0.578	0.014368347658471	SNHG8	myeloids_mds-ctl
8.57371198210209e-11	1.21026688929051	0.703	0.638	2.06274936577394e-06	CSNK1A1	myeloids_mds-ctl
5.20574509181157e-27	1.20777166248993	0.471	0.343	1.25245021163895e-22	MED10	myeloids_mds-ctl
5.60509465073634e-12	1.19889046118701	0.453	0.364	1.34852972202066e-07	MED23	myeloids_mds-ctl
2.85266693657373e-13	1.19683267200711	0.466	0.373	6.86323138270273e-09	SNHG15	myeloids_mds-ctl
1.86499426841984e-33	1.18957339003932	0.358	0.218	4.4869897103913e-29	EPB41L4A-AS1	myeloids_mds-ctl
1.40463901784003e-06	1.18691619297003	0.307	0.252	0.0337942101302133	BRAF	myeloids_mds-ctl
8.48082987017235e-27	1.18429240810144	0.378	0.248	2.04040285846477e-22	COQ10B	myeloids_mds-ctl
1.11484901213293e-19	1.18422044801313	0.466	0.354	2.68221523829061e-15	LLPH	myeloids_mds-ctl
8.07148521940648e-13	1.16957900860938	0.346	0.257	1.94191862893701e-08	TMEM170A	myeloids_mds-ctl
9.36060474457406e-19	1.15386265556518	0.631	0.528	2.25206789549707e-14	SCAND1	myeloids_mds-ctl
4.03783562147834e-12	1.15276511760464	0.587	0.506	9.71462872171474e-08	DYNC1H1	myeloids_mds-ctl
3.56701488742941e-09	1.15259990319785	0.608	0.541	8.58188111766642e-05	AMD1	myeloids_mds-ctl
8.99735305967991e-17	1.15251477106814	0.642	0.56	2.16467317262839e-12	PSMB1	myeloids_mds-ctl
2.32984180313608e-54	1.14056490016631	0.465	0.269	5.60536639416509e-50	NFAT5	myeloids_mds-ctl
5.36809774428044e-13	1.14010191158644	0.662	0.586	1.29151063629643e-08	RSL1D1	myeloids_mds-ctl
2.8154522878846e-14	1.12910692741111	0.408	0.318	6.77369665942156e-10	CDK12	myeloids_mds-ctl
5.98701818858622e-33	1.11637360828477	0.413	0.263	1.44041670599196e-28	TMEM87A	myeloids_mds-ctl
1.36635249347486e-06	1.11183117898951	0.3	0.244	0.0328730746405116	A1BG	myeloids_mds-ctl
1.0097409280193e-50	1.10759434912304	0.466	0.278	2.42933569872163e-46	PSMB6	myeloids_mds-ctl
2.13579759723189e-09	1.09728570977322	0.432	0.36	5.13851543918022e-05	CACUL1	myeloids_mds-ctl
3.92276681361756e-21	1.08603774531455	0.382	0.268	9.4377846768825e-17	SNRPD1	myeloids_mds-ctl
2.02168063025934e-17	1.08270038207505	0.818	0.729	4.86396142834095e-13	RIOK3	myeloids_mds-ctl
7.0581109614869e-28	1.06091085953418	0.503	0.369	1.69811091622413e-23	BID	myeloids_mds-ctl
1.20477798447001e-13	1.0604692307022	0.736	0.664	2.89857535283639e-09	PAIP2	myeloids_mds-ctl
1.06870213756768e-15	1.05657938205505	0.76	0.689	2.57119047277407e-11	PRR13	myeloids_mds-ctl
9.74367036153559e-16	1.04186105230536	0.366	0.268	2.34422965228185e-11	WDR43	myeloids_mds-ctl
1.65557928293758e-32	1.04105079018928	0.316	0.179	3.98315819681951e-28	BCAS2	myeloids_mds-ctl
6.1060820820752e-30	1.03365237883561	0.532	0.389	1.46906228812647e-25	YTHDF3	myeloids_mds-ctl
9.71136941971189e-21	1.0230374562128	0.582	0.467	2.33645836868848e-16	UBXN1	myeloids_mds-ctl
3.72041028696422e-40	1.02127240516721	0.274	0.127	8.95093510940721e-36	DBF4	myeloids_mds-ctl
3.03776227174567e-17	1.01968762981808	0.373	0.272	7.3085522495929e-13	GPATCH2L	myeloids_mds-ctl
7.28217220560857e-11	1.01912434401824	0.501	0.428	1.75201781094737e-06	WBP11	myeloids_mds-ctl
6.35321464055404e-22	1.01780800804205	0.371	0.253	1.5285199103709e-17	SLC3A2	myeloids_mds-ctl
5.66279912718535e-27	1.01609006683372	0.601	0.478	1.36241284200952e-22	TAF10	myeloids_mds-ctl
2.77383803768909e-09	0.989434828102849	0.304	0.235	6.67357693487619e-05	UTY	myeloids_mds-ctl
1.04790764289539e-06	0.988625028095987	0.331	0.272	0.0252116099804203	DDHD1	myeloids_mds-ctl
6.42491399586106e-12	0.982281848097091	0.515	0.432	1.54577005826421e-07	CARD19	myeloids_mds-ctl
2.92631995466084e-33	0.981289494813377	0.576	0.434	7.04043317891853e-29	NDUFA2	myeloids_mds-ctl
2.18161552948688e-21	0.974616595119774	0.464	0.343	5.24874880239248e-17	ARID4A	myeloids_mds-ctl
1.33112582422952e-21	0.971519828079972	0.291	0.183	3.2025556205138e-17	DUSP12	myeloids_mds-ctl
1.21280476250993e-07	0.970049880150617	0.433	0.371	0.00291788697812264	PAFAH1B2	myeloids_mds-ctl
7.90068250069693e-50	0.968408367880728	0.467	0.281	1.90082520284267e-45	ZFAND2A	myeloids_mds-ctl
8.15665219286965e-09	0.962921986743296	0.371	0.304	0.000196240895108251	CNOT8	myeloids_mds-ctl
6.52449380359223e-08	0.955114448574175	0.679	0.635	0.00156972796420625	POLR1D	myeloids_mds-ctl
1.79824585003298e-33	0.95457834817481	0.65	0.512	4.32639969059434e-29	SLC25A36	myeloids_mds-ctl
1.78397251899575e-24	0.947135224435245	0.396	0.269	4.29205948345188e-20	CDC5L	myeloids_mds-ctl
5.52529881498836e-08	0.942402714135787	0.604	0.535	0.00132933164189805	SNRPD2	myeloids_mds-ctl
4.97655340570219e-22	0.941093550847301	0.481	0.364	1.19730898387789e-17	ZRANB2	myeloids_mds-ctl
1.07547253747082e-07	0.94021993985862	0.428	0.356	0.00258747937790106	RANBP2	myeloids_mds-ctl
1.96327313843667e-13	0.938463696687421	0.558	0.462	4.72343884376479e-09	RAB14	myeloids_mds-ctl
5.38901310713872e-07	0.936285660779956	0.449	0.391	0.012965426634465	NR3C1	myeloids_mds-ctl
3.4641135628218e-23	0.93002981437637	0.303	0.19	8.33431082079296e-19	CCDC88C	myeloids_mds-ctl
7.03607654730124e-17	0.928842251336946	0.453	0.357	1.69280965651521e-12	IDI1	myeloids_mds-ctl
5.45587921267504e-26	0.924971642143582	0.37	0.243	1.31262997977749e-21	DDX52	myeloids_mds-ctl
1.86113964578587e-06	0.92156462789621	0.44	0.385	0.0447771587379623	FCGR2A	myeloids_mds-ctl
3.32951005945769e-23	0.921543032978987	0.669	0.568	8.01046825204925e-19	WDR83OS	myeloids_mds-ctl
2.32889472379883e-17	0.919323855711434	0.345	0.246	5.60308781598761e-13	SMC3	myeloids_mds-ctl
4.11886875320574e-16	0.911684681422781	0.346	0.247	9.9095863333377e-12	BAG5	myeloids_mds-ctl
2.62390343699793e-12	0.910866815802467	0.673	0.602	6.31284927907331e-08	STK4	myeloids_mds-ctl
9.03605364156326e-13	0.909206683564157	0.595	0.506	2.17398414562371e-08	C15orf39	myeloids_mds-ctl
5.15148918691821e-09	0.909110935771988	0.519	0.448	0.000123939678348065	GLTP	myeloids_mds-ctl
2.28526358860614e-14	0.88929188467538	0.909	0.872	5.4981156678275e-10	EIF4A1	myeloids_mds-ctl
7.99425552829184e-35	0.883456760750846	0.97	0.975	1.92333793755173e-30	TYROBP	myeloids_mds-ctl
7.1559685049844e-25	0.874970929748035	0.458	0.332	1.7216544626142e-20	PA2G4	myeloids_mds-ctl
4.71649924516178e-21	0.874208098962895	0.336	0.225	1.13474255339347e-16	SNRNP27	myeloids_mds-ctl
1.66225809834735e-26	0.871023852571326	0.348	0.224	3.99922675881389e-22	ISCA1	myeloids_mds-ctl
7.07431855015924e-18	0.859654507500292	0.371	0.264	1.70201029998281e-13	CYTIP	myeloids_mds-ctl
1.46769229533458e-07	0.859454960625601	0.561	0.489	0.00353112089334547	RBM4	myeloids_mds-ctl
8.03993793487362e-38	0.858565508254316	0.337	0.184	1.93432866775124e-33	NCBP2AS2	myeloids_mds-ctl
1.33209365701993e-07	0.854438380943391	0.493	0.428	0.00320488412942425	USP16	myeloids_mds-ctl
5.38295464707095e-33	0.852187900491514	0.472	0.323	1.2950850585388e-28	PCIF1	myeloids_mds-ctl
3.34271092595012e-12	0.848416851671594	0.454	0.365	8.0422282167434e-08	CCNK	myeloids_mds-ctl
5.4311650266572e-10	0.844538382654314	0.351	0.274	1.30668399376346e-05	EIF3J	myeloids_mds-ctl
3.50186641139842e-18	0.843882610254131	0.703	0.626	8.42514039918345e-14	NDUFA1	myeloids_mds-ctl
4.38012954581941e-21	0.843649345436446	0.372	0.259	1.05381536742869e-16	MMADHC	myeloids_mds-ctl
5.08396890812542e-14	0.843429701388303	0.417	0.323	1.22315207960589e-09	EAPP	myeloids_mds-ctl
4.00702887700722e-12	0.839453270928696	0.373	0.285	9.64051077519167e-08	KMT2A	myeloids_mds-ctl
1.93792754081348e-08	0.830103399200451	0.375	0.307	0.000466245987044314	PPP2R5E	myeloids_mds-ctl
5.00521659528728e-25	0.829467865274589	0.41	0.284	1.20420506066017e-20	RPF1	myeloids_mds-ctl
9.18728537002126e-13	0.828060567225561	0.61	0.518	2.21036898717341e-08	PPP2CA	myeloids_mds-ctl
1.96021483627752e-10	0.826328496825606	0.334	0.26	4.7160808746001e-06	CDC73	myeloids_mds-ctl
6.04077460161719e-09	0.822018236650853	0.411	0.337	0.000145334996140308	SMARCE1	myeloids_mds-ctl
1.02906159400469e-25	0.820776753221393	0.286	0.17	2.47581928901588e-21	MED6	myeloids_mds-ctl
5.01095113861987e-16	0.819764425115108	0.331	0.235	1.20558473444056e-11	OSER1	myeloids_mds-ctl
8.58823878766446e-18	0.81961135633977	0.318	0.219	2.06624436992419e-13	TSC22D2	myeloids_mds-ctl
2.12605870301433e-10	0.816587146490163	0.503	0.428	5.11508463358217e-06	CHURC1	myeloids_mds-ctl
1.20820936887733e-08	0.815672810979639	0.604	0.534	0.000290683092058196	ZNF106	myeloids_mds-ctl
4.54777677698571e-17	0.814671975989909	0.538	0.442	1.09414961477499e-12	C1D	myeloids_mds-ctl
2.9828511118331e-27	0.808623261227439	0.254	0.139	7.17644148995927e-23	PDCD5	myeloids_mds-ctl
3.63117026082178e-08	0.808013769142452	0.48	0.417	0.000873623253051111	SRP19	myeloids_mds-ctl
7.41804002332854e-42	0.807433039766607	0.984	0.974	1.78470624921261e-37	RPS9	myeloids_mds-ctl
3.57905324862359e-07	0.807432155089742	0.995	0.99	0.00861084421086349	MT-ND4	myeloids_mds-ctl
3.68427683687071e-09	0.805936889447776	0.269	0.203	8.86400164182723e-05	ATG14	myeloids_mds-ctl
1.49318452969032e-13	0.805721490700211	0.553	0.472	3.59245265998195e-09	SUMO1	myeloids_mds-ctl
5.07790938225517e-22	0.802864141364495	0.709	0.615	1.22169421827677e-17	PSMA7	myeloids_mds-ctl
2.33225337464568e-11	0.798576154327402	0.504	0.42	5.61116839406003e-07	AKIRIN1	myeloids_mds-ctl
1.11455728206378e-18	0.797910990212523	0.29	0.19	2.68151336491724e-14	ABCF1	myeloids_mds-ctl
7.1385299339451e-21	0.795117238383235	0.406	0.294	1.71745891680785e-16	CHPT1	myeloids_mds-ctl
1.00527805329715e-25	0.791453227729981	0.812	0.734	2.41859846842761e-21	COX7B	myeloids_mds-ctl
4.75743838394019e-08	0.783051606418594	0.553	0.478	0.00114459210079217	TMED2	myeloids_mds-ctl
2.63427740120477e-12	0.78123753248321	0.599	0.516	6.33780799955856e-08	C9orf16	myeloids_mds-ctl
6.40502737703806e-07	0.781082848265285	0.825	0.784	0.0154098553664159	MORF4L1	myeloids_mds-ctl
6.67248066496663e-07	0.781040580053991	0.528	0.473	0.0160533212318432	RAD23B	myeloids_mds-ctl
5.14254599345827e-25	0.774724418747287	0.298	0.178	1.23724514056613e-20	MRPS35	myeloids_mds-ctl
2.68578494303398e-13	0.773722040340989	0.531	0.441	6.46172999444545e-09	HNRNPA0	myeloids_mds-ctl
2.48324513701926e-09	0.771417910871821	0.369	0.3	5.97443947515463e-05	PDLIM5	myeloids_mds-ctl
5.59701943494608e-16	0.770673500236856	0.369	0.273	1.34658690585368e-11	AUP1	myeloids_mds-ctl
8.1875261972612e-26	0.758701712732166	0.512	0.384	1.96983692779907e-21	BUD31	myeloids_mds-ctl
3.71512095175085e-17	0.747714313007624	0.724	0.645	8.93820949781737e-13	CD63	myeloids_mds-ctl
4.08660452973683e-17	0.745577951667965	0.52	0.421	9.83196183809385e-13	FAM204A	myeloids_mds-ctl
1.26898736833675e-08	0.744346699305363	0.283	0.221	0.000305305670948138	CCNH	myeloids_mds-ctl
7.71054843301735e-18	0.743202546723937	0.447	0.34	1.85508084749964e-13	GPS2	myeloids_mds-ctl
6.33269027639706e-13	0.740101475214157	0.571	0.475	1.52358195359837e-08	MIER1	myeloids_mds-ctl
4.18288344174514e-18	0.736086695625361	0.369	0.264	1.00635992724946e-13	NRBP1	myeloids_mds-ctl
4.07024067824313e-16	0.730964892459264	0.298	0.203	9.79259204778514e-12	SLC35E1	myeloids_mds-ctl
2.54392593279716e-34	0.729643416453774	0.294	0.154	6.12043140171669e-30	TIGAR	myeloids_mds-ctl
3.41094829092242e-17	0.722756147794503	0.371	0.268	8.20640049313026e-13	TOR1AIP1	myeloids_mds-ctl
1.93609719543669e-17	0.722475358620913	0.512	0.412	4.65805624250113e-13	RNF138	myeloids_mds-ctl
2.72314449961928e-14	0.721475952521067	0.343	0.251	6.55161335163404e-10	SSNA1	myeloids_mds-ctl
1.92399195002713e-12	0.719978088318316	0.367	0.282	4.62893223257026e-08	MAX	myeloids_mds-ctl
6.99050420910086e-20	0.717829054288998	0.35	0.242	1.68184540766758e-15	FDX1	myeloids_mds-ctl
3.01430692660103e-14	0.716581121671946	0.387	0.292	7.25212103470941e-10	UNC119	myeloids_mds-ctl
6.92385361836372e-39	0.71150916938396	0.329	0.177	1.66580994204213e-34	MIEN1	myeloids_mds-ctl
3.75795885949964e-16	0.711104732196795	0.348	0.251	9.04127322007018e-12	ZCCHC10	myeloids_mds-ctl
5.82454082119029e-09	0.70996425884401	0.413	0.339	0.000140132627617017	TMEM183A	myeloids_mds-ctl
4.16382955234556e-23	0.709595822783653	0.255	0.148	1.00177575199882e-18	NFKBIE	myeloids_mds-ctl
3.48976278403867e-18	0.709341936542856	0.441	0.33	8.39602028211863e-14	DEDD2	myeloids_mds-ctl
3.79679948730037e-13	0.707062666747707	0.389	0.303	9.13471988649595e-09	PNPLA8	myeloids_mds-ctl
8.20231200632767e-08	0.70290509407948	0.435	0.371	0.00197339424560237	CMTM3	myeloids_mds-ctl
3.70699800435564e-15	0.698703656399086	0.358	0.264	8.91866649867924e-11	ACIN1	myeloids_mds-ctl
1.44361536953529e-18	0.697383159742581	0.367	0.262	3.47319421756495e-14	FBRS	myeloids_mds-ctl
1.18605934606255e-12	0.694813443883438	0.315	0.234	2.85354018069188e-08	MRPL47	myeloids_mds-ctl
2.50244057444472e-13	0.69306240306161	0.455	0.367	6.02062177805656e-09	CAMLG	myeloids_mds-ctl
3.06408011433721e-10	0.692819091970078	0.391	0.318	7.37187034708389e-06	CD86	myeloids_mds-ctl
1.15978249056397e-11	0.692153941878171	0.319	0.24	2.79032069404786e-07	ARAP2	myeloids_mds-ctl
4.77835095678176e-07	0.688107900917423	0.838	0.839	0.0114962345669212	RBM3	myeloids_mds-ctl
3.79911552709939e-12	0.684360013696169	0.381	0.301	9.14029204664843e-08	PLEKHF2	myeloids_mds-ctl
7.4201890883821e-19	0.684090558849199	0.847	0.781	1.78522329277385e-14	EIF3K	myeloids_mds-ctl
6.77155365497162e-12	0.681845065542464	0.485	0.395	1.62916809384962e-07	ATOX1	myeloids_mds-ctl
5.36950959548572e-08	0.679844503231083	0.377	0.313	0.00129185031357791	RNF10	myeloids_mds-ctl
1.95406539155078e-13	0.676696064280424	0.36	0.267	4.70128592553203e-09	RFC1	myeloids_mds-ctl
8.2731120723535e-17	0.673960257401105	0.393	0.292	1.99042803348753e-12	POLE3	myeloids_mds-ctl
1.5189216545454e-16	0.666000441296866	0.295	0.201	3.65437360867078e-12	OAT	myeloids_mds-ctl
8.68320986009009e-07	0.665940858323825	0.468	0.41	0.0208909346023908	ALKBH7	myeloids_mds-ctl
9.12829153320955e-10	0.651409617772138	0.545	0.472	2.19617565997489e-05	WASF2	myeloids_mds-ctl
1.44387398158846e-23	0.648243516796677	0.352	0.231	3.47381641230368e-19	GYPC	myeloids_mds-ctl
5.15563442223527e-37	0.647237973472357	0.765	0.642	1.24039408564558e-32	VAMP2	myeloids_mds-ctl
7.35269598934627e-10	0.645878561519879	0.377	0.304	1.76898512807682e-05	SNRPA1	myeloids_mds-ctl
4.32148550290974e-13	0.645296626125674	0.342	0.261	1.03970619714505e-08	ABHD5	myeloids_mds-ctl
5.28811462665802e-10	0.642322691156707	0.346	0.272	1.27226749802765e-05	DCTN3	myeloids_mds-ctl
5.01939856953415e-23	0.634958006831195	0.326	0.209	1.20761710184422e-18	TXNRD1	myeloids_mds-ctl
2.21841758540552e-13	0.633031855139976	0.402	0.313	5.33729086872715e-09	PPHLN1	myeloids_mds-ctl
5.3326954400018e-40	0.631328057462676	0.255	0.113	1.28299319591003e-35	SNHG17	myeloids_mds-ctl
1.24762323744544e-07	0.624643115548112	0.363	0.297	0.00300165674696998	INO80D	myeloids_mds-ctl
1.75074634070982e-12	0.623680428371189	0.283	0.205	4.21212062111377e-08	HBS1L	myeloids_mds-ctl
2.4599482840462e-08	0.620622303946752	0.331	0.268	0.000591838957658676	C5orf24	myeloids_mds-ctl
8.21570970984254e-07	0.618206698519646	0.551	0.502	0.0197661759909102	FAR1	myeloids_mds-ctl
2.7777015566865e-15	0.61750002855731	0.444	0.345	6.68287217523204e-11	MEF2D	myeloids_mds-ctl
1.80993856886033e-09	0.615242162549017	0.372	0.3	4.35453120282107e-05	RBM27	myeloids_mds-ctl
7.25372646832162e-10	0.61437914005655	0.398	0.318	1.7451740510135e-05	SFSWAP	myeloids_mds-ctl
4.97714681842468e-08	0.613123804621548	0.56	0.499	0.00119745175304479	SERTAD2	myeloids_mds-ctl
1.57556148782914e-09	0.611008432225551	0.401	0.327	3.79064338356812e-05	SMNDC1	myeloids_mds-ctl
3.08748863485242e-14	0.609694881821705	0.467	0.369	7.42818890659145e-10	PCF11	myeloids_mds-ctl
4.27471279689573e-25	0.607420277541128	0.388	0.262	1.02845315180514e-20	SREK1IP1	myeloids_mds-ctl
1.3189265713323e-19	0.60668462232179	0.347	0.239	3.17320543796837e-15	DCP1A	myeloids_mds-ctl
1.49925869145602e-13	0.603313761116089	0.478	0.39	3.60706648577404e-09	PCGF5	myeloids_mds-ctl
8.9630350607362e-24	0.602959099065057	0.386	0.264	2.15641660526252e-19	FAM32A	myeloids_mds-ctl
8.86970039493233e-16	0.60273322783836	0.372	0.274	2.13396121801677e-11	TTC14	myeloids_mds-ctl
1.78378526384251e-08	0.600255389033181	0.346	0.28	0.000429160896627871	MXD4	myeloids_mds-ctl
1.11927175625479e-18	0.597049170514846	0.27	0.172	2.69285591837341e-14	MXI1	myeloids_mds-ctl
5.50337189162132e-07	0.596645343090045	0.366	0.308	0.0132405624340517	DCTN4	myeloids_mds-ctl
2.48723304486181e-11	0.595785324756996	0.313	0.235	5.98403398263303e-07	AL627171.2	myeloids_mds-ctl
1.28456297947876e-08	0.59243912632885	0.426	0.358	0.000309053007232794	AP1G1	myeloids_mds-ctl
7.75994937467844e-07	0.589991995465493	0.251	0.197	0.0186696622005388	MRPL55	myeloids_mds-ctl
1.98096714493646e-10	0.583581993085076	0.404	0.327	4.76600885400262e-06	YAF2	myeloids_mds-ctl
1.27913513903002e-22	0.579946542259964	0.289	0.178	3.07747123099233e-18	KANSL2	myeloids_mds-ctl
1.39253663319715e-06	0.579361883868947	0.32	0.264	0.0335030388580904	NCOR2	myeloids_mds-ctl
3.89686282988434e-07	0.573315190711531	0.25	0.195	0.00937546228241874	RIPOR1	myeloids_mds-ctl
1.26627409000362e-10	0.57022808144944	0.369	0.288	3.0465288331397e-06	COX14	myeloids_mds-ctl
3.01200432490129e-10	0.568629890815652	0.466	0.386	7.24658120528002e-06	COX16	myeloids_mds-ctl
5.76371909836173e-14	0.567757620196012	0.264	0.183	1.38669317787485e-09	TENT4B	myeloids_mds-ctl
5.85821904473258e-10	0.566513385650703	0.759	0.686	1.40942891997221e-05	MTPN	myeloids_mds-ctl
6.7646537932088e-12	0.564181152636538	0.323	0.239	1.6275080561081e-07	TBCB	myeloids_mds-ctl
3.30872746777322e-15	0.563636815596673	0.407	0.313	7.9604674147156e-11	GPATCH8	myeloids_mds-ctl
3.86100643708032e-31	0.563496836792133	0.932	0.893	9.28919538697155e-27	ELOB	myeloids_mds-ctl
2.55567277424007e-17	0.563491916823768	0.396	0.294	6.14869312754419e-13	MRPS21	myeloids_mds-ctl
6.85963130372637e-09	0.561534070880493	0.496	0.412	0.000165035869536353	RNF145	myeloids_mds-ctl
5.61066089349367e-08	0.561159987369318	0.282	0.219	0.00134986890436564	SAFB2	myeloids_mds-ctl
2.44385803415289e-08	0.558940353785856	0.46	0.394	0.000587967804436845	OTUB1	myeloids_mds-ctl
1.70573242769148e-09	0.555357882912547	0.257	0.191	4.10382164778294e-05	RPS6KB1	myeloids_mds-ctl
9.12416741548411e-09	0.554657592753337	0.412	0.343	0.000219518343849132	HNMT	myeloids_mds-ctl
2.44661430179646e-18	0.548498508259201	0.264	0.167	5.88630934869211e-14	ELP2	myeloids_mds-ctl
8.81644838824094e-07	0.548075390284218	0.242	0.301	0.0212114931772689	SERPINB9	myeloids_mds-ctl
8.41103707615572e-28	0.54783420780516	0.559	0.432	2.0236114101523e-23	PSMD7	myeloids_mds-ctl
3.2585694653334e-10	0.543560085056937	0.399	0.318	7.83979227664563e-06	MICOS13	myeloids_mds-ctl
3.7171550094238e-11	0.543185317513306	0.348	0.267	8.94310323717271e-07	NDUFC1	myeloids_mds-ctl
3.18189377601258e-09	0.541349438380475	0.464	0.386	7.65531823570867e-05	SUPT4H1	myeloids_mds-ctl
3.26603388124534e-14	0.539571791210035	0.35	0.256	7.85775091488816e-10	NHP2	myeloids_mds-ctl
3.41093060973982e-14	0.538435190858737	0.346	0.261	8.20635795397302e-10	SLC9A3R1	myeloids_mds-ctl
6.64794423352291e-22	0.537850540029364	0.263	0.157	1.59942890314328e-17	DEF8	myeloids_mds-ctl
3.41555916345001e-11	0.537696850985844	0.395	0.313	8.21749379134439e-07	PIP4K2A	myeloids_mds-ctl
6.08255955103689e-11	0.535683000556016	0.502	0.431	1.46340300238397e-06	ELOC	myeloids_mds-ctl
1.90339599525672e-17	0.535102823616134	0.535	0.429	4.57938042498814e-13	COPS2	myeloids_mds-ctl
1.76069779195849e-24	0.534744483906848	0.323	0.206	4.23606281767292e-20	SLIRP	myeloids_mds-ctl
1.45442654614228e-15	0.53423179750472	0.304	0.213	3.49920482736372e-11	SCNM1	myeloids_mds-ctl
4.25320179846423e-12	0.531455538447107	0.289	0.209	1.02327782069251e-07	MRPS15	myeloids_mds-ctl
4.24910170263235e-09	0.529263079575268	0.349	0.282	0.000102229137863632	PTPN1	myeloids_mds-ctl
1.37226704775046e-11	0.523610469291545	0.446	0.355	3.30153729018283e-07	USP12	myeloids_mds-ctl
2.90276283948481e-07	0.522969949833363	0.269	0.21	0.0069837571155165	CLK3	myeloids_mds-ctl
1.1369884125413e-08	0.522611668771872	0.352	0.284	0.000273548042173312	DNM1L	myeloids_mds-ctl
3.60574137176293e-08	0.521598726842283	0.476	0.409	0.000867505316632443	SNRPG	myeloids_mds-ctl
1.39892706277005e-13	0.521233938789024	0.359	0.27	3.36567862031845e-09	ACP1	myeloids_mds-ctl
1.18011574701507e-08	0.516947335130269	0.283	0.217	0.000283924047574356	TOX4	myeloids_mds-ctl
1.60814498285764e-14	0.516407951544835	0.363	0.271	3.86903601425721e-10	WHAMM	myeloids_mds-ctl
9.84173037602031e-15	0.514362641560718	0.364	0.272	2.36782191116673e-10	GPBP1L1	myeloids_mds-ctl
7.89326707769475e-09	0.513757880013018	0.323	0.252	0.000189904112622258	ASXL1	myeloids_mds-ctl
7.06552881874136e-16	0.513739432093527	0.312	0.217	1.69989557850098e-11	IKZF5	myeloids_mds-ctl
4.59760584067436e-18	0.512922145619366	0.346	0.242	1.10613798920784e-13	DDA1	myeloids_mds-ctl
4.56646506020898e-29	0.510110336744282	0.31	0.182	1.09864582883568e-24	PYROXD1	myeloids_mds-ctl
1.1248735414331e-07	0.509906691550678	0.426	0.361	0.0027063332533339	CHMP2B	myeloids_mds-ctl
2.29097897011718e-08	0.508811487560035	0.543	0.478	0.000551186630420492	HP1BP3	myeloids_mds-ctl
7.48127310355584e-24	0.503789257594289	0.302	0.183	1.7999194959845e-19	TWISTNB	myeloids_mds-ctl
7.70884165539724e-12	0.498026720500504	0.504	0.419	1.85467021387202e-07	RILPL2	myeloids_mds-ctl
5.19500154875784e-11	0.497691584539363	0.369	0.286	1.24986542261565e-06	PHF20	myeloids_mds-ctl
1.36150979536117e-15	0.496991186825279	0.311	0.22	3.27565641665945e-11	DENR	myeloids_mds-ctl
5.31062578436895e-12	0.495174918883716	0.307	0.226	1.27768345746132e-07	GTF2F1	myeloids_mds-ctl
1.49678858715694e-09	0.492892071358383	0.413	0.334	3.60112366184088e-05	CYC1	myeloids_mds-ctl
2.25378827554349e-23	0.489478152222786	0.319	0.201	5.42238921213009e-19	CIAO2B	myeloids_mds-ctl
5.03374569146379e-13	0.487129364037568	0.262	0.182	1.21106887590927e-08	RNF220	myeloids_mds-ctl
5.3149743120288e-12	0.485632823368523	0.443	0.362	1.27872966973101e-07	EIF1AX	myeloids_mds-ctl
5.11490731260494e-08	0.484382054814124	0.313	0.251	0.00123059555033962	PUF60	myeloids_mds-ctl
4.08198452657521e-11	0.481857661633907	0.419	0.34	9.8208465724873e-07	ZNF451	myeloids_mds-ctl
1.61311643297025e-14	0.47968058465926	0.703	0.623	3.88099682608313e-10	WTAP	myeloids_mds-ctl
2.92918440954635e-11	0.478367757966192	0.291	0.213	7.04732477092756e-07	MRPS36	myeloids_mds-ctl
6.18691186634428e-07	0.475994985774834	0.329	0.272	0.0148850912592377	UBE2G1	myeloids_mds-ctl
4.51319741663821e-13	0.473863981150139	0.438	0.353	1.08583016646899e-08	ADRM1	myeloids_mds-ctl
3.31009278396847e-29	0.466359093239807	0.354	0.22	7.96375222894974e-25	DIS3	myeloids_mds-ctl
1.20772013199737e-06	0.465964999164989	0.33	0.269	0.0290565386557247	AHCTF1	myeloids_mds-ctl
4.92505291907086e-30	0.465879378889496	0.339	0.203	1.18491848179926e-25	TWF1	myeloids_mds-ctl
2.39697830093546e-12	0.465063549310954	0.397	0.309	5.76689009422063e-08	ZNF281	myeloids_mds-ctl
2.16707372009904e-15	0.464209446304793	0.33	0.237	5.21376266318628e-11	BCL10	myeloids_mds-ctl
2.10935509269642e-13	0.464104730707327	0.274	0.191	5.07489741751831e-09	SMAD3	myeloids_mds-ctl
2.15449544730539e-13	0.459374067836846	0.407	0.317	5.18350059667204e-09	VPS4B	myeloids_mds-ctl
2.42473142121862e-16	0.459039175121667	0.276	0.185	5.83366132630988e-12	SUCO	myeloids_mds-ctl
5.5399089491348e-11	0.458207190364433	0.28	0.207	1.33284669407234e-06	PDE12	myeloids_mds-ctl
7.54890516741425e-07	0.457099385434009	0.34	0.277	0.018161910942282	GRPEL1	myeloids_mds-ctl
1.34652228881902e-14	0.457059933413003	0.47	0.382	3.23959797466968e-10	ABRACL	myeloids_mds-ctl
5.18634916411868e-11	0.456877829465907	0.369	0.288	1.24778374539531e-06	UBE2A	myeloids_mds-ctl
2.49476702632748e-11	0.456168544970242	0.445	0.359	6.00215998864129e-07	RALY	myeloids_mds-ctl
8.97350378001937e-12	0.454935146201137	0.331	0.251	2.15893527443486e-07	NXF1	myeloids_mds-ctl
4.89141902381535e-07	0.454707590279085	0.411	0.354	0.0117682650293974	SMS	myeloids_mds-ctl
1.59147204684176e-06	0.448476556281294	0.353	0.297	0.038289225974966	PLEKHO2	myeloids_mds-ctl
2.23283493487366e-12	0.446344624709068	0.386	0.303	5.37197756981254e-08	MRPL52	myeloids_mds-ctl
1.47577157867387e-22	0.445284619272727	0.396	0.272	3.55055884113147e-18	CYCS	myeloids_mds-ctl
4.44679797747324e-07	0.44489353787241	0.356	0.292	0.0106985512540029	CPSF6	myeloids_mds-ctl
4.6162256859975e-13	0.443794803578226	0.282	0.201	1.11061773779414e-08	DIPK2A	myeloids_mds-ctl
6.5043965644236e-20	0.443559731016964	0.301	0.198	1.56489276943467e-15	SS18L2	myeloids_mds-ctl
1.58664050383725e-20	0.440688750628508	0.423	0.312	3.81729838818204e-16	NFIL3	myeloids_mds-ctl
4.06995630603455e-22	0.435745694529583	0.295	0.186	9.79190787668853e-18	EMC6	myeloids_mds-ctl
1.3658702465388e-07	0.434827801937641	0.424	0.36	0.0032861472261477	CUL3	myeloids_mds-ctl
5.66614485681563e-17	0.434074390289765	0.31	0.211	1.36321779110127e-12	FBXO33	myeloids_mds-ctl
4.91585502481438e-12	0.433812921267863	0.253	0.176	1.18270556042009e-07	BCCIP	myeloids_mds-ctl
3.89869135086711e-11	0.433199700617738	0.337	0.259	9.37986152105117e-07	RIF1	myeloids_mds-ctl
1.00050268520349e-06	0.432803992354071	0.298	0.243	0.0240710941033109	TFAM	myeloids_mds-ctl
1.08185860277223e-08	0.428879386294921	0.451	0.379	0.000260284361240971	MAPRE1	myeloids_mds-ctl
2.06186469528607e-13	0.428494917231723	0.31	0.22	4.96064027038875e-09	COX19	myeloids_mds-ctl
6.05554422323368e-20	0.428446944307618	0.456	0.341	1.45690338466779e-15	RNF139	myeloids_mds-ctl
3.12722134488023e-14	0.42227506350924	0.313	0.407	7.52378183364734e-10	RBP7	myeloids_mds-ctl
3.59435235706645e-07	0.420042163925168	0.335	0.274	0.00864765233586618	PHF11	myeloids_mds-ctl
5.71100109778076e-13	0.416524125362538	0.323	0.236	1.37400975411507e-08	HSPE1	myeloids_mds-ctl
2.71887763035853e-15	0.408867960704853	0.293	0.2	6.54134769087958e-11	MTRF1L	myeloids_mds-ctl
6.42538005342663e-09	0.407426654557109	0.26	0.197	0.000154588218705391	NDUFA7	myeloids_mds-ctl
5.56091158813149e-16	0.407083166945042	0.314	0.22	1.33789971898855e-11	POLR2K	myeloids_mds-ctl
1.46115485508614e-06	0.402976809018324	0.389	0.331	0.0351539246585173	MOB4	myeloids_mds-ctl
4.59253453752128e-08	0.400018634292244	0.472	0.407	0.00110491788438225	UBE2L3	myeloids_mds-ctl
4.22711657344511e-20	0.398562486712505	0.426	0.306	1.01700197640516e-15	ANAPC11	myeloids_mds-ctl
1.0479340220549e-06	0.39840322297308	0.3	0.242	0.0252122446366188	GNPTAB	myeloids_mds-ctl
1.01762071490508e-18	0.398004900246743	0.341	0.233	2.44829367799014e-14	TSN	myeloids_mds-ctl
9.15396421536502e-09	0.396462789093759	0.5	0.43	0.000220235225057467	LY96	myeloids_mds-ctl
1.58638309545859e-25	0.393313662323493	0.316	0.197	3.81667908936382e-21	RBM38	myeloids_mds-ctl
1.15160561704025e-07	0.392377304854666	0.615	0.562	0.00277064795403714	LACTB	myeloids_mds-ctl
1.68031976513133e-12	0.391611535277812	0.597	0.657	4.04268132292948e-08	MYO1F	myeloids_mds-ctl
1.6728711831192e-18	0.390246961942037	0.293	0.193	4.02476077946648e-14	KIF22	myeloids_mds-ctl
3.33985695959258e-13	0.388770030999356	0.309	0.222	8.03536185908378e-09	PSMD9	myeloids_mds-ctl
1.86140491679696e-13	0.386249587116826	0.268	0.185	4.47835408932181e-09	NUP54	myeloids_mds-ctl
1.69553909522414e-07	0.385886247925004	0.344	0.285	0.00407929750919975	ZFR	myeloids_mds-ctl
1.60179636352257e-07	0.385033427268257	0.504	0.438	0.00385376187099894	UBE2V1	myeloids_mds-ctl
2.06624570377478e-10	0.38297622090775	0.372	0.293	4.97118053871175e-06	TXNL4A	myeloids_mds-ctl
5.57212285352198e-10	0.379375026305875	0.308	0.237	1.34059703732885e-05	UFD1	myeloids_mds-ctl
8.77972738951248e-07	0.378734996200841	0.392	0.335	0.0211231461264281	ATP11B	myeloids_mds-ctl
3.11296726413302e-10	0.377411254175859	0.445	0.367	7.48948794077764e-06	SAP30BP	myeloids_mds-ctl
8.4446499586076e-08	0.373803553051693	0.337	0.274	0.0020316983335414	KPNA3	myeloids_mds-ctl
2.94403886846221e-13	0.37343463206984	0.43	0.342	7.08306311363323e-09	MAGOH	myeloids_mds-ctl
5.9214317209881e-12	0.371664355596978	0.31	0.228	1.42463725775253e-07	GCH1	myeloids_mds-ctl
3.28815846622903e-17	0.369816688610341	0.348	0.248	7.91098045390042e-13	PFDN4	myeloids_mds-ctl
1.00503624278077e-15	0.369468899933824	0.269	0.178	2.41801669650626e-11	MED17	myeloids_mds-ctl
1.86216517120685e-09	0.367170774324509	0.319	0.249	4.48018318540656e-05	RAB3GAP1	myeloids_mds-ctl
5.09928151625211e-16	0.366358370059745	0.391	0.297	1.2268361399951e-11	SNRPC	myeloids_mds-ctl
3.13713796602028e-10	0.365178710596823	0.272	0.201	7.54764023244818e-06	SMIM3	myeloids_mds-ctl
8.39132380853681e-07	0.36514313688719	0.351	0.291	0.0201886859509587	PATL1	myeloids_mds-ctl
3.09194012452529e-10	0.364635963600544	0.318	0.242	7.4388987455954e-06	ANKRD49	myeloids_mds-ctl
4.62064378416801e-13	0.363441921170901	0.251	0.174	1.11168068803298e-08	MRPL21	myeloids_mds-ctl
2.77252153543111e-14	0.360241214356426	0.273	0.185	6.67040956209371e-10	USF3	myeloids_mds-ctl
5.29954609619291e-18	0.357888386228451	0.431	0.326	1.27501779528305e-13	SBNO1	myeloids_mds-ctl
5.19516780112446e-07	0.357439419736601	0.28	0.22	0.0124990542127253	COPS8	myeloids_mds-ctl
4.37203841882203e-07	0.356703453111584	0.308	0.245	0.0105186872318439	PRRC2A	myeloids_mds-ctl
4.48371470323759e-18	0.35651988071865	0.98	0.963	1.07873692045193e-13	PFDN5	myeloids_mds-ctl
7.72501124922627e-09	0.355810958814701	0.659	0.603	0.000185856045645135	JTB	myeloids_mds-ctl
5.65279635820618e-12	0.352569484776046	0.261	0.184	1.36000627582082e-07	NAA60	myeloids_mds-ctl
1.8652661254853e-09	0.35253521778943	0.252	0.188	4.48764377130509e-05	PPP2R2D	myeloids_mds-ctl
1.19576985561902e-10	0.348301695629716	0.297	0.224	2.87690269563381e-06	TAF11	myeloids_mds-ctl
7.70582702631457e-08	0.346293821605489	0.307	0.245	0.00185394492426102	AKR1A1	myeloids_mds-ctl
4.13083218657972e-09	0.340148933919111	0.257	0.191	9.93836915769215e-05	TP53BP2	myeloids_mds-ctl
1.1100754530443e-07	0.33998680730591	0.27	0.212	0.00267073053247929	PITHD1	myeloids_mds-ctl
4.00687644638069e-08	0.338948603686194	0.313	0.25	0.00096401440423473	UBN1	myeloids_mds-ctl
2.99437698543215e-10	0.336854377354838	0.315	0.24	7.20417158925122e-06	DCUN1D1	myeloids_mds-ctl
2.19019432639707e-07	0.333885232192879	0.335	0.274	0.00526938852987871	SLMAP	myeloids_mds-ctl
4.72813614020171e-10	0.333632936292085	0.343	0.275	1.13754227397113e-05	TP53INP1	myeloids_mds-ctl
2.30685533187278e-14	0.329060758310767	0.512	0.416	5.55006324295273e-10	LGALS9	myeloids_mds-ctl
2.53716776577611e-11	0.328100063378378	0.286	0.207	6.10417192768075e-07	VTI1A	myeloids_mds-ctl
6.96857215219586e-09	0.327117713290618	0.523	0.453	0.00016765687740968	CSNK2B	myeloids_mds-ctl
4.3275054088853e-07	0.325105789593179	0.261	0.205	0.0104115452632372	MAP2K1	myeloids_mds-ctl
9.11551594328916e-19	0.321071123982008	0.583	0.477	2.19310198079594e-14	AIMP1	myeloids_mds-ctl
2.58075626088568e-12	0.321021468347452	0.253	0.175	6.20904148806487e-08	TAF13	myeloids_mds-ctl
1.38093352431328e-09	0.318494447986369	0.341	0.267	3.32238796614533e-05	DNAJC2	myeloids_mds-ctl
1.15379708336987e-11	0.312938240169305	0.334	0.251	2.77592040287957e-07	KAT7	myeloids_mds-ctl
1.05582208835813e-17	0.312191155508837	0.262	0.168	2.54020236238081e-13	MRPL22	myeloids_mds-ctl
8.18444434276794e-09	0.311731595799027	0.255	0.192	0.000196909546442654	ARMC8	myeloids_mds-ctl
1.52928678836228e-21	0.310392485856967	0.543	0.437	3.67931108412081e-17	ARID4B	myeloids_mds-ctl
1.78311827359911e-14	0.310215347783108	0.285	0.195	4.29000425445211e-10	VCPIP1	myeloids_mds-ctl
1.51515190330935e-08	0.307866477865837	0.227	0.29	0.000364530396417198	CTNNA1	myeloids_mds-ctl
9.61785915331877e-09	0.30765952725497	0.279	0.213	0.000231396073369696	CEBPZOS	myeloids_mds-ctl
1.42534731489006e-07	0.306991466401898	0.413	0.353	0.003429243104894	NUB1	myeloids_mds-ctl
1.66466786643246e-07	0.305539322127082	0.293	0.231	0.00400502441984985	NR1H2	myeloids_mds-ctl
3.46717833722137e-13	0.305275224333742	0.281	0.198	8.34168436152091e-09	NCK1	myeloids_mds-ctl
3.72279151304625e-09	0.302517565127567	0.327	0.255	8.95666410123797e-05	NUDT21	myeloids_mds-ctl
1.38025463686103e-08	0.300541386976933	0.348	0.281	0.000332075463082395	NUDT4	myeloids_mds-ctl
2.96328245887068e-11	0.300254937137671	0.264	0.187	7.12936126779696e-07	MFSD10	myeloids_mds-ctl
1.334974360888e-12	0.299951487628386	0.596	0.524	3.21181481486045e-08	PTPN2	myeloids_mds-ctl
9.64478796732216e-07	0.298482788183402	0.261	0.204	0.0232043953705804	RYBP	myeloids_mds-ctl
1.40583751730007e-08	0.298043385308434	0.392	0.323	0.000338230448287223	SUZ12	myeloids_mds-ctl
8.86274509628366e-15	0.295244563535942	0.717	0.65	2.13228784271489e-10	POMP	myeloids_mds-ctl
1.26986263782324e-07	0.294274971529845	0.279	0.218	0.00305516252033894	C18orf25	myeloids_mds-ctl
6.44002661928889e-09	0.293962592499683	0.389	0.317	0.000154940600433472	JDP2	myeloids_mds-ctl
2.38333397286599e-08	0.290791503717787	0.255	0.193	0.000573406320531829	OSBP	myeloids_mds-ctl
1.81035250684724e-07	0.285206328701753	0.506	0.443	0.00435552709622377	RAN	myeloids_mds-ctl
2.71924817481617e-10	0.283623875484645	0.306	0.232	6.54223918379022e-06	COPS3	myeloids_mds-ctl
1.34540013094601e-24	0.282266561229982	0.442	0.31	3.23689817504301e-20	PSMB8	myeloids_mds-ctl
4.26126838303304e-11	0.277958427487855	0.292	0.214	1.02521856027392e-06	MED30	myeloids_mds-ctl
5.87676587232247e-08	0.276693947050735	0.271	0.208	0.00141389110122206	C22orf39	myeloids_mds-ctl
4.08323780985843e-10	0.270520106549227	0.292	0.22	9.82386184673839e-06	PRELID3B	myeloids_mds-ctl
5.41192870552305e-15	0.269837721658148	0.613	0.521	1.30205592726179e-10	NDUFB9	myeloids_mds-ctl
8.70512298280167e-10	0.267289133090781	0.278	0.209	2.09436553843225e-05	CBLL1	myeloids_mds-ctl
1.13446401921841e-16	0.264291833099963	0.387	0.286	2.72940698383758e-12	EIF6	myeloids_mds-ctl
3.10358443497899e-08	0.262719874573741	0.313	0.247	0.000746691379211595	SDHB	myeloids_mds-ctl
1.47223111694363e-11	0.256744802702217	0.283	0.205	3.54204084425467e-07	EHD4	myeloids_mds-ctl
1.20543347910653e-14	0.255912412217917	0.371	0.278	2.90015240738241e-10	TSC22D4	myeloids_mds-ctl
1.86605415520968e-11	0.254693672706274	0.389	0.306	4.48953969201896e-07	MFSD14A	myeloids_mds-ctl
1.16126981935064e-10	0.252748346534353	0.69	0.613	2.79389905837571e-06	GUK1	myeloids_mds-ctl
5.56803424674947e-07	0.25234384977408	0.303	0.246	0.0133961335942546	ANP32E	myeloids_mds-ctl
1.24315331836395e-11	0.252213259476862	0.36	0.281	2.99090256865184e-07	CLDND1	myeloids_mds-ctl
7.78792822446871e-09	0.250675701846573	0.409	0.335	0.000187369765152493	LSM12	myeloids_mds-ctl
