# Supplementary material for: VEXAS syndrome is characterized by inflammasome activation and monocyte dysregulation
Source: Nat Commun. 2024 Jan 30;15:910. doi: 10.1038/s41467-024-44811-4 (PMC10828464; doi:10.1038/s41467-024-44811-4)
Supplement: Supplementary file 6 — Source Data [file 41467_2024_44811_MOESM6_ESM.zip › Source_DATA_KOSMIDER/Raw_DATA_KOSMIDER_Fig6/myeloids_vexas-ctl_DOWN.csv]

p_val	avg_log2FC	pct.1	pct.2	p_val_adj	GeneName	cluster
1.30301024387619e-06	-0.292599153521815	0.494	0.644	0.0313491234574172	TAX1BP1	myeloids_vexas-ctl
2.26309649854771e-19	-0.29351666883177	0.548	0.787	5.44478386585593e-15	CMTM6	myeloids_vexas-ctl
5.07227844792952e-09	-0.304378331444438	0.119	0.277	0.000122033947178736	PGGT1B	myeloids_vexas-ctl
5.35324882634181e-09	-0.312412632320493	0.126	0.281	0.000128793813512958	NAGK	myeloids_vexas-ctl
1.71037102622068e-08	-0.354893666263627	0.165	0.328	0.000411498165198434	VTI1B	myeloids_vexas-ctl
7.52821590567817e-10	-0.378256589502774	0.239	0.428	1.81121346474711e-05	ARL5A	myeloids_vexas-ctl
1.6668719658722e-07	-0.380458946397268	0.113	0.252	0.00401032726269192	LILRA1	myeloids_vexas-ctl
7.15868511726623e-09	-0.380547605324307	0.11	0.257	0.000172230805236308	PTPRJ	myeloids_vexas-ctl
8.40063702509083e-14	-0.387311233483376	0.226	0.448	2.0211092618666e-09	HDGF	myeloids_vexas-ctl
5.22653128324358e-07	-0.397822581858947	0.494	0.653	0.0125745116143557	EIF3G	myeloids_vexas-ctl
1.00150578154942e-14	-0.410775898638705	0.287	0.509	2.40952275982976e-10	LAMP1	myeloids_vexas-ctl
7.26015398321442e-08	-0.43221181581764	0.19	0.351	0.00174672044682156	PRKCSH	myeloids_vexas-ctl
1.57936119611998e-10	-0.4346257287865	0.297	0.486	3.79978510174506e-06	STT3B	myeloids_vexas-ctl
3.12190451848629e-09	-0.44291658551508	0.155	0.314	7.51099008102617e-05	PARP9	myeloids_vexas-ctl
4.90929342877027e-08	-0.455965882993761	0.135	0.282	0.00118112690602784	RAB1B	myeloids_vexas-ctl
3.10136088473867e-08	-0.456495322733708	0.21	0.368	0.000746156415259277	MAZ	myeloids_vexas-ctl
3.76318589496242e-09	-0.460313372346509	0.126	0.281	9.05384894469009e-05	SLC66A3	myeloids_vexas-ctl
6.84737571888208e-08	-0.464774089042724	0.145	0.29	0.00164741012420584	CTNNA1	myeloids_vexas-ctl
9.11697204355312e-08	-0.468715323200612	0.171	0.318	0.00219345230395845	SENP6	myeloids_vexas-ctl
3.85089280333499e-08	-0.485792976964405	0.206	0.364	0.000926486299554364	EPN1	myeloids_vexas-ctl
9.55524042047877e-08	-0.496681894027093	0.119	0.258	0.00229889529276299	IMPDH1	myeloids_vexas-ctl
4.81470505422419e-07	-0.504375181600279	0.168	0.304	0.011583698889958	FLOT2	myeloids_vexas-ctl
1.48937456923662e-06	-0.513175562875265	0.135	0.26	0.0358328627612639	PPP2R5A	myeloids_vexas-ctl
1.05110845865591e-07	-0.518104669588326	0.116	0.251	0.00252886184068025	ARRDC1	myeloids_vexas-ctl
3.46776518615967e-09	-0.521451599899937	0.106	0.264	8.34309626138156e-05	ARHGAP9	myeloids_vexas-ctl
2.72111314607312e-07	-0.526246546777184	0.119	0.25	0.00654672611813732	ARHGEF6	myeloids_vexas-ctl
3.61350573026452e-08	-0.530275673848529	0.319	0.477	0.000869373343644341	ANP32A	myeloids_vexas-ctl
7.72972301086974e-07	-0.534286282836195	0.174	0.312	0.0185969405918515	CNOT7	myeloids_vexas-ctl
1.76411663318753e-07	-0.540556162608924	0.123	0.259	0.00424428820778588	SLC25A24	myeloids_vexas-ctl
6.49687968264278e-07	-0.541619155411822	0.158	0.293	0.0156308428284703	TSPYL1	myeloids_vexas-ctl
1.65643228540431e-07	-0.547026030500748	0.145	0.284	0.00398521043545423	PDS5B	myeloids_vexas-ctl
2.62737650130721e-09	-0.553646877578883	0.177	0.346	6.32120512449501e-05	CPQ	myeloids_vexas-ctl
1.22531664508812e-09	-0.572677575369601	0.148	0.316	2.9479893164175e-05	FGD5-AS1	myeloids_vexas-ctl
1.25874494617789e-08	-0.575943936585851	0.142	0.294	0.000302841446600938	SMG7	myeloids_vexas-ctl
4.54507446491633e-09	-0.58140717603907	0.11	0.258	0.000109349946551422	DUSP22	myeloids_vexas-ctl
7.79446314885585e-12	-0.58534009602295	0.229	0.431	1.87526988898323e-07	EIF4EBP2	myeloids_vexas-ctl
1.7683605291687e-10	-0.587106219241256	0.11	0.279	4.25449859712697e-06	YOD1	myeloids_vexas-ctl
2.39295933942735e-07	-0.597464891589813	0.423	0.566	0.00575722087472825	GNB1	myeloids_vexas-ctl
1.22611389351678e-08	-0.598931949570699	0.155	0.311	0.000294990741641201	ATP6V0A1	myeloids_vexas-ctl
7.4649925871323e-10	-0.598943009708995	0.126	0.291	1.79600256653816e-05	AMFR	myeloids_vexas-ctl
6.25254446682155e-09	-0.610584713133434	0.11	0.26	0.00015042996732726	GIGYF1	myeloids_vexas-ctl
9.78021154371209e-10	-0.613737326159796	0.126	0.288	2.35302109530169e-05	RUFY3	myeloids_vexas-ctl
1.16567230516986e-09	-0.614899879316107	0.142	0.311	2.80449099900817e-05	CD33	myeloids_vexas-ctl
4.33276446135831e-08	-0.621256476685441	0.155	0.31	0.0010424198017582	CIAO2A	myeloids_vexas-ctl
1.21201821476328e-09	-0.622021600228184	0.19	0.358	2.91599462289897e-05	EIF4EBP1	myeloids_vexas-ctl
3.81497738120853e-09	-0.644636615006352	0.113	0.267	9.17845408144959e-05	ADAM15	myeloids_vexas-ctl
4.04420199887359e-07	-0.64914132716664	0.126	0.257	0.00972994558908997	PSEN1	myeloids_vexas-ctl
1.59488297917261e-08	-0.654515148949148	0.261	0.427	0.000383712895959139	RNF166	myeloids_vexas-ctl
4.22828840696062e-09	-0.658807128831679	0.103	0.25	0.000101728390783066	UBR2	myeloids_vexas-ctl
8.66355963959185e-09	-0.664437089284209	0.113	0.261	0.00020843658136894	AC096667.1	myeloids_vexas-ctl
6.93976762504227e-08	-0.664463124976364	0.129	0.27	0.00166963869290892	UBP1	myeloids_vexas-ctl
8.60803272519301e-16	-0.668917269015181	0.248	0.5	2.07100659335419e-11	EID1	myeloids_vexas-ctl
4.24275505382973e-09	-0.689222029511557	0.219	0.398	0.000102076443840089	OXA1L	myeloids_vexas-ctl
3.71546707758707e-09	-0.694467956269716	0.132	0.289	8.93904224196674e-05	SLC12A6	myeloids_vexas-ctl
9.15000624108525e-08	-0.703402623093623	0.119	0.252	0.0022014000015427	PANK3	myeloids_vexas-ctl
9.77719977803736e-10	-0.709602141990633	0.242	0.418	2.35229649459801e-05	C19orf38	myeloids_vexas-ctl
3.9857914063888e-08	-0.71026065372513	0.31	0.466	0.000958941554463082	ATG3	myeloids_vexas-ctl
5.64125253927868e-08	-0.71780879395146	0.142	0.288	0.00135722894842506	RBM6	myeloids_vexas-ctl
7.33269644683271e-07	-0.722959780875703	0.152	0.284	0.0176417343814348	TBXAS1	myeloids_vexas-ctl
8.00753919394828e-08	-0.72487925311376	0.145	0.286	0.00192653385467202	TMX1	myeloids_vexas-ctl
9.58826281823268e-07	-0.725565622566527	0.142	0.271	0.023068401514386	MYO5A	myeloids_vexas-ctl
3.69664770509074e-08	-0.725920747204123	0.113	0.254	0.000889376471367781	PHKB	myeloids_vexas-ctl
2.57609633911208e-15	-0.729395586658051	0.135	0.362	6.19783018226976e-11	CTDSP2	myeloids_vexas-ctl
7.10157053354852e-09	-0.731597829598175	0.155	0.311	0.000170856685466644	STAT2	myeloids_vexas-ctl
9.30109043970681e-08	-0.732991384464738	0.119	0.254	0.00223774934888906	ATG16L2	myeloids_vexas-ctl
9.99018008671346e-07	-0.733326899605729	0.171	0.301	0.0240353742706239	FAM200B	myeloids_vexas-ctl
1.73974740593458e-08	-0.733587916960806	0.361	0.541	0.000418565828393801	TMEM219	myeloids_vexas-ctl
7.66134273546561e-12	-0.736922955020803	0.113	0.297	1.84324244872567e-07	PLEKHO2	myeloids_vexas-ctl
8.91451377061784e-07	-0.738279394070704	0.139	0.267	0.0214474286807295	ZNF652	myeloids_vexas-ctl
1.02306175229492e-10	-0.741151473615765	0.09	0.254	2.46138426984635e-06	PLCB2	myeloids_vexas-ctl
2.96948656251769e-12	-0.74298931173916	0.106	0.3	7.14428772076131e-08	METTL7A	myeloids_vexas-ctl
2.13253743132907e-07	-0.743722772195686	0.197	0.341	0.00513067180603461	CCDC88B	myeloids_vexas-ctl
3.41768011995351e-08	-0.746074664680523	0.152	0.299	0.000822259660059616	PKN2	myeloids_vexas-ctl
1.38942334788966e-08	-0.747076905961528	0.123	0.266	0.000334281363268774	MAN2C1	myeloids_vexas-ctl
1.52199034550742e-08	-0.748357412245184	0.268	0.449	0.000366175657225629	MGAT1	myeloids_vexas-ctl
5.70897891402228e-07	-0.750598897126675	0.135	0.266	0.0137352323692462	DPP8	myeloids_vexas-ctl
1.57527838641719e-08	-0.756800728871776	0.129	0.277	0.000378996226988112	MAP3K3	myeloids_vexas-ctl
2.12185740304995e-07	-0.763488411732812	0.258	0.4	0.00510497672599788	HNRNPH2	myeloids_vexas-ctl
9.80741142448689e-08	-0.763700638145243	0.174	0.326	0.0023595651146173	SLC15A3	myeloids_vexas-ctl
3.66908872882727e-07	-0.765432778490442	0.181	0.32	0.00882746057268552	PRKD3	myeloids_vexas-ctl
1.91891876556998e-07	-0.773139768604157	0.219	0.362	0.00461672665808483	RP2	myeloids_vexas-ctl
5.05456496589157e-08	-0.77360645579226	0.194	0.344	0.00121607778514385	SOS2	myeloids_vexas-ctl
1.1365079677884e-13	-0.774227993509818	0.126	0.328	2.73432451970211e-09	BAZ2B	myeloids_vexas-ctl
6.42240426673738e-09	-0.778130646393398	0.203	0.376	0.000154516624253435	CTBS	myeloids_vexas-ctl
2.0350512560955e-07	-0.778191136279855	0.148	0.282	0.00489612981704018	DOCK5	myeloids_vexas-ctl
1.50668462052766e-09	-0.779488984703174	0.126	0.285	3.62493252852749e-05	CASC4	myeloids_vexas-ctl
1.52636687253038e-06	-0.782916415208725	0.155	0.28	0.0367228605862083	SUGP2	myeloids_vexas-ctl
4.32383163306372e-08	-0.783690787317886	0.223	0.378	0.0010402706525988	HADHB	myeloids_vexas-ctl
2.51155230313858e-08	-0.784863794078155	0.177	0.334	0.00060425436861211	TWF2	myeloids_vexas-ctl
4.51806881050528e-13	-0.791427788169412	0.442	0.614	1.08700217511947e-08	STMP1	myeloids_vexas-ctl
1.73190097856095e-10	-0.792216529390303	0.132	0.3	4.16678056431978e-06	ATP11A	myeloids_vexas-ctl
2.07920818737939e-08	-0.798752155039923	0.129	0.272	0.000500236697801608	LRCH4	myeloids_vexas-ctl
4.34049703213752e-08	-0.801134366691244	0.223	0.377	0.00104428018096197	SOAT1	myeloids_vexas-ctl
6.9637077007305e-07	-0.801280014393902	0.248	0.389	0.0167539843571875	DHRS7	myeloids_vexas-ctl
1.87518076436347e-09	-0.803321528676117	0.316	0.497	4.51149740098207e-05	LBR	myeloids_vexas-ctl
4.74360344138769e-08	-0.804066819235392	0.174	0.322	0.00114126355196346	INPP5D	myeloids_vexas-ctl
6.43492154792112e-07	-0.807343937312384	0.129	0.255	0.0154817777521434	GLYR1	myeloids_vexas-ctl
3.2605079867586e-07	-0.813995660409482	0.129	0.261	0.0078444561653425	PTAFR	myeloids_vexas-ctl
5.59101437229755e-08	-0.819424216993686	0.306	0.475	0.00134514214783107	NORAD	myeloids_vexas-ctl
9.87966688181023e-07	-0.822672333432698	0.197	0.331	0.0237694905509472	R3HDM2	myeloids_vexas-ctl
4.9518513424236e-08	-0.827534298471863	0.132	0.272	0.00119136591447369	SNX27	myeloids_vexas-ctl
2.22989410009534e-09	-0.827816787003514	0.139	0.298	5.36490221541939e-05	SBF2	myeloids_vexas-ctl
6.44358943633165e-13	-0.828992139119042	0.097	0.288	1.55026318248703e-08	TET3	myeloids_vexas-ctl
7.85202277457637e-11	-0.83004172184811	0.11	0.282	1.88911815933533e-06	RAB3D	myeloids_vexas-ctl
3.48441077096175e-14	-0.831387222418271	0.103	0.314	8.38314387385687e-10	UBL3	myeloids_vexas-ctl
1.61372685233238e-08	-0.83256278369045	0.229	0.385	0.000388246543402647	KPNB1	myeloids_vexas-ctl
1.3904129112444e-06	-0.833059768406241	0.129	0.25	0.033451944231629	TAF15	myeloids_vexas-ctl
7.90082685177587e-08	-0.834680000602869	0.194	0.347	0.00190085993226876	TMEM165	myeloids_vexas-ctl
1.79318320291518e-07	-0.83871653562864	0.274	0.416	0.00431421946789364	SULF2	myeloids_vexas-ctl
7.27368158040606e-09	-0.83937689641753	0.123	0.273	0.000174997505142989	ADCY7	myeloids_vexas-ctl
2.95946580411231e-10	-0.840819814005215	0.145	0.313	7.12017877811381e-06	SVBP	myeloids_vexas-ctl
2.01349091851254e-20	-0.847147372738472	0.406	0.657	4.84425780084932e-16	MYO1F	myeloids_vexas-ctl
9.88942213185708e-07	-0.847667776012503	0.142	0.265	0.0237929607070349	TUG1	myeloids_vexas-ctl
9.90359818724116e-07	-0.848643452675176	0.206	0.339	0.0238270668786835	SSBP4	myeloids_vexas-ctl
4.75572650112045e-12	-0.848873272580195	0.161	0.36	1.14418023890457e-07	DOK3	myeloids_vexas-ctl
5.84090896668396e-08	-0.851343181264214	0.171	0.318	0.00140526428829449	EIF4E3	myeloids_vexas-ctl
1.12017777983926e-08	-0.85266978910696	0.129	0.276	0.000269503572051528	PPCS	myeloids_vexas-ctl
1.69806293576504e-07	-0.855060742303447	0.723	0.86	0.0040853696171571	EFHD2	myeloids_vexas-ctl
1.65992210957283e-11	-0.855767239079835	0.094	0.266	3.99360660342127e-07	BICD2	myeloids_vexas-ctl
2.83642399017469e-08	-0.861304381451309	0.177	0.335	0.000682415247796128	SQOR	myeloids_vexas-ctl
1.07405031268399e-10	-0.865638385205196	0.132	0.304	2.58405764728641e-06	SH3BP1	myeloids_vexas-ctl
1.1901341551929e-07	-0.874006280103191	0.155	0.298	0.0028633437639786	MAPKAPK3	myeloids_vexas-ctl
2.08661077119792e-10	-0.876815567252774	0.123	0.287	5.02017685442508e-06	TMEM127	myeloids_vexas-ctl
1.20436367795317e-08	-0.881019329449121	0.194	0.358	0.000289757857278754	DR1	myeloids_vexas-ctl
9.18437749614007e-11	-0.882042605538413	0.174	0.352	2.20966938179634e-06	UBXN11	myeloids_vexas-ctl
1.89593852916624e-06	-0.884692127319991	0.148	0.268	0.0456143850732106	C5orf24	myeloids_vexas-ctl
1.39629552439685e-07	-0.886343154566219	0.184	0.325	0.00335934740214639	MORC3	myeloids_vexas-ctl
3.15547443238486e-12	-0.886350225086952	0.129	0.319	7.59175593687473e-08	UBE2Z	myeloids_vexas-ctl
7.44373667715271e-07	-0.889084629497161	0.19	0.325	0.0179088860715617	USP4	myeloids_vexas-ctl
2.41939211024233e-07	-0.892417729912266	0.203	0.34	0.00582081547803201	SHFL	myeloids_vexas-ctl
5.70509224758963e-07	-0.893626458106265	0.142	0.271	0.0137258814384759	MVP	myeloids_vexas-ctl
6.02940494368772e-11	-0.898522247721903	0.145	0.328	1.45061453540183e-06	PLXNC1	myeloids_vexas-ctl
1.93074310976901e-11	-0.901723054511167	0.126	0.309	4.64517484779325e-07	SP1	myeloids_vexas-ctl
3.07873218637474e-10	-0.904622277188075	0.123	0.288	7.40712176719898e-06	PPM1F	myeloids_vexas-ctl
2.88127073875116e-07	-0.904662219219357	0.694	0.817	0.0069320492703614	GNAS	myeloids_vexas-ctl
1.34380661175764e-06	-0.905678549822198	0.277	0.415	0.0323306432722771	TRAPPC1	myeloids_vexas-ctl
4.68128652423472e-13	-0.918513980165299	0.113	0.312	1.12627072486563e-08	AGO4	myeloids_vexas-ctl
2.059982480149e-07	-0.919193007958744	0.294	0.455	0.00495611184899047	WIPF1	myeloids_vexas-ctl
2.29155613829652e-08	-0.920750821833401	0.135	0.281	0.000551325491312759	AC127502.2	myeloids_vexas-ctl
7.51383516026168e-13	-0.921861341632452	0.123	0.322	1.80775360120736e-08	RASSF4	myeloids_vexas-ctl
7.47051795830709e-09	-0.935441599955261	0.145	0.3	0.00017973319155891	PDLIM5	myeloids_vexas-ctl
1.4398766812743e-10	-0.937372373030641	0.584	0.74	3.46419930747783e-06	LAMTOR4	myeloids_vexas-ctl
1.0729237478976e-06	-0.939641969508243	0.261	0.398	0.0258134724506684	ARHGAP26	myeloids_vexas-ctl
6.08024867825554e-07	-0.939954841965594	0.213	0.356	0.014628470295015	PTPN18	myeloids_vexas-ctl
2.5707962802717e-13	-0.941039255677325	0.135	0.343	6.18507877070567e-09	HNMT	myeloids_vexas-ctl
2.08292894350973e-15	-0.944562372758375	0.161	0.395	5.01131874519006e-11	ANKRD13D	myeloids_vexas-ctl
8.78268061533476e-08	-0.947695086603563	0.213	0.366	0.00211302512924339	STX16	myeloids_vexas-ctl
1.19541050032207e-11	-0.948853315808483	0.148	0.343	2.87603812272488e-07	OAZ2	myeloids_vexas-ctl
2.71954256669545e-10	-0.950395846105147	0.265	0.448	6.54294746121257e-06	CTDNEP1	myeloids_vexas-ctl
3.09107403741428e-12	-0.952533349364963	0.242	0.448	7.43681502661503e-08	ARID1A	myeloids_vexas-ctl
1.78427202719199e-06	-0.965912907783342	0.374	0.512	0.042927800702212	SLC25A36	myeloids_vexas-ctl
6.00917691218038e-09	-0.966867557187376	0.142	0.3	0.000144574787330148	PBRM1	myeloids_vexas-ctl
2.86183860475016e-07	-0.969744090393143	0.155	0.287	0.00688529749916841	NCBP3	myeloids_vexas-ctl
1.57932271377706e-09	-0.972248109371512	0.1	0.251	3.79969251707624e-05	MAPK14	myeloids_vexas-ctl
4.20851362142253e-07	-0.972837758370865	0.226	0.361	0.0101252629217805	SIGIRR	myeloids_vexas-ctl
2.28529307421459e-08	-0.973014268566823	0.148	0.297	0.000549818660725288	FEM1B	myeloids_vexas-ctl
5.6208369082949e-13	-0.978645678524896	0.132	0.331	1.35231715176667e-08	WASHC4	myeloids_vexas-ctl
7.21099589957333e-14	-0.983042841513817	0.09	0.289	1.73489350347835e-09	TFEC	myeloids_vexas-ctl
1.66944271318383e-10	-0.984065555068246	0.123	0.295	4.01651222364898e-06	NFIC	myeloids_vexas-ctl
1.91812174495217e-09	-0.987598358054085	0.152	0.318	4.61480910618043e-05	CD86	myeloids_vexas-ctl
2.88830259188435e-14	-0.988926588332272	0.135	0.344	6.94896720581455e-10	GRK3	myeloids_vexas-ctl
1.26490823100878e-06	-0.990728980805543	0.258	0.4	0.0304324271298402	SLCO3A1	myeloids_vexas-ctl
1.28354808996633e-08	-0.992796842057385	0.226	0.393	0.000308808834965	IFNAR1	myeloids_vexas-ctl
1.99435227900525e-09	-1.00238448612238	0.229	0.394	4.79821214805872e-05	FYTTD1	myeloids_vexas-ctl
2.66313639552451e-09	-1.0043864305508	0.19	0.355	6.40723985399243e-05	TRIP12	myeloids_vexas-ctl
1.57073915644476e-21	-1.00964158529339	0.239	0.546	3.77904133649045e-17	LY86	myeloids_vexas-ctl
7.95609333596567e-13	-1.01146887548682	0.135	0.335	1.91415649569998e-08	GNB4	myeloids_vexas-ctl
1.59816782807848e-08	-1.0116495277028	0.106	0.25	0.000384503197757401	MCTP1	myeloids_vexas-ctl
4.04300777010826e-10	-1.01367415032649	0.155	0.326	9.72707239410347e-06	RCOR1	myeloids_vexas-ctl
1.06338142353797e-09	-1.01486805238128	0.21	0.379	2.55838936689e-05	PSTPIP1	myeloids_vexas-ctl
1.73929355896178e-06	-1.01812493566033	0.165	0.289	0.0418456637350614	CTBP1	myeloids_vexas-ctl
3.2293594094869e-11	-1.03205361669176	0.1	0.271	7.76951580328453e-07	OSBPL11	myeloids_vexas-ctl
4.95463628861476e-07	-1.03251475032707	0.406	0.539	0.0119203594467782	DDX39B	myeloids_vexas-ctl
1.54443481932695e-06	-1.03492656063137	0.226	0.357	0.037157557318187	ARHGAP30	myeloids_vexas-ctl
7.31815093470202e-10	-1.0352582151257	0.148	0.316	1.76067393337996e-05	ARHGEF2	myeloids_vexas-ctl
7.15737008005184e-14	-1.03593593705503	0.371	0.593	1.72199166755967e-09	SNX2	myeloids_vexas-ctl
1.21132482788311e-16	-1.03991453597145	0.368	0.597	2.91432640340398e-12	DCP2	myeloids_vexas-ctl
5.27053180045326e-08	-1.0400580333278	0.21	0.361	0.00126803724587105	SASH3	myeloids_vexas-ctl
4.42763388943163e-08	-1.04465810164043	0.165	0.313	0.00106524443745836	RNF168	myeloids_vexas-ctl
3.57796110089426e-08	-1.04487249269101	0.135	0.279	0.000860821661264151	KIF13A	myeloids_vexas-ctl
2.17857425308025e-13	-1.05207371181618	0.103	0.299	5.24143179548577e-09	KIDINS220	myeloids_vexas-ctl
1.80146505722115e-10	-1.05245567685831	0.106	0.278	4.33414478116836e-06	TSC22D4	myeloids_vexas-ctl
2.54861320887879e-11	-1.05245789677041	0.229	0.416	6.13170851924148e-07	POLE4	myeloids_vexas-ctl
1.55024003385689e-08	-1.05708473388616	0.184	0.339	0.00037297224974563	TMEM33	myeloids_vexas-ctl
1.87228385356023e-10	-1.05767468348166	0.119	0.284	4.50452772328056e-06	ATXN3	myeloids_vexas-ctl
2.54971981388885e-07	-1.06437598032979	0.132	0.26	0.00613437090023519	CAB39	myeloids_vexas-ctl
9.17008084051115e-09	-1.06826299196485	0.245	0.419	0.000220622974941858	ATP6AP1	myeloids_vexas-ctl
1.53795845343009e-09	-1.06922599765796	0.142	0.303	3.70017424310745e-05	SGK3	myeloids_vexas-ctl
2.25377919472901e-11	-1.07003999504251	0.232	0.426	5.42236736459854e-07	PTAR1	myeloids_vexas-ctl
2.40901532438735e-15	-1.07014532702007	0.126	0.347	5.79584996894352e-11	PPP1R9B	myeloids_vexas-ctl
7.05645706328146e-07	-1.07348236063741	0.242	0.383	0.0169771300485489	STK10	myeloids_vexas-ctl
7.45865430894091e-14	-1.08565974144445	0.094	0.29	1.79447764018809e-09	NPTN	myeloids_vexas-ctl
2.4826350456231e-13	-1.10090635862324	0.081	0.272	5.97297165626462e-09	WDR11	myeloids_vexas-ctl
1.71127053837896e-09	-1.10113865768321	0.313	0.495	4.11714578828594e-05	NUP214	myeloids_vexas-ctl
1.27293471378675e-10	-1.10290075677951	0.329	0.506	3.06255362789953e-06	CD46	myeloids_vexas-ctl
1.12772182206516e-06	-1.11182587138997	0.135	0.261	0.0271318593170657	PAK1	myeloids_vexas-ctl
2.22278585406699e-07	-1.11728038228218	0.174	0.314	0.00534780048629976	CAT	myeloids_vexas-ctl
9.0313002618923e-13	-1.12324032115198	0.11	0.298	2.17284053000867e-08	LPCAT2	myeloids_vexas-ctl
6.84648250768727e-10	-1.1290053483802	0.181	0.36	1.64719522652448e-05	CACUL1	myeloids_vexas-ctl
1.25812710710994e-12	-1.13014089534826	0.332	0.534	3.0269280069958e-08	SH3KBP1	myeloids_vexas-ctl
6.9278124185901e-11	-1.13459550972254	0.206	0.392	1.66676238978859e-06	LPGAT1	myeloids_vexas-ctl
5.5896916413433e-11	-1.13816025601079	0.642	0.809	1.34482391199078e-06	CD37	myeloids_vexas-ctl
2.10772505586037e-10	-1.14108617115698	0.116	0.285	5.07097571189445e-06	SLC24A4	myeloids_vexas-ctl
1.71244507747797e-07	-1.14384412389781	0.184	0.321	0.00411997161190424	WAPL	myeloids_vexas-ctl
6.12850678036129e-11	-1.14692883152536	0.11	0.283	1.47445744628712e-06	ZFHX3	myeloids_vexas-ctl
2.93473073063629e-11	-1.14733960972737	0.174	0.362	7.06066866483785e-07	UNC93B1	myeloids_vexas-ctl
5.13861956370431e-11	-1.14796053163469	0.274	0.468	1.23630048083162e-06	ARHGAP4	myeloids_vexas-ctl
1.6237378476655e-07	-1.15119032188253	0.206	0.347	0.00390655088769843	NIN	myeloids_vexas-ctl
1.69697977395443e-16	-1.15234386198322	0.235	0.485	4.08276363815697e-12	TM9SF2	myeloids_vexas-ctl
5.27204994934956e-10	-1.15269928778673	0.455	0.602	1.26840249731401e-05	STK4	myeloids_vexas-ctl
2.51500520437702e-07	-1.15547989548332	0.213	0.356	0.00605085102121067	TARDBP	myeloids_vexas-ctl
4.91516741288174e-10	-1.15637895138169	0.494	0.667	1.18254012786522e-05	TMEM123	myeloids_vexas-ctl
2.06364760659954e-07	-1.15766349195123	0.184	0.321	0.00496492977671784	ARF3	myeloids_vexas-ctl
1.68511817714872e-06	-1.16881069313174	0.413	0.544	0.0405422582240211	DNAJC7	myeloids_vexas-ctl
1.17262215131189e-10	-1.17713794608401	0.171	0.352	2.82121163384129e-06	KDM7A	myeloids_vexas-ctl
1.08127971754106e-07	-1.18320416808233	0.19	0.33	0.00260145087243204	DEDD2	myeloids_vexas-ctl
2.84639471278191e-11	-1.1873728045642	0.132	0.308	6.848141039482e-07	ARHGAP27	myeloids_vexas-ctl
2.42048037545985e-17	-1.204831246869	0.045	0.262	5.82343373531884e-13	PROK2	myeloids_vexas-ctl
6.15511697929151e-08	-1.20490261693942	0.145	0.288	0.00148085959404774	CDK2AP1	myeloids_vexas-ctl
1.3996176651359e-10	-1.2118330541016	0.187	0.368	3.36734014055047e-06	SPOPL	myeloids_vexas-ctl
8.1747176598219e-11	-1.2202169552549	0.229	0.414	1.96675532177655e-06	MEF2A	myeloids_vexas-ctl
2.08479499065677e-09	-1.22393470179704	0.258	0.437	5.01580826802112e-05	TMEM167B	myeloids_vexas-ctl
2.34747339318623e-11	-1.2293869232737	0.106	0.281	5.64778623666676e-07	TRPS1	myeloids_vexas-ctl
7.48223049587093e-07	-1.2346036236204	0.139	0.268	0.0180014983500159	CEP85L	myeloids_vexas-ctl
6.99496591819816e-07	-1.23610110346835	0.161	0.286	0.0168291885025929	CEP350	myeloids_vexas-ctl
2.87765829544272e-16	-1.23830941854821	0.11	0.332	6.92335809300565e-12	MID1IP1	myeloids_vexas-ctl
9.16102095540045e-10	-1.2399994398237	0.397	0.581	2.2040500316598e-05	HCLS1	myeloids_vexas-ctl
6.06304803340222e-07	-1.24348255787646	0.306	0.448	0.0145870872635624	GLTP	myeloids_vexas-ctl
4.36825953591417e-11	-1.24906035215225	0.119	0.292	1.05095956174559e-06	RASSF3	myeloids_vexas-ctl
6.00083687148253e-08	-1.25195906713599	0.397	0.553	0.00144374134290998	PTEN	myeloids_vexas-ctl
2.95367816959157e-08	-1.25418829701892	0.261	0.415	0.000710625430822037	TMEM170B	myeloids_vexas-ctl
5.59932269284954e-17	-1.26027940820463	0.068	0.293	1.34714104667267e-12	KIAA0930	myeloids_vexas-ctl
5.22216178979488e-09	-1.26668749178443	0.135	0.294	0.000125639990500675	RNPEP	myeloids_vexas-ctl
4.84704706115952e-12	-1.27183580222086	0.21	0.413	1.16615105244437e-07	CMIP	myeloids_vexas-ctl
9.44537676491666e-11	-1.29302942120903	0.145	0.317	2.2724631958713e-06	DGKZ	myeloids_vexas-ctl
3.36490409136362e-17	-1.29427252946995	0.161	0.407	8.09562275341174e-13	NOTCH2	myeloids_vexas-ctl
7.09922159777853e-11	-1.29637829734872	0.139	0.312	1.70800172420954e-06	GARS-DT	myeloids_vexas-ctl
4.03956124624444e-12	-1.29858079655981	0.371	0.595	9.71878040233949e-08	MAP2K3	myeloids_vexas-ctl
1.2236359975656e-06	-1.30420568302904	0.187	0.315	0.0294394584654308	ELF4	myeloids_vexas-ctl
8.12478977334685e-10	-1.30927432494418	0.097	0.256	1.95474317156952e-05	RMND5A	myeloids_vexas-ctl
1.85960370190036e-06	-1.31033992386053	0.342	0.496	0.0447402054640208	RARA	myeloids_vexas-ctl
4.18034294542567e-11	-1.32420916342781	0.177	0.36	1.00574870923996e-06	IREB2	myeloids_vexas-ctl
2.65898429748685e-09	-1.3278354322463	0.232	0.392	6.39725032132362e-05	NR1D2	myeloids_vexas-ctl
2.44848199200849e-14	-1.34983795961301	0.232	0.444	5.89080282457323e-10	PNPLA2	myeloids_vexas-ctl
2.38239245838177e-07	-1.35381533588593	0.194	0.326	0.00573179801562071	TRIM44	myeloids_vexas-ctl
6.01830511340284e-19	-1.35586260944228	0.123	0.377	1.44794402723359e-14	ZDHHC7	myeloids_vexas-ctl
8.54829090559443e-14	-1.35616719558254	0.106	0.303	2.05663330897696e-09	NCOA1	myeloids_vexas-ctl
2.30987520637105e-14	-1.36000014781342	0.116	0.324	5.55732875900811e-10	SIRPB1	myeloids_vexas-ctl
4.49146200082977e-10	-1.3648750037867	0.332	0.517	1.08060084277964e-05	CCDC69	myeloids_vexas-ctl
5.73175049008715e-07	-1.37204757049152	0.729	0.827	0.0137900185041007	HNRNPDL	myeloids_vexas-ctl
2.90821322753413e-14	-1.37633550225143	0.452	0.658	6.99687020412436e-10	QKI	myeloids_vexas-ctl
3.58012592119874e-19	-1.37754431241934	0.074	0.318	8.61342495381204e-15	CPT1A	myeloids_vexas-ctl
9.08861898762444e-09	-1.37802006445816	0.194	0.351	0.000218663084223256	ATP2B1-AS1	myeloids_vexas-ctl
3.43241114700827e-07	-1.396079654087	0.374	0.52	0.0082580379785872	TACC1	myeloids_vexas-ctl
6.46948179441919e-07	-1.3962313608349	0.152	0.281	0.0155649262491931	ZCCHC2	myeloids_vexas-ctl
1.13580437947779e-06	-1.40192540928236	0.168	0.292	0.0273263175658561	UNC119	myeloids_vexas-ctl
2.23133187515396e-15	-1.41125353756174	0.139	0.36	5.36836135843292e-11	PLXNB2	myeloids_vexas-ctl
6.07959513597462e-12	-1.41236094893127	0.165	0.352	1.46268979376413e-07	HIPK3	myeloids_vexas-ctl
3.32626975039603e-08	-1.41303206106283	0.329	0.481	0.00080026723924778	PUM1	myeloids_vexas-ctl
1.61728795427426e-09	-1.42091638966978	0.481	0.334	3.89103308918843e-05	BCL2A1	myeloids_vexas-ctl
7.30329941718569e-09	-1.42696469696726	0.306	0.473	0.00017571008067807	ITGAM	myeloids_vexas-ctl
5.29057611655689e-11	-1.43494162370159	0.271	0.449	1.27285970788242e-06	ADPGK	myeloids_vexas-ctl
4.299802221513e-08	-1.44401412373686	0.313	0.468	0.00103448941647381	YPEL3	myeloids_vexas-ctl
7.88828024222032e-14	-1.44753629987715	0.345	0.572	1.89784134347579e-09	ARL8A	myeloids_vexas-ctl
9.14397702533467e-10	-1.45206972073755	0.355	0.517	2.19994943252527e-05	AGTPBP1	myeloids_vexas-ctl
1.80389457649351e-10	-1.47887867119926	0.216	0.399	4.33998996158574e-06	HOOK3	myeloids_vexas-ctl
1.12343284062804e-21	-1.47901264837999	0.697	0.975	2.70286707126701e-17	TYROBP	myeloids_vexas-ctl
3.07766979501802e-09	-1.48158385481461	0.923	0.976	7.40456575983385e-05	DDX5	myeloids_vexas-ctl
5.68060343278164e-14	-1.48256630008629	0.887	0.979	1.36669637989293e-09	SH3BGRL3	myeloids_vexas-ctl
2.69317160015768e-07	-1.49088807339812	0.216	0.356	0.00647950155281937	NUDT3	myeloids_vexas-ctl
1.0209921795663e-22	-1.49225109191191	0.116	0.398	2.45640508481856e-18	MSL1	myeloids_vexas-ctl
4.5811639609106e-18	-1.50664632709334	0.061	0.29	1.10218223735548e-13	VCL	myeloids_vexas-ctl
6.77144908801215e-09	-1.52084779864691	0.232	0.395	0.000162914293608484	NEMF	myeloids_vexas-ctl
3.78453596037957e-14	-1.52487084825612	0.19	0.405	9.10521506707722e-10	SETX	myeloids_vexas-ctl
1.83170099005928e-08	-1.52855615494988	0.316	0.466	0.000440688941198361	UBE2R2	myeloids_vexas-ctl
2.28197435460761e-11	-1.54430664279386	0.174	0.362	5.49020209975046e-07	FAM102B	myeloids_vexas-ctl
6.66275129647119e-14	-1.54968972934169	0.394	0.606	1.602991334418e-09	RBM5	myeloids_vexas-ctl
1.90255446213123e-13	-1.5510374154121	0.213	0.427	4.57735578044153e-09	ARHGAP45	myeloids_vexas-ctl
2.28829609390606e-11	-1.55117777796709	0.206	0.393	5.50541157232858e-07	ASH1L	myeloids_vexas-ctl
9.10194888926135e-11	-1.55385332973416	0.255	0.44	2.18983788326739e-06	TRIM8	myeloids_vexas-ctl
1.02820018586047e-14	-1.561178572683	0.397	0.644	2.47374682716171e-10	NCF2	myeloids_vexas-ctl
1.25818042308963e-16	-1.56200114405381	0.194	0.433	3.02705627991134e-12	WNK1	myeloids_vexas-ctl
1.99245759199675e-12	-1.56739969279815	0.223	0.421	4.79365372058498e-08	RNPEPL1	myeloids_vexas-ctl
2.84280880266752e-10	-1.57064751693899	0.123	0.288	6.83951369833778e-06	DOCK11	myeloids_vexas-ctl
5.5826949203543e-12	-1.57340916680798	0.268	0.458	1.34314057088804e-07	RASSF2	myeloids_vexas-ctl
1.23851752697349e-10	-1.59302663517661	0.203	0.381	2.97974931814552e-06	PKN1	myeloids_vexas-ctl
5.18098522101789e-08	-1.59536677657202	0.255	0.405	0.00124649323432469	ZMYM2	myeloids_vexas-ctl
3.12608115761931e-13	-1.59864986979495	0.1	0.293	7.52103865711629e-09	FHOD1	myeloids_vexas-ctl
1.17495529906439e-23	-1.60538491839232	0.39	0.668	2.82682495401903e-19	NUFIP2	myeloids_vexas-ctl
8.17504708228634e-07	-1.61084805450572	0.442	0.572	0.0196683457752727	PJA2	myeloids_vexas-ctl
5.24753105229288e-07	-1.61970134858818	0.377	0.504	0.0126250349587114	OGA	myeloids_vexas-ctl
1.63477995735266e-17	-1.61988343865469	0.039	0.259	3.93311709939475e-13	P2RY13	myeloids_vexas-ctl
1.4414443411728e-22	-1.62722083252538	0.319	0.61	3.46797094042764e-18	HSD17B11	myeloids_vexas-ctl
9.66380769761942e-08	-1.64040562481392	0.313	0.447	0.00232501549397026	MAP7D1	myeloids_vexas-ctl
7.45124189521291e-15	-1.64754961263296	0.168	0.386	1.79269428756927e-10	GIT2	myeloids_vexas-ctl
3.77326209435365e-10	-1.65262851497533	0.255	0.438	9.07809127280545e-06	C9orf72	myeloids_vexas-ctl
9.2995128106993e-11	-1.65744563239407	0.258	0.448	2.23736978712614e-06	WDFY2	myeloids_vexas-ctl
3.68590565949104e-17	-1.66397976627556	0.181	0.419	8.8679204261695e-13	MAPK1	myeloids_vexas-ctl
9.2329821282161e-11	-1.67767160317197	0.3	0.498	2.22136317022751e-06	DPP7	myeloids_vexas-ctl
6.2564419780484e-11	-1.68254577268537	0.248	0.434	1.50523737549866e-06	KLF11	myeloids_vexas-ctl
7.76211065579544e-19	-1.69238758601833	0.3	0.553	1.86748620267782e-14	PPTC7	myeloids_vexas-ctl
5.67302183106856e-21	-1.70974933923405	0.213	0.486	1.36487232233678e-16	LASP1	myeloids_vexas-ctl
3.36915864624985e-07	-1.71759072948867	0.216	0.344	0.00810585878701251	ULK1	myeloids_vexas-ctl
1.58513112952085e-13	-1.71907632156939	0.474	0.694	3.81366698451422e-09	ARPC4	myeloids_vexas-ctl
5.89308612875226e-10	-1.72084518626215	0.2	0.385	1.41781759171651e-05	WDFY1	myeloids_vexas-ctl
1.08871346215492e-06	-1.73415390536244	0.139	0.258	0.0261933571859852	TRAF3IP3	myeloids_vexas-ctl
5.27925563258582e-20	-1.73900378258793	0.065	0.313	1.27013611264382e-15	SLC8A1	myeloids_vexas-ctl
8.10191614321808e-12	-1.73913829245786	0.316	0.511	1.94924000489684e-07	CCNY	myeloids_vexas-ctl
1.16326224059126e-07	-1.76564732107578	0.329	0.505	0.00279869262463852	C4orf3	myeloids_vexas-ctl
2.21717965548447e-11	-1.76603442626612	0.239	0.419	5.33431253313009e-07	SYK	myeloids_vexas-ctl
1.24479304672488e-08	-1.77231099441633	0.184	0.338	0.000299484759111539	ERBIN	myeloids_vexas-ctl
4.9904856886323e-10	-1.79447093776441	0.348	0.527	1.20066095182805e-05	GNAQ	myeloids_vexas-ctl
1.76766245243553e-22	-1.82565648161992	0.171	0.463	4.25281909431464e-18	PRAM1	myeloids_vexas-ctl
3.29588918692379e-08	-1.83130741510585	0.213	0.38	0.000792957979481994	MFSD1	myeloids_vexas-ctl
3.6439233323702e-32	-1.83703411778198	0.213	0.568	8.76691514534946e-28	KCTD12	myeloids_vexas-ctl
3.12773046287243e-16	-1.84047072519918	0.21	0.449	7.52500672062479e-12	RXRA	myeloids_vexas-ctl
1.82214845956336e-07	-1.84301747166409	0.171	0.303	0.00438390697886348	UBE2Q2	myeloids_vexas-ctl
1.38014138576104e-15	-1.84864686401249	0.261	0.499	3.32048216000248e-11	RAB32	myeloids_vexas-ctl
4.19475094503076e-09	-1.8524016078042	0.219	0.395	0.000100921512986495	M6PR	myeloids_vexas-ctl
2.15609703388526e-15	-1.8593549805057	0.19	0.421	5.18735385382456e-11	GNS	myeloids_vexas-ctl
1.9570949129623e-11	-1.8670342459385	0.232	0.428	4.70857465109601e-07	PRKACA	myeloids_vexas-ctl
2.33506035539732e-19	-1.86933669979441	0.513	0.754	5.61792170905041e-15	GRB2	myeloids_vexas-ctl
4.06230097167814e-07	-1.88469261543839	0.177	0.322	0.00977348990776045	POLR2B	myeloids_vexas-ctl
5.8207993647667e-10	-1.88798177732097	0.342	0.517	1.40042611916922e-05	HELZ	myeloids_vexas-ctl
3.07342683027292e-12	-1.89058396870702	0.271	0.468	7.39435761095361e-08	SPG21	myeloids_vexas-ctl
3.65337196533552e-23	-1.89359569149504	0.187	0.479	8.78964761140072e-19	OSBPL8	myeloids_vexas-ctl
5.65573479204509e-12	-1.89924429524748	0.232	0.429	1.36071323361813e-07	RHOQ	myeloids_vexas-ctl
1.06846014668932e-14	-1.91421722583866	0.126	0.337	2.57060826691983e-10	ASAP1	myeloids_vexas-ctl
2.99633327369135e-14	-1.92053323306271	0.365	0.567	7.20887822317403e-10	PABPN1	myeloids_vexas-ctl
5.85218608239104e-14	-1.92476727352376	0.403	0.602	1.40797744956246e-09	EP300	myeloids_vexas-ctl
8.66072379316401e-07	-1.938300494839	0.316	0.462	0.0208368353739733	ANXA11	myeloids_vexas-ctl
1.80635697400027e-09	-1.94783007613008	0.59	0.76	4.34591424374725e-05	SERPINB1	myeloids_vexas-ctl
4.26268358315128e-17	-1.97466962356794	0.29	0.534	1.02555904327037e-12	TCIRG1	myeloids_vexas-ctl
2.00817645028653e-08	-2.00471512149112	0.242	0.412	0.000483147172174436	LILRB2	myeloids_vexas-ctl
5.10185288793385e-14	-2.02499634710658	0.284	0.502	1.227454786308e-09	FAR1	myeloids_vexas-ctl
2.24215869383943e-09	-2.02563878010419	0.6	0.76	5.39440960150828e-05	MOB1A	myeloids_vexas-ctl
6.26783413825249e-08	-2.02567009224666	0.245	0.402	0.00150797821532217	TAOK3	myeloids_vexas-ctl
1.86657691886918e-07	-2.03328274242595	0.432	0.568	0.00449079740910736	KIF5B	myeloids_vexas-ctl
1.99128019401865e-17	-2.03534483405092	0.223	0.478	4.79082101878946e-13	HP1BP3	myeloids_vexas-ctl
2.31904922868256e-19	-2.04912768903247	0.187	0.449	5.57940053928737e-15	NUMB	myeloids_vexas-ctl
3.96892745343261e-15	-2.06614626567698	0.303	0.529	9.54884256021352e-11	BAZ2A	myeloids_vexas-ctl
1.69064548250327e-07	-2.06834121853751	0.442	0.582	0.00406752396635461	MYH9	myeloids_vexas-ctl
2.21730530692996e-19	-2.07514324094294	0.155	0.412	5.33461483794279e-15	IL17RA	myeloids_vexas-ctl
3.0721731392803e-07	-2.09402926086987	0.245	0.377	0.00739134135579448	LPP	myeloids_vexas-ctl
4.98890805698881e-11	-2.09676440748481	0.91	0.963	1.20028138943094e-06	PFDN5	myeloids_vexas-ctl
2.15118390049817e-22	-2.1040498548294	0.123	0.413	5.17553334620856e-18	SNX18	myeloids_vexas-ctl
4.59090964881738e-10	-2.1192721725635	0.223	0.399	1.10452695240897e-05	CTSC	myeloids_vexas-ctl
2.49266663381382e-15	-2.12654848390924	0.3	0.534	5.99710665429268e-11	ZNF106	myeloids_vexas-ctl
4.11398159007981e-07	-2.12766828536749	0.287	0.436	0.009897828307573	MIS18BP1	myeloids_vexas-ctl
8.65294077249288e-09	-2.14108563086261	0.129	0.275	0.000208181102045406	ITGAL	myeloids_vexas-ctl
8.1188704627065e-23	-2.14423482587901	0.397	0.665	1.95331904462256e-18	PPP1R18	myeloids_vexas-ctl
3.68362468977195e-08	-2.16333236936817	0.332	0.479	0.000886243264112233	SP3	myeloids_vexas-ctl
7.87661165820024e-07	-2.17201218222617	0.561	0.679	0.0189503399884639	GGNBP2	myeloids_vexas-ctl
5.58546935507431e-08	-2.18386399187897	0.203	0.342	0.00134380807213733	RPS6KA3	myeloids_vexas-ctl
3.34285433427869e-19	-2.18556459886693	0.261	0.532	8.0425732428411e-15	SLC6A6	myeloids_vexas-ctl
2.71831823910245e-08	-2.18867105548553	0.132	0.275	0.000654000185145659	RNF141	myeloids_vexas-ctl
5.27911750131051e-10	-2.20042087788285	0.516	0.682	1.2701028796403e-05	ZYX	myeloids_vexas-ctl
1.04480042611579e-13	-2.20418604685562	0.245	0.449	2.51368534519198e-09	GTF2I	myeloids_vexas-ctl
1.40130508679406e-16	-2.22575575359524	0.319	0.544	3.37139990831783e-12	SORL1	myeloids_vexas-ctl
3.02880007782582e-12	-2.24356501697846	0.284	0.494	7.28699010724114e-08	CBX6	myeloids_vexas-ctl
6.90176452311462e-12	-2.24862077829849	0.206	0.401	1.66049552661615e-07	NAAA	myeloids_vexas-ctl
7.91275226553987e-17	-2.25208717030588	0.197	0.437	1.90372906756624e-12	DOCK8	myeloids_vexas-ctl
6.0324295873026e-12	-2.25886725971278	0.387	0.595	1.45134223440913e-07	PGD	myeloids_vexas-ctl
2.92232452469089e-08	-2.2638519279636	0.361	0.517	0.000703082057395382	SEPTIN2	myeloids_vexas-ctl
1.11321610012014e-06	-2.28079885972406	0.181	0.304	0.0267828661527905	CS	myeloids_vexas-ctl
3.60569465444443e-13	-2.28121973800143	0.135	0.338	8.67494076912785e-09	IL13RA1	myeloids_vexas-ctl
8.70302034055359e-12	-2.33377286619614	0.239	0.434	2.09385966373379e-07	DIAPH1	myeloids_vexas-ctl
2.63552967602968e-13	-2.33933503448219	0.103	0.295	6.34082084755981e-09	RNF13	myeloids_vexas-ctl
1.03474048610176e-08	-2.34941147442271	0.319	0.495	0.000248948213551223	TET2	myeloids_vexas-ctl
7.47273179254915e-20	-2.3580760660166	0.358	0.614	1.7978645419694e-15	GRK2	myeloids_vexas-ctl
1.46915119770344e-12	-2.36198432122898	0.177	0.373	3.53463086655471e-08	CD300LF	myeloids_vexas-ctl
1.26779815401424e-08	-2.36314250831033	0.323	0.493	0.000305019557874286	CD300E	myeloids_vexas-ctl
5.33133069706673e-17	-2.36661270160963	0.106	0.335	1.28266485240728e-12	TAOK1	myeloids_vexas-ctl
1.46839113558202e-07	-2.41677241271521	0.197	0.352	0.00353280223309678	RASGRP2	myeloids_vexas-ctl
1.51917182786093e-09	-2.42332264323034	0.106	0.26	3.65497550065061e-05	TNFSF10	myeloids_vexas-ctl
2.25700225194168e-11	-2.42824938789128	0.294	0.491	5.43012171794649e-07	LYPLA1	myeloids_vexas-ctl
2.15614145708259e-13	-2.44837988670975	0.342	0.551	5.18746073159501e-09	ATP6V0D1	myeloids_vexas-ctl
6.56639070688545e-20	-2.451123948335	0.361	0.623	1.57980794016957e-15	PICALM	myeloids_vexas-ctl
2.27624877157943e-18	-2.51155854135723	0.258	0.527	5.47642691954296e-14	ATP6V0E1	myeloids_vexas-ctl
1.08282553227364e-14	-2.52851180109976	0.326	0.559	2.60516994809714e-10	RELT	myeloids_vexas-ctl
2.66953710209188e-10	-2.53702404916558	0.19	0.364	6.42263931392284e-06	RGS19	myeloids_vexas-ctl
4.56893083782573e-10	-2.54184715518332	0.323	0.497	1.09923907027249e-05	ICAM3	myeloids_vexas-ctl
1.39125728197022e-27	-2.54885266869543	0.316	0.62	3.34722589469215e-23	MKRN1	myeloids_vexas-ctl
1.799405186376e-13	-2.56532843061486	0.268	0.476	4.32918893790201e-09	CREB5	myeloids_vexas-ctl
1.14927865788208e-06	-2.57075753674619	0.455	0.586	0.0276504952299849	RSL1D1	myeloids_vexas-ctl
5.36815005223888e-08	-2.58299720443744	0.406	0.572	0.00129152322106815	CD53	myeloids_vexas-ctl
4.23464562498311e-15	-2.59090662672311	0.323	0.548	1.01881339091469e-10	IL10RA	myeloids_vexas-ctl
4.22157304104788e-08	-2.60111490922948	0.126	0.263	0.00101566825794571	STX7	myeloids_vexas-ctl
1.14597347092314e-13	-2.60820173852364	0.797	0.93	2.75709757369397e-09	RHOA	myeloids_vexas-ctl
1.94392235340742e-13	-2.62942209907861	0.39	0.592	4.67688279006291e-09	YY1	myeloids_vexas-ctl
1.01987416390964e-10	-2.63243069775302	0.665	0.902	2.45371525095019e-06	FCN1	myeloids_vexas-ctl
1.63822874007528e-07	-2.64613204315745	0.313	0.468	0.00394141452574712	LEPROT	myeloids_vexas-ctl
1.43870107477662e-11	-2.64965349492166	0.255	0.463	3.46137091580507e-07	LRP1	myeloids_vexas-ctl
1.06539750902172e-07	-2.65193492216179	0.294	0.449	0.00256323986695535	PARP14	myeloids_vexas-ctl
9.9466969073154e-12	-2.67556921825784	0.239	0.443	2.39307580893101e-07	KANSL1	myeloids_vexas-ctl
5.46032379457401e-29	-2.69319715287846	0.148	0.486	1.31369930173656e-24	LMO2	myeloids_vexas-ctl
4.84484339666715e-09	-2.71363795646039	0.594	0.711	0.000116562087280415	PAPOLA	myeloids_vexas-ctl
4.91410494382759e-12	-2.71702092731114	0.277	0.484	1.18228450843548e-07	SEPTIN9	myeloids_vexas-ctl
9.80573287386708e-08	-2.73012290607988	0.523	0.383	0.00235916127212368	SBDS	myeloids_vexas-ctl
2.47045465604885e-19	-2.73356910657567	0.287	0.558	5.94366685698793e-15	ZNF385A	myeloids_vexas-ctl
6.8649774700175e-17	-2.74275820565502	0.074	0.296	1.65164492951151e-12	GASK1B	myeloids_vexas-ctl
2.33883051056613e-14	-2.75592701848891	0.203	0.42	5.62699232537105e-10	DPYD	myeloids_vexas-ctl
5.50091235839352e-14	-2.78984097348881	0.361	0.58	1.3234645043059e-09	BACH1	myeloids_vexas-ctl
6.77340214897369e-16	-2.79393402288569	0.416	0.627	1.62961282302158e-11	TGOLN2	myeloids_vexas-ctl
1.13422718697048e-10	-2.79547141993884	0.313	0.495	2.72883718913228e-06	UHMK1	myeloids_vexas-ctl
9.07337135706842e-10	-2.80127676226866	0.171	0.342	2.18296241479709e-05	IER5L	myeloids_vexas-ctl
7.90768269874491e-13	-2.80975245410463	0.216	0.411	1.90250938049104e-08	ADAM10	myeloids_vexas-ctl
1.20161641627925e-11	-2.81792389036762	0.558	0.714	2.89096893592625e-07	RBM25	myeloids_vexas-ctl
8.12938760004219e-31	-2.82551363595495	0.11	0.454	1.95584936269415e-26	HHEX	myeloids_vexas-ctl
2.95547766122833e-27	-2.83891954915252	0.19	0.516	7.11058370514924e-23	SLC7A7	myeloids_vexas-ctl
1.44301856029133e-09	-2.84852077906468	0.19	0.364	3.4717583542049e-05	TNFSF13	myeloids_vexas-ctl
1.1904293185476e-17	-2.85632920973457	0.368	0.615	2.86405389749367e-13	LAMTOR1	myeloids_vexas-ctl
3.84763347590903e-12	-2.86716190892903	0.394	0.585	9.25702137968953e-08	HNRNPL	myeloids_vexas-ctl
1.86359236349076e-17	-2.86991351431573	0.184	0.437	4.48361686732242e-13	PIK3CG	myeloids_vexas-ctl
4.11406327309514e-09	-2.88813935721859	0.365	0.525	9.8980248287396e-05	MBD2	myeloids_vexas-ctl
7.83707126856964e-11	-2.90398685001069	0.271	0.131	1.88552097650517e-06	IFI44L	myeloids_vexas-ctl
1.06801935752589e-17	-2.90842185392731	0.235	0.493	2.56954777227154e-13	HACD4	myeloids_vexas-ctl
5.82441040947277e-16	-2.91139834680762	0.355	0.587	1.40129490041505e-11	SH3BP2	myeloids_vexas-ctl
5.84093096981687e-08	-2.91412744242813	0.448	0.602	0.00140526958202824	MIR22HG	myeloids_vexas-ctl
3.02291517697395e-22	-2.91840360714072	0.281	0.563	7.27283162428163e-18	DMXL2	myeloids_vexas-ctl
1.4897292496659e-13	-2.92168324175464	0.487	0.743	3.58413960177119e-09	CD68	myeloids_vexas-ctl
3.55583167514377e-14	-2.94833303201887	0.658	0.47	8.55497542722839e-10	LINC-PINT	myeloids_vexas-ctl
4.14734213854051e-10	-2.95646571770816	0.203	0.38	9.97809045111462e-06	CPPED1	myeloids_vexas-ctl
7.1400072234482e-09	-2.95922998237598	0.223	0.394	0.00017178143378894	CERT1	myeloids_vexas-ctl
1.14332076712504e-08	-2.95983884072984	0.403	0.549	0.000275071543362614	C6orf62	myeloids_vexas-ctl
5.13089045575476e-22	-2.96295928319087	0.123	0.399	1.23444093475004e-17	ARRDC4	myeloids_vexas-ctl
6.7473322601076e-13	-2.96753642065247	0.316	0.535	1.62334066845929e-08	GCA	myeloids_vexas-ctl
3.84303504552676e-12	-2.96901994370421	0.71	0.9	9.24595801603284e-08	GSTP1	myeloids_vexas-ctl
5.25035052790997e-07	-3.02934438675703	0.558	0.686	0.0126318183350986	STX11	myeloids_vexas-ctl
3.93235314800227e-10	-3.04023675499383	0.287	0.462	9.46084843877866e-06	BCL6	myeloids_vexas-ctl
1.28363297851054e-18	-3.04630331160256	0.216	0.484	3.08829258299851e-14	AOAH	myeloids_vexas-ctl
4.95679966656343e-13	-3.0896994826938	0.316	0.523	1.1925564317785e-08	DOCK2	myeloids_vexas-ctl
3.48889800563284e-08	-3.11392154704801	0.177	0.326	0.000839393971175205	BIN2	myeloids_vexas-ctl
8.3556688996457e-16	-3.1290329968723	0.187	0.421	2.01029038056576e-11	RCSD1	myeloids_vexas-ctl
1.38409177809936e-19	-3.13385568059419	0.723	0.881	3.32998640892926e-15	PCBP1	myeloids_vexas-ctl
9.64521211016117e-14	-3.13901935231536	0.184	0.404	2.32054158158368e-09	SHTN1	myeloids_vexas-ctl
8.24634408599405e-17	-3.14573252044676	0.455	0.658	1.98398792364931e-12	BNIP3L	myeloids_vexas-ctl
1.08127808292767e-18	-3.16084481257255	0.177	0.435	2.60144693971568e-14	IQGAP2	myeloids_vexas-ctl
3.26140557786124e-14	-3.16494182256767	0.261	0.484	7.84661567977635e-10	DPYSL2	myeloids_vexas-ctl
1.5789983655681e-13	-3.16902378264063	0.484	0.691	3.7989121677203e-09	TUBA1A	myeloids_vexas-ctl
2.82558211419081e-16	-3.16962389674772	0.139	0.366	6.79806800853168e-12	AC090559.1	myeloids_vexas-ctl
6.05904599394293e-26	-3.17323049226346	0.745	0.924	1.45774587568273e-21	DAZAP2	myeloids_vexas-ctl
1.13227522489147e-08	-3.17477633420951	0.384	0.52	0.000272414096356639	KMT2C	myeloids_vexas-ctl
9.00514272731101e-07	-3.17579078153576	0.442	0.585	0.0216654728876376	HIPK1	myeloids_vexas-ctl
8.9780064906311e-13	-3.18409378363958	0.213	0.412	2.16001858158094e-08	TMEM30A	myeloids_vexas-ctl
2.64126062461335e-17	-3.20225250558445	0.377	0.614	6.35460893675725e-13	FAM91A1	myeloids_vexas-ctl
6.02324914267186e-17	-3.21182072285259	0.39	0.631	1.44913351123542e-12	FGR	myeloids_vexas-ctl
1.43617586653039e-12	-3.22169452779502	0.413	0.605	3.45529551728546e-08	WDR26	myeloids_vexas-ctl
5.89573305440021e-08	-3.23526585286198	0.226	0.373	0.00141845441555815	ATRX	myeloids_vexas-ctl
7.49039339556752e-11	-3.29811655529388	0.155	0.332	1.80211374703959e-06	FYN	myeloids_vexas-ctl
6.1102918074492e-15	-3.30350176212243	0.197	0.418	1.4700751059542e-10	ANKRD44	myeloids_vexas-ctl
8.92135659831254e-45	-3.32331700693864	0.335	0.726	2.14638918398801e-40	CELF1	myeloids_vexas-ctl
4.7288504362085e-17	-3.33106811887436	0.677	0.907	1.1377141264474e-12	S100A11	myeloids_vexas-ctl
2.70713340667641e-07	-3.33109967381076	0.642	0.738	0.00651309226312277	ACTR3	myeloids_vexas-ctl
3.61819272370136e-08	-3.3379354125217	0.31	0.471	0.00087050098739531	GAS7	myeloids_vexas-ctl
7.39843048898487e-11	-3.34597257196731	0.532	0.705	1.77998839134487e-06	TRIR	myeloids_vexas-ctl
8.0910384462749e-09	-3.36883080218789	0.116	0.263	0.000194662293978928	FTX	myeloids_vexas-ctl
2.45886398629019e-16	-3.37599567953297	0.239	0.478	5.91578086461557e-12	TRIM38	myeloids_vexas-ctl
3.25568526148845e-07	-3.3818828134634	0.206	0.352	0.00783285317061505	HCK	myeloids_vexas-ctl
2.18360357652993e-22	-3.40911683189565	0.523	0.762	5.25353184477336e-18	LENG8	myeloids_vexas-ctl
4.28945356251334e-12	-3.42368572266435	0.481	0.671	1.03199963260509e-07	RHOG	myeloids_vexas-ctl
4.78814511816788e-09	-3.42508261296672	0.232	0.39	0.000115197983398001	RFLNB	myeloids_vexas-ctl
1.24599956961623e-12	-3.43118663079774	0.435	0.631	2.99775036453968e-08	SQSTM1	myeloids_vexas-ctl
2.26552995511575e-10	-3.48734259024063	0.261	0.455	5.45063851901299e-06	CLEC4A	myeloids_vexas-ctl
3.70756409420571e-17	-3.5365945618936	0.1	0.343	8.92002845424953e-13	ENTPD1	myeloids_vexas-ctl
4.56558276721977e-19	-3.54069017164742	0.177	0.437	1.09843355796541e-14	MARCH1	myeloids_vexas-ctl
1.56819389182228e-08	-3.54468072312755	0.384	0.533	0.000377291768433521	STAT1	myeloids_vexas-ctl
7.05576030164252e-10	-3.55783882023214	0.684	0.838	1.69754537097217e-05	COMMD6	myeloids_vexas-ctl
2.50509518037171e-20	-3.61413456756921	0.271	0.533	6.0270084944563e-16	PLXDC2	myeloids_vexas-ctl
1.73569737836196e-09	-3.61518039641258	0.448	0.637	4.17591432260105e-05	BRK1	myeloids_vexas-ctl
2.85847803767096e-13	-3.63151596592943	0.374	0.583	6.87721231083255e-09	MYO1G	myeloids_vexas-ctl
1.22192196307628e-15	-3.69505976496299	0.168	0.39	2.93982205096523e-11	DICER1	myeloids_vexas-ctl
8.73071972661846e-11	-3.71115006351655	0.287	0.485	2.10052385902713e-06	ARF5	myeloids_vexas-ctl
1.13200702337472e-06	-3.72252065389835	0.235	0.377	0.0272349569753724	HOTAIRM1	myeloids_vexas-ctl
6.64542523161046e-07	-3.80298981340509	0.168	0.304	0.0159882285647316	LIPA	myeloids_vexas-ctl
6.946309293075e-11	-3.82279560616061	0.51	0.679	1.67121255282091e-06	EWSR1	myeloids_vexas-ctl
2.26165233337076e-12	-3.82906652466344	0.155	0.353	5.4413093488567e-08	AGO1	myeloids_vexas-ctl
1.33398086195745e-31	-3.88360502407178	0.348	0.672	3.20942455578342e-27	CNPY3	myeloids_vexas-ctl
8.57640738934715e-11	-3.9174083840592	0.116	0.287	2.06339785380303e-06	PTCH2	myeloids_vexas-ctl
3.28227137251149e-14	-3.94025675248446	0.226	0.449	7.8968166951254e-10	PIAS1	myeloids_vexas-ctl
1.83892563134945e-15	-3.97407609908331	0.503	0.719	4.42427117646364e-11	ATP6AP2	myeloids_vexas-ctl
2.46455717106119e-11	-3.98286068999584	0.187	0.378	5.92947809785613e-07	SPEN	myeloids_vexas-ctl
3.24234653555632e-30	-3.9889262492281	0.248	0.579	7.80076152989495e-26	MAP3K1	myeloids_vexas-ctl
1.10950930780115e-11	-4.0280303957887	0.481	0.659	2.66936844363878e-07	ADAM17	myeloids_vexas-ctl
1.73459044095362e-20	-4.06058189093255	0.184	0.458	4.17325114189032e-16	CD4	myeloids_vexas-ctl
5.80908036732533e-22	-4.06083327670273	0.313	0.589	1.3976066455748e-17	FBXL5	myeloids_vexas-ctl
5.34466669192613e-16	-4.06771413915084	0.548	0.806	1.28587335941051e-11	LGALS3	myeloids_vexas-ctl
7.43111935520788e-18	-4.11938701837202	0.348	0.604	1.78785300566946e-13	CFP	myeloids_vexas-ctl
3.38980721872268e-16	-4.19647456657776	0.335	0.558	8.1555371875249e-12	NCKAP1L	myeloids_vexas-ctl
2.05042451546713e-21	-4.20633207755787	0.29	0.57	4.93311634176237e-17	LRRK2	myeloids_vexas-ctl
2.96357696337156e-30	-4.21208767556648	0.268	0.602	7.13006981617563e-26	SCPEP1	myeloids_vexas-ctl
1.93949655255953e-18	-4.21258314858124	0.287	0.533	4.66623475580298e-14	SFT2D2	myeloids_vexas-ctl
8.61666126469692e-20	-4.24685147348299	0.277	0.547	2.07308253367343e-15	EHBP1L1	myeloids_vexas-ctl
7.00810272129398e-24	-4.25724476849571	0.477	0.769	1.68607943371612e-19	CD302	myeloids_vexas-ctl
8.7921982976882e-08	-4.26920849754296	0.284	0.437	0.0021153149884408	MYCBP2	myeloids_vexas-ctl
1.05347054561923e-18	-4.28250189315179	0.284	0.545	2.53454478570531e-14	SNX10	myeloids_vexas-ctl
2.58957155353425e-26	-4.30197076642908	0.284	0.623	6.23025020064804e-22	TPP1	myeloids_vexas-ctl
3.76407558264539e-26	-4.3037693047856	0.384	0.654	9.05598944428654e-22	ACAP2	myeloids_vexas-ctl
2.89522217588008e-16	-4.36280557678957	0.423	0.66	6.96561503294987e-12	CAPNS1	myeloids_vexas-ctl
5.52769591925216e-14	-4.37444772550404	0.506	0.686	1.32990836121288e-09	MTPN	myeloids_vexas-ctl
1.6524215816885e-23	-4.3787828611558	0.49	0.741	3.97556108338436e-19	LSP1	myeloids_vexas-ctl
1.78339660181043e-09	-4.39603118528948	0.474	0.653	4.29067388429572e-05	CD164	myeloids_vexas-ctl
2.25681683626713e-12	-4.41315945866386	0.374	0.577	5.42967562637509e-08	PAK2	myeloids_vexas-ctl
3.03441536959979e-24	-4.41842879754642	0.355	0.638	7.30049993772014e-20	ARL6IP5	myeloids_vexas-ctl
1.15854961058311e-08	-4.43401227468917	0.597	0.417	0.000278735450810191	LMNA	myeloids_vexas-ctl
2.54234465326574e-13	-4.45309260309049	0.165	0.368	6.11662700129205e-09	YPEL2	myeloids_vexas-ctl
5.64365700337447e-10	-4.47908319353924	0.335	0.514	1.35780743844186e-05	PSMA3-AS1	myeloids_vexas-ctl
5.49987942784463e-17	-4.48285562873628	0.623	0.825	1.32321599154514e-12	SH3BGRL	myeloids_vexas-ctl
4.54438946089018e-13	-4.58625526311688	0.271	0.479	1.09333466039557e-08	SH2B3	myeloids_vexas-ctl
9.74238169322243e-13	-4.59934709671522	0.777	0.902	2.34391961157238e-08	HNRNPH1	myeloids_vexas-ctl
2.57302629876774e-18	-4.61056971816433	0.455	0.703	6.19044397220531e-14	CDKN2D	myeloids_vexas-ctl
5.70643227999306e-13	-4.71266096250235	0.497	0.68	1.37291054224353e-08	RTN4	myeloids_vexas-ctl
3.37692315139835e-15	-4.72217324145529	0.29	0.529	8.12453940994929e-11	CASP1	myeloids_vexas-ctl
1.05238180229375e-18	-4.74168125277534	0.471	0.706	2.53192537813853e-14	METTL9	myeloids_vexas-ctl
4.75915322518012e-21	-4.74569081384002	0.6	0.891	1.14500467444608e-16	TSPO	myeloids_vexas-ctl
4.73696326133184e-11	-4.77749595444429	0.135	0.312	1.13966599104383e-06	PIK3AP1	myeloids_vexas-ctl
2.29756578389083e-14	-4.82038414991129	0.761	0.877	5.52771351946295e-10	EEF1G	myeloids_vexas-ctl
4.0442620302683e-15	-4.86779374561718	0.503	0.7	9.73009001862251e-11	EIF2S3	myeloids_vexas-ctl
2.95633435463067e-34	-4.92825492319141	0.219	0.582	7.11264482380594e-30	ADA2	myeloids_vexas-ctl
7.80572602839846e-12	-5.0148235064346	0.468	0.661	1.87797962517239e-07	CTSZ	myeloids_vexas-ctl
2.08685649857166e-14	-5.04210223742379	0.797	0.948	5.02076804991356e-10	CFL1	myeloids_vexas-ctl
1.6815821229482e-10	-5.09590755017113	0.648	0.788	4.04571842960108e-06	MYL12B	myeloids_vexas-ctl
6.58218682130958e-12	-5.13112205969584	0.739	0.607	1.58360832733887e-07	LITAF	myeloids_vexas-ctl
1.14512428102967e-22	-5.16285636365949	0.142	0.418	2.75505450772929e-18	MEGF9	myeloids_vexas-ctl
7.42559455053832e-16	-5.18406065757592	0.381	0.622	1.78652379291402e-11	RSRP1	myeloids_vexas-ctl
2.09747830130901e-08	-5.22113059558514	0.335	0.496	0.000504632304511934	TLN1	myeloids_vexas-ctl
2.16869611615574e-10	-5.25220892791693	0.51	0.67	5.2176659858591e-06	EIF3F	myeloids_vexas-ctl
2.38728967443172e-25	-5.25276054025798	0.31	0.608	5.74358022771527e-21	CRTAP	myeloids_vexas-ctl
1.34623339957666e-07	-5.28853931047215	0.123	0.257	0.0032389029360415	TMEM107	myeloids_vexas-ctl
7.15184977520963e-09	-5.30218334417457	0.529	0.689	0.000172066353741768	PRR13	myeloids_vexas-ctl
3.38206448967309e-13	-5.35435752531131	0.203	0.418	8.13690895570448e-09	TNRC6B	myeloids_vexas-ctl
7.14330837135585e-13	-5.38806298763336	0.452	0.654	1.7186085610645e-08	PGLS	myeloids_vexas-ctl
4.61204051546405e-20	-5.43062878262915	0.326	0.584	1.1096108276155e-15	RTN3	myeloids_vexas-ctl
4.08407112169575e-19	-5.47379556481394	0.203	0.459	9.82586671168779e-15	NAIP	myeloids_vexas-ctl
2.37660655400238e-15	-5.54186550894611	0.455	0.691	5.71787770827433e-11	AP2S1	myeloids_vexas-ctl
9.82071855832186e-28	-5.5482228782012	0.419	0.717	2.36276667794666e-23	PPT1	myeloids_vexas-ctl
2.71150720118227e-27	-5.55383986800919	0.165	0.485	6.52361517532442e-23	PECAM1	myeloids_vexas-ctl
2.63626516823225e-11	-5.56043999256056	0.503	0.684	6.34259036824997e-07	SCO2	myeloids_vexas-ctl
7.67460337883348e-14	-5.60496355056587	0.255	0.476	1.84643282691355e-09	ITGA4	myeloids_vexas-ctl
5.62702916240116e-16	-5.6059475838114	0.539	0.707	1.35380694618209e-11	SREK1	myeloids_vexas-ctl
3.55870605436464e-22	-5.62405758967729	0.361	0.675	8.56189089619588e-18	FCGRT	myeloids_vexas-ctl
1.36892845337299e-31	-5.65148131152732	0.229	0.589	3.29350496597007e-27	CLEC12A	myeloids_vexas-ctl
1.14845069641811e-15	-5.67566886844311	0.555	0.732	2.76305753051234e-11	EIF3H	myeloids_vexas-ctl
8.86866775007241e-14	-5.709083851445	0.465	0.661	2.13371277398992e-09	PLEK	myeloids_vexas-ctl
7.7975010485067e-08	-5.72432058207791	0.542	0.667	0.00187600077726023	ATP2B1	myeloids_vexas-ctl
5.98273739082551e-21	-5.72709427651116	0.542	0.768	1.43938678885871e-16	CAP1	myeloids_vexas-ctl
6.81294375155365e-26	-5.73095377759732	0.484	0.752	1.63912613718629e-21	ARRB2	myeloids_vexas-ctl
1.18863932469928e-07	-5.80558693708205	0.755	0.849	0.00285974735129399	HNRNPA1	myeloids_vexas-ctl
2.97145361530574e-13	-5.80669013414627	0.242	0.445	7.14902025306409e-09	MARCKSL1	myeloids_vexas-ctl
6.36598493425584e-13	-5.81627813336517	0.461	0.675	1.53159231533261e-08	VSIR	myeloids_vexas-ctl
4.88710448697284e-15	-5.81671484752528	0.323	0.56	1.1757884685208e-10	LUC7L3	myeloids_vexas-ctl
3.13487086473373e-11	-5.85728004710862	0.474	0.63	7.54218581346289e-07	ADAR	myeloids_vexas-ctl
1.43311289990452e-10	-5.86669276737603	0.387	0.583	3.44792632588029e-06	BLOC1S1	myeloids_vexas-ctl
5.23924146449666e-09	-5.9040249550805	0.371	0.552	0.000126050910394325	SELL	myeloids_vexas-ctl
1.36289708472375e-07	-5.98611157618484	0.742	0.853	0.00327899409613688	TOMM7	myeloids_vexas-ctl
1.16563834921072e-15	-6.00715033918559	0.494	0.716	2.80440930436606e-11	GPSM3	myeloids_vexas-ctl
7.1756983124186e-17	-6.02348264651752	0.142	0.373	1.72640125698479e-12	AC004687.1	myeloids_vexas-ctl
6.91618480856382e-09	-6.09680664809243	0.252	0.411	0.000166396490309237	TTC3	myeloids_vexas-ctl
3.23606434386195e-22	-6.11475655325673	0.645	0.864	7.78564720489748e-18	GNAI2	myeloids_vexas-ctl
3.46656288257174e-25	-6.2207285308585	0.539	0.829	8.34020363917936e-21	CLEC7A	myeloids_vexas-ctl
4.1874138766466e-25	-6.25044394086278	0.568	0.79	1.00744990458241e-20	MTRNR2L12	myeloids_vexas-ctl
1.59288489836293e-26	-6.25896051536022	0.516	0.824	3.83232177697136e-22	APLP2	myeloids_vexas-ctl
2.59300789539786e-11	-6.25984663198482	0.5	0.707	6.23851769553772e-07	ARPC5	myeloids_vexas-ctl
1.81861485808052e-14	-6.27647671385094	0.281	0.504	4.37540548705591e-10	PTPN6	myeloids_vexas-ctl
2.24696358381436e-37	-6.32797020300038	0.458	0.795	5.40596968629897e-33	RNF130	myeloids_vexas-ctl
3.63216226937699e-12	-6.33720909691457	0.471	0.646	8.7386192038941e-08	IDS	myeloids_vexas-ctl
1.6306292864926e-14	-6.34033902160054	0.545	0.763	3.92313100037256e-10	ANXA5	myeloids_vexas-ctl
4.5903840703763e-22	-6.34642607461313	0.603	0.806	1.10440050349183e-17	TGFB1	myeloids_vexas-ctl
1.00799347247531e-11	-6.35084130278749	0.465	0.645	2.42513149542835e-07	FLNA	myeloids_vexas-ctl
2.25285440009695e-17	-6.48310029375699	0.203	0.448	5.42014240119325e-13	AC253572.2	myeloids_vexas-ctl
3.36018528505132e-37	-6.5266194873132	0.484	0.786	8.08426977730498e-33	EIF4B	myeloids_vexas-ctl
2.21536620442883e-08	-6.54253302404415	0.439	0.571	0.000532994955123531	AC103591.3	myeloids_vexas-ctl
9.52096192013616e-26	-6.63342029327667	0.294	0.617	2.29064822836556e-21	CD36	myeloids_vexas-ctl
1.36461102923292e-16	-6.65926976568129	0.461	0.682	3.28311767523148e-12	C4orf48	myeloids_vexas-ctl
7.93797018654132e-15	-6.79661545352181	0.79	0.938	1.90979624717998e-10	CD44	myeloids_vexas-ctl
7.82627060854852e-10	-6.86074915160309	0.819	0.904	1.88292244571069e-05	BTF3	myeloids_vexas-ctl
5.64561317232583e-32	-6.86643858405504	0.223	0.568	1.35827807312987e-27	LYST	myeloids_vexas-ctl
1.1350579393195e-20	-6.90802271558049	0.277	0.536	2.73083589620879e-16	VPS13C	myeloids_vexas-ctl
8.25422233568753e-20	-7.01476121644912	0.484	0.706	1.98588335174306e-15	EIF3L	myeloids_vexas-ctl
3.48480785287441e-25	-7.07257597057253	0.332	0.111	8.38409921323055e-21	ETS1	myeloids_vexas-ctl
9.03771945417915e-10	-7.07588340632947	0.365	0.54	2.17438492348096e-05	FAM120A	myeloids_vexas-ctl
7.05940353519802e-18	-7.0775156561536	0.413	0.64	1.69842189653329e-13	PRKCB	myeloids_vexas-ctl
1.60867105129774e-08	-7.26021895455469	0.929	0.974	0.000387030168231722	NACA	myeloids_vexas-ctl
1.17207387435117e-32	-7.33709559505834	0.123	0.487	2.81989253430148e-28	AC007952.4	myeloids_vexas-ctl
6.94024154241252e-10	-7.47850348680384	0.532	0.697	1.66975271268903e-05	SCAF11	myeloids_vexas-ctl
4.80545924309893e-25	-7.55083406793768	0.232	0.537	1.15614543929717e-20	EVI2A	myeloids_vexas-ctl
1.5009682628371e-07	-7.56571177074528	0.148	0.281	0.00361117954355979	F13A1	myeloids_vexas-ctl
5.6508927374988e-17	-7.6853914776379	0.665	0.82	1.35954828371484e-12	MBNL1	myeloids_vexas-ctl
2.52729102707295e-19	-7.82479016186808	0.277	0.542	6.08040948203481e-15	ALDH2	myeloids_vexas-ctl
3.2135205669426e-25	-7.90761346495031	0.684	0.868	7.73140913200721e-21	CAST	myeloids_vexas-ctl
1.02965313528506e-07	-7.94788516838731	0.51	0.637	0.00247724247818232	TLE3	myeloids_vexas-ctl
2.15218026833199e-36	-7.96297922871591	0.103	0.489	5.17793050757995e-32	LRRC25	myeloids_vexas-ctl
1.61185228305739e-17	-7.96798965697455	0.539	0.773	3.87795540780778e-13	IER5	myeloids_vexas-ctl
5.13172418375981e-12	-7.98338889611731	0.577	0.738	1.23464152137077e-07	SF3B1	myeloids_vexas-ctl
3.9073533409667e-30	-8.17846688865789	0.184	0.525	9.40070140303179e-26	MPEG1	myeloids_vexas-ctl
3.84355931186314e-23	-8.34510031808445	0.371	0.666	9.24721934841153e-19	GLIPR1	myeloids_vexas-ctl
6.36944825301943e-15	-8.35678134213368	0.468	0.695	1.53242555519395e-10	SNX3	myeloids_vexas-ctl
2.01497755815799e-08	-8.42889064318575	0.968	0.992	0.000484783450717231	RPS13	myeloids_vexas-ctl
2.49193331225058e-31	-8.60633042658798	0.461	0.762	5.99534235594368e-27	VASP	myeloids_vexas-ctl
1.25251209998024e-23	-8.63813464537108	0.781	0.903	3.01341886134247e-19	CCNI	myeloids_vexas-ctl
4.01897818726514e-09	-8.66504585282308	0.906	0.944	9.66925962074119e-05	RPL23	myeloids_vexas-ctl
1.35312428369043e-14	-8.68747274668699	0.223	0.446	3.25548171413081e-10	JAML	myeloids_vexas-ctl
1.76655018620564e-28	-8.68945291366768	0.294	0.09	4.25014309299216e-24	ISG20	myeloids_vexas-ctl
5.90957359659851e-19	-8.70203232569939	0.626	0.805	1.42178431160564e-14	NAP1L1	myeloids_vexas-ctl
2.59960333261219e-19	-8.70784779650315	0.668	0.892	6.25438565793166e-15	ASAH1	myeloids_vexas-ctl
1.38434079214555e-30	-8.75818730241877	0.442	0.744	3.33058551182297e-26	CALM2	myeloids_vexas-ctl
1.74569442439289e-28	-8.90613175050609	0.19	0.513	4.19996621564684e-24	TENT5A	myeloids_vexas-ctl
1.92477055980214e-21	-8.9514649369704	0.448	0.682	4.63080548982797e-17	FYB1	myeloids_vexas-ctl
7.00439298880999e-09	-8.95518173629511	0.258	0.428	0.00016851869091778	RNASE6	myeloids_vexas-ctl
1.91058524310468e-34	-8.96751443872854	0.577	0.838	4.59667703638555e-30	CSF3R	myeloids_vexas-ctl
2.02280463015666e-13	-9.00644544447103	0.674	0.811	4.8666656596939e-09	SF1	myeloids_vexas-ctl
2.3846400627472e-24	-9.0625972820426	0.297	0.606	5.73720552696348e-20	PLBD1	myeloids_vexas-ctl
1.54824830817371e-21	-9.12896049816573	0.629	0.854	3.72493060463513e-17	BRI3	myeloids_vexas-ctl
2.6576692786909e-25	-9.16873706990818	0.526	0.771	6.39408651760244e-21	CD48	myeloids_vexas-ctl
1.11567232781889e-15	-9.17055102484873	0.503	0.715	2.68419605349946e-11	USP3	myeloids_vexas-ctl
5.44153217783627e-14	-9.23770890471987	0.261	0.469	1.30917822666563e-09	CD14	myeloids_vexas-ctl
1.91596663462088e-25	-9.35350104674833	0.784	0.909	4.60962412623437e-21	PCBP2	myeloids_vexas-ctl
5.06575615414334e-13	-9.47576818128149	0.494	0.307	1.21877027312535e-08	DDIT4	myeloids_vexas-ctl
1.77730240748605e-08	-9.54991832052936	0.287	0.438	0.00042760118621707	PLEKHO1	myeloids_vexas-ctl
4.28416795753168e-15	-9.57423826106023	0.365	0.609	1.03072796890255e-10	WSB1	myeloids_vexas-ctl
2.46915944183399e-07	-9.66828998019347	0.358	0.527	0.0059405507011084	MAFB	myeloids_vexas-ctl
2.31826650771308e-44	-10.0151863897612	0.223	0.638	5.57751739090691e-40	OGFRL1	myeloids_vexas-ctl
1.18197774617708e-10	-10.0230066865604	0.245	0.413	2.84372025952743e-06	UTRN	myeloids_vexas-ctl
4.45511665347478e-29	-10.0397857045315	0.129	0.466	1.0718565156595e-24	POU2F2	myeloids_vexas-ctl
1.63167905788448e-19	-10.1378175931036	0.59	0.813	3.92565664536428e-15	NPC2	myeloids_vexas-ctl
1.05371329942562e-12	-10.1410464493279	0.794	0.934	2.53512882708811e-08	EMP3	myeloids_vexas-ctl
1.92826206117516e-15	-10.1940864744487	0.5	0.745	4.63920569298132e-11	LYN	myeloids_vexas-ctl
3.75114451598765e-24	-10.3213696925069	0.535	0.78	9.0248785910147e-20	CYBB	myeloids_vexas-ctl
1.30561926348183e-35	-10.5401624521592	0.526	0.224	3.14118938601094e-31	PMAIP1	myeloids_vexas-ctl
4.35193205891475e-31	-10.6859883744839	0.239	0.582	1.0470313340543e-26	CDC42EP3	myeloids_vexas-ctl
9.92004410403603e-35	-10.9019634440134	0.455	0.743	2.38666341099003e-30	ZBTB7A	myeloids_vexas-ctl
7.40427861470089e-15	-11.2370834562385	0.51	0.706	1.78139539191089e-10	USP15	myeloids_vexas-ctl
6.69888304413575e-18	-11.4494398027589	0.616	0.771	1.61168427158862e-13	ACTR2	myeloids_vexas-ctl
2.40560819014855e-32	-11.5224701005889	0.555	0.85	5.7876527446784e-28	CSTA	myeloids_vexas-ctl
3.66843900874295e-15	-11.5667009990948	0.397	0.599	8.82589741113467e-11	RAP2B	myeloids_vexas-ctl
2.25288705396766e-08	-11.5763447910255	0.623	0.822	0.00054202209631408	CTSD	myeloids_vexas-ctl
6.67619049065333e-16	-11.6967363873064	0.658	0.837	1.60622467014629e-11	ARHGDIB	myeloids_vexas-ctl
2.03465530645118e-10	-11.8201873380676	0.248	0.429	4.89517720179089e-06	UCP2	myeloids_vexas-ctl
5.22874025248082e-11	-11.9951893057195	0.229	0.402	1.25798261734436e-06	RIPOR2	myeloids_vexas-ctl
1.67150209767555e-13	-12.0348616728974	0.6	0.808	4.0214668967976e-09	ARPC1B	myeloids_vexas-ctl
2.13665947582366e-21	-12.4196580723306	0.074	0.344	5.14058903288415e-17	RGS18	myeloids_vexas-ctl
1.73358010784961e-07	-12.7083241786096	0.445	0.582	0.00417082038147538	NKTR	myeloids_vexas-ctl
5.64196655682396e-21	-12.8040385216727	0.3	0.577	1.35740073390628e-16	NRGN	myeloids_vexas-ctl
1.08448488461648e-15	-12.9455154185358	0.639	0.835	2.60916218389878e-11	H2AFY	myeloids_vexas-ctl
2.95581358184899e-07	-13.0190658235335	0.916	0.96	0.0071113918965705	RPS11	myeloids_vexas-ctl
1.34591901905776e-07	-13.0240987761718	0.161	0.307	0.00323814656795106	CXXC5	myeloids_vexas-ctl
1.57528925225304e-24	-13.2881753663397	0.268	0.575	3.78998841199558e-20	CCDC88A	myeloids_vexas-ctl
1.72915554935831e-21	-13.3289561605896	0.439	0.675	4.16017533620117e-17	DDX17	myeloids_vexas-ctl
6.75500669253289e-15	-13.3544611410232	0.348	0.552	1.62518706015649e-10	TNFRSF1B	myeloids_vexas-ctl
1.45562065940982e-41	-13.5440906631848	0.329	0.716	3.50207774447407e-37	LTA4H	myeloids_vexas-ctl
3.75801183988298e-40	-13.7526320933269	0.552	0.825	9.04140068557445e-36	FMNL1	myeloids_vexas-ctl
1.45005987149491e-29	-13.9310978704026	0.116	0.448	3.4886990448296e-25	AC245014.3	myeloids_vexas-ctl
2.76437797882402e-17	-14.0017475228647	0.552	0.767	6.6508169792527e-13	TMBIM6	myeloids_vexas-ctl
2.11623114648741e-09	-14.2992831024965	0.81	0.913	5.09144051533406e-05	LINC01578	myeloids_vexas-ctl
3.30851908474204e-10	-14.3625554594744	0.113	0.278	7.95996606598087e-06	APP	myeloids_vexas-ctl
6.1886038542632e-07	-14.4612522806176	0.81	0.914	0.0148891620129718	ATP5MG	myeloids_vexas-ctl
5.17261570106224e-15	-14.9167276505389	0.513	0.718	1.24447961151856e-10	VMP1	myeloids_vexas-ctl
2.45845544392082e-19	-15.0058024756995	0.635	0.814	5.91479795252909e-15	DDX3X	myeloids_vexas-ctl
9.44492924800018e-32	-15.2809699184138	0.545	0.81	2.27235552777636e-27	MSN	myeloids_vexas-ctl
3.07027918105154e-29	-15.5232987302044	0.606	0.868	7.3867846816919e-25	TKT	myeloids_vexas-ctl
5.4646712037018e-33	-15.6487273575293	0.5	0.791	1.31474524489862e-28	GRN	myeloids_vexas-ctl
6.89212416453498e-19	-15.791643643394	0.765	0.953	1.65817615274547e-14	OAZ1	myeloids_vexas-ctl
4.31186010244452e-23	-15.8655734379063	0.681	0.843	1.03739042204713e-18	TAGLN2	myeloids_vexas-ctl
2.80820623818957e-18	-15.9044549529943	0.89	0.989	6.75626338846029e-14	S100A6	myeloids_vexas-ctl
1.74264027357412e-14	-16.0119186083552	0.868	0.951	4.19261823419197e-10	JUNB	myeloids_vexas-ctl
6.0375241736606e-28	-16.6477303264832	0.461	0.716	1.452567940941e-23	SAMHD1	myeloids_vexas-ctl
1.461904480814e-06	-16.7607687280817	0.687	0.798	0.035171959903904	CSDE1	myeloids_vexas-ctl
3.8704646687138e-24	-16.8405684158166	0.41	0.675	9.31195094645854e-20	NCF1	myeloids_vexas-ctl
7.07696216031668e-10	-16.8748440981654	0.677	0.843	1.70264632615059e-05	TYMP	myeloids_vexas-ctl
4.71531565853032e-08	-16.9785706626311	0.394	0.539	0.00113445779428581	RNASET2	myeloids_vexas-ctl
1.19591811846265e-45	-17.3440768206786	0.519	0.87	2.87725940120929e-41	SERPINA1	myeloids_vexas-ctl
1.42916330488505e-25	-17.3513261896711	0.7	0.934	3.43842399522293e-21	PSAP	myeloids_vexas-ctl
5.92374660176261e-22	-17.4250496715961	0.877	0.945	1.42519419491807e-17	KLF6	myeloids_vexas-ctl
3.08127723435158e-51	-17.6668755367042	0.468	0.83	7.41324489812645e-47	AC020916.1	myeloids_vexas-ctl
2.69599173351472e-25	-18.0952117165549	0.2	0.524	6.48628651166307e-21	LGALS2	myeloids_vexas-ctl
4.31788826339618e-29	-18.2263666165732	0.5	0.769	1.03884073729049e-24	STXBP2	myeloids_vexas-ctl
1.00637725275129e-19	-18.238447914437	0.781	0.877	2.42124303239432e-15	HNRNPU	myeloids_vexas-ctl
1.09093433757944e-21	-18.7557392846088	0.777	0.927	2.62467892278236e-17	TPM3	myeloids_vexas-ctl
3.59521601656428e-45	-18.7633932017066	0.29	0.705	8.649730214252e-41	TNFAIP2	myeloids_vexas-ctl
1.71427519723604e-14	-18.7893242217067	0.245	0.443	4.12437469703018e-10	RHOB	myeloids_vexas-ctl
1.01336518596399e-16	-18.7910493591498	0.658	0.805	2.43805530091077e-12	SNHG5	myeloids_vexas-ctl
5.2215975845855e-24	-18.9316650285516	0.81	0.934	1.25626416287543e-19	ARPC2	myeloids_vexas-ctl
2.36068388110477e-07	-19.5759626699064	0.506	0.706	0.00567956934954996	CTSB	myeloids_vexas-ctl
4.62014897425981e-21	-21.2180389103458	0.213	0.493	1.11156164171717e-16	HLA-DMB	myeloids_vexas-ctl
6.52693484641653e-40	-21.4134390376867	0.342	0.736	1.57031525469935e-35	CPVL	myeloids_vexas-ctl
8.02619524055717e-39	-21.6751367957545	0.935	0.988	1.93102231292565e-34	PABPC1	myeloids_vexas-ctl
1.23056618081328e-31	-21.764419477442	0.4	0.686	2.96061917441866e-27	MNDA	myeloids_vexas-ctl
4.22465659146139e-08	-21.940008948528	0.577	0.691	0.0010164101293397	IFNGR2	myeloids_vexas-ctl
3.60679766558438e-18	-23.0723644839835	0.542	0.746	8.67759450362946e-14	AHR	myeloids_vexas-ctl
5.01981588185385e-20	-23.1046099187538	0.829	0.932	1.20771750301522e-15	PTP4A2	myeloids_vexas-ctl
5.39479740522782e-18	-23.117726928128	0.813	0.952	1.29793430772376e-13	CYBA	myeloids_vexas-ctl
2.09253910863165e-20	-23.1179415680479	0.739	0.904	5.03443984145688e-16	LCP1	myeloids_vexas-ctl
1.5187015762932e-19	-23.7379185626119	0.094	0.349	3.65384412240382e-15	MS4A7	myeloids_vexas-ctl
4.78518316636869e-13	-24.1733162767375	0.406	0.635	1.15126721799664e-08	C1orf162	myeloids_vexas-ctl
1.05482572592931e-24	-24.1960135545642	0.542	0.809	2.53780521401333e-20	MYADM	myeloids_vexas-ctl
1.63994457267622e-59	-24.2005071734862	0.626	0.904	3.94554264740171e-55	EVI2B	myeloids_vexas-ctl
1.26106044046863e-08	-24.557041966371	0.848	0.956	0.000303398531372347	PFN1	myeloids_vexas-ctl
4.62307989908356e-31	-24.9040098834897	0.371	0.702	1.11226679292051e-26	CFD	myeloids_vexas-ctl
1.89210418755586e-23	-25.935329240906	0.784	0.939	4.55221346484065e-19	ARPC3	myeloids_vexas-ctl
4.37311617117706e-34	-27.7186437917772	0.777	0.918	1.05212801962349e-29	PTPRC	myeloids_vexas-ctl
2.88803341488043e-26	-28.2678257783966	0.355	0.657	6.94831959286083e-22	RAB11FIP1	myeloids_vexas-ctl
1.34914823647982e-19	-28.5856048558082	0.535	0.725	3.24591574214679e-15	MARCKS	myeloids_vexas-ctl
1.78801414881205e-06	-28.8886934810218	0.948	0.985	0.0430178324062692	UBA52	myeloids_vexas-ctl
3.92445208530244e-28	-29.8345993145268	0.603	0.864	9.44183927202914e-24	ZEB2	myeloids_vexas-ctl
1.22844879611837e-06	-30.3052687650458	0.835	0.893	0.0295552495858119	RPL27A	myeloids_vexas-ctl
1.87972813087154e-32	-30.3576019042456	0.977	0.987	4.52243791006385e-28	MT-ND1	myeloids_vexas-ctl
5.50071473980469e-20	-31.7936201575974	0.726	0.883	1.32341695924961e-15	CD52	myeloids_vexas-ctl
3.27720930198676e-28	-31.8442117236871	0.639	0.919	7.88463785964994e-24	IFI30	myeloids_vexas-ctl
8.83056048282584e-13	-32.5181193482758	0.623	0.842	2.12454454656307e-08	RAC1	myeloids_vexas-ctl
5.06516111506064e-35	-33.1486080789139	0.765	0.959	1.21862711267244e-30	TXNIP	myeloids_vexas-ctl
8.98383146896715e-19	-33.2168111637443	0.965	0.993	2.16142001311881e-14	RPS24	myeloids_vexas-ctl
7.30720530107163e-31	-33.2242633748464	0.587	0.832	1.75804052338482e-26	SPI1	myeloids_vexas-ctl
6.35052744071551e-17	-34.5285373357795	0.181	0.432	1.52787339696174e-12	HMOX1	myeloids_vexas-ctl
8.45774465843604e-21	-36.0269061795193	0.339	0.61	2.03484878737313e-16	DUSP6	myeloids_vexas-ctl
1.41510724018475e-45	-37.9868669567008	0.603	0.87	3.4046065091605e-41	AHNAK	myeloids_vexas-ctl
1.78252242804547e-39	-38.9775659330278	0.806	0.967	4.2885707096346e-35	GABARAP	myeloids_vexas-ctl
1.72132342413249e-41	-38.9791886543624	0.794	0.959	4.14133202612037e-37	DUSP1	myeloids_vexas-ctl
4.86466067038011e-14	-40.2095420230533	0.748	0.827	1.17038871068675e-09	CTNNB1	myeloids_vexas-ctl
2.1524010797043e-40	-40.3776972117119	0.623	0.876	5.17846175766057e-36	KLF10	myeloids_vexas-ctl
2.84517755337835e-50	-40.4286006336854	0.158	0.61	6.84521267567296e-46	FGL2	myeloids_vexas-ctl
1.57962172887965e-29	-41.7664662986594	0.406	0.745	3.80041191751154e-25	MS4A6A	myeloids_vexas-ctl
2.30015171415128e-17	-46.1761578535447	0.971	0.987	5.53393500907657e-13	RPL9	myeloids_vexas-ctl
2.17985571139319e-45	-47.2779287269598	0.632	0.893	5.24451485604087e-41	IER2	myeloids_vexas-ctl
5.40941529497765e-11	-54.8475331378516	0.835	0.96	1.30145122581867e-06	S100A10	myeloids_vexas-ctl
3.93062901361935e-08	-56.3685313107987	0.958	0.994	0.000945670034386679	RPS3A	myeloids_vexas-ctl
2.73547690210814e-24	-57.7164269010854	0.913	0.993	6.58128387878198e-20	VIM	myeloids_vexas-ctl
2.49816471366414e-11	-59.0281738180588	0.648	0.913	6.01033448460456e-07	AC020656.1	myeloids_vexas-ctl
1.5593236144046e-39	-60.6140754413796	0.61	0.876	3.75157668389602e-35	ZFP36L1	myeloids_vexas-ctl
7.77612477398653e-45	-60.6543505045167	0.552	0.865	1.87085785937342e-40	VCAN	myeloids_vexas-ctl
3.44715695293628e-52	-63.5133829220086	0.81	0.987	8.2935149130694e-48	CTSS	myeloids_vexas-ctl
1.70191183676099e-57	-64.9560949131115	0.8	0.98	4.09462968806327e-53	COTL1	myeloids_vexas-ctl
2.05045737956139e-26	-66.3462863403029	0.816	0.988	4.93319540948676e-22	S100A4	myeloids_vexas-ctl
1.40987749885596e-13	-66.3987818951013	0.984	0.997	3.39202427449757e-09	ACTB	myeloids_vexas-ctl
8.47896565668108e-18	-67.8111535011759	0.087	0.329	2.0399543473409e-13	PPBP	myeloids_vexas-ctl
1.66462373711184e-39	-73.7949186467978	0.606	0.917	4.00491824911737e-35	LST1	myeloids_vexas-ctl
2.38513848812354e-19	-75.0549641070944	0.99	0.994	5.73840468857642e-15	MT-ND2	myeloids_vexas-ctl
9.1702468096544e-29	-93.3580465647968	0.274	0.626	2.20626967993475e-24	HLA-DQB1	myeloids_vexas-ctl
1.15549330138717e-10	-99.5807678355272	1	1	2.78000133380738e-06	B2M	myeloids_vexas-ctl
1.01439474319215e-09	-103.908861822412	0.984	0.999	2.440532312646e-05	FTH1	myeloids_vexas-ctl
5.90897089422257e-12	-116.866886281315	0.11	0.301	1.42163930744101e-07	SOX4	myeloids_vexas-ctl
1.48132179865256e-33	-119.335803448357	0.977	0.997	3.56391211537819e-29	TPT1	myeloids_vexas-ctl
9.35408420448297e-35	-166.015006442187	0.648	0.971	2.25049911875656e-30	CST3	myeloids_vexas-ctl
4.97642886311675e-10	-167.377713818626	0.461	0.669	1.19727902017726e-05	HLA-DPB1	myeloids_vexas-ctl
4.29172440372844e-32	-196.241335575115	0.71	0.951	1.03254597429303e-27	HLA-DRA	myeloids_vexas-ctl
3.5414823755731e-12	-230.866016718797	0.755	0.95	8.52045244739133e-08	S100A9	myeloids_vexas-ctl
2.67095207549411e-40	-238.079491319564	0.971	0.981	6.42604359843128e-36	NEAT1	myeloids_vexas-ctl
4.90822186783006e-16	-240.964881842666	0.506	0.754	1.18086909918123e-11	HLA-DPA1	myeloids_vexas-ctl
1.30608903504165e-42	-255.843286185659	0.965	0.998	3.1423196094067e-38	TMSB4X	myeloids_vexas-ctl
8.0013293646086e-14	-265.490697537772	0.761	0.939	1.92503983183118e-09	CD74	myeloids_vexas-ctl
1.80711657622959e-46	-288.573809327501	0.497	0.848	4.34774177075077e-42	HLA-DRB1	myeloids_vexas-ctl
2.97945285519201e-32	-300.115369654111	1	0.997	7.16826562430646e-28	EEF1A1	myeloids_vexas-ctl
2.3740297720008e-11	-379.280487355522	0.997	0.997	5.71167822845672e-07	MT-CO1	myeloids_vexas-ctl
1.27178436092961e-11	-Inf	0.961	0.997	3.05978599396054e-07	FTL	myeloids_vexas-ctl
