# Supplementary material for: VEXAS syndrome is characterized by inflammasome activation and monocyte dysregulation
Source: Nat Commun. 2024 Jan 30;15:910. doi: 10.1038/s41467-024-44811-4 (PMC10828464; doi:10.1038/s41467-024-44811-4)
Supplement: Supplementary file 6 — Source Data [file 41467_2024_44811_MOESM6_ESM.zip › Source_DATA_KOSMIDER/Raw_DATA_KOSMIDER_Fig6/myeloids_vexas-ctl_UP.csv]

p_val	avg_log2FC	pct.1	pct.2	p_val_adj	GeneName	cluster
0	Inf	0.968	0.027	0	HBB	myeloids_vexas-ctl
0	Inf	0.929	0.036	0	HBA2	myeloids_vexas-ctl
0	Inf	0.79	0.014	0	HBA1	myeloids_vexas-ctl
3.12441770916339e-63	Inf	0.271	0.03	7.5170365664762e-59	IGKC	myeloids_vexas-ctl
7.42748132206228e-66	647.722016442233	0.732	0.394	1.78697773127497e-61	MT2A	myeloids_vexas-ctl
3.75925259624842e-07	584.256681545821	0.61	0.764	0.00904438582131407	HSP90B1	myeloids_vexas-ctl
7.53818360068537e-160	294.195365863302	0.523	0.042	1.81361159248889e-155	AREG	myeloids_vexas-ctl
4.72744009541815e-19	229.353701487136	0.526	0.792	1.13737481255665e-14	S100A12	myeloids_vexas-ctl
4.03637062635293e-18	132.693038496699	0.832	0.951	9.71110408994251e-14	ACTG1	myeloids_vexas-ctl
2.40296472913537e-165	98.0382783807698	0.635	0.081	5.78129284182678e-161	THBS1	myeloids_vexas-ctl
1.8976038638144e-11	83.2939933884546	0.603	0.775	4.56544513595108e-07	SET	myeloids_vexas-ctl
4.20078800885424e-13	76.1359259266694	0.506	0.683	1.01066758705024e-08	ANP32B	myeloids_vexas-ctl
1.93239648770864e-12	68.2979101588176	0.635	0.784	4.64915270977821e-08	HMGN2	myeloids_vexas-ctl
1.90416909081745e-84	66.5122802787949	0.965	0.865	4.5812404155977e-80	RPS26	myeloids_vexas-ctl
1.56855493308665e-16	66.3290963698419	0.635	0.785	3.77378631351316e-12	CRIP1	myeloids_vexas-ctl
8.04381122547315e-65	60.3063343993308	0.594	0.208	1.93526054273659e-60	EREG	myeloids_vexas-ctl
6.03459699658642e-07	56.9737723012435	0.313	0.469	0.0145186369140873	TUBB	myeloids_vexas-ctl
2.08322147579226e-09	52.8539163706299	0.394	0.258	5.0120225486086e-05	ATF3	myeloids_vexas-ctl
2.81685174064272e-09	51.015044297257	0.326	0.511	6.77706360281231e-05	H2AFZ	myeloids_vexas-ctl
2.73230713078586e-08	49.0161735694573	0.697	0.828	0.000657365772595771	PPIA	myeloids_vexas-ctl
3.91454424622955e-11	43.2414953871549	0.81	0.885	9.41800200200367e-07	YBX1	myeloids_vexas-ctl
4.06680414389277e-45	41.3039980170734	0.848	0.529	9.78432408979163e-41	TNFAIP3	myeloids_vexas-ctl
2.91029251097701e-07	39.2301916698405	0.358	0.236	0.00700187275215959	HSPE1	myeloids_vexas-ctl
1.34470361683998e-44	37.4395518974567	0.794	0.947	3.2352224317553e-40	FOS	myeloids_vexas-ctl
2.21801409238629e-12	35.8855150879138	0.858	0.946	5.33632010487217e-08	RPS17	myeloids_vexas-ctl
4.69432864120292e-46	35.5390397972299	0.552	0.215	1.12940852778701e-41	ANKRD28	myeloids_vexas-ctl
1.04809899835133e-38	32.5078203149918	0.79	0.504	2.52162138013346e-34	PELI1	myeloids_vexas-ctl
2.01399121183617e-14	31.5009906655041	0.932	0.989	4.84546145655664e-10	ATP5F1E	myeloids_vexas-ctl
2.34210821649964e-08	29.8214635078695	0.623	0.494	0.00056348781580765	GABARAPL1	myeloids_vexas-ctl
2.36479836564792e-08	29.3685363652099	0.406	0.272	0.000568946838791233	CYCS	myeloids_vexas-ctl
1.51912329022963e-40	29.1676623714137	0.435	0.154	3.65485872396347e-36	ID1	myeloids_vexas-ctl
1.95419019830671e-07	28.8190908038688	0.519	0.403	0.0047015861981061	HLA-DRB5	myeloids_vexas-ctl
3.903826172522e-07	28.7476531671577	0.858	0.792	0.00939221538847068	BTG1	myeloids_vexas-ctl
8.8214999878322e-11	25.9319431974448	0.765	0.869	2.12236468207255e-06	HNRNPA2B1	myeloids_vexas-ctl
1.07567017453655e-48	25.0939338234936	0.616	0.294	2.5879548729175e-44	ETS2	myeloids_vexas-ctl
2.05351779403336e-10	24.4216099587488	0.21	0.394	4.94055846066487e-06	MEF2C	myeloids_vexas-ctl
4.71476247817652e-10	22.8850255740585	0.471	0.669	1.13432470462449e-05	CANX	myeloids_vexas-ctl
5.16217387942409e-07	22.5210435736477	0.748	0.883	0.0124196741365064	PNRC1	myeloids_vexas-ctl
4.75877953809148e-12	22.238784137476	0.784	0.869	1.14491476906943e-07	RPL4	myeloids_vexas-ctl
5.88523220221826e-11	21.5657673771511	0.745	0.872	1.41592801553169e-06	EIF4A1	myeloids_vexas-ctl
1.06509415822715e-09	18.7632918639612	0.139	0.305	2.56251003527871e-05	AL360012.1	myeloids_vexas-ctl
5.81077185076289e-16	18.7202266326647	0.874	0.805	1.39801359957504e-11	TSC22D3	myeloids_vexas-ctl
2.04417518263383e-14	18.7202254587106	0.913	0.989	4.91808107189872e-10	H3F3A	myeloids_vexas-ctl
1.35650787532154e-06	18.7187326697213	0.974	0.991	0.0326362229723609	RPL26	myeloids_vexas-ctl
4.30788065131049e-12	18.3431322680677	0.548	0.405	1.03643300589879e-07	KDM6B	myeloids_vexas-ctl
1.65391648147862e-18	18.0118896570235	0.745	0.648	3.97915766278942e-14	MAP3K8	myeloids_vexas-ctl
2.25161231773096e-23	17.5173953601992	0.713	0.532	5.41715407522892e-19	MTRNR2L8	myeloids_vexas-ctl
7.34218035995412e-28	17.191758279114	0.284	0.085	1.76645517280136e-23	THBD	myeloids_vexas-ctl
1.91232203818216e-12	16.7219724480868	0.474	0.7	4.60085559166245e-08	TPI1	myeloids_vexas-ctl
2.0242384094501e-16	16.4519827740296	0.671	0.831	4.87011518929599e-12	EIF4G2	myeloids_vexas-ctl
3.29613729139098e-07	15.8346562165765	0.965	0.981	0.00793017670935756	RPL17	myeloids_vexas-ctl
1.8196553403328e-31	15.7629440727314	0.713	0.915	4.37790878330668e-27	ANXA1	myeloids_vexas-ctl
2.7161007255207e-09	15.5028601481712	0.597	0.754	6.53466673553024e-05	PGK1	myeloids_vexas-ctl
5.47071485633524e-10	14.8086406000614	0.406	0.254	1.3161992872857e-05	PNP	myeloids_vexas-ctl
1.54893120544209e-12	14.3703873650114	0.503	0.36	3.72657358717313e-08	PLAUR	myeloids_vexas-ctl
3.89685005801492e-09	14.269933831013	0.735	0.877	9.37543155457809e-05	ATP5MPL	myeloids_vexas-ctl
3.49381975256968e-48	14.1548825156562	0.565	0.213	8.4057809427074e-44	GRASP	myeloids_vexas-ctl
5.2418582892523e-08	13.6158364791879	0.235	0.384	0.00126113868581121	WDR74	myeloids_vexas-ctl
6.26654911649914e-10	13.4827682591731	0.684	0.839	1.50766905193853e-05	RBM3	myeloids_vexas-ctl
2.5480859094169e-29	13.3047871371597	0.616	0.369	6.13043988946612e-25	KLF9	myeloids_vexas-ctl
2.31312268049381e-07	12.8672253834274	0.671	0.569	0.00556514185700006	ELF1	myeloids_vexas-ctl
2.19150697971638e-21	12.6749929715758	0.477	0.701	5.27254664249963e-17	JUN	myeloids_vexas-ctl
1.81141660623128e-06	12.5194392228652	0.381	0.282	0.0435808721293184	SELENOS	myeloids_vexas-ctl
3.88073873965403e-25	11.8597478103162	0.268	0.081	9.33666933373363e-21	PRDM1	myeloids_vexas-ctl
1.02814004537042e-06	11.8348009656774	0.803	0.893	0.0247360213515669	ELOB	myeloids_vexas-ctl
4.18069272012272e-16	11.5067743910245	0.906	0.961	1.00583286153433e-11	HLA-A	myeloids_vexas-ctl
2.20363125169519e-20	11.4116199937116	0.929	0.98	5.30171642845347e-16	RPL7	myeloids_vexas-ctl
4.00418885149795e-10	11.2331593837913	0.361	0.539	9.63367795781892e-06	ATP5F1A	myeloids_vexas-ctl
1.66277244641095e-09	11.0636065232137	0.613	0.78	4.00046422882011e-05	SUMO2	myeloids_vexas-ctl
1.03903677477787e-11	11.0585372823974	0.571	0.42	2.49981857643807e-07	VEGFA	myeloids_vexas-ctl
1.95615446820748e-23	10.9250347328815	0.455	0.221	4.70631203506038e-19	CCNH	myeloids_vexas-ctl
3.61566398089867e-88	10.577825374826	0.516	0.104	8.6989259716441e-84	ELL2	myeloids_vexas-ctl
7.80151454409368e-08	10.2710543750426	0.613	0.535	0.0018769663841635	JARID2	myeloids_vexas-ctl
2.27901019000044e-07	10.0618686879626	0.877	0.901	0.00548307061612206	NAMPT	myeloids_vexas-ctl
2.13884846665434e-18	10.0347714345899	0.474	0.741	5.14585552592368e-14	SLC25A5	myeloids_vexas-ctl
2.81985923541314e-10	9.98455509576782	0.813	0.93	6.78429933448047e-06	RNASEK	myeloids_vexas-ctl
4.58636951287049e-12	9.45609377340901	0.484	0.687	1.10343464110151e-07	EIF3M	myeloids_vexas-ctl
4.43859234131365e-15	9.4533235739182	0.419	0.233	1.06788093139665e-10	CYTOR	myeloids_vexas-ctl
7.05795377547176e-10	9.38568975886746	0.358	0.547	1.69807309884075e-05	CREBRF	myeloids_vexas-ctl
3.22685559761078e-22	9.23298006232046	0.461	0.227	7.76349188229177e-18	LDLR	myeloids_vexas-ctl
1.0018447469588e-12	9.14047558311933	0.474	0.301	2.41033827670816e-08	SERPINB9	myeloids_vexas-ctl
6.55371738679574e-21	9.02722753838645	0.481	0.242	1.57675886608919e-16	CD69	myeloids_vexas-ctl
5.23025772880324e-07	9.01037946557676	0.561	0.436	0.0125834770697277	EZR	myeloids_vexas-ctl
1.78754777817579e-26	8.70920294381498	0.297	0.093	4.30066119951314e-22	RGS1	myeloids_vexas-ctl
7.21388309294707e-08	8.3652568563738	0.623	0.754	0.00173558813333214	YWHAB	myeloids_vexas-ctl
7.72577144250349e-12	7.96458078562354	0.435	0.634	1.85874335135191e-07	ATP5PB	myeloids_vexas-ctl
1.13066094758522e-17	7.93637300725125	0.758	0.886	2.72025717379527e-13	EEF2	myeloids_vexas-ctl
4.40496084913482e-07	7.89786598233884	0.423	0.586	0.0105978953069335	COX7A2L	myeloids_vexas-ctl
5.91135487860518e-16	7.84670104460506	0.474	0.282	1.42221287024362e-11	PTPN1	myeloids_vexas-ctl
1.06874286012577e-10	7.81580215605378	0.313	0.169	2.57128844717658e-06	ASGR2	myeloids_vexas-ctl
5.94978273125568e-10	7.76819451318003	0.255	0.129	1.4314582273128e-05	HES4	myeloids_vexas-ctl
1.406486324381e-60	7.49720649876502	0.468	0.121	3.38386544782824e-56	B3GNT5	myeloids_vexas-ctl
7.18433417028822e-07	7.40954246524254	0.384	0.262	0.0172847895802964	NEDD9	myeloids_vexas-ctl
3.70096612298795e-07	7.18178886990662	0.877	0.941	0.0089041543952967	RPL27	myeloids_vexas-ctl
1.00975912838985e-18	6.82947904703496	0.516	0.303	2.42937948699313e-14	PNPLA8	myeloids_vexas-ctl
9.54967746053803e-21	6.76335258431816	0.3	0.578	2.29755690023085e-16	PGAM1	myeloids_vexas-ctl
3.02787689400488e-12	6.73785900757917	0.542	0.356	7.28476901928634e-08	RANBP2	myeloids_vexas-ctl
2.56368160863132e-36	6.67685420901387	0.403	0.133	6.16796158220608e-32	MAFF	myeloids_vexas-ctl
6.21500605359394e-17	6.28983740091933	0.529	0.326	1.49526830643417e-12	IRS2	myeloids_vexas-ctl
4.77562232945318e-19	6.25915823204266	0.281	0.529	1.14896697624314e-14	NCOA4	myeloids_vexas-ctl
2.80712048547209e-11	6.23655494858449	0.326	0.171	6.7536511759973e-07	GABPB1-AS1	myeloids_vexas-ctl
2.45281117812913e-17	6.15841550633484	0.568	0.776	5.90121841346087e-13	CORO1A	myeloids_vexas-ctl
1.20401771143561e-06	6.09661382406373	0.539	0.424	0.0289674621194294	GADD45B	myeloids_vexas-ctl
3.11058926441525e-16	5.98759296955228	0.571	0.373	7.48376671125666e-12	SNHG15	myeloids_vexas-ctl
2.7953510785032e-35	5.76563103711914	0.474	0.186	6.72533515977084e-31	GPR183	myeloids_vexas-ctl
2.72299950341076e-08	5.72949670959854	0.445	0.605	0.000655126450525596	HNRNPH3	myeloids_vexas-ctl
2.17317901724297e-12	5.68432008670854	0.49	0.695	5.22845139758487e-08	HNRNPD	myeloids_vexas-ctl
1.84735356839205e-20	5.62250501826248	0.271	0.097	4.44454795019443e-16	TRMT6	myeloids_vexas-ctl
6.88953965210047e-15	5.61990325972986	0.794	0.664	1.65755434489885e-10	DDX21	myeloids_vexas-ctl
7.12260823343063e-10	5.32061276456124	0.645	0.519	1.71362831488108e-05	CNOT1	myeloids_vexas-ctl
3.72781081126652e-10	5.23417748603907	0.626	0.871	8.96874003082612e-06	ITGB2	myeloids_vexas-ctl
1.15134415024372e-08	5.2176182718807	0.806	0.873	0.000277001889107136	HNRNPK	myeloids_vexas-ctl
2.41478424771737e-21	5.16329069104195	0.481	0.751	5.80972942158322e-17	SEC11A	myeloids_vexas-ctl
5.68739341060016e-26	5.13904597270215	0.439	0.195	1.36832998065629e-21	HBEGF	myeloids_vexas-ctl
4.65551599800906e-14	5.1045341420593	0.548	0.774	1.120070593961e-09	GPX4	myeloids_vexas-ctl
4.91790393017771e-22	4.93086999655666	0.526	0.296	1.18319850656146e-17	SOCS3	myeloids_vexas-ctl
1.50141625307847e-12	4.85539984488076	0.803	0.911	3.6122573632815e-08	UQCRB	myeloids_vexas-ctl
3.04263281360068e-07	4.74401124291142	0.474	0.344	0.00732027028624188	GADD45GIP1	myeloids_vexas-ctl
1.6469181856484e-14	4.63160644928573	0.319	0.154	3.96232046285148e-10	CRYBG1	myeloids_vexas-ctl
8.26363435992553e-23	4.50494071801777	0.426	0.205	1.98814779065448e-18	SBNO2	myeloids_vexas-ctl
1.69673827895736e-06	4.50329395691354	0.226	0.365	0.0408218262534351	ANAPC5	myeloids_vexas-ctl
3.22038331656653e-10	4.43725027231348	0.539	0.421	7.74792022132741e-06	PTK2B	myeloids_vexas-ctl
1.52610297296669e-07	4.36751572257015	0.194	0.347	0.00367165114266056	CCT6A	myeloids_vexas-ctl
1.20993314697071e-13	4.29327510846065	0.965	0.994	2.91097815829683e-09	HLA-B	myeloids_vexas-ctl
1.19911631179551e-11	4.200999644213	0.465	0.312	2.88495393454882e-07	NFIL3	myeloids_vexas-ctl
1.47593496085041e-10	4.05958640628837	0.623	0.799	3.55095192231e-06	EIF3E	myeloids_vexas-ctl
6.07985037447252e-35	4.01511814644243	0.358	0.107	1.46275120159434e-30	DUSP2	myeloids_vexas-ctl
1.60107544166248e-08	4.01335331620236	0.574	0.445	0.000385202740509575	MXD1	myeloids_vexas-ctl
2.72496946117828e-40	3.99808316888691	0.255	0.048	6.55600402664883e-36	ZNF331	myeloids_vexas-ctl
6.67454528096965e-08	3.93556731730062	0.323	0.2	0.00160582884914849	ATF7IP2	myeloids_vexas-ctl
8.35028613105032e-21	3.76025020836594	0.577	0.348	2.0089953402694e-16	SELENOK	myeloids_vexas-ctl
1.54435406070805e-27	3.61083949420191	0.516	0.247	3.7155614346575e-23	SAMSN1	myeloids_vexas-ctl
4.47971752580974e-17	3.52080245790374	0.432	0.232	1.07777523953456e-12	NR4A2	myeloids_vexas-ctl
2.30198449685755e-19	3.48499562436775	0.468	0.255	5.53834450098958e-15	SLC15A4	myeloids_vexas-ctl
4.10151639202697e-12	3.48349104292391	0.316	0.164	9.86783828757768e-08	SERTAD1	myeloids_vexas-ctl
6.71484682714159e-07	3.47187313900379	0.303	0.453	0.0161552499814199	BRD2	myeloids_vexas-ctl
9.37433287693108e-10	3.45117425642596	0.342	0.205	2.25537074686085e-05	MAP2K1	myeloids_vexas-ctl
1.45232748204672e-09	3.42497495813037	0.461	0.331	3.49415468905621e-05	FAM49A	myeloids_vexas-ctl
2.13158495776667e-15	3.38623936268831	0.455	0.263	5.12838024989084e-11	SYAP1	myeloids_vexas-ctl
7.51446454545452e-11	3.37767132478947	0.3	0.161	1.8079050249909e-06	AC015912.3	myeloids_vexas-ctl
9.74075475960323e-07	3.36238759826677	0.345	0.231	0.0234352818761294	GYPC	myeloids_vexas-ctl
9.92051609678583e-07	3.24090470156586	0.355	0.487	0.023867769677257	CNOT2	myeloids_vexas-ctl
2.01153694212659e-08	3.21571419200022	0.442	0.64	0.000483955672906236	TALDO1	myeloids_vexas-ctl
8.30857666974599e-09	3.08835073043935	0.248	0.425	0.000199896046097419	RPN1	myeloids_vexas-ctl
9.35147021361101e-11	3.02443636002676	0.332	0.182	2.24987021869267e-06	SLA	myeloids_vexas-ctl
1.11016383092539e-09	2.90807557533588	0.645	0.518	2.67094316082341e-05	SLC25A37	myeloids_vexas-ctl
1.76036271005375e-12	2.90269761945733	0.568	0.411	4.23525664411833e-08	PER1	myeloids_vexas-ctl
5.79180990543573e-12	2.84325882344265	0.526	0.357	1.39345154514878e-07	IDI1	myeloids_vexas-ctl
6.22145360962101e-07	2.75991090764913	0.252	0.148	0.0149681952393872	NANS	myeloids_vexas-ctl
5.37988734647382e-08	2.72708470634262	0.51	0.669	0.00129434709668814	CAPZA2	myeloids_vexas-ctl
6.45567625223807e-10	2.69997299836179	0.71	0.847	1.55317114952596e-05	SERP1	myeloids_vexas-ctl
1.25298123978505e-29	2.65997016529465	0.41	0.153	3.01454756479885e-25	STK17A	myeloids_vexas-ctl
2.34678676033483e-10	2.65288487856071	0.358	0.214	5.64613426668956e-06	ISG15	myeloids_vexas-ctl
7.76328931834908e-07	2.59572725888821	0.177	0.316	0.018677697771016	ITGAE	myeloids_vexas-ctl
9.53022720641764e-15	2.54719562042175	0.626	0.437	2.29287736359202e-10	TOP1	myeloids_vexas-ctl
6.44590991422824e-12	2.51671016188831	0.545	0.39	1.55082146626417e-07	ACSL1	myeloids_vexas-ctl
4.41822413430423e-26	2.40035338584217	0.69	0.41	1.06298054447225e-21	CXCR4	myeloids_vexas-ctl
3.07614520478866e-19	2.38972578023283	0.413	0.204	7.40089774820103e-15	SH3BP5	myeloids_vexas-ctl
1.18756293555955e-44	2.32919005145706	0.448	0.135	2.85715766666272e-40	SLC7A5	myeloids_vexas-ctl
4.17377047752345e-07	2.28716257952332	0.342	0.529	0.0100416743918737	CKLF	myeloids_vexas-ctl
1.96299669713553e-14	2.28705994605032	0.361	0.182	4.72277375363837e-10	BTG3	myeloids_vexas-ctl
1.12591860030998e-13	2.27653847017441	0.239	0.453	2.70884756048578e-09	CSK	myeloids_vexas-ctl
1.24335053810117e-12	2.18996647225039	0.265	0.121	2.9913770596176e-08	PHLDA2	myeloids_vexas-ctl
8.05820921039819e-28	2.17455375937063	0.452	0.186	1.9387245539297e-23	PDE4B	myeloids_vexas-ctl
1.5367996676158e-08	2.14211634601471	0.335	0.511	0.000369738632031684	RASSF5	myeloids_vexas-ctl
3.72820963754652e-23	1.90854751116	0.29	0.1	8.96969956697318e-19	PDE4D	myeloids_vexas-ctl
3.31182576593545e-08	1.87935228307289	0.306	0.496	0.00079679216102641	PABPC4	myeloids_vexas-ctl
9.52059841784611e-12	1.76810824377461	0.416	0.626	2.2905607733496e-07	VAMP8	myeloids_vexas-ctl
1.05842423216832e-22	1.72760873089982	0.465	0.715	2.54646286017377e-18	MED13L	myeloids_vexas-ctl
8.77323914055213e-26	1.72334147137265	0.594	0.828	2.11075360482544e-21	FKBP1A	myeloids_vexas-ctl
1.09581619874268e-11	1.6375994033848	0.471	0.298	2.63642419255502e-07	TRIB1	myeloids_vexas-ctl
6.60666706313598e-31	1.53756180673674	0.371	0.123	1.58949802871988e-26	AC058791.1	myeloids_vexas-ctl
9.80576812619457e-07	1.52578973659902	0.319	0.208	0.0235916975348115	AC026979.2	myeloids_vexas-ctl
3.75404776991325e-22	1.50410116948799	0.816	0.946	9.0318635296343e-18	ITM2B	myeloids_vexas-ctl
4.28552599245696e-14	1.48582219672004	0.329	0.162	1.03105469852522e-09	CD81	myeloids_vexas-ctl
8.84919473658509e-25	1.41948691670285	0.345	0.129	2.12902776167501e-20	SKI	myeloids_vexas-ctl
6.15376604600423e-16	1.41305646287944	0.358	0.581	1.48053457300816e-11	PTBP3	myeloids_vexas-ctl
1.60102945792074e-24	1.40812854818589	0.265	0.083	3.85191677281151e-20	FKBP11	myeloids_vexas-ctl
4.91556375814539e-09	1.40662462851992	0.706	0.639	0.00011826354845722	ZFP36L2	myeloids_vexas-ctl
4.61330091773757e-14	1.4006889423365	0.352	0.175	1.10991406779848e-09	JOSD1	myeloids_vexas-ctl
2.48555191683934e-18	1.3961459598758	0.6	0.841	5.97998935672378e-14	AP1S2	myeloids_vexas-ctl
1.01160954776842e-08	1.30251156080289	0.368	0.55	0.000243383141097603	HADHA	myeloids_vexas-ctl
1.01078857629448e-07	1.30092639718669	0.258	0.409	0.00243185623570689	ETV6	myeloids_vexas-ctl
2.72825195346662e-12	1.27012132895465	0.355	0.559	6.56390137484533e-08	NONO	myeloids_vexas-ctl
7.17498136444388e-14	1.23839181495675	0.69	0.843	1.72622876647155e-09	LRRFIP1	myeloids_vexas-ctl
1.56108850177875e-06	1.21957602793226	0.581	0.728	0.0375582282642949	ENO1	myeloids_vexas-ctl
6.55272897524339e-10	1.11992949028586	0.287	0.147	1.57652106415381e-05	NDST2	myeloids_vexas-ctl
4.82514532426976e-10	1.11565657850164	0.426	0.276	1.16088171356606e-05	CSNK1D	myeloids_vexas-ctl
2.38664805249684e-11	1.07219385358169	0.277	0.136	5.74203654950215e-07	PRR7	myeloids_vexas-ctl
4.09691231317465e-19	1.07043156077871	0.358	0.16	9.8567613342669e-15	AC016831.5	myeloids_vexas-ctl
5.71518444725887e-31	0.970354819809948	0.29	0.079	1.37501622616601e-26	GABPB1	myeloids_vexas-ctl
5.49382648412202e-08	0.955644488393273	0.258	0.416	0.00132175971381492	TMEM230	myeloids_vexas-ctl
2.85630421783175e-10	0.902577518525199	0.374	0.552	6.87198231768141e-06	RAC2	myeloids_vexas-ctl
4.06734413701676e-12	0.902534464569329	0.319	0.536	9.78562325924863e-08	PPP1CA	myeloids_vexas-ctl
2.42127144015128e-08	0.861639411688059	0.123	0.271	0.000582533695785997	SMIM7	myeloids_vexas-ctl
1.57821960070607e-06	0.835056174012618	0.265	0.161	0.0379703853733874	RABGEF1	myeloids_vexas-ctl
2.5986137824563e-08	0.832431001045794	0.555	0.444	0.000625200489921162	DDX24	myeloids_vexas-ctl
1.26204742969851e-08	0.823623121910417	0.355	0.223	0.000303635991111165	PFKFB3	myeloids_vexas-ctl
1.40462377119629e-14	0.820136541602639	0.365	0.184	3.37938433112116e-10	JMJD6	myeloids_vexas-ctl
2.38417210713577e-18	0.802096692463381	0.274	0.104	5.73607967255795e-14	MIR4435-2HG	myeloids_vexas-ctl
3.00452334132771e-15	0.790077539624207	0.832	0.954	7.22858270690033e-11	ATP6V0C	myeloids_vexas-ctl
1.04086136935334e-07	0.684356974932035	0.261	0.146	0.00250420836852721	MVD	myeloids_vexas-ctl
6.21386985536658e-07	0.652735050998303	0.316	0.202	0.0149499494850264	IL1RAP	myeloids_vexas-ctl
3.76807436702214e-07	0.64416521801523	0.187	0.326	0.00906561011961856	SBNO1	myeloids_vexas-ctl
1.00460601729458e-12	0.635323360303184	0.268	0.501	2.41698161700902e-08	AGTRAP	myeloids_vexas-ctl
5.80128551145231e-08	0.606973112739181	0.474	0.635	0.00139573128120031	POLR1D	myeloids_vexas-ctl
1.92612640225274e-06	0.602812355501092	0.258	0.158	0.0463406751117987	NDRG1	myeloids_vexas-ctl
9.21551861144593e-10	0.588783007923764	0.265	0.448	2.21716162272778e-05	BSG	myeloids_vexas-ctl
2.28555643813441e-15	0.545855744655064	0.265	0.106	5.49882023450757e-11	LINC00513	myeloids_vexas-ctl
9.30995735386624e-08	0.474101825999235	0.319	0.495	0.00223988263976668	TNFSF13B	myeloids_vexas-ctl
2.42868012521368e-25	0.439999906863309	0.248	0.567	5.84316151325158e-21	TGFBI	myeloids_vexas-ctl
4.1760276380316e-08	0.400228945717337	0.226	0.379	0.00100471048943402	CALHM6	myeloids_vexas-ctl
1.23815855177329e-13	0.400136466536706	0.31	0.146	2.97888565971136e-09	FAM177A1	myeloids_vexas-ctl
4.84957549984752e-12	0.337948772994599	0.281	0.489	1.16675936950832e-07	HMGN3	myeloids_vexas-ctl
2.76267197434184e-08	0.306368493445541	0.435	0.297	0.000664671250306902	LEPROTL1	myeloids_vexas-ctl
