# Supplementary material for: VEXAS syndrome is characterized by inflammasome activation and monocyte dysregulation
Source: Nat Commun. 2024 Jan 30;15:910. doi: 10.1038/s41467-024-44811-4 (PMC10828464; doi:10.1038/s41467-024-44811-4)
Supplement: Supplementary file 6 — Source Data [file 41467_2024_44811_MOESM6_ESM.zip › Source_DATA_KOSMIDER/Raw_DATA_KOSMIDER_Fig6/myeloids_vexaslike-ctl_DOWN.csv]

p_val	avg_log2FC	pct.1	pct.2	p_val_adj	GeneName	cluster
3.02072969513843e-07	-0.251230521097125	0.243	0.299	0.00726757357353354	STX12	myeloids_vexaslike-ctl
1.00375678485221e-07	-0.254218039734637	0.327	0.389	0.00241493844867594	DHRS7	myeloids_vexaslike-ctl
1.55905246333151e-17	-0.255216264517319	0.21	0.3	3.75092432152929e-13	RBM27	myeloids_vexaslike-ctl
6.28006189013023e-09	-0.25719830226398	0.245	0.308	0.000151092009014643	DCTN4	myeloids_vexaslike-ctl
9.67907359022321e-08	-0.257773298867107	0.217	0.272	0.0023286883150718	SAFB	myeloids_vexaslike-ctl
5.59393621963625e-13	-0.259956792004073	0.208	0.282	1.34584511508228e-08	STRN4	myeloids_vexaslike-ctl
1.88872969447915e-07	-0.260056386443958	0.304	0.36	0.00454409477194739	IQSEC1	myeloids_vexaslike-ctl
9.65032656443135e-12	-0.262141703841207	0.193	0.264	2.32177206813654e-07	CCNL2	myeloids_vexaslike-ctl
1.34810865478868e-06	-0.265936996325782	0.282	0.335	0.0324341461255609	ATP11B	myeloids_vexaslike-ctl
2.92288469687539e-10	-0.272443060141335	0.259	0.33	7.03216829221251e-06	TMEM259	myeloids_vexaslike-ctl
1.52349536166208e-11	-0.272498117923511	0.322	0.396	3.66537749062279e-07	CLIP1	myeloids_vexaslike-ctl
7.92684858899014e-15	-0.272534143439707	0.223	0.306	1.90712050202514e-10	PDXK	myeloids_vexaslike-ctl
1.70890901345359e-09	-0.278805979419096	0.257	0.322	4.11146419546799e-05	PHC2	myeloids_vexaslike-ctl
5.69229401989022e-12	-0.279585033327261	0.186	0.253	1.36950901824539e-07	UBAP1	myeloids_vexaslike-ctl
1.08119616657005e-12	-0.279674656177011	0.25	0.324	2.60124985715088e-08	ARFGAP3	myeloids_vexaslike-ctl
1.48727610971759e-13	-0.280919562457001	0.216	0.294	3.57823759236955e-09	CHPT1	myeloids_vexaslike-ctl
1.36883029691429e-07	-0.283425839625694	0.214	0.267	0.0032932688113461	ADAM15	myeloids_vexaslike-ctl
7.04574597475418e-08	-0.285334545201348	0.233	0.29	0.00169513602406611	TPD52L2	myeloids_vexaslike-ctl
1.29722787075418e-14	-0.285733247156236	0.212	0.293	3.12100053424749e-10	TSPYL1	myeloids_vexaslike-ctl
2.60101568475289e-11	-0.288541444121527	0.253	0.323	6.25778363594697e-07	WASHC1	myeloids_vexaslike-ctl
2.03708089121503e-10	-0.29118301955141	0.22	0.286	4.90101291617424e-06	GAPVD1	myeloids_vexaslike-ctl
1.82924118966642e-12	-0.294376106483309	0.224	0.296	4.40097137821845e-08	LRRFIP2	myeloids_vexaslike-ctl
9.75340093413265e-09	-0.294425585529344	0.224	0.288	0.000234657073074297	CDK2AP1	myeloids_vexaslike-ctl
5.074210257324e-08	-0.302788897112594	0.327	0.384	0.00122080424580958	BUD31	myeloids_vexaslike-ctl
1.01202486586937e-15	-0.31185697616871	0.212	0.294	2.43483062479512e-11	TBK1	myeloids_vexaslike-ctl
3.51786843611736e-07	-0.311922826823263	0.429	0.495	0.00846363967045476	TET2	myeloids_vexaslike-ctl
3.52400478423938e-07	-0.316533312313352	0.339	0.398	0.00847840311040152	MSL1	myeloids_vexaslike-ctl
4.82276888541996e-08	-0.319899861296502	0.274	0.334	0.00116030996614319	CYC1	myeloids_vexaslike-ctl
4.05597601316625e-09	-0.320897973971549	0.258	0.324	9.75827269007667e-05	PSMD6	myeloids_vexaslike-ctl
4.52788969831133e-11	-0.327565503617622	0.243	0.314	1.08936498251672e-06	SURF4	myeloids_vexaslike-ctl
9.44396711690123e-12	-0.329321187371675	0.193	0.262	2.27212404865527e-07	QPCT	myeloids_vexaslike-ctl
2.84355069134605e-32	-0.332370068560319	0.57	0.684	6.84129860830945e-28	YBX3	myeloids_vexaslike-ctl
1.31021963340775e-14	-0.332748381191626	0.286	0.371	3.15225741601571e-10	NECAP1	myeloids_vexaslike-ctl
6.97162119160767e-13	-0.333120305891027	0.241	0.319	1.67730234248889e-08	CPSF7	myeloids_vexaslike-ctl
8.72598590441736e-07	-0.337486233169816	0.263	0.318	0.0209938494874377	AZIN1	myeloids_vexaslike-ctl
3.32432044572161e-11	-0.339089711723766	0.317	0.391	7.99798256036161e-07	VEZF1	myeloids_vexaslike-ctl
9.98256334515982e-07	-0.339587234502406	0.294	0.349	0.02401704915212	IRAK1	myeloids_vexaslike-ctl
8.3157945931154e-13	-0.340110618611537	0.225	0.304	2.00069702115763e-08	SH3BP1	myeloids_vexaslike-ctl
1.87474767786077e-17	-0.347801532203046	0.473	0.568	4.51045543816522e-13	KIF5B	myeloids_vexaslike-ctl
3.24655681915299e-10	-0.351677467215628	0.244	0.312	7.81089105120017e-06	RAP2C	myeloids_vexaslike-ctl
5.64254564711381e-08	-0.353905794675983	0.513	0.583	0.00135754005723911	MYO1G	myeloids_vexaslike-ctl
2.08759132446878e-14	-0.354291987667512	0.409	0.497	5.02253596753943e-10	RNF7	myeloids_vexaslike-ctl
1.8906522325903e-06	-0.354972781908525	0.229	0.278	0.0454872020638901	RREB1	myeloids_vexaslike-ctl
4.30651955243051e-13	-0.358272406970902	0.252	0.331	1.03610553911926e-08	COMMD9	myeloids_vexaslike-ctl
7.06072562927932e-08	-0.368474047724908	0.206	0.262	0.00169873997914831	EXOSC6	myeloids_vexaslike-ctl
1.45127441562372e-08	-0.372227169396322	0.207	0.265	0.000349162111654911	PQBP1	myeloids_vexaslike-ctl
1.4468331585766e-13	-0.373894550651233	0.209	0.284	3.48093589621945e-09	RELA	myeloids_vexaslike-ctl
8.15835465922403e-19	-0.377148572916795	0.601	0.695	1.96281854746271e-14	SPCS3	myeloids_vexaslike-ctl
1.06516794463748e-17	-0.378425429543878	0.169	0.254	2.56268755800331e-13	MTMR3	myeloids_vexaslike-ctl
1.14673199728728e-14	-0.378878407226978	0.26	0.346	2.75892251227346e-10	CPQ	myeloids_vexaslike-ctl
4.85695754858981e-14	-0.379415807183088	0.438	0.523	1.16853541661522e-09	IST1	myeloids_vexaslike-ctl
9.97943547739621e-10	-0.379671704459913	0.227	0.289	2.40095238150675e-05	KBTBD2	myeloids_vexaslike-ctl
3.91940504735315e-10	-0.381738753801581	0.219	0.284	9.42969660342694e-06	ATXN3	myeloids_vexaslike-ctl
1.71825856646528e-15	-0.384977494619563	0.197	0.278	4.13395828505881e-11	TAGAP	myeloids_vexaslike-ctl
3.42631003849237e-12	-0.385533553535308	0.249	0.326	8.2433593216088e-08	TMEM256	myeloids_vexaslike-ctl
4.61115180736793e-11	-0.388693905004343	0.468	0.39	1.10939701333465e-06	DICER1	myeloids_vexaslike-ctl
7.03383735300197e-12	-0.390698595978748	0.457	0.528	1.69227092875874e-07	SCAND1	myeloids_vexaslike-ctl
4.72868436286898e-18	-0.391739290368904	0.541	0.635	1.13767417086265e-13	POLR1D	myeloids_vexaslike-ctl
5.60307735089288e-10	-0.394467244428455	0.225	0.291	1.34804437985132e-05	SLK	myeloids_vexaslike-ctl
9.8992389007737e-17	-0.395704390809043	0.174	0.255	2.38165788713714e-12	GALNT2	myeloids_vexaslike-ctl
7.85165151797472e-11	-0.395802509816547	0.276	0.348	1.88902883870954e-06	PXN	myeloids_vexaslike-ctl
2.35519145381061e-17	-0.39583902055517	0.195	0.282	5.66635511872294e-13	ARID5A	myeloids_vexaslike-ctl
8.93063498493006e-22	-0.397216850802478	0.215	0.312	2.14862147102432e-17	CORO7	myeloids_vexaslike-ctl
5.62592771134949e-16	-0.399276473074259	0.218	0.304	1.35354194807357e-11	MBTPS1	myeloids_vexaslike-ctl
3.26849405193341e-08	-0.403659015236592	0.438	0.497	0.000786366983954659	LBR	myeloids_vexaslike-ctl
2.021152982049e-09	-0.404414291115085	0.279	0.345	4.86269195951168e-05	MLF2	myeloids_vexaslike-ctl
5.51849626773561e-12	-0.405299434419729	0.369	0.444	1.32769501705451e-07	PNPLA2	myeloids_vexaslike-ctl
8.32251348540291e-09	-0.40810835234667	0.226	0.286	0.000200231351945309	QSOX1	myeloids_vexaslike-ctl
3.39180841800573e-11	-0.411216778110467	0.279	0.349	8.16035187287998e-07	PPP4R2	myeloids_vexaslike-ctl
5.17104363842542e-11	-0.416397847683778	0.238	0.309	1.24410138896877e-06	STX10	myeloids_vexaslike-ctl
1.75806084644043e-10	-0.417179473365707	0.204	0.269	4.22971859045103e-06	BCL7C	myeloids_vexaslike-ctl
3.09645827131339e-16	-0.420621666577958	0.369	0.462	7.44976895495288e-12	BLOC1S6	myeloids_vexaslike-ctl
2.86908830339446e-12	-0.422607494789682	0.315	0.394	6.90273954913673e-08	FYTTD1	myeloids_vexaslike-ctl
1.11822841653708e-06	-0.42305664141639	0.262	0.311	0.0269034574734656	ATP6V0A1	myeloids_vexaslike-ctl
4.46571901821049e-34	-0.423163938244206	0.41	0.55	1.07440733859126e-29	HADHA	myeloids_vexaslike-ctl
1.31083316154443e-09	-0.424982270355115	0.207	0.266	3.15373350335975e-05	MAN2C1	myeloids_vexaslike-ctl
4.92625787350696e-07	-0.425400210846494	0.421	0.364	0.0118520838178704	ZRANB2	myeloids_vexaslike-ctl
8.21871665955630e-11	-0.429678353697262	0.546	0.605	1.97734104112265e-06	HNRNPH3	myeloids_vexaslike-ctl
1.12652656956904e-07	-0.430648949361364	0.23	0.284	0.00271031027372617	RPF1	myeloids_vexaslike-ctl
1.60112414862264e-06	-0.430690468319354	0.234	0.285	0.0385214458917121	ZFR	myeloids_vexaslike-ctl
4.01350374483932e-16	-0.430778915464814	0.272	0.362	9.65608865970892e-12	RP2	myeloids_vexaslike-ctl
3.85603869135619e-10	-0.43541445632115	0.251	0.314	9.27724348753386e-06	PSME4	myeloids_vexaslike-ctl
1.16817417371941e-11	-0.437272059669332	0.35	0.426	2.81051024455152e-07	PTAR1	myeloids_vexaslike-ctl
2.55350818041862e-08	-0.43788917226362	0.32	0.381	0.000614348533126916	FAAP20	myeloids_vexaslike-ctl
8.8740572794376e-28	-0.437955548848274	0.155	0.26	2.13500944085989e-23	OSGIN2	myeloids_vexaslike-ctl
2.87104592399842e-16	-0.441252770406502	0.214	0.298	6.9074493885478e-12	SNRK	myeloids_vexaslike-ctl
5.46020032066844e-12	-0.442271024759287	0.232	0.305	1.31366959514962e-07	TUBGCP2	myeloids_vexaslike-ctl
2.63582472089525e-10	-0.451325353714115	0.235	0.301	6.34153069600187e-06	FBXO11	myeloids_vexaslike-ctl
1.58939307281662e-14	-0.451718360074679	0.276	0.36	3.8239207938895e-10	IREB2	myeloids_vexaslike-ctl
1.08575024534439e-06	-0.45221679050647	0.593	0.651	0.0261220651527407	HIGD2A	myeloids_vexaslike-ctl
7.86069152328968e-14	-0.453549256547215	0.26	0.338	1.89120377358826e-09	KCMF1	myeloids_vexaslike-ctl
1.65525023427425e-14	-0.460918755401548	0.531	0.602	3.98236653864041e-10	RAB1A	myeloids_vexaslike-ctl
1.57839083570579e-07	-0.465481368370657	0.293	0.354	0.00379745051162455	NAPRT	myeloids_vexaslike-ctl
2.96774065818752e-08	-0.466541753500415	0.362	0.426	0.000714008724953336	SMIM26	myeloids_vexaslike-ctl
3.00705487078913e-27	-0.467738207879621	0.241	0.356	7.23467331363157e-23	SNHG3	myeloids_vexaslike-ctl
9.78407091597203e-29	-0.470533813674829	0.247	0.367	2.35394962167371e-24	SAP30BP	myeloids_vexaslike-ctl
5.45804542688623e-07	-0.472486110335798	0.251	0.304	0.0131315114925456	CCZ1	myeloids_vexaslike-ctl
2.8770327705887e-07	-0.472638580569852	0.234	0.286	0.00692185314275935	PHF20	myeloids_vexaslike-ctl
2.68683819742116e-15	-0.47380567987466	0.192	0.27	6.46426401917558e-11	GAA	myeloids_vexaslike-ctl
5.02603332882129e-17	-0.475917017273658	0.323	0.418	1.20921335858111e-12	C19orf38	myeloids_vexaslike-ctl
3.25142123810332e-27	-0.478560695544811	0.242	0.358	7.82259435675278e-23	AP1G1	myeloids_vexaslike-ctl
6.2628769352777e-13	-0.482973957432072	0.244	0.32	1.50678556185846e-08	CCDC186	myeloids_vexaslike-ctl
2.94593532465928e-11	-0.492637437628625	0.543	0.61	7.08762579759776e-07	HSD17B11	myeloids_vexaslike-ctl
1.96871655276478e-12	-0.497272301204405	0.229	0.304	4.73653515429677e-08	SNRPA1	myeloids_vexaslike-ctl
1.00580453822847e-10	-0.499129271501743	0.207	0.273	2.41986513852387e-06	IAH1	myeloids_vexaslike-ctl
4.84823581684942e-09	-0.504058537392394	0.364	0.428	0.00011664370551758	WBP11	myeloids_vexaslike-ctl
1.49240889412934e-22	-0.504980263968813	0.27	0.166	3.59058655838579e-18	TIMM8B	myeloids_vexaslike-ctl
9.10859834822227e-22	-0.510383502213974	0.227	0.328	2.1914376765988e-17	FLOT1	myeloids_vexaslike-ctl
7.36481365482289e-09	-0.512129280094676	0.246	0.307	0.000177190051721384	PLIN3	myeloids_vexaslike-ctl
4.95838802690509e-18	-0.517012642057874	0.317	0.416	1.1929385753931e-13	SULF2	myeloids_vexaslike-ctl
6.39088078604844e-16	-0.520487899951968	0.281	0.37	1.5375820083154e-11	DHX15	myeloids_vexaslike-ctl
1.34774619943957e-12	-0.523428408869306	0.197	0.267	3.24254258123165e-08	DNAJC2	myeloids_vexaslike-ctl
8.01082224440834e-12	-0.524188362145574	0.373	0.449	1.9273237237822e-07	ADPGK	myeloids_vexaslike-ctl
1.17655350531361e-20	-0.525155271470341	0.488	0.581	2.83067007843402e-16	EPC1	myeloids_vexaslike-ctl
8.4848953974724e-09	-0.526289605301706	0.296	0.358	0.000204138098367789	FOXO3	myeloids_vexaslike-ctl
2.43448228189343e-25	-0.527162420144695	0.431	0.548	5.8571209220074e-21	IL10RA	myeloids_vexaslike-ctl
5.85419646636442e-13	-0.532287667411663	0.326	0.401	1.40846112784261e-08	PPM1A	myeloids_vexaslike-ctl
1.30189121565297e-07	-0.534957527347607	0.263	0.319	0.00313222007573947	TCERG1	myeloids_vexaslike-ctl
3.06589361655085e-08	-0.535859855163853	0.394	0.458	0.000737623345205968	FERMT3	myeloids_vexaslike-ctl
1.2026976432592e-16	-0.540896340372989	0.254	0.34	2.89357025991731e-12	RABGGTB	myeloids_vexaslike-ctl
2.25988824212811e-28	-0.542198306318451	0.185	0.297	5.43706512173601e-24	PLEKHO2	myeloids_vexaslike-ctl
1.10007647507435e-14	-0.543169664783617	0.177	0.251	2.64667399138139e-10	PRXL2C	myeloids_vexaslike-ctl
2.061813530952e-33	-0.546019385655036	0.264	0.136	4.96051717411741e-29	GIMAP4	myeloids_vexaslike-ctl
2.84044644898239e-22	-0.548260885761791	0.174	0.269	6.83383011160674e-18	BOLA2	myeloids_vexaslike-ctl
7.40774568776048e-24	-0.548467972829827	0.223	0.33	1.78222953501829e-19	FBXL3	myeloids_vexaslike-ctl
1.04459917831185e-19	-0.550406304902643	0.279	0.379	2.51320116310048e-15	PSTPIP1	myeloids_vexaslike-ctl
1.83021427417573e-09	-0.554454431910956	0.27	0.334	4.4033125222394e-05	KCNAB2	myeloids_vexaslike-ctl
3.03746304443403e-14	-0.554536541000559	0.329	0.412	7.30783233860384e-10	RNF138	myeloids_vexaslike-ctl
9.35288754504785e-17	-0.555810646690126	0.243	0.334	2.25021121446306e-12	NLRP3	myeloids_vexaslike-ctl
2.25625154304917e-23	-0.557340360371343	0.175	0.273	5.428315587422e-19	RDX	myeloids_vexaslike-ctl
4.02253707981211e-07	-0.558979040479946	0.455	0.521	0.00967782196031996	IFNGR1	myeloids_vexaslike-ctl
8.01580874916054e-10	-0.559879332235434	0.232	0.295	1.92852342696053e-05	SNHG32	myeloids_vexaslike-ctl
8.25110211114182e-20	-0.560688902763101	0.185	0.277	1.98513265691961e-15	PGGT1B	myeloids_vexaslike-ctl
3.10881439266721e-39	-0.571707001015106	0.532	0.648	7.47949654731805e-35	MAP3K8	myeloids_vexaslike-ctl
1.69972956118952e-09	-0.577219097394483	0.368	0.427	4.08937935126586e-05	RNF166	myeloids_vexaslike-ctl
1.58128875654811e-06	-0.57786099549331	0.255	0.303	0.0380442261937911	SGK3	myeloids_vexaslike-ctl
6.68164056136202e-11	-0.578093450913063	0.22	0.287	1.60753590265809e-06	NCBP3	myeloids_vexaslike-ctl
1.77797362631125e-11	-0.578828407006172	0.237	0.306	4.27762674754224e-07	MFSD14A	myeloids_vexaslike-ctl
4.8927836529021e-12	-0.583966520534626	0.205	0.273	1.17715481905172e-07	E2F3	myeloids_vexaslike-ctl
2.43597484089094e-35	-0.584750342321457	0.204	0.331	5.86071186969952e-31	GATAD2A	myeloids_vexaslike-ctl
2.49070010062847e-21	-0.588200486891337	0.265	0.372	5.99237537210204e-17	ITCH	myeloids_vexaslike-ctl
8.27727512724455e-07	-0.588913863684607	0.35	0.405	0.0199142962286377	CYTH4	myeloids_vexaslike-ctl
1.46694618232184e-13	-0.59543992062797	0.256	0.332	3.52932582004811e-09	MID1IP1	myeloids_vexaslike-ctl
9.3438245265297e-09	-0.597900805099686	0.215	0.272	0.000224803074283778	ARIH2	myeloids_vexaslike-ctl
9.88096559794509e-14	-0.604154450544916	0.247	0.324	2.37726151320961e-09	DNAJC4	myeloids_vexaslike-ctl
2.04038357732572e-13	-0.605994723132361	0.298	0.383	4.90895884868795e-09	STK10	myeloids_vexaslike-ctl
3.30109828018447e-11	-0.606187758614775	0.29	0.358	7.94211235229582e-07	MAPK6	myeloids_vexaslike-ctl
1.09939844815888e-21	-0.607953900291198	0.171	0.268	2.64504272642544e-17	WDR43	myeloids_vexaslike-ctl
1.08670694607694e-25	-0.608101859988285	0.288	0.405	2.61450824156652e-21	THEMIS2	myeloids_vexaslike-ctl
1.97592609462074e-08	-0.614839379029904	0.461	0.523	0.000475388059104803	FKBP8	myeloids_vexaslike-ctl
1.65233346342548e-15	-0.617968236801647	0.298	0.387	3.97534907965537e-11	RBM33	myeloids_vexaslike-ctl
4.35121774656407e-13	-0.62309134863217	0.309	0.388	1.04685947764585e-08	USP7	myeloids_vexaslike-ctl
1.82576212442104e-17	-0.623824199186916	0.218	0.305	4.39260109514458e-13	RIPK2	myeloids_vexaslike-ctl
2.19708354692093e-37	-0.62397985973329	0.141	0.261	5.28596330553706e-33	ALDOA	myeloids_vexaslike-ctl
3.18535327807159e-11	-0.62530948154958	0.251	0.32	7.66364145171243e-07	IRF2BPL	myeloids_vexaslike-ctl
1.83473851788566e-09	-0.629934600951005	0.503	0.567	4.41419740018111e-05	PABPN1	myeloids_vexaslike-ctl
2.83852724082526e-28	-0.630735608945424	0.219	0.336	6.8292126887015e-24	CEP170	myeloids_vexaslike-ctl
1.27890059734171e-06	-0.631804329581244	0.515	0.562	0.0307690694714443	GSTO1	myeloids_vexaslike-ctl
1.33942407205463e-12	-0.632060414592419	0.202	0.274	3.22252037495624e-08	MTMR14	myeloids_vexaslike-ctl
1.19736612336242e-12	-0.632340571783089	0.465	0.38	2.88074315619765e-08	CPPED1	myeloids_vexaslike-ctl
4.73208706091081e-24	-0.632557142498345	0.225	0.331	1.13849282598453e-19	MOB4	myeloids_vexaslike-ctl
6.48394542071455e-12	-0.637314190890385	0.305	0.38	1.55997242876971e-07	C16orf87	myeloids_vexaslike-ctl
3.54852416881596e-18	-0.638402584705542	0.284	0.378	8.53739429775432e-14	TPP2	myeloids_vexaslike-ctl
1.78457106166508e-19	-0.64409044753145	0.209	0.303	4.29349951726001e-15	PDZD8	myeloids_vexaslike-ctl
7.02273002325132e-15	-0.646493646348904	0.24	0.322	1.68959861629403e-10	SAMD8	myeloids_vexaslike-ctl
5.38899271724748e-08	-0.655177654126838	0.505	0.565	0.00129653775784257	CDC42SE1	myeloids_vexaslike-ctl
6.68799023999742e-14	-0.65965522532575	0.25	0.326	1.60906357184098e-09	RCOR1	myeloids_vexaslike-ctl
4.1887139824567e-13	-0.663378671031838	0.222	0.297	1.00776269703926e-08	FEM1B	myeloids_vexaslike-ctl
2.3129788244664e-09	-0.66984943815556	0.553	0.602	5.56479575378371e-05	EP300	myeloids_vexaslike-ctl
1.20454676865766e-14	-0.675029701100001	0.198	0.274	2.89801907071346e-10	ZFX	myeloids_vexaslike-ctl
2.43222863836787e-11	-0.676932030806901	0.393	0.462	5.85169888104926e-07	RAB14	myeloids_vexaslike-ctl
1.65429893626058e-34	-0.679587870322581	0.205	0.334	3.98007781074932e-30	TWF2	myeloids_vexaslike-ctl
5.51594063907158e-07	-0.679854105266813	0.273	0.327	0.0132708015835423	ZNF292	myeloids_vexaslike-ctl
2.69327351241742e-17	-0.682814790108115	0.232	0.324	6.47974674352507e-13	MED4	myeloids_vexaslike-ctl
3.56784558083781e-15	-0.685035626526626	0.353	0.441	8.58387968293769e-11	LSM14A	myeloids_vexaslike-ctl
6.80829940929791e-16	-0.686827188624858	0.231	0.316	1.63800875488298e-11	ARHGEF2	myeloids_vexaslike-ctl
2.75507144684779e-20	-0.691772648798791	0.189	0.281	6.62842639397109e-16	AC127502.2	myeloids_vexaslike-ctl
1.10821440925406e-11	-0.693576189269759	0.324	0.398	2.66625304722434e-07	ARHGAP26	myeloids_vexaslike-ctl
7.64852330988579e-109	-0.694980780932452	0.561	0.786	1.84015822312542e-104	EIF4B	myeloids_vexaslike-ctl
1.06930013203745e-08	-0.695942906845175	0.353	0.413	0.000257262918766889	NIPSNAP2	myeloids_vexaslike-ctl
2.69266463395137e-15	-0.697092265684238	0.286	0.199	6.47828184282361e-11	PAG1	myeloids_vexaslike-ctl
1.3729257863905e-12	-0.698350488518708	0.519	0.592	3.3031221494769e-08	YY1	myeloids_vexaslike-ctl
2.84973316639644e-30	-0.703999764150336	0.27	0.394	6.8561730250332e-26	RAB5A	myeloids_vexaslike-ctl
1.1137547465293e-10	-0.704445046163199	0.276	0.343	2.67958254467485e-06	RO60	myeloids_vexaslike-ctl
2.34439956688076e-14	-0.708055577939981	0.376	0.461	5.64039091795843e-10	DNAJA2	myeloids_vexaslike-ctl
4.60113702895177e-07	-0.712166859304592	0.224	0.274	0.0110698755779551	SLMAP	myeloids_vexaslike-ctl
8.43179253367327e-09	-0.712605281474655	0.405	0.473	0.000202860496567645	RAD23B	myeloids_vexaslike-ctl
1.54543600403392e-12	-0.713558768462517	0.315	0.395	3.71816448210521e-08	ITPRID2	myeloids_vexaslike-ctl
1.23251560892741e-14	-0.714132926661181	0.277	0.359	2.96530930351846e-10	ZC3H7A	myeloids_vexaslike-ctl
5.07100188639244e-07	-0.716806642889414	0.573	0.614	0.0122003234384716	GRK2	myeloids_vexaslike-ctl
4.87066696120342e-11	-0.722233628984015	0.358	0.434	1.17183376419593e-06	DIAPH1	myeloids_vexaslike-ctl
8.79414962593546e-10	-0.72470953435086	0.198	0.258	2.11578445850381e-05	NMD3	myeloids_vexaslike-ctl
1.37799223269487e-10	-0.732195954300091	0.361	0.284	3.3153115126406e-06	CCND3	myeloids_vexaslike-ctl
4.59767543147697e-07	-0.737042734875377	0.384	0.436	0.0110615473205904	PCNP	myeloids_vexaslike-ctl
1.74213405131402e-07	-0.737104380731236	0.203	0.254	0.0041914003140564	ADAM8	myeloids_vexaslike-ctl
1.43592859576848e-06	-0.738117445072191	0.352	0.403	0.0345470060855939	RAB21	myeloids_vexaslike-ctl
2.79567769409605e-10	-0.743457115770801	0.246	0.313	6.72612096422568e-06	GPATCH8	myeloids_vexaslike-ctl
7.52319760717254e-24	-0.7486196867449	0.236	0.35	1.81000611230964e-19	MRPL23	myeloids_vexaslike-ctl
4.82567988617526e-10	-0.748852910751385	0.322	0.392	1.16101032381491e-05	BAG1	myeloids_vexaslike-ctl
4.1251603897949e-77	-0.759749398805653	0.973	0.989	9.92472338180755e-73	FAU	myeloids_vexaslike-ctl
3.40247980598946e-15	-0.761812601207536	0.336	0.426	8.18602616523005e-11	RC3H1	myeloids_vexaslike-ctl
2.22090539733604e-16	-0.762721100002291	0.323	0.413	5.34327629545077e-12	RNF11	myeloids_vexaslike-ctl
1.39974671063107e-13	-0.769928811633007	0.267	0.347	3.3676506111073e-09	ATXN1	myeloids_vexaslike-ctl
2.01295144339288e-27	-0.772010274668973	0.387	0.506	4.84295987765893e-23	C15orf39	myeloids_vexaslike-ctl
4.98501135284619e-11	-0.772087873982591	0.281	0.35	1.19934388138127e-06	SLC43A2	myeloids_vexaslike-ctl
2.09431671505347e-39	-0.772398675273635	0.643	0.484	5.03871658474714e-35	DPYSL2	myeloids_vexaslike-ctl
1.87904792372323e-16	-0.77633793433228	0.344	0.432	4.52080139968572e-12	UBQLN1	myeloids_vexaslike-ctl
1.88352055205219e-24	-0.783851879164994	0.176	0.279	4.53156209618238e-20	KIF13A	myeloids_vexaslike-ctl
2.82261157921103e-15	-0.786355797609519	0.397	0.481	6.79092119842382e-11	PUM1	myeloids_vexaslike-ctl
2.15527501587779e-13	-0.787428913626164	0.22	0.296	5.18537616070037e-09	P2RX4	myeloids_vexaslike-ctl
5.04285579509569e-09	-0.787456528560187	0.347	0.409	0.000121326067574207	LCOR	myeloids_vexaslike-ctl
5.14320507935876e-52	-0.793722833096416	0.398	0.221	1.23740371004292e-47	RAB10	myeloids_vexaslike-ctl
8.92576270655687e-26	-0.801118418493348	0.265	0.377	2.14744924957052e-21	SOAT1	myeloids_vexaslike-ctl
1.96382038876286e-14	-0.80594671763676	0.311	0.395	4.72475547332457e-10	NEMF	myeloids_vexaslike-ctl
4.85647308576685e-08	-0.806987620668871	0.451	0.52	0.00116841885970465	KMT2C	myeloids_vexaslike-ctl
4.08491531944277e-07	-0.807817889532662	0.266	0.317	0.00982789776704735	DGKZ	myeloids_vexaslike-ctl
2.12738992861674e-19	-0.808561464642791	0.178	0.267	5.11828742925902e-15	RLF	myeloids_vexaslike-ctl
1.29954047797902e-21	-0.808718945570005	0.257	0.355	3.12656443596972e-17	USP12	myeloids_vexaslike-ctl
1.15294543423505e-07	-0.809629613755928	0.298	0.36	0.0027738714202261	EMC10	myeloids_vexaslike-ctl
1.11729262393387e-14	-0.809919804142718	0.241	0.321	2.6880943239225e-10	ELMSAN1	myeloids_vexaslike-ctl
3.70435782314047e-12	-0.811865896659727	0.213	0.281	8.91231448669365e-08	ZFAND2A	myeloids_vexaslike-ctl
5.56177353561441e-08	-0.813580826932619	0.293	0.348	0.00133810709493347	MBOAT7	myeloids_vexaslike-ctl
1.10258775465414e-37	-0.817339728016812	0.264	0.405	2.6527158789224e-33	TOM1	myeloids_vexaslike-ctl
1.95430523535568e-08	-0.820412670846898	0.301	0.361	0.000470186296574223	CHMP2B	myeloids_vexaslike-ctl
1.22157420987554e-18	-0.823800640381011	0.201	0.289	2.93898539153957e-14	HGS	myeloids_vexaslike-ctl
9.21767798013686e-45	-0.824320921407854	0.211	0.355	2.21768114524113e-40	HBP1	myeloids_vexaslike-ctl
1.95762660470216e-40	-0.825211718558505	0.189	0.323	4.70985384825292e-36	PCIF1	myeloids_vexaslike-ctl
7.41731166812529e-19	-0.827414985050129	0.339	0.435	1.78453101423426e-14	WDR82	myeloids_vexaslike-ctl
5.63407955334107e-16	-0.839545315188283	0.281	0.364	1.35550319973833e-11	MED23	myeloids_vexaslike-ctl
1.28344170679786e-17	-0.841736086715875	0.336	0.429	3.08783240238498e-13	COPS2	myeloids_vexaslike-ctl
6.64367657424768e-14	-0.844199658602743	0.333	0.421	1.59840214699825e-09	RNPEPL1	myeloids_vexaslike-ctl
8.81265269244788e-07	-0.852335802114148	0.351	0.405	0.0212023611127604	RBM47	myeloids_vexaslike-ctl
3.60058927256552e-21	-0.879213512670527	0.335	0.438	8.66265773086539e-17	RIN3	myeloids_vexaslike-ctl
3.63080760237849e-09	-0.879324229975854	0.75	0.784	8.73536001056241e-05	BCLAF1	myeloids_vexaslike-ctl
1.11262197015843e-10	-0.889247564951342	0.376	0.295	2.67685719800416e-06	RNF13	myeloids_vexaslike-ctl
3.41108031734212e-14	-0.89112282155902	0.429	0.508	8.20671813549342e-10	PRPF4B	myeloids_vexaslike-ctl
2.14483658922972e-39	-0.892351827415603	0.466	0.312	5.16026235002779e-35	PIK3AP1	myeloids_vexaslike-ctl
5.2942460873196e-13	-0.897229181769471	0.59	0.653	1.27374266614822e-08	EIF3G	myeloids_vexaslike-ctl
1.49832143050551e-07	-0.897800381445106	0.306	0.362	0.00360481152965321	USF2	myeloids_vexaslike-ctl
2.17000639487247e-44	-0.899313043351526	0.309	0.468	5.22081838542367e-40	TRABD	myeloids_vexaslike-ctl
1.78679255290054e-06	-0.91093311808659	0.322	0.372	0.042988442030234	YTHDF2	myeloids_vexaslike-ctl
2.77198845902204e-19	-0.91469575104533	0.412	0.509	6.66912703356113e-15	EIF4H	myeloids_vexaslike-ctl
2.61106945535478e-35	-0.914937546213749	0.232	0.364	6.28197200263808e-31	SUSD6	myeloids_vexaslike-ctl
6.31668256610007e-10	-0.917494236792219	0.622	0.684	1.51973065857801e-05	HCST	myeloids_vexaslike-ctl
1.98452074599304e-17	-0.92219191595867	0.487	0.572	4.77455846278465e-13	PJA2	myeloids_vexaslike-ctl
1.96530223414364e-13	-0.927458740988043	0.353	0.434	4.72832064512619e-09	KLF11	myeloids_vexaslike-ctl
6.37866222108629e-25	-0.932010353589531	0.429	0.538	1.53464234377115e-20	CHD1	myeloids_vexaslike-ctl
5.99147976068776e-07	-0.935045026131816	0.205	0.256	0.0144149011562387	TMC6	myeloids_vexaslike-ctl
6.23281894180897e-09	-0.935239546585147	0.329	0.384	0.000149955390920982	OGFR	myeloids_vexaslike-ctl
1.41310329171598e-11	-0.940516456764511	0.274	0.343	3.39978520953947e-07	ARID4A	myeloids_vexaslike-ctl
1.58520269185741e-10	-0.943337743763863	0.347	0.42	3.81383915633974e-06	AKIRIN1	myeloids_vexaslike-ctl
1.46687408469166e-40	-0.949585202432657	0.234	0.377	3.52915236035967e-36	ZDHHC7	myeloids_vexaslike-ctl
1.23378387227843e-09	-0.968841495308183	0.253	0.316	2.96836061831467e-05	KRR1	myeloids_vexaslike-ctl
2.31255085211774e-14	-0.974482313017568	0.318	0.403	5.56376609511006e-10	CPD	myeloids_vexaslike-ctl
2.39849619202069e-16	-0.979930486908805	0.353	0.446	5.77054198838259e-12	CLINT1	myeloids_vexaslike-ctl
1.44929868290027e-27	-0.990416272507031	0.242	0.358	3.48686770118975e-23	NUTM2B-AS1	myeloids_vexaslike-ctl
1.69253120062678e-08	-0.999589830401372	0.323	0.382	0.000407206081558797	WDR45B	myeloids_vexaslike-ctl
3.3162278758714e-11	-1.00220280374701	0.312	0.381	7.97851264655901e-07	ZNF326	myeloids_vexaslike-ctl
2.54842813885749e-112	-1.02196842892594	0.072	0.262	6.13126325927724e-108	PROK2	myeloids_vexaslike-ctl
6.00272039626418e-42	-1.03856042036398	0.485	0.622	1.4441945001372e-37	CYLD	myeloids_vexaslike-ctl
1.11818411233046e-32	-1.03896806491856	0.198	0.317	2.69023915585586e-28	JDP2	myeloids_vexaslike-ctl
4.36683162512132e-46	-1.05847030672734	0.28	0.433	1.05061602068794e-41	COG3	myeloids_vexaslike-ctl
1.14817674412439e-90	-1.0607688783063	0.164	0.373	2.76239842868887e-86	ANPEP	myeloids_vexaslike-ctl
1.43367604593444e-15	-1.07377953818893	0.406	0.493	3.44928119891366e-11	ELF2	myeloids_vexaslike-ctl
4.50753400040379e-83	-1.0739194541489	0.12	0.301	1.08446760515715e-78	ELL	myeloids_vexaslike-ctl
1.48437630127326e-09	-1.07474679101539	0.344	0.41	3.57126094323333e-05	CRBN	myeloids_vexaslike-ctl
1.34363256114899e-11	-1.08094414748239	0.392	0.314	3.23264557886834e-07	SCARB2	myeloids_vexaslike-ctl
9.80524272976929e-44	-1.08823438576822	0.19	0.33	2.35904334835519e-39	DEDD2	myeloids_vexaslike-ctl
3.16866804440124e-21	-1.09170764339686	0.277	0.373	7.62349844802493e-17	SNHG15	myeloids_vexaslike-ctl
2.71623418210682e-11	-1.10721042648487	0.326	0.399	6.53498781873079e-07	ARRDC4	myeloids_vexaslike-ctl
7.9655293523871e-98	-1.10834663942818	0.652	0.849	1.91642670689081e-93	EEF1B2	myeloids_vexaslike-ctl
2.31441828968517e-11	-1.11465091951625	0.209	0.28	5.56825896315354e-07	FBL	myeloids_vexaslike-ctl
9.33903752174709e-32	-1.12114287640794	0.171	0.284	2.24687903735713e-27	MAFG	myeloids_vexaslike-ctl
4.56286058534937e-17	-1.13679019842511	0.251	0.341	1.0977786282292e-12	IGBP1	myeloids_vexaslike-ctl
5.74664170635283e-07	-1.13827486376432	0.536	0.594	0.0138258452813143	WAC	myeloids_vexaslike-ctl
1.19164100013094e-08	-1.13881073201949	0.637	0.679	0.000286696908221504	GGNBP2	myeloids_vexaslike-ctl
1.34866826466048e-46	-1.14642875549653	0.171	0.313	3.24476097794665e-42	RNF168	myeloids_vexaslike-ctl
9.67895795944423e-24	-1.15819481713552	0.242	0.344	2.32866049546269e-19	ULK1	myeloids_vexaslike-ctl
1.60234969594312e-17	-1.16119337283532	0.824	0.767	3.85509313346956e-13	TMBIM6	myeloids_vexaslike-ctl
1.26043821240945e-12	-1.16181220181745	0.219	0.29	3.03248829523589e-08	TIMM17A	myeloids_vexaslike-ctl
1.32808931182046e-19	-1.16551012418893	0.177	0.268	3.19525007530884e-15	SNHG7	myeloids_vexaslike-ctl
2.77077389276708e-44	-1.17708685025507	0.378	0.524	6.66620490860832e-40	LGALS2	myeloids_vexaslike-ctl
1.32469589407195e-08	-1.1839834523029	0.268	0.326	0.00031870858515477	ZNF644	myeloids_vexaslike-ctl
1.25886580044726e-12	-1.19088859233209	0.282	0.357	3.02870522929606e-08	CDA	myeloids_vexaslike-ctl
1.27650036671229e-42	-1.19215574221812	0.184	0.322	3.07113223227309e-38	EHD1	myeloids_vexaslike-ctl
5.44810095085073e-18	-1.20745606603439	0.228	0.317	1.31075860776518e-13	C1orf56	myeloids_vexaslike-ctl
6.11059479536452e-18	-1.2123266520252	0.8	0.853	1.47014800181675e-13	TOMM7	myeloids_vexaslike-ctl
1.34671144064217e-13	-1.21746660299248	0.405	0.479	3.240053055041e-09	SP3	myeloids_vexaslike-ctl
1.14850239340634e-29	-1.22345349037739	0.253	0.374	2.76318190829631e-25	GOLGA4	myeloids_vexaslike-ctl
1.58366721750983e-26	-1.2235452861659	0.418	0.296	3.8101449586069e-22	SOCS3	myeloids_vexaslike-ctl
2.75162203159447e-20	-1.22848184081634	0.313	0.413	6.62012744581314e-16	SNX18	myeloids_vexaslike-ctl
9.50077354033702e-12	-1.22875301647119	0.418	0.493	2.28579110606968e-07	HACD4	myeloids_vexaslike-ctl
1.93362215972529e-11	-1.23283377665806	0.428	0.499	4.65210155408307e-07	SERTAD2	myeloids_vexaslike-ctl
3.44792814004415e-11	-1.23823890248737	0.705	0.754	8.29537031213222e-07	GRB2	myeloids_vexaslike-ctl
1.90195079286554e-29	-1.24837178842707	0.28	0.162	4.57590341255519e-25	CMPK2	myeloids_vexaslike-ctl
7.07254068359654e-15	-1.26878516022839	0.351	0.437	1.70158256306649e-10	TOP1	myeloids_vexaslike-ctl
1.68637859730884e-09	-1.26951933790929	0.298	0.361	4.05725826726533e-05	ERGIC3	myeloids_vexaslike-ctl
7.72942541546933e-50	-1.26972397077937	0.384	0.553	1.85962246070777e-45	PPTC7	myeloids_vexaslike-ctl
1.28117201473563e-10	-1.27170763145635	0.631	0.56	3.08237175025244e-06	LUC7L3	myeloids_vexaslike-ctl
1.04236279907326e-27	-1.27595479921039	0.693	0.783	2.50782065829036e-23	GNG5	myeloids_vexaslike-ctl
2.96904621154052e-30	-1.27761807093753	0.47	0.591	7.14322828034534e-26	CHP1	myeloids_vexaslike-ctl
1.11166972516546e-06	-1.2795004086298	0.21	0.257	0.0267456619177558	OTULIN	myeloids_vexaslike-ctl
4.56861515611623e-23	-1.28517521970362	0.382	0.494	1.09916312041e-18	CIR1	myeloids_vexaslike-ctl
6.34843489104543e-30	-1.2898510410925	0.242	0.364	1.52736995043662e-25	PFDN2	myeloids_vexaslike-ctl
9.8482904566083e-08	-1.29131785981342	0.709	0.771	0.00236940020095539	CD48	myeloids_vexaslike-ctl
2.07729622353032e-22	-1.29305541428275	0.176	0.271	4.9977669841916e-18	WHAMM	myeloids_vexaslike-ctl
9.63020825198603e-20	-1.31903955590904	0.501	0.602	2.31693180334532e-15	GNB2	myeloids_vexaslike-ctl
1.77338708455938e-09	-1.32886527395262	0.217	0.277	4.26659198674142e-05	PLD3	myeloids_vexaslike-ctl
3.09509643217942e-21	-1.33353985219168	0.3	0.4	7.44649250618046e-17	CASP8	myeloids_vexaslike-ctl
1.93577956218412e-41	-1.33799468760471	0.249	0.391	4.65729204865878e-37	UBXN7	myeloids_vexaslike-ctl
7.93382326547895e-55	-1.33836291313414	0.12	0.262	1.90879853944158e-50	NEDD9	myeloids_vexaslike-ctl
6.37466253430016e-36	-1.35302505387715	0.14	0.254	1.53368005912728e-31	PNP	myeloids_vexaslike-ctl
1.14635396254896e-40	-1.35562985711928	0.181	0.315	2.75801299849655e-36	ELF4	myeloids_vexaslike-ctl
7.78434051962355e-21	-1.35595750480737	0.256	0.357	1.87283448561623e-16	SNHG16	myeloids_vexaslike-ctl
1.08128847306426e-17	-1.37612201926495	0.358	0.454	2.6014719373453e-13	HHEX	myeloids_vexaslike-ctl
8.75983027587512e-11	-1.3869406364181	0.191	0.255	2.1075275660728e-06	SLC15A4	myeloids_vexaslike-ctl
1.81069488264273e-28	-1.3900025758721	0.33	0.447	4.35635081815014e-24	MAP7D1	myeloids_vexaslike-ctl
2.11750725233943e-28	-1.39816408582528	0.308	0.435	5.09451069840343e-24	EIF2A	myeloids_vexaslike-ctl
1.9031699527564e-11	-1.40764594932144	0.344	0.421	4.57883658933662e-07	ARHGEF1	myeloids_vexaslike-ctl
1.94238950163758e-26	-1.42005270513178	0.27	0.379	4.67319490198986e-22	BCL7B	myeloids_vexaslike-ctl
5.39581493171829e-15	-1.42754695096161	0.244	0.325	1.2981791144221e-10	MORC3	myeloids_vexaslike-ctl
8.42669855469963e-09	-1.43073334964404	0.57	0.623	0.000202737940527519	TOMM20	myeloids_vexaslike-ctl
8.84535820817298e-36	-1.435883058128	0.447	0.572	2.12810473130434e-31	ARL8A	myeloids_vexaslike-ctl
9.20744356904132e-46	-1.43859251439566	0.445	0.604	2.21521884827565e-41	MT-ATP8	myeloids_vexaslike-ctl
2.98902618638297e-12	-1.441296790352	0.321	0.395	7.1912981018188e-08	ICAM1	myeloids_vexaslike-ctl
1.11210095150241e-23	-1.44845887958178	0.526	0.656	2.67560367921966e-19	ADGRE5	myeloids_vexaslike-ctl
2.30066349099464e-20	-1.45290971872319	0.336	0.437	5.53516629298399e-16	ZFP91	myeloids_vexaslike-ctl
4.46818873055844e-49	-1.46670081023651	0.376	0.53	1.07500152668505e-44	MTCH1	myeloids_vexaslike-ctl
2.66548055803553e-15	-1.46715179974193	0.29	0.379	6.41287967457768e-11	FNBP4	myeloids_vexaslike-ctl
1.55206575032494e-40	-1.47508290822711	0.252	0.392	3.73411498870676e-36	NR1D2	myeloids_vexaslike-ctl
7.13107641344479e-14	-1.48887546910057	0.278	0.355	1.71566567431068e-09	MRPL41	myeloids_vexaslike-ctl
8.8928284816623e-07	-1.48999163068685	0.284	0.23	0.0213952560440313	MRPS34	myeloids_vexaslike-ctl
1.4003442636788e-18	-1.51062841319137	0.507	0.587	3.36908826398482e-14	SRSF4	myeloids_vexaslike-ctl
2.26463403692586e-62	-1.51268987689009	0.47	0.271	5.44848302943994e-58	SMIM25	myeloids_vexaslike-ctl
1.61101118999344e-07	-1.51478802885673	0.731	0.689	0.00387593182200523	PRR13	myeloids_vexaslike-ctl
3.79980827262054e-24	-1.51743680890789	0.376	0.487	9.14195872309777e-20	CNOT2	myeloids_vexaslike-ctl
1.264404780666e-45	-1.5273687846616	0.166	0.303	3.04203146180433e-41	UBE2Q2	myeloids_vexaslike-ctl
4.24772190502098e-28	-1.52841060597184	0.321	0.435	1.021959413129e-23	DENND3	myeloids_vexaslike-ctl
5.11112555095736e-21	-1.52890333389492	0.387	0.496	1.22968569630483e-16	PABPC4	myeloids_vexaslike-ctl
2.16714322936114e-74	-1.52943285013732	0.123	0.293	5.21392989551996e-70	FHOD1	myeloids_vexaslike-ctl
1.40940394283443e-25	-1.53470604125768	0.346	0.46	3.39088494606536e-21	BLOC1S2	myeloids_vexaslike-ctl
3.05764668234131e-21	-1.53759686982089	0.463	0.562	7.35639215304496e-17	LACTB	myeloids_vexaslike-ctl
2.24712655668919e-33	-1.58175534696489	0.247	0.373	5.40636178273853e-29	CD300LF	myeloids_vexaslike-ctl
2.8931436001837e-22	-1.61441096850908	0.273	0.379	6.96061418768195e-18	SNW1	myeloids_vexaslike-ctl
2.13726479046329e-15	-1.6359624455109	0.185	0.258	5.14204535937564e-11	ATF3	myeloids_vexaslike-ctl
5.68935459275237e-16	-1.6480218824269	0.461	0.359	1.36880182147029e-11	FPR1	myeloids_vexaslike-ctl
8.09645874973871e-24	-1.65258573360625	0.342	0.464	1.94792701059964e-19	SERINC1	myeloids_vexaslike-ctl
9.27407770800038e-31	-1.65441620018486	0.41	0.532	2.23125035576781e-26	SLC6A6	myeloids_vexaslike-ctl
5.98322714906308e-22	-1.67046764542215	0.386	0.494	1.43950461979309e-17	ITSN2	myeloids_vexaslike-ctl
2.54259116205322e-69	-1.67384616424797	0.15	0.322	6.11722007678385e-65	NUTM2A-AS1	myeloids_vexaslike-ctl
7.23766561403706e-23	-1.68503845179031	0.448	0.558	1.74130997008118e-18	ZNF385A	myeloids_vexaslike-ctl
1.46811189452228e-72	-1.69243725955342	0.239	0.432	3.53213040703116e-68	CARD19	myeloids_vexaslike-ctl
2.04455965765684e-17	-1.69326750711553	0.645	0.706	4.91900608035659e-13	METTL9	myeloids_vexaslike-ctl
1.65704637499374e-14	-1.69657607092514	0.311	0.404	3.98668787359744e-10	SHTN1	myeloids_vexaslike-ctl
6.5065515621564e-36	-1.70208438612224	0.31	0.448	1.56541124033921e-31	GLTP	myeloids_vexaslike-ctl
3.36047852078572e-21	-1.71802849119079	0.531	0.428	8.08497527315837e-17	HSBP1	myeloids_vexaslike-ctl
2.14866447734812e-20	-1.72476875029482	0.357	0.461	5.16947186605183e-16	CNIH1	myeloids_vexaslike-ctl
1.98968583751148e-17	-1.72705800918802	0.274	0.364	4.78698515646887e-13	RHEB	myeloids_vexaslike-ctl
1.57777962252641e-48	-1.73510277791202	0.59	0.428	3.7959799938363e-44	RNASE6	myeloids_vexaslike-ctl
1.73742366564305e-39	-1.73514083491126	0.142	0.264	4.18006759717063e-35	ARRDC2	myeloids_vexaslike-ctl
6.27287058972476e-07	-1.73599376080725	0.651	0.708	0.0150918993518188	PRELID1	myeloids_vexaslike-ctl
1.92406379812818e-30	-1.75569008257947	0.342	0.471	4.62910509191658e-26	FOSL2	myeloids_vexaslike-ctl
2.453792901655e-21	-1.76546916838067	0.394	0.494	5.90358034209176e-17	CBX6	myeloids_vexaslike-ctl
3.01172153592273e-21	-1.77207025385382	0.401	0.504	7.24590084327649e-17	YTHDC1	myeloids_vexaslike-ctl
2.17215071948419e-35	-1.77644837418585	0.414	0.276	5.225977416007e-31	RNASE2	myeloids_vexaslike-ctl
3.29842165453511e-58	-1.7833250084627	0.184	0.347	7.93567265864603e-54	SF3A3	myeloids_vexaslike-ctl
1.12516330632729e-19	-1.79208487177318	0.379	0.486	2.70703039869284e-15	STT3B	myeloids_vexaslike-ctl
9.16273835895782e-11	-1.80686011662859	0.562	0.623	2.20446322178166e-06	PICALM	myeloids_vexaslike-ctl
1.12610704051854e-18	-1.82716934789658	0.761	0.825	2.70930092878357e-14	SH3BGRL	myeloids_vexaslike-ctl
1.60104524815018e-13	-1.82943858752367	0.724	0.656	3.85195476252453e-09	TRAPPC5	myeloids_vexaslike-ctl
1.40364365759218e-25	-1.855610035304	0.609	0.693	3.37702627580102e-21	SYF2	myeloids_vexaslike-ctl
2.81623002737934e-29	-1.86609164565522	0.353	0.475	6.77556782287195e-25	SAT2	myeloids_vexaslike-ctl
1.75380401239673e-25	-1.87084859678901	0.327	0.437	4.2194770734253e-21	PIK3CG	myeloids_vexaslike-ctl
1.20721291839819e-12	-1.87387948164999	0.475	0.546	2.9044335603742e-08	RBBP6	myeloids_vexaslike-ctl
4.3388620736629e-15	-1.87812836266785	0.439	0.517	1.04388682630256e-10	RICTOR	myeloids_vexaslike-ctl
4.33184561693136e-11	-1.8858007305621	0.45	0.515	1.04219873697752e-06	MYO9B	myeloids_vexaslike-ctl
4.83653303630978e-16	-1.88972064519703	0.262	0.345	1.16362148320577e-11	MEF2D	myeloids_vexaslike-ctl
1.80878584378588e-15	-1.90682440958483	0.599	0.664	4.35175786156445e-11	PAIP2	myeloids_vexaslike-ctl
1.91443527592903e-20	-1.90921913407238	0.314	0.419	4.60593983035766e-16	KLHL24	myeloids_vexaslike-ctl
4.08049278436461e-38	-1.94446173051427	0.426	0.578	9.81725758990282e-34	SNHG8	myeloids_vexaslike-ctl
6.52035405535088e-10	-1.94583551034368	0.66	0.707	1.56873198217687e-05	SREK1	myeloids_vexaslike-ctl
7.47335330346751e-27	-1.98278813045329	0.246	0.359	1.79801407128125e-22	CCDC12	myeloids_vexaslike-ctl
6.55032352558218e-13	-1.98835041653464	0.241	0.311	1.57594233701982e-08	CENPC	myeloids_vexaslike-ctl
3.59100723110426e-20	-2.0014826000635	0.358	0.452	8.63960429731373e-16	ATP13A3	myeloids_vexaslike-ctl
1.4576666810169e-40	-2.00507744543733	0.568	0.717	3.50700026785856e-36	PPT1	myeloids_vexaslike-ctl
3.02782191047648e-34	-2.00587987326489	0.498	0.602	7.28463673441536e-30	MIR22HG	myeloids_vexaslike-ctl
6.05684343627971e-11	-2.03442428126626	0.717	0.644	1.45721596233454e-06	SDCBP	myeloids_vexaslike-ctl
1.73422197932715e-21	-2.06805667521008	0.298	0.399	4.1723646600632e-17	CWC15	myeloids_vexaslike-ctl
7.60223410205817e-20	-2.07401874406519	0.622	0.712	1.82902150261418e-15	SRRM2	myeloids_vexaslike-ctl
2.60716241349889e-09	-2.09610004156335	0.315	0.252	6.27257205063698e-05	RNF144B	myeloids_vexaslike-ctl
5.31783163106491e-38	-2.11262908112743	0.254	0.39	1.27941711211791e-33	RFLNB	myeloids_vexaslike-ctl
6.96867339823475e-19	-2.11790097821068	0.175	0.259	1.6765931328813e-14	RPGR	myeloids_vexaslike-ctl
6.63965481756394e-29	-2.13992492005819	0.359	0.481	1.59743455255771e-24	RAB2A	myeloids_vexaslike-ctl
3.02311428244586e-26	-2.21039934017555	0.394	0.505	7.27331065213648e-22	BIRC2	myeloids_vexaslike-ctl
9.13057438717836e-62	-2.24686815976095	0.387	0.563	2.19672489181124e-57	PLEC	myeloids_vexaslike-ctl
1.53786274949475e-06	-2.24959058056935	0.24	0.288	0.0369994398900943	KDM5B	myeloids_vexaslike-ctl
1.25752210958875e-103	-2.25466043902253	0.471	0.706	3.02547244345957e-99	EIF3L	myeloids_vexaslike-ctl
1.27487197127422e-49	-2.27297578876543	0.59	0.753	3.06721447568865e-45	KLF4	myeloids_vexaslike-ctl
6.8898150908228e-21	-2.27407087955385	0.375	0.484	1.65762061270106e-16	SEPTIN9	myeloids_vexaslike-ctl
4.40006110035214e-16	-2.31512278757917	0.517	0.605	1.05861070013372e-11	WDR26	myeloids_vexaslike-ctl
9.76884368986554e-14	-2.33092846662603	0.43	0.507	2.35028610334475e-09	CDC40	myeloids_vexaslike-ctl
3.07321750438352e-79	-2.34558429591089	0.373	0.602	7.39385399379631e-75	SCPEP1	myeloids_vexaslike-ctl
1.07682926721001e-44	-2.36828155982256	0.445	0.608	2.59074353398057e-40	CRTAP	myeloids_vexaslike-ctl
4.20500788106736e-07	-2.37626335744491	0.427	0.476	0.01011682846106	CREB5	myeloids_vexaslike-ctl
2.97592749709405e-26	-2.38517941642579	0.261	0.151	7.15978396525857e-22	CSF1R	myeloids_vexaslike-ctl
7.90194106481822e-14	-2.40310273599045	0.578	0.654	1.90112800078462e-09	PGLS	myeloids_vexaslike-ctl
3.97318629294779e-09	-2.40663864963281	0.433	0.496	9.55908890220308e-05	BTG2	myeloids_vexaslike-ctl
2.05817432829182e-07	-2.42854017805704	0.242	0.297	0.00495176161643728	TAF9	myeloids_vexaslike-ctl
4.20255493265965e-89	-2.42992372129913	0.927	0.97	1.01109269124858e-84	RPL22	myeloids_vexaslike-ctl
6.49226950649231e-45	-2.46922794077997	0.267	0.412	1.56197512056698e-40	RNF145	myeloids_vexaslike-ctl
1.01416397750546e-14	-2.47336428535829	0.27	0.348	2.4399771134804e-10	PIK3R1	myeloids_vexaslike-ctl
1.68609253042354e-14	-2.50160304749136	0.444	0.513	4.05657001894599e-10	ETF1	myeloids_vexaslike-ctl
1.43139570090566e-46	-2.50593213713327	0.48	0.623	3.44379491680892e-42	WTAP	myeloids_vexaslike-ctl
2.70373327680497e-49	-2.5161779238935	0.248	0.405	6.50491189066509e-45	KDM6B	myeloids_vexaslike-ctl
2.94863327422297e-50	-2.53046712045828	0.598	0.732	7.09411679445304e-46	EIF3H	myeloids_vexaslike-ctl
4.11723545231774e-16	-2.57271557221928	0.717	0.774	9.90565677473124e-12	GPX4	myeloids_vexaslike-ctl
3.63998465460022e-71	-2.57472922494701	0.965	0.988	8.75743908050266e-67	PABPC1	myeloids_vexaslike-ctl
7.38991373392868e-132	-2.57502605609363	0.194	0.453	1.7779393452459e-127	MGAT4A	myeloids_vexaslike-ctl
1.38386473315645e-06	-2.57828040401392	0.259	0.314	0.033294401615011	IFT20	myeloids_vexaslike-ctl
4.45584823266959e-17	-2.57843662891849	0.861	0.899	1.07203252629798e-12	ATP5MC2	myeloids_vexaslike-ctl
7.81640155223806e-10	-2.61725436753792	0.665	0.63	1.88054804945296e-05	NDUFA13	myeloids_vexaslike-ctl
2.4941160075617e-36	-2.62818640174265	0.887	0.932	6.00059370259269e-32	RPL38	myeloids_vexaslike-ctl
1.07701563258297e-06	-2.64798697942647	0.915	0.927	0.0259119191043137	ZFP36	myeloids_vexaslike-ctl
1.7742685681059e-08	-2.65565850611662	0.412	0.479	0.000426871274800598	PPP4R3A	myeloids_vexaslike-ctl
2.13905026662139e-14	-2.6563931953046	0.431	0.52	5.14634103646441e-10	TACC1	myeloids_vexaslike-ctl
9.41569468114005e-12	-2.73663120096521	0.801	0.84	2.26532198333549e-07	SRSF5	myeloids_vexaslike-ctl
2.26577884993705e-49	-2.75165129718901	0.807	0.877	5.45123733506355e-45	RPS20	myeloids_vexaslike-ctl
5.09887432065399e-60	-2.77538243479889	0.604	0.751	1.22673817280614e-55	SEC11A	myeloids_vexaslike-ctl
1.10130063903965e-92	-2.77814733586583	0.157	0.362	2.64961920746549e-88	FAM102B	myeloids_vexaslike-ctl
8.56770645253185e-23	-2.78212541237401	0.638	0.726	2.06130449541464e-18	PPP1CB	myeloids_vexaslike-ctl
2.17286063296809e-10	-2.79155326382919	0.432	0.506	5.22768539685794e-06	ST13	myeloids_vexaslike-ctl
1.00552627971952e-14	-2.79313134527962	0.377	0.462	2.4191956763772e-10	BCL6	myeloids_vexaslike-ctl
7.74713391369462e-19	-2.80463169501335	0.427	0.521	1.86388294829579e-14	HEBP2	myeloids_vexaslike-ctl
3.86843903279382e-44	-2.82100411909301	0.299	0.462	9.30707746899866e-40	SMDT1	myeloids_vexaslike-ctl
3.27468038272176e-69	-2.84065306483679	0.382	0.559	7.87855353279028e-65	RELT	myeloids_vexaslike-ctl
5.8523889078707e-100	-2.85390724347851	0.269	0.496	1.40802624734461e-95	RARA	myeloids_vexaslike-ctl
1.25468867915716e-24	-2.86347004837394	0.466	0.567	3.01865549318421e-20	VDAC2	myeloids_vexaslike-ctl
1.77884855695463e-33	-2.9613909661365	0.367	0.493	4.27973174317715e-29	CIB1	myeloids_vexaslike-ctl
1.96946321220727e-11	-2.99448512186478	0.46	0.516	4.73833154224948e-07	CSRNP1	myeloids_vexaslike-ctl
4.38889514471166e-105	-3.06409393279931	0.36	0.602	1.05592428286618e-100	PLP2	myeloids_vexaslike-ctl
3.61451519177573e-18	-3.09456244128475	0.645	0.719	8.69616209989323e-14	ATP6AP2	myeloids_vexaslike-ctl
2.00776028879614e-39	-3.1020956260356	0.17	0.297	4.83047047881463e-35	TUT4	myeloids_vexaslike-ctl
1.06392310104224e-25	-3.13010092559433	0.399	0.513	2.55969258879753e-21	KLF3	myeloids_vexaslike-ctl
8.86262418762767e-22	-3.1437696221312	0.47	0.574	2.13225875330134e-17	TRA2A	myeloids_vexaslike-ctl
1.6174565876989e-83	-3.16111487856948	0.152	0.342	3.89143880434478e-79	IER5L	myeloids_vexaslike-ctl
5.25302892013793e-10	-3.17454649185176	0.377	0.439	1.26382622789598e-05	RNMT	myeloids_vexaslike-ctl
4.84601115413834e-53	-3.21100557706445	0.729	0.825	1.16590182357414e-48	FMNL1	myeloids_vexaslike-ctl
1.01501269464765e-22	-3.21135006003502	0.223	0.329	2.44201904205279e-18	RASGEF1B	myeloids_vexaslike-ctl
5.58328191468516e-07	-3.21862410175901	0.481	0.53	0.013432817958541	PHIP	myeloids_vexaslike-ctl
4.8592777752812e-25	-3.22183838623273	0.354	0.455	1.1690936399549e-20	NRIP1	myeloids_vexaslike-ctl
2.3162926400171e-40	-3.24792845227806	0.538	0.67	5.57276846261714e-36	EIF3F	myeloids_vexaslike-ctl
3.11639972080818e-19	-3.26161874386287	0.674	0.729	7.49774608829241e-15	RIOK3	myeloids_vexaslike-ctl
5.23223124312088e-11	-3.26344348197044	0.626	0.552	1.25882251478245e-06	TNFRSF1B	myeloids_vexaslike-ctl
9.92513342160224e-21	-3.28700192061213	0.259	0.353	2.38788784990328e-16	AGO1	myeloids_vexaslike-ctl
2.32572810803394e-07	-3.37934800602876	0.428	0.487	0.00559546925511886	REL	myeloids_vexaslike-ctl
1.49447642590952e-18	-3.38166385440247	0.604	0.504	3.5955608330957e-14	PTPN6	myeloids_vexaslike-ctl
1.75828725099166e-34	-3.40919242171837	0.434	0.559	4.23026329716084e-30	RAB5C	myeloids_vexaslike-ctl
2.15751472963278e-36	-3.42413263014078	0.462	0.606	5.19076468802351e-32	PLBD1	myeloids_vexaslike-ctl
2.65440788215771e-57	-3.44358770717073	0.116	0.259	6.38623992368325e-53	LRRC75A	myeloids_vexaslike-ctl
1.16408101023898e-66	-3.46508841350585	0.391	0.564	2.80066250253395e-62	RIT1	myeloids_vexaslike-ctl
3.73337785181958e-38	-3.48115907522754	0.334	0.471	8.98213377369273e-34	RNF19B	myeloids_vexaslike-ctl
2.11789681995192e-19	-3.51686208731701	0.425	0.515	5.09544795912233e-15	ARL4A	myeloids_vexaslike-ctl
5.21804962983563e-25	-3.5289930951249	0.571	0.68	1.25541056044215e-20	PPP1R15A	myeloids_vexaslike-ctl
1.27797823383072e-11	-3.54220143730257	0.335	0.409	3.07468783277333e-07	TOB1	myeloids_vexaslike-ctl
4.70239765086901e-45	-3.57180495957348	0.259	0.407	1.13134985082258e-40	SKIL	myeloids_vexaslike-ctl
1.07447924530476e-11	-3.64487134809951	0.569	0.644	2.58508961627872e-07	SRSF11	myeloids_vexaslike-ctl
2.68157102988198e-142	-3.66547137395308	0.112	0.353	6.45159174079305e-138	MAP1S	myeloids_vexaslike-ctl
1.3721735116072e-14	-3.66557325953931	0.656	0.74	3.30131225157575e-10	STK17B	myeloids_vexaslike-ctl
6.41073821057275e-76	-3.68378193816999	0.306	0.507	1.5423595060817e-71	BCL3	myeloids_vexaslike-ctl
4.60083069369107e-25	-3.70052260295882	0.535	0.631	1.10691385659513e-20	SQSTM1	myeloids_vexaslike-ctl
3.94086860216266e-77	-3.72558260954644	0.66	0.81	9.48133576994314e-73	FXYD5	myeloids_vexaslike-ctl
8.39581098133205e-39	-3.80791510721335	0.448	0.585	2.01994816399868e-34	HIPK1	myeloids_vexaslike-ctl
4.22518276712319e-43	-3.89662746092506	0.254	0.404	1.01653672194217e-38	PHACTR1	myeloids_vexaslike-ctl
1.24437536265561e-07	-3.90633576902954	0.344	0.411	0.00299384268501312	TTC3	myeloids_vexaslike-ctl
4.73485728509382e-27	-3.90923879714757	0.486	0.595	1.13915931422072e-22	PIM3	myeloids_vexaslike-ctl
3.65615311285423e-30	-3.90991522219875	0.227	0.347	8.79633877421599e-26	GTF2B	myeloids_vexaslike-ctl
5.69313549295207e-18	-3.91154369042233	0.327	0.232	1.36971146824934e-13	LILRB1	myeloids_vexaslike-ctl
7.14832834370817e-43	-3.94048782818178	0.327	0.485	1.71981631621275e-38	ARF5	myeloids_vexaslike-ctl
3.12367820683315e-13	-3.99002261906119	0.719	0.772	7.51525739781989e-09	UQCRH	myeloids_vexaslike-ctl
6.33834216428604e-24	-4.01051721627181	0.778	0.852	1.52494174130558e-19	MT-ND4L	myeloids_vexaslike-ctl
1.49366004270247e-07	-4.0601577086576	0.643	0.702	0.00359359669673787	MIF	myeloids_vexaslike-ctl
4.10383752113992e-47	-4.06382127007134	0.983	0.994	9.87342269211053e-43	RPL32	myeloids_vexaslike-ctl
1.14165406833872e-20	-4.06861683024234	0.881	0.92	2.74670552301612e-16	COX4I1	myeloids_vexaslike-ctl
1.64765201722112e-37	-4.09945215520269	0.64	0.752	3.9640859882323e-33	ARRB2	myeloids_vexaslike-ctl
4.10213160139409e-07	-4.14689668890025	0.38	0.437	0.00986931841979405	ARID4B	myeloids_vexaslike-ctl
4.7067471491679e-25	-4.19681195742435	0.531	0.641	1.1323962966183e-20	NOP53	myeloids_vexaslike-ctl
1.0864538042337e-25	-4.19985649000665	0.213	0.318	2.61389920760586e-21	ZMIZ1	myeloids_vexaslike-ctl
3.29096371882185e-36	-4.40156556290297	0.269	0.41	7.91772961111348e-32	CXCR4	myeloids_vexaslike-ctl
6.53710341321372e-37	-4.43992567697625	0.667	0.762	1.57276171018509e-32	VASP	myeloids_vexaslike-ctl
6.92556012853123e-09	-4.45496680679423	0.411	0.352	0.000166622051132333	POLD4	myeloids_vexaslike-ctl
4.65846007448821e-51	-4.4559240146032	0.194	0.35	1.12077890932112e-46	GCC2	myeloids_vexaslike-ctl
7.64306089746517e-54	-4.48548498484352	0.138	0.284	1.83884402132114e-49	FURIN	myeloids_vexaslike-ctl
2.33223139250943e-69	-4.50679539476525	0.338	0.542	5.61111550723844e-65	ALDH2	myeloids_vexaslike-ctl
1.70651642428812e-08	-4.56372630218568	0.292	0.347	0.000410570786519479	NXT1	myeloids_vexaslike-ctl
2.54974797147892e-31	-4.56967629743267	0.476	0.344	6.13443864458113e-27	RGS18	myeloids_vexaslike-ctl
1.84032762081157e-13	-4.61884400653563	0.525	0.587	4.42764422291055e-09	SH3BP2	myeloids_vexaslike-ctl
5.08338125274268e-49	-4.63279514115339	0.429	0.58	1.22301069559736e-44	CHMP4B	myeloids_vexaslike-ctl
7.41945392300202e-21	-4.64564332973823	0.604	0.694	1.78504641933506e-16	ATF4	myeloids_vexaslike-ctl
1.73145891458888e-15	-4.72436675491352	0.461	0.545	4.1657170026094e-11	LCP2	myeloids_vexaslike-ctl
8.7560958569498e-43	-4.72862625539107	0.364	0.515	2.10662910222355e-38	KAT6A	myeloids_vexaslike-ctl
1.08354414036825e-27	-4.75175986007068	0.824	0.854	2.60689884731198e-23	BRI3	myeloids_vexaslike-ctl
2.70121747017825e-29	-4.97284503753838	0.605	0.7	6.49885911150184e-25	EIF2S3	myeloids_vexaslike-ctl
1.26142307357101e-18	-5.11868858283902	0.53	0.611	3.03485777270449e-14	KLF13	myeloids_vexaslike-ctl
6.79846382988628e-58	-5.35303625176887	0.475	0.62	1.63564241283234e-53	PRNP	myeloids_vexaslike-ctl
6.01848350057585e-07	-5.36905125158383	0.4	0.349	0.0144798694540354	MS4A7	myeloids_vexaslike-ctl
4.45191047218858e-48	-5.43155782174053	0.523	0.667	1.07108514050385e-43	ATP2B1	myeloids_vexaslike-ctl
4.92262068358513e-25	-5.46676988073002	0.196	0.303	1.18433331026375e-20	PPP1R14B	myeloids_vexaslike-ctl
3.59848755644668e-10	-5.49129796266405	0.975	0.961	8.65760121205506e-06	HLA-A	myeloids_vexaslike-ctl
1.09625142346e-36	-5.49356294636276	0.639	0.762	2.63747129970242e-32	RPS4Y1	myeloids_vexaslike-ctl
1.38312344953856e-94	-5.49928448833981	0.953	0.98	3.32765670724482e-90	RPL35A	myeloids_vexaslike-ctl
6.67540166910328e-09	-5.50271248522251	0.51	0.569	0.000160603488756956	COX5A	myeloids_vexaslike-ctl
1.06887078464361e-28	-5.50483826466502	0.751	0.805	2.57159622077406e-24	SNHG5	myeloids_vexaslike-ctl
1.71862385616296e-132	-5.50586934547619	0.916	0.974	4.13483713554247e-128	NACA	myeloids_vexaslike-ctl
7.91911955378107e-30	-5.50592065037509	0.452	0.577	1.90526097344419e-25	NRGN	myeloids_vexaslike-ctl
2.19625121357563e-08	-5.50983665258691	0.332	0.393	0.000528396079474162	C5AR1	myeloids_vexaslike-ctl
1.67643242840079e-15	-5.54530703622421	0.622	0.689	4.03332877948946e-11	PPDPF	myeloids_vexaslike-ctl
5.29952047668653e-10	-5.56956819307209	0.48	0.543	1.27501163148601e-05	FXR1	myeloids_vexaslike-ctl
4.15815437657565e-126	-5.57637617862579	0.969	0.994	1.00041036146034e-121	RPS3A	myeloids_vexaslike-ctl
1.46720423185225e-16	-5.84309076542853	0.512	0.593	3.52994666141333e-12	TES	myeloids_vexaslike-ctl
1.07312600390408e-34	-5.87842291677643	0.355	0.479	2.58183385279284e-30	SH2B3	myeloids_vexaslike-ctl
1.38223101394946e-25	-5.92385762949018	0.213	0.318	3.32550959646101e-21	PLIN2	myeloids_vexaslike-ctl
4.20498827441735e-65	-5.99412875638265	0.543	0.686	1.01167812894207e-60	STX11	myeloids_vexaslike-ctl
8.52329871222848e-13	-6.07520844319097	0.379	0.453	2.05062043717505e-08	PSMG2	myeloids_vexaslike-ctl
8.06698618964969e-15	-6.09060765548046	0.37	0.449	1.94083620736782e-10	GNA13	myeloids_vexaslike-ctl
1.52737792792744e-22	-6.09605171310806	0.405	0.508	3.67471855680064e-18	CHD2	myeloids_vexaslike-ctl
9.61598512890987e-14	-6.24089014905325	0.524	0.438	2.31350986216442e-09	PLEKHO1	myeloids_vexaslike-ctl
6.9924806333661e-30	-6.25771184037717	0.508	0.609	1.68232091558155e-25	EIF1B	myeloids_vexaslike-ctl
9.59870340541449e-34	-6.3405783314248	0.481	0.334	2.30935205230867e-29	BCL2A1	myeloids_vexaslike-ctl
1.02706403652837e-33	-6.3819061329865	0.418	0.535	2.47101336548361e-29	EAF1	myeloids_vexaslike-ctl
3.96435599737199e-179	-6.39267866921586	0.127	0.407	9.53784409407727e-175	RFX2	myeloids_vexaslike-ctl
1.23999203589226e-88	-6.43033388003324	0.286	0.494	2.98329683915319e-84	GABARAPL1	myeloids_vexaslike-ctl
1.23340992557967e-07	-6.43181313622669	0.536	0.609	0.00296746093995213	WSB1	myeloids_vexaslike-ctl
1.05892884498096e-55	-6.45317767784187	0.324	0.477	2.5476769081397e-51	RUNX1	myeloids_vexaslike-ctl
7.39913208064694e-61	-6.55189916783887	0.537	0.684	1.78015718728285e-56	JMJD1C	myeloids_vexaslike-ctl
2.23471178602976e-25	-6.65095898918896	0.629	0.715	5.376493086009e-21	USP3	myeloids_vexaslike-ctl
2.53860314316355e-22	-6.67148715881079	0.568	0.652	6.10762530213717e-18	MAP3K2	myeloids_vexaslike-ctl
9.22404709434976e-08	-6.71469550180699	0.357	0.42	0.00221921349042961	RABAC1	myeloids_vexaslike-ctl
8.64372343042272e-42	-6.76445515654849	0.171	0.302	2.0795934201254e-37	ZNF791	myeloids_vexaslike-ctl
2.22606253865731e-125	-6.82078739930068	0.596	0.795	5.35568386175562e-121	SNHG29	myeloids_vexaslike-ctl
9.68380507203985e-09	-6.83480191457608	0.598	0.645	0.000232982666228207	SNHG6	myeloids_vexaslike-ctl
3.46743623572508e-11	-6.84886112409517	0.442	0.506	8.34230483953097e-07	DYNC1H1	myeloids_vexaslike-ctl
9.67992354777128e-54	-6.87964288669299	0.277	0.434	2.32889280635829e-49	DSE	myeloids_vexaslike-ctl
4.14699706657401e-95	-6.9329124648093	0.441	0.637	9.97726024247041e-91	TLE3	myeloids_vexaslike-ctl
1.88043410841147e-08	-6.94547242187199	0.419	0.484	0.000452413642142715	P4HB	myeloids_vexaslike-ctl
5.06501967119497e-41	-6.9655325436254	0.719	0.819	1.2185930826928e-36	RPL31	myeloids_vexaslike-ctl
3.16452407231234e-44	-6.97105766576041	0.991	0.987	7.61352846557627e-40	MT-ND1	myeloids_vexaslike-ctl
2.00577054720087e-127	-7.01577968344839	0.893	0.959	4.82568335951058e-123	DUSP1	myeloids_vexaslike-ctl
2.10234565952232e-10	-7.04876354904652	0.53	0.462	5.05803342224475e-06	WARS	myeloids_vexaslike-ctl
9.20587228125009e-50	-7.11732542650506	0.293	0.445	2.21484081214596e-45	MARCKSL1	myeloids_vexaslike-ctl
2.43074724163375e-18	-7.35817337070935	0.698	0.745	5.84813478864663e-14	SRRM1	myeloids_vexaslike-ctl
1.17200494976364e-34	-7.46949869533002	0.587	0.7	2.81972670863634e-30	RSL24D1	myeloids_vexaslike-ctl
7.32748826552439e-40	-7.55171029445522	0.498	0.628	1.76292040180251e-35	SLC2A3	myeloids_vexaslike-ctl
3.36887535131031e-100	-7.70475365985651	0.719	0.891	8.10517720771747e-96	TSPO	myeloids_vexaslike-ctl
3.19475546249271e-179	-7.92635893438933	0.205	0.499	7.68626216721121e-175	ITGA5	myeloids_vexaslike-ctl
2.23900559453203e-65	-7.95127674271763	0.3	0.472	5.3868235598846e-61	ZBTB43	myeloids_vexaslike-ctl
1.52186396983702e-123	-8.17111193110701	0.266	0.512	3.66145252503089e-119	CDKN1A	myeloids_vexaslike-ctl
4.98750094902588e-82	-8.32674198311923	0.46	0.646	1.19994285332614e-77	IDS	myeloids_vexaslike-ctl
1.66435039280421e-40	-8.33864870723697	0.61	0.713	4.00426061004766e-36	RAB31	myeloids_vexaslike-ctl
5.04227870420618e-12	-8.34302046438951	0.681	0.726	1.21312183344496e-07	GPCPD1	myeloids_vexaslike-ctl
5.77349374434986e-61	-8.35534442518933	0.855	0.913	1.38904485995313e-56	LINC01578	myeloids_vexaslike-ctl
4.48279454243496e-25	-8.37348298123431	0.626	0.705	1.07851553896443e-20	TNFAIP2	myeloids_vexaslike-ctl
1.45643643942818e-11	-8.41693824583346	0.56	0.639	3.50404042962027e-07	ZFP36L2	myeloids_vexaslike-ctl
7.99523630018596e-12	-8.43311964715836	0.662	0.706	1.92357390146174e-07	USP15	myeloids_vexaslike-ctl
1.60402460997994e-75	-8.4563433186819	0.434	0.614	3.85912280915075e-71	UPP1	myeloids_vexaslike-ctl
4.69861955978426e-25	-8.94047171120764	0.852	0.904	1.1304408798885e-20	EVI2B	myeloids_vexaslike-ctl
5.2278874032759e-22	-8.96492335494011	0.314	0.414	1.25777743035415e-17	TIPARP	myeloids_vexaslike-ctl
4.23723221362773e-44	-9.21084346165604	0.473	0.618	1.0194356982767e-39	KMT2E	myeloids_vexaslike-ctl
5.03966737185733e-92	-9.22836716439896	0.677	0.806	1.21249357299515e-87	TGFB1	myeloids_vexaslike-ctl
4.3964129315022e-10	-9.23367425967509	0.539	0.599	1.05773298719011e-05	ATP6V1F	myeloids_vexaslike-ctl
4.73304715735863e-36	-9.3091628292681	0.834	0.892	1.13872381558891e-31	ASAH1	myeloids_vexaslike-ctl
4.10386068659406e-68	-9.35983290034779	0.825	0.904	9.87347842587666e-64	BTF3	myeloids_vexaslike-ctl
7.10961465676908e-18	-9.50920768117517	0.512	0.599	1.71050219027207e-13	RAP2B	myeloids_vexaslike-ctl
2.40468703889463e-07	-9.5379421014614	0.499	0.558	0.00578543654687659	CTSH	myeloids_vexaslike-ctl
9.64183521967105e-50	-9.79968445216441	0.223	0.368	2.31972913550066e-45	RUNX3	myeloids_vexaslike-ctl
1.04435089002399e-14	-9.80599383623711	0.498	0.582	2.51260380630872e-10	NKTR	myeloids_vexaslike-ctl
1.85437699821862e-64	-9.80776297467238	0.776	0.85	4.46144562001419e-60	CSTA	myeloids_vexaslike-ctl
1.52081272516344e-15	-9.81394371031992	0.782	0.813	3.65892333547072e-11	NPC2	myeloids_vexaslike-ctl
1.09382834418237e-35	-9.81681134971717	0.901	0.939	2.63164161326836e-31	ARPC3	myeloids_vexaslike-ctl
3.0256079591693e-15	-10.0701986572813	0.678	0.745	7.27931018896541e-11	CIRBP	myeloids_vexaslike-ctl
7.24558623545486e-49	-10.465924166278	0.945	0.904	1.74321559238808e-44	LCP1	myeloids_vexaslike-ctl
3.97843656675749e-14	-10.4791872447478	0.231	0.307	9.57172053596185e-10	CXXC5	myeloids_vexaslike-ctl
9.53662774376915e-66	-10.6616950747545	0.707	0.814	2.29441726887342e-61	SLC25A6	myeloids_vexaslike-ctl
2.33720893270332e-28	-10.697164616259	0.684	0.771	5.62309097119092e-24	MDM4	myeloids_vexaslike-ctl
2.63461151015075e-11	-10.7466990066337	0.206	0.278	6.3386118322717e-07	APP	myeloids_vexaslike-ctl
5.19905589654705e-35	-10.7668352688138	0.956	0.976	1.25084085815025e-30	DDX5	myeloids_vexaslike-ctl
2.77918642196642e-42	-10.8553005558627	0.371	0.518	6.68644461260902e-38	SLC25A37	myeloids_vexaslike-ctl
4.40686392374684e-19	-10.9283906338813	0.534	0.607	1.06024739141425e-14	LITAF	myeloids_vexaslike-ctl
1.06875196650475e-24	-10.9793945004878	0.711	0.798	2.57131035621378e-20	CSDE1	myeloids_vexaslike-ctl
8.8039442658751e-26	-11.0439914415241	0.546	0.645	2.11814095092689e-21	CD63	myeloids_vexaslike-ctl
4.69845781867326e-38	-11.1311260434815	0.612	0.743	1.1304019665946e-33	CD68	myeloids_vexaslike-ctl
4.63416264325574e-39	-11.2229335018835	0.797	0.868	1.1149331903409e-34	TKT	myeloids_vexaslike-ctl
5.19329823424457e-89	-11.2736570083494	0.978	0.992	1.2494556221769e-84	RPS27A	myeloids_vexaslike-ctl
8.04724278594555e-12	-11.7169245745415	0.404	0.47	1.93608614187064e-07	LINC-PINT	myeloids_vexaslike-ctl
1.14559645952057e-59	-11.7813027181056	0.708	0.806	2.75619052196053e-55	LGALS3	myeloids_vexaslike-ctl
4.50195912938816e-10	-11.9054651074712	0.438	0.504	1.0831263469395e-05	PELI1	myeloids_vexaslike-ctl
1.10601273855632e-67	-11.9976590162546	0.882	0.944	2.66095604769266e-63	RPL23	myeloids_vexaslike-ctl
7.59335539782631e-58	-12.215993664205	0.519	0.675	1.82688537516303e-53	FCGRT	myeloids_vexaslike-ctl
2.67154444229058e-18	-12.4669670474282	0.419	0.516	6.42746877370692e-14	FOXN3	myeloids_vexaslike-ctl
2.91174516166854e-148	-12.5549201745718	0.377	0.644	7.00536768445833e-144	BHLHE40	myeloids_vexaslike-ctl
1.1919510063629e-14	-12.6460592270492	0.892	0.914	2.8677149262085e-10	ATP5MG	myeloids_vexaslike-ctl
2.30936235188254e-50	-12.7091413557433	0.563	0.697	5.55609488239421e-46	CD99	myeloids_vexaslike-ctl
1.27242282744097e-31	-12.7148589909696	0.304	0.432	3.06132208054023e-27	HMOX1	myeloids_vexaslike-ctl
4.37746005655987e-53	-12.7150586610783	0.994	0.994	1.05317311500774e-48	MT-ND2	myeloids_vexaslike-ctl
2.35962132085059e-115	-12.7163549186745	0.98	0.989	5.67701293583445e-111	S100A6	myeloids_vexaslike-ctl
1.57866577262161e-55	-13.1202287195511	0.341	0.49	3.79811198235033e-51	PPIF	myeloids_vexaslike-ctl
3.47564648791301e-97	-13.1909593575728	0.395	0.652	8.36205788526991e-93	FOSB	myeloids_vexaslike-ctl
4.63643806345437e-12	-13.7286681357074	0.279	0.342	1.11548063368649e-07	ARL4C	myeloids_vexaslike-ctl
4.62566679597094e-64	-14.137138843544	0.557	0.687	1.11288917444265e-59	DNAJB6	myeloids_vexaslike-ctl
1.46940628439427e-15	-14.1435723381553	0.728	0.805	3.53524457962417e-11	TSC22D3	myeloids_vexaslike-ctl
2.89226219204488e-87	-14.3120162980309	0.245	0.443	6.95849360784077e-83	RHOB	myeloids_vexaslike-ctl
7.92065037683395e-50	-14.7082881084612	0.497	0.626	1.90562927416248e-45	NINJ1	myeloids_vexaslike-ctl
1.98610793685697e-63	-15.4985252186836	0.898	0.938	4.77837708528419e-59	LAPTM5	myeloids_vexaslike-ctl
1.3826292650071e-45	-15.6017425499966	0.931	0.96	3.32646774868057e-41	RPS11	myeloids_vexaslike-ctl
2.63495373864061e-96	-15.639904573404	0.211	0.42	6.33943519979544e-92	VEGFA	myeloids_vexaslike-ctl
2.43376300226588e-64	-15.7220635144596	0.591	0.746	5.85539040715147e-60	AHR	myeloids_vexaslike-ctl
1.1929424372904e-154	-16.2453779735812	0.232	0.516	2.87010020987698e-150	RGCC	myeloids_vexaslike-ctl
4.8217815993898e-66	-17.0406298307335	0.736	0.849	1.16007243499719e-61	HNRNPA1	myeloids_vexaslike-ctl
3.79122228527495e-171	-17.241863043769	0.614	0.835	9.121301696143e-167	RPS10	myeloids_vexaslike-ctl
8.43885914736754e-204	-17.2483407393329	0.251	0.557	2.03030512226516e-199	IER3	myeloids_vexaslike-ctl
8.99830804944506e-60	-17.2543725642114	0.929	0.975	2.16490293361599e-55	TYROBP	myeloids_vexaslike-ctl
2.8738010699082e-42	-17.7642368269582	0.175	0.307	6.91407799409215e-38	DDIT4	myeloids_vexaslike-ctl
6.80815610039709e-68	-18.0250298373551	0.954	0.977	1.63797427619454e-63	H3F3B	myeloids_vexaslike-ctl
6.20533392238666e-246	-18.3512811671718	0.127	0.462	1.49294128838701e-241	SMAD7	myeloids_vexaslike-ctl
2.49528098241983e-31	-18.4849107701418	0.163	0.275	6.00339651560387e-27	SDF2L1	myeloids_vexaslike-ctl
2.15401467827571e-58	-20.8816349764257	0.782	0.61	5.18234391446353e-54	FGL2	myeloids_vexaslike-ctl
7.84439921471854e-21	-21.0315798779008	0.759	0.71	1.88728400706913e-16	IFITM2	myeloids_vexaslike-ctl
3.05207177351322e-54	-21.3661019079819	0.754	0.837	7.34297947989545e-50	IRF2BP2	myeloids_vexaslike-ctl
1.92013651210971e-46	-21.3760939562218	0.945	0.974	4.61965643448474e-42	RPS29	myeloids_vexaslike-ctl
4.17938843797002e-27	-21.8572516811953	0.632	0.691	1.00551906429121e-22	IFNGR2	myeloids_vexaslike-ctl
5.45969225805392e-139	-22.2247212117156	0.956	0.994	1.31354736036519e-134	JUND	myeloids_vexaslike-ctl
1.86479855648304e-69	-22.4496508189346	0.885	0.947	4.48651884704256e-65	FOS	myeloids_vexaslike-ctl
3.91510462640555e-16	-22.6176879351168	0.309	0.224	9.41935022066912e-12	PMAIP1	myeloids_vexaslike-ctl
8.78908165484648e-85	-22.7451526629358	0.982	0.987	2.11456515533951e-80	RPL9	myeloids_vexaslike-ctl
6.42882406930725e-51	-22.8135420474795	0.801	0.827	1.54671078283463e-46	CTNNB1	myeloids_vexaslike-ctl
1.34529949452285e-16	-22.8137276801701	0.952	0.967	3.23665605387253e-12	GABARAP	myeloids_vexaslike-ctl
1.97476607847982e-75	-24.8882958874269	0.565	0.716	4.7510897082146e-71	ID2	myeloids_vexaslike-ctl
2.99935510663214e-25	-25.0827560264809	0.769	0.832	7.21614845104627e-21	SPI1	myeloids_vexaslike-ctl
3.74964126183998e-111	-25.3363928105878	0.629	0.809	9.02126191186082e-107	MYADM	myeloids_vexaslike-ctl
3.27331583671753e-92	-27.1239939450918	0.954	0.987	7.87527057155871e-88	RPS14	myeloids_vexaslike-ctl
2.49070787095109e-181	-27.1433025204581	0.964	0.993	5.99239406672124e-177	VIM	myeloids_vexaslike-ctl
7.69128057423564e-98	-27.169206738766	0.897	0.951	1.85044519335535e-93	JUNB	myeloids_vexaslike-ctl
1.05300586016143e-40	-32.5169590970672	0.891	0.915	2.53342679896239e-36	ANXA1	myeloids_vexaslike-ctl
5.22303766079423e-23	-32.9140826599487	0.969	0.98	1.25661063081048e-18	COTL1	myeloids_vexaslike-ctl
8.16534762006385e-201	-34.3407643866568	0.7	0.893	1.96450098391116e-196	IER2	myeloids_vexaslike-ctl
9.41419908173883e-70	-35.7994726953897	0.996	0.996	2.26496215707554e-65	RPL34	myeloids_vexaslike-ctl
1.90745865706085e-97	-37.2421677443634	0.996	0.997	4.5891547830227e-93	EEF1A1	myeloids_vexaslike-ctl
4.09505269552161e-74	-37.6690806263528	0.77	0.87	9.85228728015543e-70	CEBPB	myeloids_vexaslike-ctl
5.81840791435631e-41	-40.1239861674703	0.999	0.996	1.39985076011498e-36	MT-CO2	myeloids_vexaslike-ctl
4.04252322117649e-33	-40.1275573034611	0.282	0.403	9.72590661782852e-29	HLA-DRB5	myeloids_vexaslike-ctl
4.4388926623136e-96	-42.8897338298515	0.949	0.981	1.06795318562603e-91	UBC	myeloids_vexaslike-ctl
1.06490818728549e-10	-43.0127694348685	1	1	2.56206260779015e-06	B2M	myeloids_vexaslike-ctl
1.79838575682234e-15	-43.0129238045766	0.993	0.994	4.32673629233886e-11	HLA-B	myeloids_vexaslike-ctl
6.84426409942362e-209	-43.1145378137907	0.118	0.417	1.64666149968033e-204	LMNA	myeloids_vexaslike-ctl
4.03418224536941e-32	-44.730948780234	0.185	0.298	9.70583906413426e-28	G0S2	myeloids_vexaslike-ctl
9.95196916496463e-27	-47.1562485187896	0.948	0.96	2.39434426139884e-22	S100A10	myeloids_vexaslike-ctl
3.94567485528595e-26	-47.3573527979622	0.877	0.913	9.49289913433246e-22	AC020656.1	myeloids_vexaslike-ctl
9.61254906066835e-103	-53.111789098856	0.979	0.992	2.3126831785062e-98	RPL30	myeloids_vexaslike-ctl
7.9268995291056e-101	-55.9972032183208	0.953	0.983	1.90713275770752e-96	RPS23	myeloids_vexaslike-ctl
7.17753542754286e-34	-57.4398983162561	0.409	0.262	1.72684324851254e-29	HLA-DQA1	myeloids_vexaslike-ctl
8.17817324100519e-13	-59.2023565422919	0.25	0.329	1.96758670005344e-08	PPBP	myeloids_vexaslike-ctl
1.38302712599459e-06	-71.8668487256975	0.623	0.669	0.0332742496243039	HLA-DPB1	myeloids_vexaslike-ctl
3.85733271686806e-52	-73.305470954324	0.994	0.996	9.28035678351286e-48	EIF1	myeloids_vexaslike-ctl
2.22398800495846e-33	-136.858368142047	0.957	0.971	5.35069274112956e-29	CST3	myeloids_vexaslike-ctl
3.00271650761715e-32	-143.549659687049	0.997	0.997	7.22423564567611e-28	MT-CO1	myeloids_vexaslike-ctl
4.00412865592848e-09	-158.428551016682	0.698	0.754	9.63353313329834e-05	HLA-DPA1	myeloids_vexaslike-ctl
8.11045087908862e-15	-165.642025175749	0.49	0.578	1.95129337699993e-10	PPIB	myeloids_vexaslike-ctl
8.06408089716323e-205	-210.365581515236	0.991	0.999	1.9401372230485e-200	FTH1	myeloids_vexaslike-ctl
9.47365940499245e-34	-Inf	0.994	0.997	2.27926771624713e-29	FTL	myeloids_vexaslike-ctl
