# Supplementary material for: VEXAS syndrome is characterized by inflammasome activation and monocyte dysregulation
Source: Nat Commun. 2024 Jan 30;15:910. doi: 10.1038/s41467-024-44811-4 (PMC10828464; doi:10.1038/s41467-024-44811-4)
Supplement: Supplementary file 6 — Source Data [file 41467_2024_44811_MOESM6_ESM.zip › Source_DATA_KOSMIDER/Raw_DATA_KOSMIDER_Fig6/myeloids_vexaslike-ctl_UP.csv]

p_val	avg_log2FC	pct.1	pct.2	p_val_adj	GeneName	cluster
1.62553133880732e-176	Inf	0.345	0.03	3.91086584803653e-172	IGKC	myeloids_vexaslike-ctl
2.50914885711071e-76	531.920295146685	0.25	0.448	6.03676123532265e-72	AC253572.2	myeloids_vexaslike-ctl
4.16938109636234e-45	479.056390914354	0.989	0.994	1.00311139797381e-40	PTMA	myeloids_vexaslike-ctl
7.21106461093986e-53	353.700700112799	0.905	0.954	1.73491003474602e-48	RPS2	myeloids_vexaslike-ctl
4.55342233999741e-22	239.182908756912	0.863	0.917	1.09550788077998e-17	HMGB1	myeloids_vexaslike-ctl
3.25452496289675e-61	222.422752568634	0.943	0.966	7.8300616082333e-57	GAPDH	myeloids_vexaslike-ctl
5.99616027220715e-28	198.472268533569	0.299	0.424	1.44261619989032e-23	XBP1	myeloids_vexaslike-ctl
4.75623658678206e-30	189.260888178363	0.702	0.785	1.1443029604139e-25	CRIP1	myeloids_vexaslike-ctl
1.74331969934842e-94	173.391308055009	0.989	0.996	4.19425286466235e-90	RPLP1	myeloids_vexaslike-ctl
3.34520430400171e-37	158.964292258934	0.945	0.966	8.04822703499771e-33	RPL37A	myeloids_vexaslike-ctl
3.05451894236366e-08	156.078967734758	0.626	0.683	0.000734886712343273	SSR4	myeloids_vexaslike-ctl
5.24740857320533e-68	154.636272693869	0.609	0.764	1.26247402862747e-63	HSP90B1	myeloids_vexaslike-ctl
9.10762383100615e-54	150.308008327263	0.967	0.981	2.19120321750177e-49	RPL17	myeloids_vexaslike-ctl
3.22351854432384e-36	145.528161365452	0.99	0.998	7.75546326578872e-32	TMSB4X	myeloids_vexaslike-ctl
1.00262732819395e-73	141.20931341913	0.99	0.998	2.41222108890183e-69	RPL41	myeloids_vexaslike-ctl
3.40280374438476e-64	140.207932969432	0.932	0.972	8.18680552861529e-60	RPS18	myeloids_vexaslike-ctl
6.50994406705737e-21	134.464631681546	0.927	0.951	1.56622744309333e-16	ACTG1	myeloids_vexaslike-ctl
2.85257855456657e-08	127.643940498742	0.704	0.776	0.00068630187444317	CORO1A	myeloids_vexaslike-ctl
1.93241907810454e-65	120.011655884026	0.966	0.988	4.6492070600117e-61	RPS8	myeloids_vexaslike-ctl
3.12925424113093e-32	104.13740043745	0.812	0.885	7.52867277873691e-28	YBX1	myeloids_vexaslike-ctl
1.2961025653613e-96	104.132015724049	0.975	0.992	3.11829316200275e-92	RPL21	myeloids_vexaslike-ctl
0	101.439675649279	0.968	0.865	0	RPS26	myeloids_vexaslike-ctl
4.58512237911559e-21	99.8138611400891	0.995	0.996	1.10313459319142e-16	MT-ATP6	myeloids_vexaslike-ctl
2.43069411854579e-244	99.8009201625837	0.747	0.394	5.84800697980931e-240	MT2A	myeloids_vexaslike-ctl
6.71390770124465e-72	96.6598079529913	0.845	0.938	1.61529905384245e-67	RPL23A	myeloids_vexaslike-ctl
4.62852520192711e-34	95.482173808513	0.994	0.995	1.11357687833164e-29	RPS28	myeloids_vexaslike-ctl
9.16484732506998e-56	92.6003681145485	0.853	0.923	2.20497061793859e-51	RPL3	myeloids_vexaslike-ctl
8.20451462361659e-20	92.1559132159458	0.607	0.511	1.97392417329592e-15	H2AFZ	myeloids_vexaslike-ctl
2.96258672307921e-27	89.714995212426	0.99	0.99	7.12768739705628e-23	MT-ND4	myeloids_vexaslike-ctl
1.19654435840479e-20	88.2456366672585	0.653	0.739	2.87876607188609e-16	NPM1	myeloids_vexaslike-ctl
8.60207494254941e-29	81.7679972720168	0.686	0.784	2.06957321042796e-24	HMGN2	myeloids_vexaslike-ctl
8.98178927527403e-43	79.5836797100588	0.981	0.99	2.16092868173818e-38	RPL12	myeloids_vexaslike-ctl
2.79127020825664e-47	79.5459733363638	0.772	0.872	6.71551699404464e-43	RPSA	myeloids_vexaslike-ctl
6.29165666035708e-13	79.5455694403241	0.922	0.945	1.51370967591531e-08	RPL35	myeloids_vexaslike-ctl
1.84762339004829e-29	78.1734355265449	0.469	0.588	4.44519711411718e-25	CALR	myeloids_vexaslike-ctl
1.87454351327488e-126	77.1734354455011	0.994	0.997	4.50996423858804e-122	TPT1	myeloids_vexaslike-ctl
1.31970256431393e-46	75.2880417393093	0.958	0.982	3.17507239948289e-42	RPL18A	myeloids_vexaslike-ctl
7.84363843121214e-07	73.8459934704014	0.772	0.828	0.0188710097016533	PPIA	myeloids_vexaslike-ctl
9.36086722731163e-10	73.8435928763767	0.897	0.869	2.25213104621891e-05	HNRNPA2B1	myeloids_vexaslike-ctl
3.94182203031656e-77	70.9599603252	0.926	0.97	9.48362962273862e-73	RPS6	myeloids_vexaslike-ctl
2.72838696857052e-08	70.8878666845838	0.777	0.744	0.00065642262076838	CALM2	myeloids_vexaslike-ctl
1.59919526166519e-42	70.3985890866765	0.584	0.708	3.84750388004028e-38	SNHG9	myeloids_vexaslike-ctl
3.2355059374128e-62	68.9291636949036	0.884	0.951	7.78430373482145e-58	RPS3	myeloids_vexaslike-ctl
5.84135437595656e-30	68.0745702405309	0.984	0.991	1.40537144931139e-25	MT-CYB	myeloids_vexaslike-ctl
2.88999768184492e-44	68.0745457034704	0.979	0.983	6.95304542275068e-40	RPLP2	myeloids_vexaslike-ctl
2.44714301213475e-10	66.6318751996419	0.86	0.879	5.88758137289499e-06	SUB1	myeloids_vexaslike-ctl
1.93272026072074e-30	66.3397739734052	0.556	0.683	4.64993167526803e-26	ANP32B	myeloids_vexaslike-ctl
1.17272634821312e-09	63.746485117863	0.894	0.939	2.82146232116594e-05	CD74	myeloids_vexaslike-ctl
3.98755633885407e-76	62.3036118005902	0.722	0.849	9.59366179564901e-72	RPLP0	myeloids_vexaslike-ctl
1.65767898098706e-15	57.589098898703	0.204	0.284	3.98820986035677e-11	AL021155.5	myeloids_vexaslike-ctl
1.06770024242496e-20	56.5330098536883	0.981	0.989	2.5687800132502e-16	H3F3A	myeloids_vexaslike-ctl
6.91583442146961e-98	56.3313425969986	0.936	0.976	1.66388060346137e-93	RPL8	myeloids_vexaslike-ctl
0	55.5195531133973	0.655	0.131	0	IFI44L	myeloids_vexaslike-ctl
5.33373585930853e-60	54.8309160353148	0.313	0.487	1.28324351039104e-55	AC007952.4	myeloids_vexaslike-ctl
1.47285514466163e-48	53.6198065739691	0.534	0.368	3.54354219254141e-44	PRDX1	myeloids_vexaslike-ctl
6.86784751170487e-53	52.2049247683232	0.987	0.994	1.65233543284108e-48	RPL13	myeloids_vexaslike-ctl
5.18318785413425e-39	50.7584377218039	0.63	0.736	1.24702316582616e-34	CPVL	myeloids_vexaslike-ctl
2.38450622069508e-14	50.7307401018477	0.682	0.742	5.73688351637029e-10	SEC61B	myeloids_vexaslike-ctl
1.01214984059567e-12	50.2842973981344	0.331	0.407	2.43513130148912e-08	TUBB4B	myeloids_vexaslike-ctl
2.87507208649788e-58	49.5931473962268	0.975	0.988	6.91713593290525e-54	RPL11	myeloids_vexaslike-ctl
7.75440974100209e-110	47.8768396680853	0.98	0.996	1.86563343958769e-105	RPL10	myeloids_vexaslike-ctl
2.6905901291463e-16	47.8725197851557	0.415	0.515	6.47329079171307e-12	SSR3	myeloids_vexaslike-ctl
5.47205528128844e-54	46.4336541587436	0.922	0.954	1.31652178012518e-49	RPL13A	myeloids_vexaslike-ctl
8.14382608023061e-244	45.6575974471814	0.607	0.214	1.95932311664268e-239	ISG15	myeloids_vexaslike-ctl
6.94036127259709e-14	44.9502863354252	0.828	0.872	1.66978151857413e-09	EIF4A1	myeloids_vexaslike-ctl
2.43175191486473e-74	44.8083148194359	0.909	0.954	5.85055193197306e-70	RPL15	myeloids_vexaslike-ctl
3.51510416559955e-14	42.5580005876126	0.998	0.997	8.45698911201597e-10	MT-CO3	myeloids_vexaslike-ctl
1.88602803954725e-19	42.144654766924	0.926	0.953	4.53759486034672e-15	RPS16	myeloids_vexaslike-ctl
7.48571939864933e-54	42.0767754623054	0.595	0.741	1.80098923012104e-49	SLC25A5	myeloids_vexaslike-ctl
2.56886868923925e-74	41.4210464683065	0.779	0.886	6.18044117944072e-70	EEF2	myeloids_vexaslike-ctl
4.66120723039854e-74	40.6633644636396	0.973	0.987	1.12143984756158e-69	RPS15A	myeloids_vexaslike-ctl
8.92244583960578e-45	40.6631860211909	0.685	0.795	2.14665124455075e-40	RPL36AL	myeloids_vexaslike-ctl
4.10028504298071e-26	39.2217374472647	0.926	0.959	9.8648757849073e-22	RPS19	myeloids_vexaslike-ctl
1.02458185951751e-51	39.220669581027	0.932	0.964	2.46504149581317e-47	RPS21	myeloids_vexaslike-ctl
3.24358507598161e-50	39.0405339152132	0.807	0.902	7.80374133430415e-46	RPL10A	myeloids_vexaslike-ctl
1.27862251494156e-22	38.7432881142039	0.476	0.571	3.0762379086979e-18	AC103591.3	myeloids_vexaslike-ctl
2.00470690422923e-26	38.3273544514796	0.393	0.272	4.8231243408851e-22	CYCS	myeloids_vexaslike-ctl
1.25548397113666e-44	37.8034973076758	0.902	0.948	3.02056888615768e-40	RPL36A	myeloids_vexaslike-ctl
1.59836188482957e-83	37.7779896129248	0.871	0.946	3.84549885871145e-79	RPL7A	myeloids_vexaslike-ctl
2.77599058830796e-27	37.6677868695001	0.812	0.72	6.67875575641013e-23	HSP90AA1	myeloids_vexaslike-ctl
1.29573087148534e-11	37.4036459074343	0.669	0.728	3.11739890370658e-07	ENO1	myeloids_vexaslike-ctl
1.64161790417492e-47	37.3273003847948	0.983	0.992	3.94956851565443e-43	RPL37	myeloids_vexaslike-ctl
2.16413759980378e-10	36.3347913076616	0.922	0.942	5.20669865136791e-06	LGALS1	myeloids_vexaslike-ctl
2.63291853492853e-09	36.0737400148544	0.749	0.711	6.33453870318455e-05	ATP5MD	myeloids_vexaslike-ctl
6.99806513993509e-288	35.8818875998557	0.683	0.251	1.68366449201698e-283	IFITM3	myeloids_vexaslike-ctl
5.37844918801832e-49	34.9639336618611	0.949	0.923	1.29400109014533e-44	S100A8	myeloids_vexaslike-ctl
1.14403149556824e-10	34.8224647787599	0.926	0.919	2.75242537518763e-06	IFI30	myeloids_vexaslike-ctl
1.67346643725247e-21	33.987944945204	0.68	0.617	4.02619290138573e-17	CD36	myeloids_vexaslike-ctl
1.89043339203432e-15	33.1762530805011	0.437	0.539	4.54819369789538e-11	ATP5F1A	myeloids_vexaslike-ctl
5.39056913843681e-134	32.0072188057541	0.941	0.843	1.29691702901651e-129	TYMP	myeloids_vexaslike-ctl
2.40439865590462e-15	31.9808344919284	0.894	0.865	5.78474272624093e-11	VCAN	myeloids_vexaslike-ctl
3.47134177998634e-39	31.6659896086555	0.719	0.817	8.35170118846913e-35	GNAS	myeloids_vexaslike-ctl
3.2167746596789e-09	31.4634026383151	0.311	0.247	7.73923815372147e-05	DUT	myeloids_vexaslike-ctl
1.43634268098585e-06	31.2753158944183	0.478	0.535	0.0345569685618384	SNRPD2	myeloids_vexaslike-ctl
1.78587011530321e-11	30.5644994000594	0.755	0.712	4.29662491040799e-07	SEC61G	myeloids_vexaslike-ctl
9.48472572461741e-50	30.564015288307	0.973	0.992	2.2819301620857e-45	RPS27	myeloids_vexaslike-ctl
1.55150374586313e-16	30.4012134576353	0.582	0.669	3.7327628621721e-12	CANX	myeloids_vexaslike-ctl
3.81860304740347e-43	30.395669999829	0.641	0.809	9.18717707174801e-39	CD37	myeloids_vexaslike-ctl
3.36560579474172e-66	30.3666739383185	0.951	0.979	8.0973109815691e-62	RPL18	myeloids_vexaslike-ctl
2.0639805278402e-106	29.1217800412692	0.989	0.993	4.96573075193074e-102	RPS24	myeloids_vexaslike-ctl
2.74777808085227e-99	29.0266738988883	0.949	0.98	6.61087928472247e-95	RPL7	myeloids_vexaslike-ctl
1.20595717111639e-58	28.60103424892	0.93	0.967	2.90141235798893e-54	RPL14	myeloids_vexaslike-ctl
1.9234456454981e-16	27.908310462016	0.339	0.248	4.62761787850388e-12	TMPO	myeloids_vexaslike-ctl
0	27.8424995233597	0.288	0.701	0	JUN	myeloids_vexaslike-ctl
1.76819838664312e-22	27.6021432407486	0.502	0.388	4.25410849842468e-18	ERH	myeloids_vexaslike-ctl
4.68702935480432e-59	27.5839973879367	0.944	0.974	1.12765239247237e-54	RPL19	myeloids_vexaslike-ctl
1.53987007857324e-06	26.2625290281888	0.521	0.589	0.0370477342203936	TMEM258	myeloids_vexaslike-ctl
9.81527974355173e-109	26.0944864019614	0.868	0.686	2.36145815350111e-104	MNDA	myeloids_vexaslike-ctl
6.15549548471449e-12	25.4989448609677	0.709	0.778	1.48095065866746e-07	HINT1	myeloids_vexaslike-ctl
1.9510071209349e-65	24.7853119904749	0.956	0.983	4.69392803225728e-61	RPS7	myeloids_vexaslike-ctl
4.64448599289286e-46	24.7804817946663	0.925	0.962	1.11741688503009e-41	RPS25	myeloids_vexaslike-ctl
2.04896046342625e-65	24.7448183939533	0.761	0.9	4.92959397895723e-61	GSTP1	myeloids_vexaslike-ctl
3.56461316025723e-15	23.4209921132315	0.653	0.715	8.57610280226286e-11	CLIC1	myeloids_vexaslike-ctl
1.59289158260102e-34	23.3362058442018	0.822	0.718	3.83233785857979e-30	VMP1	myeloids_vexaslike-ctl
6.57320489086443e-07	23.3311855859008	0.207	0.258	0.0158144736469307	GOLGB1	myeloids_vexaslike-ctl
8.59408510794822e-11	23.3221879941318	0.194	0.257	2.06765093612126e-06	TMEM107	myeloids_vexaslike-ctl
1.00211240985256e-109	23.2616863932374	0.211	0.448	2.41098224686428e-105	AC245014.3	myeloids_vexaslike-ctl
2.01450375684184e-09	23.212439892309	0.732	0.779	4.84669458858579e-05	ANXA2	myeloids_vexaslike-ctl
2.10714152156591e-43	22.8775343109173	0.604	0.747	5.06957178673542e-39	NME2	myeloids_vexaslike-ctl
3.55426052769171e-115	21.9083289320849	0.86	0.958	8.55119540357348e-111	RPS4X	myeloids_vexaslike-ctl
2.83969393933884e-36	21.7612813524013	0.905	0.946	6.83201964865532e-32	RPS17	myeloids_vexaslike-ctl
1.35675904692604e-15	21.5639518077837	0.912	0.949	3.26422659099937e-11	MT-ND5	myeloids_vexaslike-ctl
5.3066233687685e-52	20.9983328314619	0.742	0.839	1.27672051629201e-47	RBM3	myeloids_vexaslike-ctl
3.42275510595078e-15	20.8483853554892	0.686	0.615	8.23480650940697e-11	PSMA7	myeloids_vexaslike-ctl
1.3030499515044e-68	20.8251570768247	0.918	0.87	3.13500787832443e-64	SERPINA1	myeloids_vexaslike-ctl
7.48374052296743e-34	20.4656191429108	0.426	0.567	1.80051313242074e-29	SSR2	myeloids_vexaslike-ctl
1.60160346612692e-09	20.3947614313539	0.555	0.644	3.85329777915477e-05	HSP90AB1	myeloids_vexaslike-ctl
3.16308961952803e-30	19.73724701801	0.588	0.684	7.6100773156225e-26	ARF1	myeloids_vexaslike-ctl
4.52105585088955e-08	19.1785104523423	0.347	0.411	0.00108772082716552	OSTC	myeloids_vexaslike-ctl
8.01146345590212e-09	19.059449913912	0.364	0.432	0.000192747799285549	PSMD7	myeloids_vexaslike-ctl
1.88261530198089e-24	18.9905918839896	0.645	0.552	4.52938415503582e-20	UQCR10	myeloids_vexaslike-ctl
7.9465983558951e-90	18.833087367175	0.983	0.992	1.9118720984448e-85	RPS13	myeloids_vexaslike-ctl
2.53211483992541e-07	18.3816666484215	0.482	0.535	0.00609201509337654	SF3B2	myeloids_vexaslike-ctl
5.28360040739839e-17	18.2466107904113	0.298	0.384	1.27118142201598e-12	WDR74	myeloids_vexaslike-ctl
2.18490186563654e-93	18.2134212177897	0.721	0.869	5.25665539853496e-89	RPL4	myeloids_vexaslike-ctl
6.61747052891585e-36	18.0888681761769	0.564	0.427	1.59209723455186e-31	PSMA4	myeloids_vexaslike-ctl
1.79308456331758e-70	17.648825681637	0.898	0.949	4.31398215088577e-66	RPL24	myeloids_vexaslike-ctl
1.02691601327041e-25	17.5800585248063	0.731	0.811	2.47065723632727e-21	HIF1A	myeloids_vexaslike-ctl
1.15994888094931e-15	17.5235919621048	0.632	0.529	2.79072101267594e-11	TNFAIP3	myeloids_vexaslike-ctl
2.27313968047236e-295	17.369541267952	0.642	0.203	5.46894675724844e-291	IFI6	myeloids_vexaslike-ctl
6.82397845783106e-67	17.3200160970516	0.456	0.247	1.64178097716957e-62	DYNLL1	myeloids_vexaslike-ctl
1.12901494683564e-11	17.3028318352045	0.721	0.775	2.71629706059187e-07	SET	myeloids_vexaslike-ctl
6.4509324284308e-42	17.1512979147374	0.695	0.61	1.55202983295617e-37	DUSP6	myeloids_vexaslike-ctl
1.46758695876658e-33	16.4473376112875	0.769	0.684	3.53086746409652e-29	SCO2	myeloids_vexaslike-ctl
4.42150603805618e-44	16.1561519625173	0.692	0.537	1.06377013769594e-39	H1FX	myeloids_vexaslike-ctl
6.68867591214157e-51	16.1411115630017	0.988	0.993	1.60922853770214e-46	RPS12	myeloids_vexaslike-ctl
3.08892893226241e-14	16.137811815386	0.422	0.342	7.43165411813014e-10	DAD1	myeloids_vexaslike-ctl
1.10913502690454e-69	16.1375486711798	0.878	0.942	2.66846796122963e-65	RACK1	myeloids_vexaslike-ctl
3.31945371348686e-08	16.0868422014451	0.807	0.776	0.000798627368927803	GMFG	myeloids_vexaslike-ctl
2.87350736483125e-24	15.9101156908348	0.324	0.442	6.91337136904751e-20	LDHB	myeloids_vexaslike-ctl
1.09032994015732e-11	15.8097479732044	0.607	0.533	2.62322480302449e-07	STAT1	myeloids_vexaslike-ctl
5.24370636525109e-08	15.7293125922937	0.525	0.602	0.00126158331441576	PTGES3	myeloids_vexaslike-ctl
1.06210577166603e-60	15.6631798045089	0.809	0.883	2.5553202760513e-56	TMA7	myeloids_vexaslike-ctl
6.91338336429168e-16	15.5471179412737	0.782	0.738	1.66329090361494e-11	ACTR3	myeloids_vexaslike-ctl
3.66059123714899e-16	15.1866315338997	0.354	0.264	8.80701645745676e-12	ATP5IF1	myeloids_vexaslike-ctl
8.39461917859512e-23	15.0579514015725	0.624	0.548	2.0196614281782e-18	PIM1	myeloids_vexaslike-ctl
5.64657278733098e-37	14.6948537357425	0.831	0.792	1.35850894690396e-32	S100A12	myeloids_vexaslike-ctl
8.22817038972385e-09	14.6938729508403	0.297	0.364	0.000197961551406366	KDELR2	myeloids_vexaslike-ctl
3.64379678938116e-17	14.6469900880609	0.914	0.946	8.76661069557212e-13	ITM2B	myeloids_vexaslike-ctl
1.15027741552249e-29	14.5881675555073	0.598	0.476	2.76745243400556e-25	ITGA4	myeloids_vexaslike-ctl
2.96975168851286e-13	14.5486982994082	0.703	0.762	7.1449255873931e-09	LENG8	myeloids_vexaslike-ctl
5.17095395864856e-20	14.5477318234782	0.898	0.934	1.24407981291126e-15	ARPC2	myeloids_vexaslike-ctl
1.68362478198398e-49	14.4902130423886	0.773	0.658	4.05063286297527e-45	NDUFB1	myeloids_vexaslike-ctl
4.45204666805649e-17	14.4744974426744	0.408	0.514	1.07111790786771e-12	TCEA1	myeloids_vexaslike-ctl
9.1302973964737e-08	14.3630613417457	0.788	0.754	0.00219665825061761	PGK1	myeloids_vexaslike-ctl
2.56894902130598e-21	14.2440830202447	0.913	0.941	6.18063445036007e-17	MCL1	myeloids_vexaslike-ctl
9.97409782822405e-93	14.2425588690129	0.973	0.988	2.39966819649242e-88	S100A4	myeloids_vexaslike-ctl
4.62438426116269e-13	13.9990385012529	0.417	0.332	1.11258060939313e-08	PA2G4	myeloids_vexaslike-ctl
1.01366717785116e-46	13.9494046537723	0.395	0.569	2.4387818631921e-42	HMGN1	myeloids_vexaslike-ctl
1.59681440210271e-06	13.8203983596098	0.494	0.555	0.038417757700189	SF3B5	myeloids_vexaslike-ctl
5.43274126335827e-10	13.6922488712859	0.362	0.436	1.30706322055137e-05	EZR	myeloids_vexaslike-ctl
2.56574262750428e-18	13.6350048798725	0.207	0.299	6.17292018751256e-14	DNAJB11	myeloids_vexaslike-ctl
2.97443204240787e-18	13.2720006535547	0.279	0.373	7.15618605082909e-14	IRF8	myeloids_vexaslike-ctl
1.10565903694715e-19	13.2574361372274	0.461	0.352	2.66010507699116e-15	PPA1	myeloids_vexaslike-ctl
1.17704090222139e-22	13.2089941600139	0.591	0.668	2.83184270665445e-18	LDHA	myeloids_vexaslike-ctl
8.94212970038499e-14	12.9717485949355	0.85	0.816	2.15138698461562e-09	UQCR11	myeloids_vexaslike-ctl
1.90349807596956e-34	12.9244211469143	0.884	0.935	4.57962602097516e-30	EEF1D	myeloids_vexaslike-ctl
8.36580526290762e-08	12.6956124369389	0.541	0.587	0.00201272908820294	RGS10	myeloids_vexaslike-ctl
1.55428405372826e-24	12.449168576901	0.696	0.781	3.73945200486482e-20	EIF3K	myeloids_vexaslike-ctl
3.40880113333245e-15	12.2712068946643	0.734	0.675	8.20123464668455e-11	NCF1	myeloids_vexaslike-ctl
3.79505884712188e-17	12.1155976878311	0.876	0.938	9.13053208029052e-13	CD44	myeloids_vexaslike-ctl
1.07677310394473e-15	12.0511707377763	0.249	0.337	2.59060841078064e-11	ILF2	myeloids_vexaslike-ctl
3.52130752809154e-15	12.0470090027647	0.548	0.637	8.47191378183543e-11	NDUFB11	myeloids_vexaslike-ctl
2.84751791114329e-24	12.0236082043999	0.802	0.707	6.85084334241965e-20	ARPC5	myeloids_vexaslike-ctl
1.26689963642064e-10	12.0171512591034	0.444	0.516	3.04803383526442e-06	UBE2D2	myeloids_vexaslike-ctl
3.54237451515552e-68	11.9606139838614	0.431	0.23	8.52259884601267e-64	CYP1B1	myeloids_vexaslike-ctl
2.14134711263696e-68	11.8094648461388	0.941	0.975	5.15186701829327e-64	RPL29	myeloids_vexaslike-ctl
4.34562048078219e-43	11.8092163911814	0.817	0.893	1.04551283147139e-38	RPL27A	myeloids_vexaslike-ctl
2.50753979459103e-58	11.7404649995456	0.584	0.394	6.03288999180656e-54	MEF2C	myeloids_vexaslike-ctl
1.92855087660774e-21	11.7389092317336	0.969	0.98	4.63990055403057e-17	RPS15	myeloids_vexaslike-ctl
1.70767669378035e-13	11.7246672954645	0.289	0.368	4.10849935756615e-09	MAZ	myeloids_vexaslike-ctl
1.58006111287876e-06	11.6251798739126	0.927	0.917	0.0380146903147502	LST1	myeloids_vexaslike-ctl
7.12435610129825e-08	11.5277808862335	0.445	0.39	0.00171404883441135	ACSL1	myeloids_vexaslike-ctl
2.60309390191511e-09	11.5130758912877	0.506	0.437	6.26278361861756e-05	MYCBP2	myeloids_vexaslike-ctl
2.77901419396525e-48	11.4117441687411	0.713	0.83	6.68603024926099e-44	AC020916.1	myeloids_vexaslike-ctl
2.71297340506211e-80	11.3556310003792	0.731	0.877	6.52714271523894e-76	EEF1G	myeloids_vexaslike-ctl
6.49673972067811e-08	11.0444639399547	0.425	0.478	0.00156305060939795	TMED2	myeloids_vexaslike-ctl
1.80466519112683e-10	10.8764535676595	0.357	0.283	4.34184398333203e-06	GALNT1	myeloids_vexaslike-ctl
1.08057498128598e-37	10.8483613269566	0.305	0.167	2.59975534747593e-33	SMIM14	myeloids_vexaslike-ctl
1.51542553799294e-65	10.5830623567807	0.644	0.449	3.64596230185721e-61	PARP14	myeloids_vexaslike-ctl
3.18491682202467e-19	10.5547421633	0.653	0.747	7.66259138210914e-15	COX8A	myeloids_vexaslike-ctl
2.99231889692095e-47	10.5047055063285	0.558	0.388	7.19922003410211e-43	IFI16	myeloids_vexaslike-ctl
7.88576194872534e-21	10.502567895183	0.427	0.328	1.89723546724383e-16	COX17	myeloids_vexaslike-ctl
7.06205212721839e-41	10.3680835144718	0.77	0.861	1.69905912128747e-36	RPS5	myeloids_vexaslike-ctl
2.32182483136779e-25	10.2345211473957	0.517	0.395	5.58607836178777e-21	ATOX1	myeloids_vexaslike-ctl
6.71428904739554e-40	10.1583133940986	0.862	0.771	1.61539080191289e-35	ACTR2	myeloids_vexaslike-ctl
8.07383939094064e-51	10.1060647278591	0.36	0.507	1.94248501906641e-46	HMGA1	myeloids_vexaslike-ctl
1.23325600690569e-52	10.0168463941375	0.669	0.511	2.9670906270144e-48	RNF213	myeloids_vexaslike-ctl
1.42367163308468e-34	9.83337932183335	0.284	0.154	3.42521158203843e-30	IL1RN	myeloids_vexaslike-ctl
1.53505602799353e-29	9.48324452214337	0.706	0.794	3.69319129774963e-25	MIDN	myeloids_vexaslike-ctl
2.93915870805085e-20	9.1987944027271	0.415	0.31	7.07132193569953e-16	PSMB9	myeloids_vexaslike-ctl
3.48287539744587e-18	9.15528701797576	0.496	0.399	8.37944991871501e-14	CTSC	myeloids_vexaslike-ctl
2.1763188293409e-17	9.03599787487093	0.642	0.711	5.23600547151127e-13	PAPOLA	myeloids_vexaslike-ctl
8.24309360916715e-26	8.9919824033879	0.557	0.443	1.98320589142952e-21	RBX1	myeloids_vexaslike-ctl
4.68918232547757e-23	8.97256732347739	0.377	0.266	1.12817037568665e-18	TMCO1	myeloids_vexaslike-ctl
8.02592389882968e-11	8.9677536481573	0.239	0.305	1.93095703081943e-06	AL360012.1	myeloids_vexaslike-ctl
1.15745191637015e-110	8.92407356408239	0.934	0.98	2.78471356559495e-106	RPL6	myeloids_vexaslike-ctl
5.19617646519471e-25	8.85264986425421	0.603	0.505	1.25014809576119e-20	C4orf3	myeloids_vexaslike-ctl
1.02120408466449e-09	8.82070953174911	0.493	0.424	2.4569149072943e-05	PSME2	myeloids_vexaslike-ctl
1.56907909077558e-08	8.7656070534978	0.57	0.625	0.000377504738449696	COX6A1	myeloids_vexaslike-ctl
1.18804125832568e-42	8.76056487661514	0.349	0.507	2.85830846340576e-38	CNN2	myeloids_vexaslike-ctl
5.22068770034284e-12	8.30807168085664	0.844	0.91	1.25604525382548e-07	MYL6	myeloids_vexaslike-ctl
3.08199861516206e-81	8.30701992585202	0.907	0.963	7.4149804682184e-77	PFDN5	myeloids_vexaslike-ctl
2.16306215251772e-07	8.22791432250466	0.347	0.407	0.00520411123274237	UBE2L3	myeloids_vexaslike-ctl
6.91563556523608e-27	7.7769261383142	0.58	0.466	1.66383276064015e-22	POU2F2	myeloids_vexaslike-ctl
2.0943439311738e-145	7.65480753139848	0.496	0.71	5.03878206401104e-141	HSPA5	myeloids_vexaslike-ctl
4.94569019964699e-08	7.6218359751259	0.29	0.357	0.00118988360513307	FBXW7	myeloids_vexaslike-ctl
6.81410053976739e-19	7.50510001555238	0.668	0.769	1.63940444886264e-14	STXBP2	myeloids_vexaslike-ctl
5.9086019503081e-17	7.48142804837592	0.76	0.681	1.42155054322463e-12	UBE2J1	myeloids_vexaslike-ctl
3.29878867371616e-12	7.48137850126136	0.922	0.952	7.93655567009371e-08	CYBA	myeloids_vexaslike-ctl
8.94689286041207e-15	7.48120048185482	0.615	0.685	2.15253295328654e-10	TIMP1	myeloids_vexaslike-ctl
6.99314189718717e-22	7.47374048666079	0.723	0.805	1.68248000904426e-17	NAP1L1	myeloids_vexaslike-ctl
1.73799950152591e-44	7.46414830594628	0.604	0.741	4.18145300072118e-40	LSP1	myeloids_vexaslike-ctl
5.21817902276626e-130	7.4111330542792	0.879	0.962	1.25544169108733e-125	RPL5	myeloids_vexaslike-ctl
2.08136912239375e-15	7.39863084938464	0.421	0.331	5.00756597156712e-11	SEM1	myeloids_vexaslike-ctl
5.19362479743005e-07	7.02300644011228	0.702	0.733	0.012495341900137	SRSF3	myeloids_vexaslike-ctl
4.74331831122492e-55	6.93523730171816	0.542	0.365	1.1411949524976e-50	RPS27L	myeloids_vexaslike-ctl
4.77926437567241e-33	6.85386769721342	0.766	0.84	1.14984321614302e-28	SFPQ	myeloids_vexaslike-ctl
1.77858669757435e-30	6.82857798376919	0.691	0.57	4.27910173569413e-26	LRRK2	myeloids_vexaslike-ctl
1.52608463435516e-08	6.79439486699986	0.376	0.442	0.000367160702179507	ILF3	myeloids_vexaslike-ctl
7.5125242607512e-11	6.78911998967045	0.505	0.435	1.80743821189413e-06	BST2	myeloids_vexaslike-ctl
6.53074759347458e-14	6.77072805078401	0.58	0.497	1.57123256351405e-09	PSMA6	myeloids_vexaslike-ctl
4.34803358588623e-08	6.707491704981	0.605	0.658	0.00104609340042837	BNIP3L	myeloids_vexaslike-ctl
6.84063604028647e-112	6.56770723718798	0.498	0.233	1.64578862493252e-107	IFI44	myeloids_vexaslike-ctl
1.10913304447471e-55	6.50523407205204	0.441	0.26	2.6684631917017e-51	TNFSF10	myeloids_vexaslike-ctl
6.22482578238418e-16	6.50097784345675	0.281	0.375	1.49763083498381e-11	PHB2	myeloids_vexaslike-ctl
1.55457676092608e-08	6.39175097273045	0.324	0.262	0.000374015622911206	LSM5	myeloids_vexaslike-ctl
9.50345085580519e-40	6.33826947568897	0.355	0.492	2.28643524139817e-35	B4GALT1	myeloids_vexaslike-ctl
2.15743235356847e-13	6.21506939829145	0.44	0.369	5.19056649945038e-09	KLF9	myeloids_vexaslike-ctl
6.42515096114107e-36	6.04837167814338	0.945	0.974	1.54582706974093e-31	RPS9	myeloids_vexaslike-ctl
2.67165504000364e-118	6.03932924798869	0.732	0.487	6.42773486074476e-114	LY6E	myeloids_vexaslike-ctl
4.89951363150227e-92	6.03719063373333	0.971	0.991	1.17877398460313e-87	RPL26	myeloids_vexaslike-ctl
2.07905297649999e-10	6.01750396120167	0.28	0.35	5.00199355616131e-06	MRPS24	myeloids_vexaslike-ctl
2.4547515488126e-22	6.01278513443989	0.81	0.745	5.90588675128824e-18	LYN	myeloids_vexaslike-ctl
1.66227545372597e-17	6.00905766709747	0.77	0.699	3.99926851411931e-13	TRA2B	myeloids_vexaslike-ctl
5.54348069479741e-47	6.00706155898687	0.688	0.525	1.33370602036131e-42	MPEG1	myeloids_vexaslike-ctl
4.45063928304467e-09	5.94365406510063	0.78	0.827	0.000107077930510772	HNRNPDL	myeloids_vexaslike-ctl
5.60117214591178e-26	5.93719975890555	0.566	0.445	1.34758600658492e-21	ZDHHC20	myeloids_vexaslike-ctl
1.03306687541195e-10	5.87135466378667	0.815	0.843	2.48545559555361e-06	LRRFIP1	myeloids_vexaslike-ctl
8.91217474423444e-17	5.80182251966415	0.787	0.847	2.14418012171536e-12	SERP1	myeloids_vexaslike-ctl
4.4908312144544e-09	5.79967491336054	0.326	0.388	0.000108044908188559	PNRC2	myeloids_vexaslike-ctl
1.24372225072119e-44	5.79779894600419	0.831	0.902	2.99227136301012e-40	HNRNPH1	myeloids_vexaslike-ctl
5.00473007369417e-07	5.79613891678047	0.445	0.511	0.0120408800843008	C19orf53	myeloids_vexaslike-ctl
3.10644514129717e-27	5.72766636921125	0.835	0.76	7.47379636544685e-23	MOB1A	myeloids_vexaslike-ctl
2.5415963406106e-21	5.69976598781019	0.315	0.213	6.11482663587503e-17	TCF7L2	myeloids_vexaslike-ctl
1.64131670315613e-26	5.69397061207448	0.302	0.185	3.94884385612332e-22	MTHFD2	myeloids_vexaslike-ctl
3.62447272485971e-08	5.68096757212524	0.296	0.24	0.000872011892873997	MCTS1	myeloids_vexaslike-ctl
1.30818907013289e-08	5.67115254687219	0.321	0.382	0.000314737208383272	EIF3D	myeloids_vexaslike-ctl
1.57012901240601e-08	5.64232791598528	0.343	0.41	0.000377757339094762	TUFM	myeloids_vexaslike-ctl
5.24987700965076e-19	5.60579806219648	0.91	0.934	1.26306790975188e-14	EMP3	myeloids_vexaslike-ctl
4.43867861028033e-23	5.52416661273854	0.49	0.59	1.06790168684734e-18	SEC62	myeloids_vexaslike-ctl
2.35190920179155e-39	5.497807041072	0.588	0.437	5.65845834859029e-35	MARCH1	myeloids_vexaslike-ctl
1.66108767391377e-24	5.43198736311382	0.855	0.903	3.99641083466915e-20	CCNI	myeloids_vexaslike-ctl
6.71197397080088e-82	5.43004265271281	0.426	0.201	1.61483381763498e-77	MX2	myeloids_vexaslike-ctl
9.02297529446791e-20	5.41166109753753	0.43	0.333	2.17083762609603e-15	PLCG2	myeloids_vexaslike-ctl
4.49306502418175e-51	5.33316389585296	0.62	0.767	1.08098651416789e-46	SARAF	myeloids_vexaslike-ctl
1.05777788930715e-23	5.29933510960681	0.683	0.582	2.54490782388408e-19	ADA2	myeloids_vexaslike-ctl
2.68872548958714e-15	5.24467660706022	0.66	0.577	6.46880465539769e-11	PAK2	myeloids_vexaslike-ctl
1.86435670269176e-09	5.14747379039346	0.608	0.568	4.4854557910061e-05	LYST	myeloids_vexaslike-ctl
4.11558116076507e-46	5.14192949405637	0.624	0.466	9.90167671468467e-42	UBE2R2	myeloids_vexaslike-ctl
6.47534784419664e-12	5.10486465520205	0.399	0.475	1.55790393783527e-07	PRDX6	myeloids_vexaslike-ctl
3.39993834169896e-42	5.0391328068454	0.452	0.281	8.17991165629352e-38	F13A1	myeloids_vexaslike-ctl
2.10454042930753e-45	4.99714975466077	0.33	0.171	5.06331381887099e-41	GABPB1-AS1	myeloids_vexaslike-ctl
2.26927277877929e-08	4.80282222730078	0.339	0.402	0.00054596433784651	HM13	myeloids_vexaslike-ctl
1.37981264483323e-31	4.77598455990998	0.522	0.385	3.31969124220426e-27	FCGR2A	myeloids_vexaslike-ctl
1.89590172139252e-21	4.73887709735339	0.485	0.371	4.56134995149826e-17	GABARAPL2	myeloids_vexaslike-ctl
8.35292866202556e-62	4.69767239781864	0.66	0.883	2.00963110679673e-57	CD52	myeloids_vexaslike-ctl
1.08894837257385e-61	4.68259896861554	0.564	0.373	2.61990088957543e-57	AC004687.1	myeloids_vexaslike-ctl
7.47556760383607e-08	4.59898473447566	0.311	0.252	0.00179854680980692	DECR1	myeloids_vexaslike-ctl
5.34429733278259e-80	4.59678992047024	0.87	0.941	1.28578449529416e-75	RPL27	myeloids_vexaslike-ctl
4.18916634137852e-12	4.5959972616524	0.99	0.987	1.00787153007226e-07	CTSS	myeloids_vexaslike-ctl
5.34323371052636e-30	4.59598961892486	0.92	0.956	1.28552859841554e-25	PFN1	myeloids_vexaslike-ctl
6.40402538592437e-09	4.59598850271704	0.202	0.266	0.000154074446759955	PEBP1	myeloids_vexaslike-ctl
2.23096627315355e-34	4.57368405181964	0.624	0.469	5.36748175658013e-30	CD14	myeloids_vexaslike-ctl
3.37702607838343e-32	4.56134227513289	0.564	0.445	8.1247870419827e-28	TMBIM4	myeloids_vexaslike-ctl
2.78170025369594e-51	4.42226146289377	0.299	0.461	6.69249264036707e-47	DNAJC3	myeloids_vexaslike-ctl
2.75927812015035e-12	4.374315401849	0.667	0.725	6.63854722926973e-08	NDUFA4	myeloids_vexaslike-ctl
6.45129639189766e-110	4.3394966244725	0.506	0.713	1.55211739892666e-105	HERPUD1	myeloids_vexaslike-ctl
4.45700371616257e-43	4.18731130798033	0.601	0.725	1.07231052407155e-38	PDIA3	myeloids_vexaslike-ctl
2.69061801794266e-12	4.18085097767184	0.823	0.883	6.47335788936824e-08	PNRC1	myeloids_vexaslike-ctl
2.89484780755555e-31	4.14525944983767	0.514	0.385	6.96471434019791e-27	TRIM22	myeloids_vexaslike-ctl
3.51902783596794e-136	4.13749768476456	0.583	0.79	8.46642907055527e-132	MTRNR2L12	myeloids_vexaslike-ctl
4.55375551865446e-69	4.12142447907987	0.827	0.675	1.09558804023308e-64	DDX17	myeloids_vexaslike-ctl
1.68875657022023e-17	4.11596092871978	0.9	0.909	4.06297943229286e-13	PCBP2	myeloids_vexaslike-ctl
1.94201678684837e-12	4.08704638409254	0.724	0.773	4.67229818747849e-08	VAPA	myeloids_vexaslike-ctl
4.06532786353854e-11	4.04995642039024	0.263	0.196	9.78077230688737e-07	ITPR2	myeloids_vexaslike-ctl
5.159138637541e-07	3.91842983595119	0.284	0.343	0.0124123716480599	PSMA3	myeloids_vexaslike-ctl
8.21013928946058e-09	3.90573585340611	0.193	0.251	0.000197527741165132	CMC2	myeloids_vexaslike-ctl
7.59654449409624e-12	3.90566901247651	0.516	0.595	1.82765263983462e-07	MAP2K3	myeloids_vexaslike-ctl
3.90270999637737e-12	3.83650008392345	0.201	0.271	9.38952998028432e-08	DNM2	myeloids_vexaslike-ctl
2.10594410793063e-07	3.77841525455748	0.418	0.382	0.00506669092927031	ABRACL	myeloids_vexaslike-ctl
1.53239014326598e-49	3.76008821389047	0.493	0.322	3.68677744568363e-45	VAMP5	myeloids_vexaslike-ctl
1.8044140890957e-73	3.755048378708	0.626	0.42	4.34123985695533e-69	SMAP2	myeloids_vexaslike-ctl
9.67831275798851e-11	3.71709871807523	0.317	0.244	2.32850526644446e-06	BIRC3	myeloids_vexaslike-ctl
1.917100765496e-108	3.70629187070567	0.678	0.44	4.61235273170683e-104	LAP3	myeloids_vexaslike-ctl
3.66076082130787e-24	3.68786894368211	0.772	0.838	8.80742445998459e-20	COMMD6	myeloids_vexaslike-ctl
2.7475289379826e-50	3.62713967939918	0.257	0.108	6.61027987189233e-46	CX3CR1	myeloids_vexaslike-ctl
9.29781708573193e-29	3.62328411158397	0.389	0.514	2.23696181265624e-24	GAS5	myeloids_vexaslike-ctl
6.24002325720389e-09	3.58683175736411	0.843	0.868	0.000150128719545068	CAST	myeloids_vexaslike-ctl
7.52402778334041e-21	3.547360064381	0.35	0.249	1.81020584439387e-16	IL2RG	myeloids_vexaslike-ctl
3.56803644862863e-09	3.44234560074424	0.377	0.31	8.58433889175561e-05	PSMB8	myeloids_vexaslike-ctl
4.98339285673856e-14	3.3970806487524	0.743	0.666	1.19895448740273e-09	GLIPR1	myeloids_vexaslike-ctl
4.73104216829536e-100	3.36512689064282	0.922	0.78	1.13824143527018e-95	CYBB	myeloids_vexaslike-ctl
1.54736751107751e-19	3.34192013416868	0.298	0.205	3.72281149490138e-15	SBNO2	myeloids_vexaslike-ctl
1.16159751783882e-09	3.28997142599601	0.422	0.492	2.79468746816842e-05	SELENOT	myeloids_vexaslike-ctl
1.53988470283203e-131	3.2799535759022	0.426	0.142	3.70480860654359e-127	EPSTI1	myeloids_vexaslike-ctl
2.18854866327107e-07	3.27894615396543	0.522	0.457	0.00526542922896387	APOL6	myeloids_vexaslike-ctl
4.5370539505024e-75	3.20718362245297	0.699	0.495	1.09156980995137e-70	TNFSF13B	myeloids_vexaslike-ctl
2.31946396888484e-39	3.20114572038054	0.561	0.401	5.58039836274003e-35	SKAP2	myeloids_vexaslike-ctl
1.59470700532575e-22	3.15274625081416	0.331	0.44	3.83670558411321e-18	MZT2B	myeloids_vexaslike-ctl
4.51976171670645e-50	3.14972038620465	0.997	0.998	1.08740947142241e-45	RPL39	myeloids_vexaslike-ctl
5.81233527547537e-17	3.12930580996235	0.308	0.216	1.39838974392662e-12	NDUFB3	myeloids_vexaslike-ctl
3.62725963190097e-14	3.12222306420434	0.437	0.35	8.72682394839055e-10	CHD4	myeloids_vexaslike-ctl
6.27281993063529e-33	3.11260784301794	0.476	0.332	1.50917774711154e-28	IGSF6	myeloids_vexaslike-ctl
1.13791995418123e-47	3.107860051336	0.565	0.404	2.73772161776461e-43	ODF3B	myeloids_vexaslike-ctl
6.56671427094311e-16	3.0925950789913	0.289	0.206	1.5798857864462e-11	SLIRP	myeloids_vexaslike-ctl
6.27152798994395e-13	3.07610402780459	0.374	0.448	1.50886691910062e-08	SNRPB	myeloids_vexaslike-ctl
4.69908162452297e-20	3.04408533762851	0.553	0.625	1.13055204804398e-15	ZC3H15	myeloids_vexaslike-ctl
1.9097958776553e-13	3.02554460413431	0.579	0.491	4.59477790205089e-09	TLR2	myeloids_vexaslike-ctl
1.54795079964303e-74	3.00862843639517	0.914	0.954	3.72421482886118e-70	ATP6V0C	myeloids_vexaslike-ctl
4.06168660274067e-86	2.98183858847269	0.395	0.167	9.77201179753378e-82	XAF1	myeloids_vexaslike-ctl
2.11760338978696e-10	2.92221025225655	0.347	0.417	5.09474199548846e-06	SRP19	myeloids_vexaslike-ctl
9.73497877795398e-54	2.91212113925772	0.845	0.682	2.34213854418795e-49	FYB1	myeloids_vexaslike-ctl
1.00688723849395e-47	2.88948063313967	0.405	0.237	2.42247000709258e-43	GBP2	myeloids_vexaslike-ctl
1.17896794737209e-08	2.88686670539549	0.465	0.525	0.00028364789845825	YWHAQ	myeloids_vexaslike-ctl
9.62119824596038e-10	2.88310929717583	0.472	0.54	2.31476408599561e-05	PRPF40A	myeloids_vexaslike-ctl
3.15486193031191e-42	2.8669293340861	0.501	0.347	7.59028231813741e-38	SP110	myeloids_vexaslike-ctl
1.57803922807467e-21	2.86328129962883	0.345	0.235	3.79660457882486e-17	MX1	myeloids_vexaslike-ctl
4.02495972132124e-15	2.78904814807397	0.533	0.437	9.68365059352676e-11	DOCK8	myeloids_vexaslike-ctl
9.40556466831565e-21	2.71935769911434	0.529	0.624	2.26288480355006e-16	TCF25	myeloids_vexaslike-ctl
1.73369902524709e-10	2.69094173591835	0.321	0.25	4.17110648484198e-06	BANF1	myeloids_vexaslike-ctl
6.86145952095364e-27	2.68897365765184	0.617	0.703	1.65079854614624e-22	HNRNPM	myeloids_vexaslike-ctl
3.11306906892404e-11	2.61094470586554	0.338	0.263	7.48973287292435e-07	ETNK1	myeloids_vexaslike-ctl
1.08811105281407e-09	2.60522682036238	0.516	0.604	2.61788638196537e-05	CFP	myeloids_vexaslike-ctl
5.40195227433108e-18	2.51173763767385	0.653	0.726	1.29965569768131e-13	CELF1	myeloids_vexaslike-ctl
2.00723668086681e-09	2.50799831575251	0.343	0.407	4.82921073049746e-05	RBP7	myeloids_vexaslike-ctl
4.24888829883949e-25	2.50602657365005	0.774	0.838	1.02224003581779e-20	CSF3R	myeloids_vexaslike-ctl
2.94603151501194e-30	2.48815256722942	0.588	0.455	7.08785722196722e-26	WIPF1	myeloids_vexaslike-ctl
3.94163077256781e-28	2.47198133442336	0.633	0.493	9.48316947572089e-24	CD300E	myeloids_vexaslike-ctl
7.1413499345358e-29	2.44103862397453	0.576	0.459	1.71813738074997e-24	RAP1A	myeloids_vexaslike-ctl
1.68583380572688e-25	2.43669435073299	0.388	0.27	4.0559475531983e-21	TMEM154	myeloids_vexaslike-ctl
1.32340608570553e-34	2.41798926423616	0.686	0.563	3.18398270159894e-30	DMXL2	myeloids_vexaslike-ctl
1.48795868667413e-10	2.41234965224436	0.581	0.644	3.57987980426929e-06	TAX1BP1	myeloids_vexaslike-ctl
6.92075648928729e-61	2.40266761066516	0.277	0.108	1.66506480375763e-56	ERAP2	myeloids_vexaslike-ctl
1.49614377250826e-73	2.39429002992174	0.304	0.108	3.59957230227761e-69	OAS2	myeloids_vexaslike-ctl
2.73694827539788e-21	2.37190221081901	0.38	0.486	6.58482385577975e-17	UXT	myeloids_vexaslike-ctl
1.81508228240262e-08	2.35742715439382	0.478	0.419	0.000436690646323247	SYK	myeloids_vexaslike-ctl
6.67707379574387e-61	2.34958790413749	0.702	0.527	1.60643718451802e-56	ATP6V0E1	myeloids_vexaslike-ctl
9.48990867708568e-09	2.34654035416367	0.468	0.404	0.000228317712862004	CD47	myeloids_vexaslike-ctl
1.60340829609943e-35	2.33566979942137	0.852	0.911	3.85764001958563e-31	UQCRB	myeloids_vexaslike-ctl
2.81813394855301e-18	2.33310618192023	0.448	0.547	6.78014846682368e-14	NOP10	myeloids_vexaslike-ctl
3.10266737675266e-07	2.29630775025493	0.317	0.263	0.00746470744172922	STX7	myeloids_vexaslike-ctl
5.34559809042424e-07	2.29317597944545	0.291	0.343	0.0128609744457517	MAF1	myeloids_vexaslike-ctl
2.48010620191816e-07	2.26361082257854	0.417	0.357	0.00596688751119491	IK	myeloids_vexaslike-ctl
6.60519613748621e-35	2.1461586404831	0.391	0.249	1.58914413871781e-30	MRPL20	myeloids_vexaslike-ctl
1.63509286817963e-25	2.12594975764369	0.309	0.415	3.93386993155338e-21	ARRDC3	myeloids_vexaslike-ctl
1.69782619971236e-100	2.08837712790649	0.617	0.363	4.08480005388798e-96	PLAC8	myeloids_vexaslike-ctl
1.81860700300367e-153	2.08061770963962	0.294	0.021	4.37538658852653e-149	MTRNR2L1	myeloids_vexaslike-ctl
1.50370497482372e-06	2.0766691165669	0.556	0.602	0.0361776379892839	STK4	myeloids_vexaslike-ctl
1.02510348256115e-09	2.05283622976572	0.281	0.216	2.46629646869387e-05	COPZ1	myeloids_vexaslike-ctl
1.18265680131594e-13	2.02776901447461	0.582	0.512	2.84535399828603e-09	CARD16	myeloids_vexaslike-ctl
3.03955462597349e-31	2.02562142344296	0.283	0.158	7.31286447462963e-27	AQP9	myeloids_vexaslike-ctl
2.02617437636845e-09	1.98828875148307	0.259	0.199	4.87477293210486e-05	MDH1	myeloids_vexaslike-ctl
1.28975496455344e-07	1.94970840653211	0.672	0.614	0.00310302146921913	STMP1	myeloids_vexaslike-ctl
4.04979810408239e-13	1.90001424282066	0.493	0.581	9.74340925861182e-09	ERP29	myeloids_vexaslike-ctl
1.93998766752193e-41	1.89062302847314	0.63	0.478	4.66741632929102e-37	PLSCR1	myeloids_vexaslike-ctl
8.82123052963213e-14	1.88354343608061	0.391	0.305	2.12229985312419e-09	LNPEP	myeloids_vexaslike-ctl
1.71914702161139e-06	1.85721577017788	0.427	0.371	0.0413609581929483	G3BP2	myeloids_vexaslike-ctl
5.81367133785405e-07	1.78206356701882	0.461	0.411	0.013987111871743	CD93	myeloids_vexaslike-ctl
4.64598507334906e-53	1.77731344939116	0.424	0.246	1.11777754879705e-48	LSM6	myeloids_vexaslike-ctl
3.78866001800948e-08	1.76580981206607	0.301	0.362	0.000911513713732901	PSMD8	myeloids_vexaslike-ctl
7.21437514353692e-15	1.76342268843229	0.693	0.64	1.73570651578355e-10	PRKCB	myeloids_vexaslike-ctl
5.55382199043315e-70	1.73458399540873	0.731	0.843	1.33619403267831e-65	TAGLN2	myeloids_vexaslike-ctl
1.01087115845478e-09	1.71816031441689	0.429	0.357	2.43205492012635e-05	ARHGAP30	myeloids_vexaslike-ctl
5.18367248805805e-31	1.710588737088	0.974	0.985	1.24713976390189e-26	UBA52	myeloids_vexaslike-ctl
2.20990847557211e-37	1.70264991733659	0.477	0.328	5.31681880137893e-33	PLXNC1	myeloids_vexaslike-ctl
1.23320473678361e-14	1.68562825881678	0.499	0.593	2.96696727622768e-10	SNX2	myeloids_vexaslike-ctl
3.03289912339653e-31	1.68359209847486	0.478	0.346	7.29685200097972e-27	OSTF1	myeloids_vexaslike-ctl
2.00753575565651e-26	1.67827082285228	0.5	0.615	4.82993027453401e-22	RBPJ	myeloids_vexaslike-ctl
3.60858422499161e-08	1.66658014188754	0.485	0.416	0.000868189278690732	LGALS9	myeloids_vexaslike-ctl
9.64723446523593e-09	1.66543027064323	0.382	0.448	0.000232102813999111	HDGF	myeloids_vexaslike-ctl
1.76307599630075e-06	1.66019999443585	0.369	0.417	0.0424178453949997	SAR1A	myeloids_vexaslike-ctl
2.62400490103723e-17	1.65515605284344	0.324	0.23	6.31309339140548e-13	RABGAP1L	myeloids_vexaslike-ctl
2.93681984265026e-08	1.65178133439564	0.482	0.421	0.000706569485943226	RCSD1	myeloids_vexaslike-ctl
5.78977241085273e-36	1.6435652956522	0.541	0.397	1.39296134432706e-31	ADD3	myeloids_vexaslike-ctl
9.2255629967866e-52	1.63220840833219	0.493	0.644	2.21957820139689e-47	UBALD2	myeloids_vexaslike-ctl
4.72302658988127e-11	1.59624602584241	0.418	0.342	1.13631296725954e-06	DDX46	myeloids_vexaslike-ctl
2.59828375889682e-16	1.57106184420681	0.592	0.504	6.25121089552985e-12	MICOS10	myeloids_vexaslike-ctl
1.54716989808806e-09	1.5630964215254	0.721	0.654	3.72233605781007e-05	ACAP2	myeloids_vexaslike-ctl
1.46989315984321e-63	1.55042862339064	0.259	0.087	3.53641595326677e-59	GBP1	myeloids_vexaslike-ctl
9.21587021327548e-09	1.54347061576566	0.246	0.309	0.000221724621461195	APEX1	myeloids_vexaslike-ctl
1.73167901640255e-11	1.52389409838438	0.26	0.19	4.16624654556289e-07	ILF3-DT	myeloids_vexaslike-ctl
1.7360222014923e-09	1.50874681168957	0.5	0.458	4.17669581457032e-05	CD4	myeloids_vexaslike-ctl
2.43407988920631e-16	1.50561105541397	0.522	0.428	5.85615280544146e-12	CHURC1	myeloids_vexaslike-ctl
7.22270869871788e-20	1.48766976411835	0.514	0.413	1.73771148582454e-15	UTRN	myeloids_vexaslike-ctl
1.48319611145111e-32	1.48366655669933	0.484	0.338	3.56842152454021e-28	ERBIN	myeloids_vexaslike-ctl
6.16039948894788e-13	1.47732443406029	0.496	0.415	1.48213051304597e-08	TRAPPC1	myeloids_vexaslike-ctl
1.14751847607805e-06	1.44342220886093	0.419	0.359	0.0276081470159619	GNAI3	myeloids_vexaslike-ctl
1.50380105622848e-31	1.4288770981045	0.442	0.296	3.61799496118009e-27	GASK1B	myeloids_vexaslike-ctl
4.5609001776389e-23	1.37669503479654	0.652	0.549	1.09730697373814e-18	C6orf62	myeloids_vexaslike-ctl
1.08307945784645e-09	1.36356712997579	0.336	0.265	2.60578086763277e-05	IRF9	myeloids_vexaslike-ctl
6.89534142771361e-13	1.35488116573823	0.429	0.346	1.65895019409362e-08	PDCD6IP	myeloids_vexaslike-ctl
1.58099279084954e-11	1.34702462342423	0.4	0.331	3.8037105555049e-07	GABPB1-IT1	myeloids_vexaslike-ctl
1.39118168864554e-32	1.3446303454378	0.59	0.453	3.34704402471231e-28	CSK	myeloids_vexaslike-ctl
6.47880786703679e-23	1.33931556054036	0.295	0.188	1.55873638473038e-18	SCIMP	myeloids_vexaslike-ctl
1.32276425411802e-27	1.32458826160121	0.358	0.497	3.18243851898255e-23	ICAM3	myeloids_vexaslike-ctl
4.91791937474542e-15	1.3171878252182	0.601	0.529	1.18320222237e-10	CASP1	myeloids_vexaslike-ctl
2.64636061800706e-07	1.31369885916848	0.282	0.226	0.00636687901086319	RER1	myeloids_vexaslike-ctl
6.3751702077513e-28	1.30408936579973	0.455	0.586	1.53380220028288e-23	COX7A2L	myeloids_vexaslike-ctl
4.69820465625265e-25	1.3034550574059	0.356	0.239	1.13034105824783e-20	DDX18	myeloids_vexaslike-ctl
2.03857554112535e-22	1.30289346707936	0.53	0.421	4.90460889439349e-18	GNS	myeloids_vexaslike-ctl
1.27308974939167e-47	1.29653970458857	0.167	0.316	3.06292662806142e-43	ITGAE	myeloids_vexaslike-ctl
7.64123862193708e-11	1.29147119718795	0.446	0.517	1.83840560005184e-06	CCDC69	myeloids_vexaslike-ctl
5.61548179555198e-11	1.28294312956662	0.262	0.191	1.35102876519185e-06	INTS6	myeloids_vexaslike-ctl
4.82913238271864e-25	1.27176724696	0.534	0.402	1.16184095995828e-20	RIPOR2	myeloids_vexaslike-ctl
1.63966276666497e-08	1.26859198441108	0.351	0.286	0.000394486465031924	KIAA1109	myeloids_vexaslike-ctl
2.61751692821311e-44	1.26825562619621	0.524	0.659	6.29748397758792e-40	ADAM17	myeloids_vexaslike-ctl
1.58498194187305e-06	1.26244342828625	0.538	0.485	0.0381330805395237	PECAM1	myeloids_vexaslike-ctl
4.9157416079141e-10	1.23848110830724	0.637	0.708	1.18267827344805e-05	ARL6IP4	myeloids_vexaslike-ctl
1.15924502782069e-37	1.22024269268858	0.698	0.572	2.78902761243381e-33	CD53	myeloids_vexaslike-ctl
6.97641688762084e-15	1.20975918747285	0.491	0.407	1.6784561389927e-10	NOTCH2	myeloids_vexaslike-ctl
8.4270060660604e-08	1.19882774368905	0.38	0.451	0.00202745338943347	REX1BD	myeloids_vexaslike-ctl
1.10515371001172e-32	1.18966959628408	0.255	0.134	2.6588893109172e-28	CAMK2D	myeloids_vexaslike-ctl
7.46052998179953e-14	1.180967585302	0.233	0.313	1.79492890832115e-09	IVNS1ABP	myeloids_vexaslike-ctl
1.59220930656336e-14	1.16833846747328	0.364	0.272	3.83069637066078e-10	WDR11	myeloids_vexaslike-ctl
4.92712737169254e-17	1.16474811947777	0.305	0.4	1.18541757435551e-12	HNRNPH2	myeloids_vexaslike-ctl
4.57941256494943e-54	1.14696679658595	0.274	0.112	1.10176086900118e-49	IFI35	myeloids_vexaslike-ctl
4.5976911281182e-10	1.12610328877579	0.459	0.386	1.10615850851396e-05	COX16	myeloids_vexaslike-ctl
7.24714700807344e-16	1.10548765920357	0.258	0.179	1.74359109867239e-11	CLEC4E	myeloids_vexaslike-ctl
2.18611696303808e-41	1.09134458349306	0.281	0.135	5.25957880137332e-37	SAMD9	myeloids_vexaslike-ctl
2.10112494744373e-25	1.0809412453328	0.43	0.311	5.05509651105487e-21	STAT2	myeloids_vexaslike-ctl
1.82366231250785e-06	1.06820587181774	0.578	0.534	0.0438754915766263	TMEM50A	myeloids_vexaslike-ctl
2.02433341249716e-12	1.06598280830051	0.417	0.34	4.87034375712691e-08	NAPA	myeloids_vexaslike-ctl
3.49863394451222e-21	1.06544782206744	0.923	0.945	8.41736340710195e-17	CCNL1	myeloids_vexaslike-ctl
1.14117739371001e-06	1.0564248748334	0.3	0.355	0.0274555869152691	CDC37	myeloids_vexaslike-ctl
5.45068341602835e-08	1.03973438821229	0.318	0.258	0.00131137992306226	ATF7IP	myeloids_vexaslike-ctl
3.3037502820155e-11	1.0329792308283	0.267	0.199	7.94849280350108e-07	APAF1	myeloids_vexaslike-ctl
2.83368617794161e-11	1.02630539035677	0.391	0.313	6.81756557550972e-07	BRD4	myeloids_vexaslike-ctl
9.68299785811718e-42	1.02592041733594	0.343	0.192	2.32963245468441e-37	VNN2	myeloids_vexaslike-ctl
3.60227621043675e-30	1.01779630628247	0.339	0.212	8.66671633468978e-26	CR1	myeloids_vexaslike-ctl
4.11977276787362e-20	1.00849741546922	0.254	0.353	9.91176130222715e-16	ADRM1	myeloids_vexaslike-ctl
1.15437702980584e-07	1.00551176170871	0.452	0.511	0.00277731569600988	CCNY	myeloids_vexaslike-ctl
1.35085748468043e-14	0.996309003298225	0.305	0.221	3.25002802239264e-10	CYFIP1	myeloids_vexaslike-ctl
1.53606033630672e-19	0.991908213023496	0.406	0.292	3.69560756312033e-15	RASSF3	myeloids_vexaslike-ctl
1.4354977339335e-17	0.986470659201073	0.249	0.343	3.45366399807062e-13	MED10	myeloids_vexaslike-ctl
1.36529515657584e-14	0.986397526923143	0.425	0.326	3.2847636172058e-10	TRIM44	myeloids_vexaslike-ctl
9.18023793309777e-22	0.977026089190001	0.376	0.262	2.20867344432399e-17	ATP6V1A	myeloids_vexaslike-ctl
1.29377911698997e-21	0.965371959522177	0.316	0.208	3.11270317756616e-17	PRDX3	myeloids_vexaslike-ctl
6.03448095446055e-11	0.937414784529574	0.267	0.192	1.45183577283366e-06	TMEM176B	myeloids_vexaslike-ctl
7.26202036896045e-07	0.93213693283463	0.493	0.43	0.017471694805682	LY96	myeloids_vexaslike-ctl
1.49059383223312e-10	0.926535515517728	0.321	0.252	3.58621970096967e-06	LILRA1	myeloids_vexaslike-ctl
1.63308024324099e-07	0.923020894641324	0.256	0.204	0.0039290277572135	PTGER4	myeloids_vexaslike-ctl
4.14755078358639e-10	0.901655283978073	0.849	0.876	9.97859243023049e-06	ZFP36L1	myeloids_vexaslike-ctl
6.72184603419764e-12	0.89236666857915	0.47	0.4	1.61720893736761e-07	ATP6V1B2	myeloids_vexaslike-ctl
2.08488480602153e-16	0.88554590836519	0.696	0.622	5.0160243548072e-12	RSRP1	myeloids_vexaslike-ctl
1.13602901393536e-06	0.879241283627533	0.326	0.379	0.0273317220462709	MAPRE1	myeloids_vexaslike-ctl
6.88280630602878e-08	0.8743300653308	0.372	0.311	0.00165593436916746	DYNC1LI2	myeloids_vexaslike-ctl
6.45994732096192e-18	0.867166036798919	0.274	0.181	1.55419872595023e-13	ECHDC1	myeloids_vexaslike-ctl
2.06044199902927e-11	0.863125182434977	0.5	0.418	4.95721740546452e-07	MEGF9	myeloids_vexaslike-ctl
7.17680155038735e-11	0.859930318848049	0.418	0.344	1.72666668500769e-06	GRK3	myeloids_vexaslike-ctl
2.88389366262711e-26	0.838340627061135	0.375	0.251	6.93835976291457e-22	MAPK14	myeloids_vexaslike-ctl
1.07123073433032e-12	0.829122255853314	0.494	0.563	2.57727402372533e-08	CSGALNACT2	myeloids_vexaslike-ctl
2.75056110674812e-36	0.827283494181998	0.401	0.546	6.6175749667253e-32	LY86	myeloids_vexaslike-ctl
3.80413499112763e-24	0.822616858942361	0.311	0.201	9.15236837515396e-20	DTX3L	myeloids_vexaslike-ctl
2.10307167774337e-09	0.80512471784422	0.481	0.549	5.05978014948277e-05	PTPRE	myeloids_vexaslike-ctl
7.81604049152158e-19	0.80335788010218	0.338	0.237	1.88046118185518e-14	CCR1	myeloids_vexaslike-ctl
2.52335995019939e-08	0.802102799873746	0.31	0.25	0.000607095170418471	MCTP1	myeloids_vexaslike-ctl
2.81140022301158e-16	0.799391083994735	0.441	0.347	6.76394779654356e-12	TMEM165	myeloids_vexaslike-ctl
1.96480541836097e-08	0.791297476955672	0.416	0.352	0.000472712535603466	HIPK3	myeloids_vexaslike-ctl
1.19121566591501e-11	0.788828623209808	0.402	0.323	2.86594577062493e-07	MYD88	myeloids_vexaslike-ctl
5.86669625907554e-19	0.78752712307031	0.279	0.184	1.41146845297098e-14	ARL5B	myeloids_vexaslike-ctl
2.70703237268655e-27	0.786564789651149	0.553	0.42	6.51284918544658e-23	DPYD	myeloids_vexaslike-ctl
1.10824573476789e-16	0.781925704701547	0.517	0.419	2.66632841327806e-12	MAPK1	myeloids_vexaslike-ctl
5.41618525139745e-12	0.780153677167426	0.823	0.87	1.30308000963371e-07	AHNAK	myeloids_vexaslike-ctl
6.04781164423536e-10	0.779452399738256	0.333	0.266	1.45504300348658e-05	SRI	myeloids_vexaslike-ctl
1.5786863748944e-30	0.757250347041624	0.306	0.178	3.79816154935844e-26	CHMP5	myeloids_vexaslike-ctl
6.19013316854604e-09	0.752796743041138	0.384	0.322	0.000148928413902049	APBB1IP	myeloids_vexaslike-ctl
9.10726360871919e-20	0.749718361443701	0.317	0.217	2.19111655162175e-15	SHISA5	myeloids_vexaslike-ctl
1.04040054944299e-13	0.739886155135706	0.341	0.255	2.5030996819049e-09	RESF1	myeloids_vexaslike-ctl
1.08582523428852e-18	0.737550380286591	0.367	0.264	2.61238693117474e-14	IL10RB	myeloids_vexaslike-ctl
2.98781694526509e-08	0.731439665435916	0.321	0.379	0.000718838878861327	CALHM6	myeloids_vexaslike-ctl
1.11263174194735e-29	0.727006830988393	0.277	0.156	2.67688070795114e-25	TAP1	myeloids_vexaslike-ctl
6.23307699379271e-07	0.718936329634445	0.553	0.496	0.0149961599393659	TLN1	myeloids_vexaslike-ctl
4.08417690413629e-22	0.711951156452997	0.371	0.261	9.82612121366149e-18	AC096667.1	myeloids_vexaslike-ctl
3.41864493825478e-12	0.699197029137661	0.543	0.455	8.22491785694718e-08	RBMS1	myeloids_vexaslike-ctl
3.96049759959739e-07	0.690474013764339	0.464	0.517	0.00952856117487137	AGTPBP1	myeloids_vexaslike-ctl
3.83785248878296e-08	0.690152108640648	0.37	0.31	0.000923348930276293	CIAO2A	myeloids_vexaslike-ctl
2.84672025963527e-27	0.669019498589578	0.274	0.159	6.84892427265651e-23	GTF2H5	myeloids_vexaslike-ctl
4.2552396303194e-11	0.665100880409327	0.477	0.402	1.02376810265854e-06	TAOK3	myeloids_vexaslike-ctl
1.5305250484149e-44	0.664025352683962	0.273	0.127	3.6822902139814e-40	SMCO4	myeloids_vexaslike-ctl
1.08656479833448e-29	0.663886286844806	0.379	0.246	2.61416624831293e-25	JAK2	myeloids_vexaslike-ctl
3.3171584707969e-08	0.658518181588397	0.387	0.325	0.000798075156489027	DBNL	myeloids_vexaslike-ctl
2.08087257274732e-07	0.654790215594341	0.24	0.292	0.00500637132277278	EMILIN2	myeloids_vexaslike-ctl
9.88843789895544e-08	0.653805145029599	0.741	0.773	0.00237905927410969	IER5	myeloids_vexaslike-ctl
2.69164737077179e-07	0.651792783518617	0.352	0.293	0.00647583440933985	RAB11A	myeloids_vexaslike-ctl
1.34189371899697e-19	0.651737497234721	0.35	0.245	3.22846209853481e-15	SPTLC2	myeloids_vexaslike-ctl
1.18977017064751e-11	0.64376529091664	0.591	0.528	2.86246805356084e-07	NDUFA3	myeloids_vexaslike-ctl
1.18504116067107e-12	0.639382156195238	0.395	0.313	2.85109052845852e-08	SLC8A1	myeloids_vexaslike-ctl
9.72220590622016e-24	0.638510068371228	0.3	0.19	2.33906551897751e-19	UBE2L6	myeloids_vexaslike-ctl
1.38865387834678e-13	0.624414011446695	0.453	0.36	3.34096236591453e-09	OTUD1	myeloids_vexaslike-ctl
7.9100563789156e-09	0.612721011782604	0.447	0.509	0.00019030804642033	RWDD1	myeloids_vexaslike-ctl
1.64723673906053e-08	0.608442401734228	0.283	0.222	0.000396308687050572	DYNC1I2	myeloids_vexaslike-ctl
8.78652679321888e-12	0.605404579660304	0.352	0.274	2.11395048118053e-07	PHF11	myeloids_vexaslike-ctl
5.0773128684354e-08	0.595147702469202	0.459	0.394	0.00122155070301687	HLA-F	myeloids_vexaslike-ctl
8.43110173111012e-10	0.59452947415122	0.306	0.374	2.02843876548778e-05	RTF1	myeloids_vexaslike-ctl
1.6610372115032e-06	0.585659150247043	0.387	0.44	0.0399628942715555	PPIG	myeloids_vexaslike-ctl
5.07526005653976e-09	0.582798543892309	0.286	0.222	0.00012210568170029	DAPP1	myeloids_vexaslike-ctl
3.68621619165576e-12	0.582326677141013	0.369	0.289	8.86866753550459e-08	SLC12A6	myeloids_vexaslike-ctl
1.12266907511969e-08	0.573623856842018	0.543	0.479	0.000270102952783046	OSBPL8	myeloids_vexaslike-ctl
2.74914400641962e-19	0.56718022681131	0.875	0.93	6.61416556504495e-15	RNASEK	myeloids_vexaslike-ctl
5.27049384307886e-26	0.561969908244791	0.256	0.146	1.26802811370634e-21	GPR65	myeloids_vexaslike-ctl
2.61458915615323e-07	0.554520334597347	0.263	0.205	0.00629044005078905	ARID3A	myeloids_vexaslike-ctl
4.09742227939106e-11	0.553008227513066	0.366	0.293	9.85798826198694e-07	KIAA0930	myeloids_vexaslike-ctl
2.14521441650305e-07	0.551105210050554	0.393	0.45	0.0051611713646647	DNAJB14	myeloids_vexaslike-ctl
1.09658770180433e-09	0.549337945759827	0.343	0.271	2.63828035177105e-05	SMIM7	myeloids_vexaslike-ctl
2.40833428410464e-11	0.547549886731409	0.33	0.257	5.79421145412734e-07	PTPRJ	myeloids_vexaslike-ctl
3.31827045306049e-14	0.534132647859117	0.434	0.343	7.98342688301824e-10	LILRB3	myeloids_vexaslike-ctl
3.32581898948904e-16	0.52258850162368	0.43	0.335	8.00158790681168e-12	SQOR	myeloids_vexaslike-ctl
1.42227875290711e-07	0.519045935735941	0.331	0.274	0.00342186045161921	TTC14	myeloids_vexaslike-ctl
4.04248293161502e-09	0.517016687303438	0.193	0.252	9.72580968517258e-05	ASXL1	myeloids_vexaslike-ctl
2.19527448857639e-18	0.516191713984087	0.369	0.275	5.28161089206594e-14	ITGAL	myeloids_vexaslike-ctl
4.61738448726288e-07	0.507904239006239	0.303	0.359	0.0111089653379058	RALY	myeloids_vexaslike-ctl
1.90194513518214e-24	0.507506174853563	0.64	0.535	4.57588980073472e-20	GCA	myeloids_vexaslike-ctl
2.91474487290909e-11	0.506680827472272	0.388	0.312	7.01258468973197e-07	DENND10	myeloids_vexaslike-ctl
4.10802858077962e-10	0.503344777694613	0.315	0.25	9.88350596249769e-06	PDCD6	myeloids_vexaslike-ctl
2.31697206246666e-09	0.495087807554683	0.726	0.753	5.57440308508854e-05	ARF6	myeloids_vexaslike-ctl
1.57170199327501e-19	0.494321724807728	0.287	0.189	3.78135782562036e-15	TAF7	myeloids_vexaslike-ctl
2.87377759692708e-12	0.484779182620618	0.317	0.239	6.91402152044687e-08	SLC16A3	myeloids_vexaslike-ctl
3.2993475998787e-26	0.483883464362455	0.245	0.356	7.93790039054816e-22	RANBP2	myeloids_vexaslike-ctl
1.51653303536178e-09	0.46406490339337	0.269	0.205	3.64862682977691e-05	AHCYL1	myeloids_vexaslike-ctl
1.51820806230472e-26	0.462514248942052	0.651	0.537	3.65265677709893e-22	EVI2A	myeloids_vexaslike-ctl
4.8510202505066e-21	0.457876588930973	0.17	0.263	1.16710696206938e-16	ACBD3	myeloids_vexaslike-ctl
5.28960924019057e-26	0.456487328591262	0.369	0.492	1.27262708709745e-21	TMED10	myeloids_vexaslike-ctl
1.42270284266464e-11	0.446569104391118	0.288	0.215	3.42288076916686e-07	DGUOK	myeloids_vexaslike-ctl
2.51493180396879e-18	0.440671613633621	0.273	0.178	6.0506744271685e-14	TPST2	myeloids_vexaslike-ctl
4.88173402605761e-08	0.438633778303139	0.277	0.219	0.0011744963893292	COMMD8	myeloids_vexaslike-ctl
4.70824214542122e-10	0.438128429712562	0.295	0.228	1.13275597776689e-05	GCH1	myeloids_vexaslike-ctl
6.63723788594827e-12	0.436188412986244	0.262	0.188	1.59685306298029e-07	XPO1	myeloids_vexaslike-ctl
1.15552393499947e-07	0.42442777848821	0.408	0.342	0.00278007503521522	RPS6KA3	myeloids_vexaslike-ctl
1.02681259910589e-07	0.413195417774129	0.337	0.407	0.00247040843218885	LILRA5	myeloids_vexaslike-ctl
2.29527177863803e-19	0.411271114115539	0.3	0.397	5.52219437222523e-15	MAPKAPK2	myeloids_vexaslike-ctl
1.68618646024555e-19	0.411245331252837	0.252	0.158	4.05679600470477e-15	CLMN	myeloids_vexaslike-ctl
4.07210387224429e-15	0.41046267657093	0.373	0.284	9.79707470623253e-11	SNAP23	myeloids_vexaslike-ctl
4.85111452825669e-09	0.40945928990886	0.298	0.236	0.000116712964435328	FLI1	myeloids_vexaslike-ctl
2.38023036036454e-32	0.40337101583571	0.31	0.176	5.72659622400106e-28	FKBP5	myeloids_vexaslike-ctl
6.09096081868905e-09	0.402084119498288	0.216	0.274	0.00014654242633684	TMED4	myeloids_vexaslike-ctl
1.87656385068395e-06	0.401854378393449	0.364	0.313	0.0451482496836053	PIP4K2A	myeloids_vexaslike-ctl
6.52005937669227e-10	0.40134520090871	0.28	0.212	1.56866108543839e-05	NADK	myeloids_vexaslike-ctl
3.34493936756301e-56	0.396845733607617	0.369	0.186	8.04758962441984e-52	TLR4	myeloids_vexaslike-ctl
3.95925724841665e-33	0.393239049859708	0.592	0.705	9.52557701396562e-29	TRIR	myeloids_vexaslike-ctl
1.96202677620223e-17	0.380176955695191	0.878	0.945	4.72044022086495e-13	KLF6	myeloids_vexaslike-ctl
1.88591169227443e-09	0.371639148078522	0.348	0.282	4.53731494044305e-05	RAB3D	myeloids_vexaslike-ctl
9.07541752511904e-07	0.370419410670475	0.297	0.244	0.0218345470236839	STK38	myeloids_vexaslike-ctl
8.83093375581612e-07	0.365199367694595	0.359	0.3	0.021246343523118	ATP11A	myeloids_vexaslike-ctl
5.86529352565363e-11	0.364418604901323	0.341	0.265	1.41113096933701e-06	TXNDC17	myeloids_vexaslike-ctl
1.58716030706528e-20	0.352108141523914	0.433	0.527	3.81854898276835e-16	MAFB	myeloids_vexaslike-ctl
6.3777973094118e-11	0.346738504224697	0.267	0.197	1.53443425467139e-06	ZBTB44	myeloids_vexaslike-ctl
7.1795229805442e-09	0.341025157398845	0.274	0.211	0.000172732143388913	NAA50	myeloids_vexaslike-ctl
8.43344085156189e-18	0.336818120438863	0.743	0.682	2.02900153447728e-13	C4orf48	myeloids_vexaslike-ctl
9.21218998580485e-30	0.332892007928917	0.448	0.593	2.21636078868479e-25	NDUFS5	myeloids_vexaslike-ctl
1.55016625772414e-12	0.330692570131114	0.303	0.377	3.7295449994585e-08	LPP	myeloids_vexaslike-ctl
8.45164366512461e-23	0.328245430816528	0.578	0.687	2.03338094939233e-18	EIF3M	myeloids_vexaslike-ctl
2.47870321123191e-10	0.328152769793158	0.297	0.228	5.96351205590286e-06	RALBP1	myeloids_vexaslike-ctl
2.66617059408998e-07	0.328070974587384	0.285	0.344	0.00641453983232108	MDH2	myeloids_vexaslike-ctl
2.36033348870933e-11	0.324077039330997	0.282	0.209	5.67872634048577e-07	MARF1	myeloids_vexaslike-ctl
4.28088040798685e-08	0.3095683797645	0.352	0.288	0.00102993701735756	PPP3CA	myeloids_vexaslike-ctl
1.03507455117039e-08	0.305539654772105	0.344	0.28	0.000249028586266083	ZMAT2	myeloids_vexaslike-ctl
5.83164410120398e-58	0.302697873789554	0.256	0.094	1.40303525430867e-53	OAS1	myeloids_vexaslike-ctl
4.62932347915664e-15	0.302062628268379	0.305	0.216	1.1137689358503e-10	SNX17	myeloids_vexaslike-ctl
3.58131367074154e-14	0.299071705926701	0.274	0.192	8.61628256043707e-10	NPL	myeloids_vexaslike-ctl
3.81392700733494e-07	0.294922958688897	0.319	0.26	0.00917592698694714	PPP2R5A	myeloids_vexaslike-ctl
5.52229567787994e-08	0.292698274842227	0.28	0.223	0.00132860911714113	ME2	myeloids_vexaslike-ctl
6.21926677433423e-15	0.287338535992904	0.284	0.199	1.49629339323707e-10	CLCN7	myeloids_vexaslike-ctl
2.01964448202545e-06	0.27769142765558	0.275	0.222	0.0485906265930502	PHACTR2	myeloids_vexaslike-ctl
4.66228756639424e-13	0.276582749055496	0.41	0.323	1.12169976559879e-08	CD163	myeloids_vexaslike-ctl
2.73796544758035e-09	0.274887521187878	0.28	0.214	6.58727107033356e-05	USP25	myeloids_vexaslike-ctl
2.185071040684e-08	0.270322163737837	0.355	0.292	0.000525706241678164	GOLGA7	myeloids_vexaslike-ctl
1.51795752331248e-12	0.26589117674676	0.272	0.354	3.65205400533749e-08	SMS	myeloids_vexaslike-ctl
6.20162476053083e-13	0.258584786593811	0.323	0.24	1.49204890113611e-08	SEC22B	myeloids_vexaslike-ctl
1.30251693639104e-10	0.256038654031163	0.253	0.183	3.1337254972632e-06	ATF6	myeloids_vexaslike-ctl
6.68917477251402e-07	0.255297588720155	0.25	0.196	0.0160934855851915	GIMAP2	myeloids_vexaslike-ctl
