# Supplementary material for: VEXAS syndrome is characterized by inflammasome activation and monocyte dysregulation
Source: Nat Commun. 2024 Jan 30;15:910. doi: 10.1038/s41467-024-44811-4 (PMC10828464; doi:10.1038/s41467-024-44811-4)
Supplement: Supplementary file 6 — Source Data [file 41467_2024_44811_MOESM6_ESM.zip › Source_DATA_KOSMIDER/Raw_DATA_KOSMIDER_Fig6/myeloids_vexas-mds_DOWN.csv]

p_val	avg_log2FC	pct.1	pct.2	p_val_adj	GeneName	cluster
9.09877474011595e-08	-0.264678955303339	0.784	0.921	0.0021890742147245	ATP5MC2	myeloids_vexas-mds
1.51100836772723e-47	-0.270024383202411	0.49	0.819	3.63533503191495e-43	LSP1	myeloids_vexas-mds
1.40509147658054e-08	-0.288155553911762	0.19	0.343	0.000338050958350512	SSNA1	myeloids_vexas-mds
1.49024806281646e-08	-0.296646688405935	0.197	0.356	0.000358538781433011	RAB8A	myeloids_vexas-mds
1.56220070306358e-09	-0.320360900421873	0.287	0.459	3.75849867150066e-05	LAMP1	myeloids_vexas-mds
8.6630890536626e-14	-0.320937165662386	0.197	0.419	2.08425259542069e-09	RASGRP2	myeloids_vexas-mds
1.07089062335443e-08	-0.322006727009775	0.268	0.426	0.000257645575072842	RASSF2	myeloids_vexas-mds
6.56170516601867e-11	-0.325886998598502	0.545	0.738	1.57868064589243e-06	ANXA5	myeloids_vexas-mds
4.58323398429369e-08	-0.327410580475585	0.129	0.267	0.00110268026428122	U2AF2	myeloids_vexas-mds
3.45974206984064e-07	-0.334257821868913	0.213	0.367	0.0083237934458296	MFSD1	myeloids_vexas-mds
8.6295886127247e-14	-0.336123793952227	0.326	0.532	2.07619272433544e-09	MAN2B1	myeloids_vexas-mds
2.59334016354517e-07	-0.33898983273997	0.171	0.309	0.00623931709947333	MRPL44	myeloids_vexas-mds
1.83621099648919e-13	-0.345016613770416	0.345	0.576	4.41774003645334e-09	ARL8A	myeloids_vexas-mds
1.92769115970893e-14	-0.348141335834995	0.474	0.679	4.63783216114372e-10	POLR1D	myeloids_vexas-mds
7.82835584572348e-10	-0.362202546184512	0.152	0.321	1.88342413292261e-05	UBE2Q1	myeloids_vexas-mds
9.29211283107954e-07	-0.367880410855758	0.174	0.315	0.0223558942602943	MRPL47	myeloids_vexas-mds
5.29496025804271e-12	-0.369042124700792	0.119	0.308	1.2739144884825e-07	PGGT1B	myeloids_vexas-mds
4.73427473330288e-09	-0.375428551579819	0.371	0.233	0.000113901915808534	DNAJB11	myeloids_vexas-mds
4.45279963185346e-07	-0.377313308487828	0.158	0.289	0.0107129906342762	PGP	myeloids_vexas-mds
8.39630363674462e-10	-0.378556898467606	0.361	0.535	2.02006669196439e-05	SEPTIN2	myeloids_vexas-mds
8.33158037621164e-08	-0.38132758124016	0.145	0.288	0.00200449492271276	PLXNC1	myeloids_vexas-mds
1.71733854526822e-07	-0.381629191891272	0.187	0.334	0.00413174480606081	KAT7	myeloids_vexas-mds
2.98839077898014e-09	-0.384314020849545	0.268	0.441	7.18976937514831e-05	WDR45B	myeloids_vexas-mds
1.74527270235855e-06	-0.384922143876272	0.265	0.405	0.0419895159460442	SFT2D1	myeloids_vexas-mds
1.85117581166969e-07	-0.389832741857998	0.397	0.572	0.00445374388529611	NCF2	myeloids_vexas-mds
7.47582887792515e-09	-0.390455688754964	0.255	0.423	0.000179860966974001	C9orf72	myeloids_vexas-mds
9.77797420913063e-07	-0.412872439231594	0.174	0.301	0.0235248281497474	UHRF1BP1L	myeloids_vexas-mds
9.88638096900012e-07	-0.421182341750232	0.229	0.363	0.0237856439733174	INO80D	myeloids_vexas-mds
9.67900014679885e-10	-0.423750304150409	0.206	0.381	2.32867064531833e-05	EPN1	myeloids_vexas-mds
8.79029986884294e-07	-0.429568033231353	0.21	0.348	0.0211485824544492	PFDN4	myeloids_vexas-mds
2.95635754206789e-07	-0.429748310908798	0.29	0.447	0.00711270061046113	CASP1	myeloids_vexas-mds
5.06479202079211e-12	-0.430464397238948	0.4	0.608	1.21853831228237e-07	SF3B2	myeloids_vexas-mds
1.75651523476697e-07	-0.436650069577695	0.119	0.252	0.00422600000332585	SPNS1	myeloids_vexas-mds
3.36266511917416e-08	-0.437056145660759	0.219	0.384	0.000809023601022111	OXA1L	myeloids_vexas-mds
1.69180115771989e-07	-0.437988918589055	0.155	0.294	0.00407030440535829	MEAF6	myeloids_vexas-mds
2.68865359908152e-08	-0.444497959561493	0.135	0.281	0.000646863169403024	NCK1	myeloids_vexas-mds
3.01030466162918e-10	-0.446328017637438	0.69	0.522	7.24249198541365e-06	CXCR4	myeloids_vexas-mds
7.8860138009652e-07	-0.447536685669996	0.148	0.277	0.0189729606037422	FGD5-AS1	myeloids_vexas-mds
1.09173578273236e-09	-0.454018448868494	0.332	0.499	2.62660711967579e-05	KRR1	myeloids_vexas-mds
3.42183566015904e-09	-0.455798584739251	0.142	0.302	8.23259441477663e-05	SF3B4	myeloids_vexas-mds
6.47579685504327e-09	-0.45621366767196	0.5	0.701	0.000155801196535486	ARPC5	myeloids_vexas-mds
4.97426678572773e-07	-0.458736148107107	0.155	0.292	0.0119675884597824	BECN1	myeloids_vexas-mds
1.61115652679096e-07	-0.463184499058885	0.21	0.358	0.00387628148780637	MAZ	myeloids_vexas-mds
5.1674355148471e-09	-0.476751052816793	0.355	0.52	0.000124323331051706	FAM204A	myeloids_vexas-mds
4.52170417606704e-07	-0.476799236152435	0.219	0.365	0.0108787680771997	NPEPPS	myeloids_vexas-mds
4.79387731250696e-09	-0.478870044486449	0.184	0.335	0.000115335894261605	SLMAP	myeloids_vexas-mds
1.52504352563721e-07	-0.491340403958594	0.165	0.3	0.00366910221833056	FBXO3	myeloids_vexas-mds
4.45375021096453e-07	-0.492533098867326	0.203	0.343	0.0107152776325596	PLD3	myeloids_vexas-mds
1.33417118570027e-06	-0.495566494443904	0.142	0.267	0.0320988245567628	SGK3	myeloids_vexas-mds
8.41306170759502e-07	-0.498894789038449	0.268	0.414	0.0202409851623029	IDH3G	myeloids_vexas-mds
1.45180796726208e-09	-0.50008487032804	0.271	0.439	3.49290478843584e-05	UBXN7	myeloids_vexas-mds
1.05231246545011e-06	-0.501241333300222	0.232	0.369	0.0253175856062641	NRBP1	myeloids_vexas-mds
2.4282665636872e-21	-0.501732208757119	0.3	0.592	5.84216652557504e-17	CHP1	myeloids_vexas-mds
3.90607210873122e-10	-0.509681898676344	0.11	0.268	9.39761888639645e-06	DUSP22	myeloids_vexas-mds
3.49776044525352e-07	-0.511224246218315	0.139	0.274	0.00841526185523545	EVL	myeloids_vexas-mds
2.06674542933382e-06	-0.515960227764925	0.165	0.292	0.0497238282843423	KPNA6	myeloids_vexas-mds
9.33867660446032e-08	-0.518746125475503	0.126	0.26	0.00224679220426711	PPP6R1	myeloids_vexas-mds
1.08621215663685e-06	-0.519464470835914	0.132	0.254	0.026133178276526	NSFL1C	myeloids_vexas-mds
1.48052907642862e-09	-0.521078464577404	0.448	0.608	3.56200490497963e-05	U2SURP	myeloids_vexas-mds
1.54340211080227e-06	-0.521801203968476	0.242	0.382	0.0371327113837918	COMMD9	myeloids_vexas-mds
1.0178614104978e-06	-0.524970178660402	0.132	0.257	0.0244887276751665	PGRMC1	myeloids_vexas-mds
1.88467851115063e-10	-0.527449993297496	0.11	0.275	4.5343480299773e-06	YOD1	myeloids_vexas-mds
6.77476304908192e-07	-0.527492900995638	0.177	0.318	0.0162994024197862	SQOR	myeloids_vexas-mds
1.58341889454728e-08	-0.532842622420911	0.11	0.255	0.00038095475183913	ARMC8	myeloids_vexas-mds
7.42739573777773e-14	-0.534411506947743	0.174	0.392	1.78695714055194e-09	CNOT7	myeloids_vexas-mds
1.80850231454384e-07	-0.534972849015239	0.123	0.257	0.00435107571856103	ARID3A	myeloids_vexas-mds
1.09957323061688e-06	-0.541801729688065	0.226	0.36	0.0264546323554115	CTSA	myeloids_vexas-mds
8.87768621325321e-08	-0.542003261969101	0.142	0.284	0.00213588252604659	ZNF580	myeloids_vexas-mds
1.45531725882625e-06	-0.542722442612604	0.171	0.299	0.0350134779301008	CEBPG	myeloids_vexas-mds
1.03239431369305e-06	-0.543655583374571	0.558	0.701	0.0248383747931412	STX11	myeloids_vexas-mds
2.75863131581923e-07	-0.54763110726685	0.206	0.351	0.00663699108272948	RB1	myeloids_vexas-mds
2.62326930947556e-09	-0.551634526163906	0.374	0.541	6.31132363166726e-05	SUMO3	myeloids_vexas-mds
1.85772947752047e-07	-0.552842726817693	0.168	0.308	0.00446951134996651	DYNLL2	myeloids_vexas-mds
5.66040197919846e-09	-0.553344677496711	0.132	0.281	0.000136183611217536	ATP11A	myeloids_vexas-mds
4.35611939561525e-09	-0.55419005304521	0.342	0.524	0.000104803876539107	RNF114	myeloids_vexas-mds
1.24200817126549e-08	-0.554197819111816	0.187	0.34	0.000298814745924765	MSL2	myeloids_vexas-mds
3.03147622819966e-12	-0.554714549348524	0.094	0.278	7.29342865742556e-08	THAP12	myeloids_vexas-mds
3.91352181836972e-08	-0.55681440124529	0.129	0.27	0.00094155421428157	ASB8	myeloids_vexas-mds
3.47853835185902e-10	-0.557271355887729	0.281	0.464	8.3690154207376e-06	TMEM9B	myeloids_vexas-mds
7.50013509476438e-08	-0.557714086885747	0.152	0.297	0.00180445750244936	TBXAS1	myeloids_vexas-mds
1.7814677094905e-06	-0.559980720310587	0.242	0.377	0.042860331622632	TENT2	myeloids_vexas-mds
3.63716455002824e-09	-0.563492332331939	0.11	0.261	8.75065419091295e-05	NAA60	myeloids_vexas-mds
3.82611484977034e-08	-0.570717354240386	0.123	0.262	0.000920524971706247	PPM1F	myeloids_vexas-mds
1.46236830600856e-07	-0.574559892906812	0.126	0.26	0.003518311907426	DHX8	myeloids_vexas-mds
1.45148052915377e-07	-0.579515938432863	0.135	0.271	0.00349211700509107	DPP8	myeloids_vexas-mds
7.22936366601021e-20	-0.579946111723344	0.226	0.497	1.7393126044054e-15	HDGF	myeloids_vexas-mds
1.53538539224e-15	-0.580132586204259	0.161	0.388	3.6939837151902e-11	NOTCH2	myeloids_vexas-mds
3.98155767635569e-09	-0.581185152044722	0.126	0.28	9.57922961354415e-05	AMFR	myeloids_vexas-mds
4.87079511188213e-09	-0.587831262360033	0.206	0.368	0.000117186459596772	NAAA	myeloids_vexas-mds
3.61509970937138e-07	-0.589869798173587	0.2	0.337	0.00869756839077659	KPNA3	myeloids_vexas-mds
2.12217108756319e-09	-0.591330772668248	0.155	0.315	5.10573141956828e-05	DCUN1D1	myeloids_vexas-mds
2.74307673436384e-09	-0.596178354071987	0.119	0.274	6.59956831520596e-05	AKAP8	myeloids_vexas-mds
1.5984227250467e-06	-0.601705410825651	0.268	0.396	0.0384564523418986	BTF3L4	myeloids_vexas-mds
1.28114860463446e-09	-0.602655296677136	0.119	0.278	3.08231542789005e-05	IMPDH1	myeloids_vexas-mds
4.52816174576118e-10	-0.606635264981062	0.126	0.289	1.08943043441268e-05	CASC4	myeloids_vexas-mds
5.27228318074856e-07	-0.608088935695481	0.129	0.253	0.012684586104563	LRCH4	myeloids_vexas-mds
3.98685382488421e-08	-0.612123002515799	0.168	0.316	0.000959197161728893	PSPC1	myeloids_vexas-mds
2.85040033501758e-07	-0.612264661096693	0.132	0.262	0.00685777816601881	RC3H2	myeloids_vexas-mds
1.19103470763045e-08	-0.613778503920682	0.123	0.27	0.000286551040308809	MXI1	myeloids_vexas-mds
1.87614491645822e-06	-0.619678865091869	0.2	0.323	0.0451381705450684	BCL7C	myeloids_vexas-mds
5.50384017085756e-13	-0.619865004056272	0.129	0.325	1.32416890670662e-08	UBE2Z	myeloids_vexas-mds
4.04855108879133e-08	-0.62386966403475	0.152	0.296	0.000974040906452306	SIRT7	myeloids_vexas-mds
1.2143763252495e-07	-0.62554905074752	0.213	0.367	0.00292166800091778	PTPN18	myeloids_vexas-mds
3.20609438420777e-07	-0.630143004624828	0.126	0.255	0.00771354247896548	SNHG17	myeloids_vexas-mds
2.05586700763697e-09	-0.632348928669463	0.229	0.407	4.94621043367378e-05	MAF1	myeloids_vexas-mds
4.56712309775631e-07	-0.633425240788434	0.187	0.326	0.0109880414608919	AP3B1	myeloids_vexas-mds
2.06833220347788e-11	-0.634686945008957	0.145	0.328	4.97620044834742e-07	PDS5B	myeloids_vexas-mds
1.81149397882431e-06	-0.63590790956525	0.206	0.334	0.0435827336365341	CDC73	myeloids_vexas-mds
4.5423303841591e-10	-0.637040504278962	0.106	0.266	1.09283926712484e-05	SCAF4	myeloids_vexas-mds
1.77586640466719e-07	-0.637538084307661	0.158	0.297	0.00427255698298878	TSPYL1	myeloids_vexas-mds
1.87647020216149e-06	-0.642547521669051	0.145	0.265	0.0451459965938034	TMX1	myeloids_vexas-mds
1.54143194549331e-06	-0.645052327785652	0.239	0.373	0.0370853111766234	DYNC1LI1	myeloids_vexas-mds
2.86895042317197e-12	-0.647698273954103	0.245	0.46	6.90240782310945e-08	OTUB1	myeloids_vexas-mds
1.45189283468147e-09	-0.649759993548772	0.126	0.284	3.49310897096016e-05	CNPPD1	myeloids_vexas-mds
1.79227834762827e-08	-0.650164047455412	0.219	0.39	0.000431204247655884	M6PR	myeloids_vexas-mds
1.44728550984399e-06	-0.650368858982468	0.532	0.682	0.0348202420813366	UQCRQ	myeloids_vexas-mds
6.90995973894303e-09	-0.650970613532114	0.184	0.341	0.00016624672135923	TSN	myeloids_vexas-mds
1.38100125734302e-07	-0.652994524718483	0.152	0.289	0.00332255092504156	C3orf38	myeloids_vexas-mds
1.57857643646428e-08	-0.653200571686815	0.148	0.299	0.000379789704848942	ARHGEF2	myeloids_vexas-mds
1.08437616516705e-09	-0.655850135018483	0.242	0.407	2.6089006157754e-05	GPATCH8	myeloids_vexas-mds
4.09173163447462e-08	-0.661261288736706	0.145	0.289	0.000984429713938248	KANSL2	myeloids_vexas-mds
1.86380348261092e-07	-0.663067541056039	0.158	0.297	0.00448412479881361	E2F3	myeloids_vexas-mds
7.19978874923413e-07	-0.665667286033592	0.348	0.489	0.0173219717517824	SYNCRIP	myeloids_vexas-mds
5.20830540730724e-09	-0.668809522664513	0.119	0.267	0.000125306619794405	PBX2	myeloids_vexas-mds
7.53084438514527e-08	-0.669073769538206	0.306	0.466	0.0018118458506221	RIN3	myeloids_vexas-mds
1.26331501111124e-12	-0.669859886896962	0.277	0.487	3.03940958523253e-08	TRAPPC1	myeloids_vexas-mds
1.83283164012558e-06	-0.670310391746218	0.194	0.323	0.0440960964297814	TMOD3	myeloids_vexas-mds
1.86469422862981e-07	-0.67124160010248	0.271	0.411	0.00448626784466045	SMS	myeloids_vexas-mds
1.64608308183089e-08	-0.675753531611564	0.19	0.342	0.000396031128657694	EIF4EBP1	myeloids_vexas-mds
9.46957230156907e-07	-0.677463550290173	0.132	0.251	0.022782844000345	RNF141	myeloids_vexas-mds
1.64601688542808e-08	-0.68006026095747	0.235	0.396	0.000396015202465141	CDC5L	myeloids_vexas-mds
7.060684133737e-08	-0.683792231139048	0.181	0.323	0.00169872999573579	MAPK1	myeloids_vexas-mds
2.45835082814579e-09	-0.686256780916187	0.174	0.338	5.91454625743596e-05	UNC93B1	myeloids_vexas-mds
8.77117815523001e-09	-0.687881936324262	0.135	0.288	0.000211025775236679	PPP2R5A	myeloids_vexas-mds
9.04598591229574e-08	-0.688226096533667	0.168	0.308	0.00217637375063923	RHOF	myeloids_vexas-mds
2.99762510376541e-08	-0.691652327363338	0.132	0.275	0.000721198623714919	WASHC4	myeloids_vexas-mds
7.06721312878279e-13	-0.691781526197008	0.135	0.328	1.70030080665385e-08	GRK3	myeloids_vexas-mds
5.51529934913902e-07	-0.695375768150023	0.177	0.313	0.0132692587040936	AL627171.2	myeloids_vexas-mds
9.00063267774306e-11	-0.69551535379402	0.094	0.254	2.1654622159382e-06	BICD2	myeloids_vexas-mds
1.07955619445204e-11	-0.697724037339069	0.184	0.383	2.59730424823217e-07	MPEG1	myeloids_vexas-mds
5.26451638005923e-10	-0.698664430571849	0.177	0.35	1.26658999587845e-05	TWF2	myeloids_vexas-mds
1.93671901218288e-10	-0.701850569960188	0.168	0.339	4.65955227141079e-06	TWF1	myeloids_vexas-mds
6.76756878204342e-07	-0.702859580522699	0.174	0.301	0.0162820937327183	UBXN11	myeloids_vexas-mds
1.95993793286134e-06	-0.705596733708561	0.19	0.313	0.047154146726711	UBN1	myeloids_vexas-mds
5.80206233193162e-07	-0.709986969716962	0.248	0.384	0.0139591817643943	GID8	myeloids_vexas-mds
6.57106545678917e-12	-0.711445528672409	0.155	0.353	1.58093263824891e-07	CIAO2A	myeloids_vexas-mds
5.42675522723734e-10	-0.711545438075226	0.39	0.569	1.30562304012103e-05	IST1	myeloids_vexas-mds
1.50720321412364e-07	-0.717454253494497	0.152	0.29	0.00362618021286008	ZCCHC2	myeloids_vexas-mds
1.14916885497855e-06	-0.718816856774954	0.235	0.371	0.0276478534819289	FBXL3	myeloids_vexas-mds
5.07279292920343e-08	-0.721218429489603	0.348	0.511	0.00122046325083705	CCDC12	myeloids_vexas-mds
1.82516187075679e-11	-0.721823459798975	0.623	0.808	4.39115694485377e-07	SH3BGRL	myeloids_vexas-mds
1.13584393112019e-07	-0.72453688030102	0.181	0.324	0.00273272691388207	KIAA1109	myeloids_vexas-mds
3.91140279515512e-07	-0.725883200714269	0.242	0.385	0.0094104439848637	MED28	myeloids_vexas-mds
7.8290865432135e-12	-0.728776500598602	0.1	0.278	1.88359993143174e-07	MAP3K11	myeloids_vexas-mds
2.01854458907234e-09	-0.731576544786399	0.406	0.566	4.85641642684915e-05	UBE2I	myeloids_vexas-mds
3.74110541375506e-13	-0.73970927988735	0.074	0.258	9.00072551495331e-09	SMAD2	myeloids_vexas-mds
3.24654639893358e-12	-0.739731411562292	0.094	0.27	7.81086598119429e-08	NPTN	myeloids_vexas-mds
8.15470533236515e-08	-0.741241931243847	0.281	0.445	0.00196194055591373	CLTA	myeloids_vexas-mds
5.98328144560597e-11	-0.741649110831066	0.123	0.291	1.43951768299834e-06	TMEM127	myeloids_vexas-mds
1.0011406521571e-06	-0.742780949303535	0.184	0.313	0.0240864429502478	PUF60	myeloids_vexas-mds
1.1081040575144e-10	-0.744516491798232	0.229	0.416	2.66598755197388e-06	EIF4EBP2	myeloids_vexas-mds
1.06277379988067e-06	-0.745167202515352	0.245	0.385	0.0255692748513291	CCNDBP1	myeloids_vexas-mds
6.28695023410199e-09	-0.749252944234088	0.113	0.259	0.00015125773568226	ACBD5	myeloids_vexas-mds
2.2720810079131e-13	-0.750211214745956	0.6	0.844	5.46639969693812e-09	TSPO	myeloids_vexas-mds
8.07133495933672e-15	-0.75219747599545	0.074	0.274	1.94188247786682e-10	CPT1A	myeloids_vexas-mds
2.90602008552944e-08	-0.755118873489603	0.113	0.251	0.000699159372377527	ATAD2B	myeloids_vexas-mds
3.46479127591147e-12	-0.758783527731026	0.103	0.285	8.3359413307154e-08	VCPIP1	myeloids_vexas-mds
1.2492723792596e-06	-0.759038234639244	0.281	0.413	0.0300562441726066	ZNF800	myeloids_vexas-mds
5.7631607942913e-11	-0.761506817354481	0.265	0.454	1.38655885549854e-06	CTDNEP1	myeloids_vexas-mds
5.35228691346463e-11	-0.761702927241914	0.113	0.282	1.28770670851046e-06	DIPK2A	myeloids_vexas-mds
1.70799098507747e-09	-0.763149898453627	0.129	0.284	4.1092555109979e-05	PPCS	myeloids_vexas-mds
1.28904607289027e-06	-0.77093273320557	0.197	0.323	0.031013159467667	TRAPPC10	myeloids_vexas-mds
1.74980095621542e-15	-0.772408951810796	0.097	0.313	4.20984612055867e-11	RMND5A	myeloids_vexas-mds
1.84770003525754e-07	-0.772673564144577	0.265	0.417	0.00444538151482612	EPS15	myeloids_vexas-mds
2.75582424656993e-08	-0.774199459361621	0.139	0.282	0.000663023755482259	GARS-DT	myeloids_vexas-mds
5.47162033233807e-08	-0.775629524801885	0.316	0.475	0.00131641713575722	ANXA11	myeloids_vexas-mds
5.17469974246251e-19	-0.776253470332827	0.126	0.378	1.24498101103905e-14	RUFY3	myeloids_vexas-mds
4.00113848238727e-07	-0.7793551099517	0.274	0.413	0.00962633907477554	SZRD1	myeloids_vexas-mds
1.43167435915964e-08	-0.780265037460284	0.284	0.451	0.000344446534070218	MYCBP2	myeloids_vexas-mds
5.09051661915317e-09	-0.781161922037397	0.106	0.25	0.000122472739340206	NCOA1	myeloids_vexas-mds
5.89118370531157e-09	-0.781972065027169	0.413	0.58	0.000141735988766091	DNAJC7	myeloids_vexas-mds
5.99909657711811e-09	-0.783617506385087	0.142	0.297	0.000144332264548885	PBRM1	myeloids_vexas-mds
4.62025982638124e-11	-0.784287810214665	0.087	0.251	1.11158831162906e-06	NCOA2	myeloids_vexas-mds
1.77784280170057e-12	-0.786499818198732	0.1	0.283	4.27731199661141e-08	OSBPL11	myeloids_vexas-mds
1.35267691586358e-10	-0.789794288942616	0.126	0.296	3.25440539187618e-06	SP1	myeloids_vexas-mds
8.94509482433787e-09	-0.7921329774517	0.126	0.274	0.000215210036378745	SMAD3	myeloids_vexas-mds
1.37731850875305e-09	-0.793758996640101	0.206	0.374	3.31369060020897e-05	LPGAT1	myeloids_vexas-mds
4.41344609535949e-11	-0.808584782730343	0.11	0.278	1.06183099608254e-06	MID1IP1	myeloids_vexas-mds
1.47067335292813e-07	-0.815875916407488	0.145	0.279	0.00353829301980978	C18orf25	myeloids_vexas-mds
3.75395195465906e-12	-0.816599039250589	0.1	0.28	9.03163300771423e-08	KDM1B	myeloids_vexas-mds
9.17241721894352e-15	-0.817118637008204	0.226	0.456	2.20679185870562e-10	RNF139	myeloids_vexas-mds
1.25985011552177e-06	-0.828066791674414	0.161	0.288	0.0303107339293383	QSOX1	myeloids_vexas-mds
3.8515702293802e-07	-0.828893076504905	0.358	0.504	0.00926649281486582	KRAS	myeloids_vexas-mds
1.34899514174197e-08	-0.833917984171891	0.484	0.649	0.0003245547411517	SH3GLB1	myeloids_vexas-mds
1.5738113405692e-09	-0.835340836302625	0.126	0.282	3.78643270427545e-05	ASAP1	myeloids_vexas-mds
1.77352149861357e-06	-0.838304288635731	0.265	0.395	0.0426691537351439	PIP4K2A	myeloids_vexas-mds
1.1588142531698e-11	-0.839972526067643	0.103	0.284	2.78799121170123e-07	UBL3	myeloids_vexas-mds
1.68474698559392e-10	-0.840252389750374	0.142	0.312	4.0533327726404e-06	SMG7	myeloids_vexas-mds
1.38350050583612e-06	-0.841522509131364	0.161	0.286	0.0332856386699111	MED6	myeloids_vexas-mds
4.44614632981477e-14	-0.842040234183152	0.639	0.48	1.06969834549014e-09	CALR	myeloids_vexas-mds
2.51565234750478e-07	-0.842185777978962	0.165	0.3	0.00605240798286175	GNPTAB	myeloids_vexas-mds
1.10242859313021e-10	-0.842496634308882	0.723	0.878	2.65233295221197e-06	EFHD2	myeloids_vexas-mds
3.00486654804398e-11	-0.843545592331788	0.155	0.338	7.229408427939e-07	RCOR1	myeloids_vexas-mds
1.46824455445472e-10	-0.844678228417841	0.187	0.371	3.5324495735626e-06	CAPRIN1	myeloids_vexas-mds
1.95114774010204e-10	-0.845082246837595	0.194	0.369	4.69426634791149e-06	SOS2	myeloids_vexas-mds
1.07914837102892e-08	-0.849519503328687	0.277	0.449	0.000259632306585847	SKAP2	myeloids_vexas-mds
3.94827265347322e-08	-0.849695279892915	0.116	0.254	0.000949914917699121	FTX	myeloids_vexas-mds
4.68597451818705e-10	-0.852867985351115	0.161	0.329	1.12739860933062e-05	MIEN1	myeloids_vexas-mds
2.70702975989972e-07	-0.853348244705667	0.161	0.291	0.00651284289934273	AP2A1	myeloids_vexas-mds
1.99623695586174e-07	-0.854313788380368	0.203	0.348	0.00480274649210777	DPYD	myeloids_vexas-mds
4.11782137662855e-08	-0.854746639990977	0.139	0.28	0.000990706645003063	SBF2	myeloids_vexas-mds
5.52128414126328e-07	-0.855149994665632	0.206	0.341	0.0132836575154653	KBTBD2	myeloids_vexas-mds
1.34749590372014e-07	-0.856939956851308	0.306	0.472	0.00324194039476028	PCIF1	myeloids_vexas-mds
2.97770987358608e-14	-0.859142245435995	0.077	0.274	7.16407218486075e-10	BAG4	myeloids_vexas-mds
4.5098735492936e-10	-0.860800825118727	0.171	0.337	1.08503047722455e-05	MTMR14	myeloids_vexas-mds
1.29993147901245e-06	-0.865398596050819	0.145	0.264	0.0312750514535604	CBL	myeloids_vexas-mds
2.26082016681156e-11	-0.866204142191488	0.455	0.666	5.43930723933193e-07	AP2S1	myeloids_vexas-mds
2.05132719982502e-11	-0.866826327291354	0.174	0.367	4.93528811005902e-07	SLC15A3	myeloids_vexas-mds
2.91702632947512e-07	-0.867697379314257	0.152	0.284	0.00701807364608419	ESCO1	myeloids_vexas-mds
2.54648918544056e-09	-0.874055495443136	0.187	0.351	6.12659833125145e-05	PATL1	myeloids_vexas-mds
1.06197970766826e-08	-0.87417967172218	0.219	0.373	0.000255501697867906	RP2	myeloids_vexas-mds
5.88732665851206e-07	-0.875108233908575	0.145	0.27	0.0141643192077142	SVBP	myeloids_vexas-mds
1.59843036812807e-08	-0.875297738593336	0.11	0.255	0.000384566362267931	TRIM11	myeloids_vexas-mds
5.89914134699669e-09	-0.879576581762066	0.168	0.321	0.000141927441667393	DICER1	myeloids_vexas-mds
5.48882669163017e-13	-0.881647801193278	0.097	0.285	1.3205568137393e-08	TET3	myeloids_vexas-mds
2.94520279425546e-08	-0.88330229105544	0.187	0.337	0.000708586340269922	SPOPL	myeloids_vexas-mds
2.22831568391581e-10	-0.884901020475688	0.187	0.367	5.36110470393304e-06	FBRS	myeloids_vexas-mds
1.60929268431587e-09	-0.885393801603368	0.21	0.382	3.87179726919556e-05	CMIP	myeloids_vexas-mds
3.68675229902305e-10	-0.88800578510346	0.132	0.295	8.86995735621955e-06	ARHGAP27	myeloids_vexas-mds
2.26828091927552e-07	-0.897890008937503	0.184	0.321	0.00545725706368497	TMEM33	myeloids_vexas-mds
1.94569327079037e-11	-0.898101015487082	0.148	0.336	4.68114344019455e-07	OAZ2	myeloids_vexas-mds
2.5329563612924e-14	-0.898560598370921	0.242	0.462	6.09403970963338e-10	C19orf38	myeloids_vexas-mds
4.52593981243843e-10	-0.900288972448614	0.106	0.272	1.08889585947456e-05	ARHGAP9	myeloids_vexas-mds
2.1767981885224e-08	-0.901218107329873	0.123	0.263	0.000523715876176604	ARRDC4	myeloids_vexas-mds
3.21083925654474e-09	-0.905851752874148	0.158	0.32	7.72495816732099e-05	NCOR2	myeloids_vexas-mds
1.25121566848482e-07	-0.908471677156278	0.271	0.428	0.00301029977680763	FRG1	myeloids_vexas-mds
5.54580837793284e-10	-0.908920247988143	0.19	0.36	1.33426603764686e-05	RGS19	myeloids_vexas-mds
1.06242625848713e-11	-0.911361544921622	0.103	0.278	2.55609133529417e-07	KIDINS220	myeloids_vexas-mds
3.26833502856315e-15	-0.91177531397533	0.535	0.736	7.86328724522009e-11	PAIP2	myeloids_vexas-mds
5.22836143229343e-11	-0.913821709440879	0.177	0.367	1.25789147699548e-06	POLR2B	myeloids_vexas-mds
4.19326053913256e-13	-0.918701958011165	0.355	0.567	1.0088565531099e-08	SH3BP2	myeloids_vexas-mds
5.03355452045368e-07	-0.919093947030937	0.181	0.314	0.0121102288207595	FAM76B	myeloids_vexas-mds
3.49357268219543e-11	-0.920872702597967	0.184	0.366	8.40518651609397e-07	NUP50	myeloids_vexas-mds
7.9608998957826e-07	-0.923684410885583	0.242	0.379	0.0191531290592634	PTPRA	myeloids_vexas-mds
6.03853103692435e-13	-0.933276069068594	0.129	0.322	1.45281018217363e-08	MAP3K3	myeloids_vexas-mds
8.40684008681314e-07	-0.934321386100703	0.155	0.279	0.0202260165648637	STAT2	myeloids_vexas-mds
8.46842569993134e-07	-0.934912660259046	0.129	0.254	0.0203741853914648	KMT5A	myeloids_vexas-mds
2.32422968136092e-13	-0.935258314129818	0.116	0.311	5.59186419038624e-09	SIRPB1	myeloids_vexas-mds
4.41146421047412e-09	-0.935280971064281	0.123	0.272	0.000106135417439797	ADCY7	myeloids_vexas-mds
1.18502257771332e-14	-0.935585262952508	0.574	0.765	2.85104581972048e-10	VAMP2	myeloids_vexas-mds
2.06283417932428e-06	-0.937040295970766	0.21	0.337	0.0496297275203629	RAB4A	myeloids_vexas-mds
1.48043812541531e-07	-0.940630224699365	0.19	0.328	0.00356178608593669	MBD4	myeloids_vexas-mds
2.46494717687299e-11	-0.942252877446336	0.329	0.514	5.93041641283872e-07	CD46	myeloids_vexas-mds
4.12521492421406e-18	-0.945150989090376	0.448	0.69	9.9248545861666e-14	FYB1	myeloids_vexas-mds
9.26474425098055e-14	-0.948536651597367	0.132	0.332	2.22900481934341e-09	SH3BP1	myeloids_vexas-mds
3.74855519388499e-07	-0.948567094748445	0.268	0.408	0.00901864894096791	RSF1	myeloids_vexas-mds
1.87623846507374e-10	-0.951855500749056	0.177	0.357	4.51404212312091e-06	MARCH1	myeloids_vexas-mds
4.86277202225272e-07	-0.952492120222326	0.142	0.274	0.0116993432083378	MGRN1	myeloids_vexas-mds
5.15457962543728e-08	-0.952509893536193	0.158	0.303	0.00124014031208395	CCDC88C	myeloids_vexas-mds
4.24085073838114e-07	-0.952893974257683	0.21	0.344	0.0102030627914712	ZFR	myeloids_vexas-mds
1.10854054986124e-09	-0.954069750877336	0.197	0.371	2.66703770891115e-05	TOR1AIP1	myeloids_vexas-mds
2.34537755138392e-08	-0.954626109310184	0.252	0.411	0.000564274385087457	SMARCE1	myeloids_vexas-mds
3.87903589074636e-10	-0.95803287914003	0.19	0.367	9.33257244954666e-06	MAX	myeloids_vexas-mds
1.06699101143096e-07	-0.958365056266475	0.439	0.602	0.00256707367440176	TMEM50A	myeloids_vexas-mds
1.60201421630408e-11	-0.963126112837531	0.187	0.376	3.85428600300599e-07	NUMB	myeloids_vexas-mds
3.65413207450609e-09	-0.965910225024037	0.103	0.25	8.7914763580542e-05	RIPOR1	myeloids_vexas-mds
1.14404194755424e-07	-0.969640004871058	0.206	0.354	0.00275245052162074	SSBP4	myeloids_vexas-mds
4.24824467999678e-17	-0.970242809781077	0.374	0.616	1.02208518756043e-12	C9orf78	myeloids_vexas-mds
8.73690598846796e-10	-0.970811198324785	0.194	0.364	2.10201221176551e-05	WNK1	myeloids_vexas-mds
4.63938025718565e-07	-0.970998662295339	0.226	0.366	0.0111618849607629	ARHGAP30	myeloids_vexas-mds
1.59075200951908e-06	-0.972563858849927	0.187	0.318	0.0382719025970196	FAM160B1	myeloids_vexas-mds
3.32117258024871e-10	-0.981132800981229	0.606	0.745	7.99040911082037e-06	EIF5	myeloids_vexas-mds
2.73381754428434e-08	-0.987259459076625	0.29	0.443	0.000657729162979368	TCIRG1	myeloids_vexas-mds
1.4179781501919e-14	-0.988685933911448	0.148	0.362	3.4115136315467e-10	FEM1B	myeloids_vexas-mds
8.95452181346678e-10	-0.989335465559154	0.319	0.499	2.15436840310197e-05	CREG1	myeloids_vexas-mds
5.6767046776675e-12	-0.990642822291893	0.123	0.314	1.36575837840002e-07	AC007952.4	myeloids_vexas-mds
1.39287388277064e-13	-0.990774702457385	0.1	0.294	3.35111527455788e-09	TIGAR	myeloids_vexas-mds
3.71549029231019e-07	-0.995123816509644	0.174	0.313	0.00893909809426908	WIPI2	myeloids_vexas-mds
1.44311241225285e-06	-1.00254695185651	0.413	0.542	0.0347198415263914	CDC42SE2	myeloids_vexas-mds
1.14371552687457e-07	-1.00511865295752	0.303	0.466	0.00275166518610754	LLPH	myeloids_vexas-mds
1.28847275068037e-08	-1.01096388244861	0.197	0.354	0.00030999365908619	DIS3	myeloids_vexas-mds
4.11270155120827e-18	-1.0111045996885	0.065	0.292	9.89474866205197e-14	CEBPA	myeloids_vexas-mds
1.59624560075038e-06	-1.0112892732271	0.155	0.279	0.0384040729084533	HMGXB4	myeloids_vexas-mds
6.04787719852254e-14	-1.01241609234869	0.155	0.364	1.45505877519254e-09	GPBP1L1	myeloids_vexas-mds
1.58258688834575e-07	-1.01246755869063	0.206	0.348	0.00380754579467104	SCFD1	myeloids_vexas-mds
1.70789303606013e-06	-1.01524331481355	0.171	0.298	0.0410901985545706	MRPS35	myeloids_vexas-mds
2.2793706873132e-07	-1.0154121095902	0.181	0.316	0.00548393793660683	CDK13	myeloids_vexas-mds
2.21069503527741e-14	-1.02170543636295	0.116	0.32	5.31871118537393e-10	MSL1	myeloids_vexas-mds
9.47307700240552e-16	-1.02936801471101	0.442	0.642	2.27912759600874e-11	STMP1	myeloids_vexas-mds
1.0830308503089e-07	-1.03122826605768	0.177	0.323	0.00260566392275817	RREB1	myeloids_vexas-mds
2.16916937726788e-07	-1.03123394959174	0.216	0.355	0.0052188046047688	ADAM10	myeloids_vexas-mds
1.72707633850329e-14	-1.03288225069157	0.103	0.31	4.15517296280505e-10	GCH1	myeloids_vexas-mds
1.45533405999052e-10	-1.03353996981487	0.494	0.692	3.5013882149312e-06	EIF3G	myeloids_vexas-mds
2.43224995706354e-13	-1.03496659235468	0.135	0.338	5.85175017169917e-09	IL13RA1	myeloids_vexas-mds
1.06534118912138e-09	-1.04037018624477	0.155	0.321	2.56310436690714e-05	MAPKAPK3	myeloids_vexas-mds
4.48641941971462e-12	-1.04394852128004	0.165	0.365	1.07938764818914e-07	VTI1B	myeloids_vexas-mds
2.06889317122051e-22	-1.04396556410729	0.355	0.634	4.97755008063943e-18	ARL6IP5	myeloids_vexas-mds
1.32713166111478e-22	-1.04552010291138	0.135	0.421	3.19294606347605e-18	CTDSP2	myeloids_vexas-mds
1.0731206525138e-09	-1.0455992374641	0.123	0.28	2.58182097788296e-05	RABGAP1L	myeloids_vexas-mds
4.99827876604283e-12	-1.04956989498289	0.113	0.298	1.20253588832225e-07	ADAM15	myeloids_vexas-mds
3.7128180726639e-11	-1.04967214530893	0.21	0.399	8.93266900102208e-07	RXRA	myeloids_vexas-mds
6.69640372529271e-11	-1.05237950362529	0.129	0.303	1.61108777226817e-06	UBP1	myeloids_vexas-mds
4.03984979515294e-08	-1.05498294177057	0.155	0.303	0.000971947462215847	ATP6V0A1	myeloids_vexas-mds
3.54059591686956e-20	-1.05697204017193	0.89	0.976	8.51831971639649e-16	CDC42	myeloids_vexas-mds
1.66628964620553e-16	-1.05762456185304	0.126	0.355	4.00892625980589e-12	PPP1R9B	myeloids_vexas-mds
4.56574735692161e-09	-1.06106406933878	0.184	0.337	0.000109847315660177	WAPL	myeloids_vexas-mds
1.63213688122153e-12	-1.06396006185478	0.123	0.312	3.92675812253087e-08	NFIC	myeloids_vexas-mds
3.72003150285499e-07	-1.07016451661044	0.184	0.322	0.00895002379271883	BRWD1	myeloids_vexas-mds
2.96345403935456e-10	-1.07017875484804	0.184	0.358	7.12977407328313e-06	ACIN1	myeloids_vexas-mds
8.66213606925937e-08	-1.0717192502653	0.261	0.407	0.00208402331690311	VPS4B	myeloids_vexas-mds
8.30992200784396e-08	-1.07325386374717	0.181	0.321	0.00199928413586718	P2RX4	myeloids_vexas-mds
1.07526310620722e-15	-1.07329701921288	0.277	0.512	2.58697550722396e-11	RNF138	myeloids_vexas-mds
1.59002589264201e-13	-1.07677519721279	0.106	0.3	3.82544329510741e-09	TAOK1	myeloids_vexas-mds
2.77523650217021e-09	-1.07978480877717	0.181	0.336	6.67694150057132e-05	CS	myeloids_vexas-mds
1.80405664642613e-09	-1.0803717566292	0.316	0.492	4.34037988563664e-05	CCNY	myeloids_vexas-mds
8.0801049868159e-08	-1.08066812229228	0.268	0.413	0.00194399245877804	TMEM183A	myeloids_vexas-mds
1.07767677215683e-15	-1.08239788351378	0.335	0.572	2.59278254613212e-11	CWC15	myeloids_vexas-mds
7.01002812966356e-15	-1.09014874841828	0.503	0.72	1.68654266771576e-10	ATP6AP2	myeloids_vexas-mds
8.62129426319233e-13	-1.0910696307882	0.155	0.348	2.07419718678144e-08	IL17RA	myeloids_vexas-mds
1.21314901525979e-10	-1.09204005903847	0.232	0.407	2.91871521581353e-06	NR1D2	myeloids_vexas-mds
1.28682177781435e-10	-1.09423919361154	0.242	0.431	3.09596451524355e-06	ARID1A	myeloids_vexas-mds
1.24816471048752e-10	-1.09883701316664	0.713	0.852	3.00295947696192e-06	SON	myeloids_vexas-mds
2.30901988627468e-09	-1.1005276020697	0.274	0.434	5.55527094438826e-05	SULF2	myeloids_vexas-mds
9.52711939795558e-09	-1.10189642003318	0.294	0.45	0.000229212965595413	NIPSNAP2	myeloids_vexas-mds
1.1316378341298e-07	-1.10858392868391	0.552	0.678	0.00272260746513289	CAPZA1	myeloids_vexas-mds
2.72091345993161e-10	-1.11696368557519	0.155	0.332	6.54624569324946e-06	AGO1	myeloids_vexas-mds
1.00375466253214e-15	-1.11700598556641	0.081	0.294	2.41493334258607e-11	WDR11	myeloids_vexas-mds
7.8809138229636e-14	-1.12384224053333	0.229	0.44	1.89606905666681e-09	POLE4	myeloids_vexas-mds
9.25372703027631e-08	-1.12664204796863	0.216	0.36	0.00222635418621418	NUTM2A-AS1	myeloids_vexas-mds
2.22401109419292e-11	-1.12966315743334	0.194	0.381	5.35074829151875e-07	PLEKHF2	myeloids_vexas-mds
3.42644005603981e-10	-1.13047505178356	0.194	0.369	8.24367213082619e-06	BORCS7	myeloids_vexas-mds
3.61525953439124e-13	-1.13073963489316	0.277	0.494	8.69795291379189e-09	SEPTIN9	myeloids_vexas-mds
1.40665351418967e-07	-1.13127847242084	0.181	0.326	0.00338426768978892	BBX	myeloids_vexas-mds
3.45512735939627e-11	-1.13397361937281	0.145	0.318	8.3126909139715e-07	DGKZ	myeloids_vexas-mds
1.59398257413383e-14	-1.13419795441674	0.187	0.408	3.83496267510859e-10	RCSD1	myeloids_vexas-mds
2.59209650527036e-18	-1.1389842161112	0.087	0.326	6.23632498202996e-14	TXNRD1	myeloids_vexas-mds
1.88083127853973e-08	-1.14171686195192	0.135	0.283	0.000452509197303874	GNB4	myeloids_vexas-mds
7.96970042015812e-09	-1.1423487555667	0.277	0.447	0.000191743022408584	GPS2	myeloids_vexas-mds
3.7399492239743e-09	-1.14667495590487	0.297	0.464	8.99794383795977e-05	SUPT4H1	myeloids_vexas-mds
6.69552767898022e-12	-1.15148506786226	0.313	0.495	1.61087700428585e-07	MAP7D1	myeloids_vexas-mds
4.14337809308483e-08	-1.15436350524463	0.313	0.464	0.00099685533541528	YPEL3	myeloids_vexas-mds
5.77828119888587e-08	-1.15642360299736	0.397	0.557	0.00139019667363995	CDC40	myeloids_vexas-mds
1.18666472558301e-08	-1.16478965751815	0.261	0.428	0.000285499666328017	CLEC4A	myeloids_vexas-mds
1.67363608121643e-06	-1.16724099999332	0.223	0.354	0.040266010477986	HADHB	myeloids_vexas-mds
1.56411422562403e-08	-1.16887683088686	0.252	0.404	0.000376310241542886	YAF2	myeloids_vexas-mds
7.31391445624094e-12	-1.17026607292609	0.132	0.318	1.75965467902701e-07	TMPO	myeloids_vexas-mds
4.53774316657408e-15	-1.17488992178685	0.232	0.459	1.09173562844606e-10	PRKACA	myeloids_vexas-mds
6.26731593622045e-13	-1.18238975955325	0.319	0.523	1.50785354109528e-08	ANP32A	myeloids_vexas-mds
1.03601672910339e-07	-1.18386782142473	0.174	0.316	0.00249255264854984	CAT	myeloids_vexas-mds
2.78972016336372e-14	-1.18444559002409	0.203	0.415	6.71178774103676e-10	PKN1	myeloids_vexas-mds
5.6322542154568e-18	-1.1853995113021	0.113	0.353	1.35506404169675e-13	PLEKHO2	myeloids_vexas-mds
2.10990296564986e-13	-1.18590121343059	0.326	0.564	5.076215545057e-09	RELT	myeloids_vexas-mds
5.20903383169675e-08	-1.18792222058073	0.171	0.32	0.00125324144956792	MBP	myeloids_vexas-mds
1.70309161019973e-11	-1.19173623139711	0.142	0.32	4.09746810497953e-07	MEGF9	myeloids_vexas-mds
9.421975490952e-08	-1.20005245789402	0.219	0.367	0.00226683308336814	REST	myeloids_vexas-mds
1.32077906098461e-17	-1.20355537664449	0.368	0.613	3.17766234282288e-13	LAMTOR1	myeloids_vexas-mds
4.25983132724944e-14	-1.20444515720012	0.119	0.318	1.02487281902294e-09	ATXN3	myeloids_vexas-mds
3.55205894157678e-14	-1.20638771963541	0.194	0.41	8.54589860753957e-10	RPF1	myeloids_vexas-mds
4.80883193201937e-07	-1.20683133922661	0.232	0.356	0.0115695687452454	BROX	myeloids_vexas-mds
4.19930637562866e-08	-1.21212159371579	0.229	0.377	0.0010103111209125	KPNB1	myeloids_vexas-mds
2.73963950328323e-08	-1.21392522063551	0.135	0.28	0.000659129868094912	PAK1	myeloids_vexas-mds
2.6250080600947e-08	-1.21436906500279	0.387	0.563	0.000631550689178183	PGD	myeloids_vexas-mds
5.92721139041061e-08	-1.21870755833787	0.194	0.336	0.00142602778841889	SNRNP27	myeloids_vexas-mds
9.68545620460309e-10	-1.21900973937515	0.213	0.39	2.33022390826546e-05	MED13	myeloids_vexas-mds
1.4795152149806e-10	-1.22903606700046	0.165	0.342	3.55956565572183e-06	ABHD5	myeloids_vexas-mds
6.63437377216868e-15	-1.22981637362042	0.258	0.487	1.59616398584606e-10	TMEM167B	myeloids_vexas-mds
1.57255260336101e-06	-1.2318819559238	0.281	0.412	0.0378340430842626	CALCOCO2	myeloids_vexas-mds
1.56767970879785e-11	-1.23875890801628	0.406	0.597	3.77168061139674e-07	MYO1F	myeloids_vexas-mds
1.44689976317832e-07	-1.240013626966	0.232	0.382	0.00348109614023071	TAF1D	myeloids_vexas-mds
3.91031041982397e-10	-1.24446219272798	0.213	0.385	9.40781583905448e-06	TMEM30A	myeloids_vexas-mds
4.38354341976354e-18	-1.24472996564857	0.445	0.709	1.05463671136091e-13	GDI2	myeloids_vexas-mds
6.31450224178847e-08	-1.24525780610672	0.361	0.501	0.00151920609435189	WBP11	myeloids_vexas-mds
2.2194486982108e-13	-1.24818638345799	0.084	0.271	5.33977162302536e-09	SLC30A1	myeloids_vexas-mds
9.52349110313372e-08	-1.24954444015908	0.223	0.375	0.00229125672450294	PPP2R5E	myeloids_vexas-mds
1.05946411148953e-06	-1.25579204399036	0.171	0.304	0.0254896470583266	UTY	myeloids_vexas-mds
6.7730885909114e-07	-1.25806711728395	0.145	0.269	0.0162953738408737	ATG14	myeloids_vexas-mds
3.73625803065349e-09	-1.25822897347897	0.229	0.395	8.98906319594923e-05	RIPOR2	myeloids_vexas-mds
1.3345883072268e-08	-1.27909922647794	0.126	0.271	0.000321088600835696	WIPF2	myeloids_vexas-mds
1.37219470335831e-10	-1.28163526875719	0.171	0.349	3.30136323680976e-06	KDM7A	myeloids_vexas-mds
1.37857733202154e-13	-1.2821034448146	0.197	0.413	3.31671920311062e-09	TMEM87A	myeloids_vexas-mds
2.05039071907784e-07	-1.28464953871154	0.31	0.454	0.00493303503102937	CCNK	myeloids_vexas-mds
4.04908467161032e-08	-1.2867087259629	0.294	0.446	0.000974169281142726	ARHGEF1	myeloids_vexas-mds
1.94401552494405e-07	-1.2885628776997	0.452	0.599	0.0046771069514629	C9orf16	myeloids_vexas-mds
1.87677365670024e-07	-1.29131714460353	0.206	0.346	0.0045153297406551	BAG5	myeloids_vexas-mds
5.06209133085421e-13	-1.30282976982416	0.494	0.694	1.21788855329021e-08	TMEM123	myeloids_vexas-mds
4.3603156870772e-07	-1.30448242611496	0.206	0.34	0.010490483511539	NIN	myeloids_vexas-mds
2.46469322646813e-20	-1.30836808907623	0.106	0.371	5.92980543355966e-16	TSC22D4	myeloids_vexas-mds
2.4984602643927e-09	-1.30964814952167	0.232	0.398	6.01104555010239e-05	ZBTB1	myeloids_vexas-mds
1.05995514114778e-15	-1.3099418421487	0.232	0.453	2.55014607408744e-11	PNPLA2	myeloids_vexas-mds
5.49303608825384e-13	-1.31335701015761	0.116	0.309	1.32156955247299e-08	RCC2	myeloids_vexas-mds
1.10708132079699e-11	-1.31788447873156	0.219	0.413	2.66352694970547e-07	NUB1	myeloids_vexas-mds
3.61119946749572e-21	-1.32355296643708	0.161	0.44	8.68818479884794e-17	ANKRD13D	myeloids_vexas-mds
8.54037040907712e-11	-1.32531049710456	0.21	0.39	2.05472771671987e-06	SASH3	myeloids_vexas-mds
2.88303168043654e-10	-1.32645969514917	0.313	0.496	6.93628591996228e-06	NUP214	myeloids_vexas-mds
1.75547825450676e-13	-1.32862838282262	0.271	0.478	4.22350513251781e-09	SPG21	myeloids_vexas-mds
4.49850057440509e-10	-1.33310548490318	0.419	0.61	1.08229425319612e-05	DRAP1	myeloids_vexas-mds
8.50618905940491e-09	-1.33773088930496	0.21	0.371	0.000204650402580223	CNOT8	myeloids_vexas-mds
4.75831488673563e-17	-1.34020647971115	0.6	0.806	1.14480297859973e-12	MOB1A	myeloids_vexas-mds
2.66263491936488e-10	-1.34407679408127	0.316	0.503	6.40603335249997e-06	LBR	myeloids_vexas-mds
2.93744485942653e-14	-1.34863833592884	0.177	0.388	7.06719858729429e-10	IREB2	myeloids_vexas-mds
1.70905099764059e-13	-1.35116497758768	0.261	0.475	4.11180579522349e-09	RNF166	myeloids_vexas-mds
4.41393098593685e-07	-1.35384668235882	0.503	0.639	0.0106194765590655	RBBP6	myeloids_vexas-mds
1.65966513887353e-11	-1.35762542504015	0.235	0.435	3.99298835761583e-07	TM9SF2	myeloids_vexas-mds
9.26657335353666e-13	-1.35830318739254	0.139	0.328	2.22944488312738e-08	AC090559.1	myeloids_vexas-mds
2.8787347566874e-08	-1.3594971818645	0.229	0.38	0.000692594795111423	MEF2A	myeloids_vexas-mds
2.31522779410692e-11	-1.36312920936914	0.326	0.515	5.57020654984184e-07	CARD19	myeloids_vexas-mds
1.7265742532423e-14	-1.36992888507465	0.406	0.653	4.15396499587564e-10	C1orf162	myeloids_vexas-mds
1.12920207627376e-07	-1.37414423714354	0.216	0.362	0.00271674727530703	HOOK3	myeloids_vexas-mds
4.8387566393803e-12	-1.37482539673684	0.213	0.416	1.16415645986851e-07	CHD4	myeloids_vexas-mds
3.13050536362553e-29	-1.37523309264002	0.5	0.779	7.53168285434665e-25	GRN	myeloids_vexas-mds
4.65166410161999e-15	-1.3790149207361	0.165	0.386	1.11914386620875e-10	FAM32A	myeloids_vexas-mds
2.23699890552982e-10	-1.40119627782123	0.268	0.449	5.3819956668142e-06	VEZF1	myeloids_vexas-mds
6.22904127078223e-07	-1.40241073530073	0.177	0.302	0.014986450393375	MAN1A2	myeloids_vexas-mds
3.81489124749469e-10	-1.42133850956513	0.261	0.45	9.17824685234748e-06	SLC6A6	myeloids_vexas-mds
3.49160154932699e-11	-1.42580272580825	0.365	0.55	8.40044416752579e-07	FAM120A	myeloids_vexas-mds
2.74360533964525e-22	-1.43213052972726	0.361	0.636	6.60084008665252e-18	PICALM	myeloids_vexas-mds
2.06945718445465e-09	-1.43392650920645	0.19	0.352	4.97890704007945e-05	USP4	myeloids_vexas-mds
1.34671044548931e-06	-1.44114326932639	0.203	0.327	0.0324005066080273	RPS6KA3	myeloids_vexas-mds
3.99233822524972e-08	-1.45095590046936	0.31	0.465	0.00096051665361283	NFAT5	myeloids_vexas-mds
5.85418303315356e-07	-1.45174267784143	0.171	0.306	0.0140845789594642	IER5L	myeloids_vexas-mds
4.03662940157387e-08	-1.45250463253398	0.206	0.354	0.000971172667724658	TSPAN14	myeloids_vexas-mds
3.51964015730198e-12	-1.46784553673224	0.432	0.623	8.46790225445283e-08	CCDC59	myeloids_vexas-mds
2.11244555568391e-16	-1.4706853471816	0.365	0.586	5.08233276241992e-12	PABPN1	myeloids_vexas-mds
4.476821526565e-09	-1.47857165363019	0.239	0.389	0.000107707849107627	SYK	myeloids_vexas-mds
2.11113886718016e-07	-1.49007567079473	0.374	0.521	0.00507918900054876	MYO1G	myeloids_vexas-mds
2.14275984276709e-21	-1.49569684843066	0.135	0.412	5.15526590571334e-17	HNMT	myeloids_vexas-mds
4.25376468973066e-10	-1.50046553045435	0.316	0.499	1.0234132467023e-05	C18orf32	myeloids_vexas-mds
2.86381276751379e-12	-1.50531443126674	0.148	0.331	6.89004713736142e-08	C5orf24	myeloids_vexas-mds
3.48894786950717e-13	-1.50709170436155	0.242	0.455	8.39405967924729e-09	LILRB2	myeloids_vexas-mds
6.79346657918032e-12	-1.51365141185871	0.177	0.372	1.63444012428499e-07	IQGAP2	myeloids_vexas-mds
6.72105259286455e-08	-1.51685858241596	0.319	0.47	0.00161701804331728	SPPL2A	myeloids_vexas-mds
2.05911237986961e-12	-1.51803240448998	0.242	0.443	4.95401847472829e-08	MARCKSL1	myeloids_vexas-mds
1.46865071226092e-08	-1.52699342802574	0.255	0.411	0.000353342674862854	PILRA	myeloids_vexas-mds
9.97350497268728e-08	-1.52840455436254	0.242	0.387	0.00239952556137883	HECTD1	myeloids_vexas-mds
3.10369504635048e-10	-1.52979480261628	0.39	0.584	7.46717991201462e-06	FGR	myeloids_vexas-mds
6.59719226850978e-22	-1.53362336681343	0.123	0.396	1.58721848788077e-17	ZDHHC7	myeloids_vexas-mds
9.81509927364055e-16	-1.53969471927491	0.171	0.404	2.36141473424518e-11	PRAM1	myeloids_vexas-mds
5.55348631766065e-14	-1.54422239642604	0.452	0.662	1.33611327316598e-09	PGLS	myeloids_vexas-mds
6.12959154951586e-10	-1.54870245795021	0.323	0.49	1.47471843089802e-05	HLA-F	myeloids_vexas-mds
7.76002215408833e-15	-1.55380357005979	0.419	0.64	1.86698373005211e-10	PPT1	myeloids_vexas-mds
6.78743764638087e-17	-1.55437761212268	0.261	0.505	1.63298962334277e-12	RAB32	myeloids_vexas-mds
4.57407384348011e-21	-1.56051409661335	0.281	0.56	1.10047642600288e-16	PTPN6	myeloids_vexas-mds
6.07258247502689e-14	-1.57042695975354	0.261	0.486	1.46100261766672e-09	C16orf87	myeloids_vexas-mds
6.42442799159764e-19	-1.57333379625182	0.255	0.515	1.54565313049848e-14	ITGA4	myeloids_vexas-mds
3.52359879447867e-10	-1.5761640186938	0.194	0.372	8.47742633963623e-06	TTC14	myeloids_vexas-mds
5.06464550022573e-08	-1.57644098014995	0.397	0.565	0.00121850306089931	PTEN	myeloids_vexas-mds
8.31748037034022e-08	-1.60493004891107	0.329	0.489	0.00200110260230015	DNAJB14	myeloids_vexas-mds
6.07494167953301e-13	-1.60542932891131	0.197	0.401	1.46157021867885e-08	DOCK8	myeloids_vexas-mds
4.75594703105542e-10	-1.60727713993203	0.155	0.319	1.14423329620162e-05	ARAP2	myeloids_vexas-mds
5.25701536691772e-13	-1.60906749992324	0.161	0.366	1.26478532712674e-08	CXXC5	myeloids_vexas-mds
2.25070963669843e-09	-1.61092486298369	0.258	0.428	5.41498231493275e-05	EMC10	myeloids_vexas-mds
3.44212606337297e-10	-1.61794240267286	0.29	0.467	8.28141109586902e-06	PCF11	myeloids_vexas-mds
2.16019521327725e-07	-1.62103112017735	0.452	0.582	0.00519721366362375	TLE4	myeloids_vexas-mds
1.56795013850237e-18	-1.6281892340093	0.19	0.446	3.77233123822285e-14	GNS	myeloids_vexas-mds
3.58835510748375e-15	-1.6315333099865	0.503	0.703	8.63322355309516e-11	WTAP	myeloids_vexas-mds
4.952980224901e-16	-1.64308311078081	0.129	0.346	1.19163751230893e-11	ITGAL	myeloids_vexas-mds
1.1683826929484e-10	-1.66030389342998	0.203	0.384	2.81101192096456e-06	NSD1	myeloids_vexas-mds
9.71134595025537e-10	-1.6730747427268	0.232	0.408	2.33645272217194e-05	CDK12	myeloids_vexas-mds
4.18012899506262e-17	-1.68041745002416	0.152	0.391	1.00569723492212e-12	CD86	myeloids_vexas-mds
2.47985421530765e-12	-1.68598787689467	0.19	0.393	5.96628125660867e-08	TNFSF13	myeloids_vexas-mds
2.22009497142682e-13	-1.69823310821083	0.258	0.464	5.34132649175579e-09	ARID4A	myeloids_vexas-mds
6.17283106528269e-11	-1.70048452853332	0.203	0.383	1.48512142599636e-06	SAMD8	myeloids_vexas-mds
1.91346948860458e-13	-1.70445729886643	0.239	0.455	4.60361624263376e-09	KANSL1	myeloids_vexas-mds
6.12263214231793e-16	-1.70685951082708	0.145	0.369	1.47304406712027e-11	PDLIM5	myeloids_vexas-mds
2.88726038680356e-19	-1.72003350506895	0.061	0.299	6.94645976461067e-15	VCL	myeloids_vexas-mds
8.53128274984153e-14	-1.72837697020299	0.255	0.458	2.05254131678437e-09	ZMYM2	myeloids_vexas-mds
1.72627036422005e-08	-1.73137383676705	0.113	0.261	0.000415323386927702	LILRA1	myeloids_vexas-mds
1.6370643659094e-11	-1.7315118630236	0.223	0.422	3.93861315794142e-07	CERT1	myeloids_vexas-mds
1.40421146489303e-10	-1.76163461464006	0.158	0.331	3.37839236338614e-06	DDHD1	myeloids_vexas-mds
1.73917381134548e-06	-1.76952730349053	0.365	0.504	0.041842782727161	CNIH1	myeloids_vexas-mds
3.34491513525787e-15	-1.77495974203033	0.232	0.453	8.04753132391692e-11	RHOQ	myeloids_vexas-mds
1.14041417130275e-10	-1.77700427087457	0.213	0.391	2.74372245473728e-06	TARDBP	myeloids_vexas-mds
2.46478581763297e-12	-1.78628071358755	0.242	0.435	5.93002819864317e-08	CMTM3	myeloids_vexas-mds
1.08193414507563e-10	-1.80089396340349	0.194	0.377	2.60302535963746e-06	DR1	myeloids_vexas-mds
9.86185485118096e-15	-1.80366869373743	0.223	0.445	2.37266365864563e-10	CTSC	myeloids_vexas-mds
1.62247472137302e-12	-1.81201477083445	0.374	0.56	3.90351193215135e-08	SERTAD2	myeloids_vexas-mds
6.95946169617097e-12	-1.81565417702	0.394	0.582	1.67437688948177e-07	HNRNPL	myeloids_vexas-mds
3.27104641125255e-12	-1.82549082896708	0.371	0.584	7.8698105608325e-08	MAP2K3	myeloids_vexas-mds
3.71935097290246e-14	-1.83668326900311	0.119	0.327	8.94838650570603e-10	KHDC4	myeloids_vexas-mds
1.19366674482133e-08	-1.83729467811094	0.319	0.487	0.000287184282136565	TET2	myeloids_vexas-mds
1.15558860957579e-08	-1.84614677782861	0.294	0.462	0.000278023063577838	DHX9	myeloids_vexas-mds
1.82990766847251e-11	-1.85238008554513	0.126	0.3	4.40257485957802e-07	A1BG	myeloids_vexas-mds
2.18113822805655e-12	-1.85416921972143	0.403	0.587	5.24760046288126e-08	C6orf62	myeloids_vexas-mds
2.02701383864635e-15	-1.85584859182	0.232	0.46	4.87679259439924e-11	PTAR1	myeloids_vexas-mds
2.46857011311919e-09	-1.86124028587887	0.3	0.47	5.93913283515345e-05	BOD1L1	myeloids_vexas-mds
8.41569753943498e-12	-1.86945640425828	0.465	0.641	2.02473267101266e-07	CHMP4B	myeloids_vexas-mds
5.86951077018315e-14	-1.87438079172246	0.277	0.498	1.41214559619836e-09	NECAP1	myeloids_vexas-mds
1.54247404876254e-11	-1.87663979232942	0.242	0.434	3.71103831391781e-07	STK10	myeloids_vexas-mds
2.65998543730269e-07	-1.8829895966938	0.355	0.502	0.00639965896360654	WDR1	myeloids_vexas-mds
2.9923212461417e-19	-1.89254610462518	0.19	0.441	7.19922568609233e-15	DEDD2	myeloids_vexas-mds
7.10400287708703e-12	-1.89664954991033	0.323	0.525	1.70915205219837e-07	ZFAND6	myeloids_vexas-mds
3.02147517883051e-20	-1.90344700247287	0.268	0.532	7.26936713274833e-16	SCPEP1	myeloids_vexas-mds
5.31805906026621e-09	-1.90559603883944	0.29	0.458	0.000127947182930945	BAG1	myeloids_vexas-mds
1.2496247368872e-13	-1.90790632925222	0.187	0.4	3.00647215447692e-09	SPEN	myeloids_vexas-mds
3.42467584436081e-23	-1.91771963094565	0.465	0.723	8.23942761394767e-19	FLNA	myeloids_vexas-mds
4.44911274274395e-23	-1.92049125595815	0.374	0.65	1.07041203477677e-18	SLC25A36	myeloids_vexas-mds
1.97833897630336e-18	-1.92102702311444	0.2	0.462	4.75968574308825e-14	WDFY1	myeloids_vexas-mds
1.03620036953352e-11	-1.93076398501124	0.258	0.444	2.49299446906068e-07	ING3	myeloids_vexas-mds
2.04236965253156e-13	-1.93103900895109	0.277	0.493	4.91373714702567e-09	EHBP1L1	myeloids_vexas-mds
4.09436645174877e-13	-1.93405671925989	0.355	0.558	9.85063624626238e-09	RAB14	myeloids_vexas-mds
1.02553254621806e-09	-1.95190899568708	0.206	0.37	2.46732875294602e-05	ASH1L	myeloids_vexas-mds
2.58594004977836e-09	-1.95572418967478	0.323	0.466	6.22151316576176e-05	WDR82	myeloids_vexas-mds
2.59823274729066e-09	-1.95657188223229	0.613	0.744	6.2510881667066e-05	ARL6IP4	myeloids_vexas-mds
1.01486284892006e-11	-1.97192619033138	0.094	0.263	2.44165852821676e-07	CITED4	myeloids_vexas-mds
3.17866257402557e-11	-1.9731331830868	0.387	0.595	7.64754428684811e-07	C15orf39	myeloids_vexas-mds
8.47439819317592e-14	-1.9845355517792	0.232	0.443	2.0388554612962e-09	NEMF	myeloids_vexas-mds
5.16784904085556e-09	-1.99388228217801	0.252	0.41	0.000124333280073944	TTC3	myeloids_vexas-mds
3.58177244622494e-13	-1.99609285573537	0.229	0.427	8.61738632837258e-09	FYTTD1	myeloids_vexas-mds
2.00238981399207e-18	-2.02299629965643	0.139	0.382	4.81754965348352e-14	PLXNB2	myeloids_vexas-mds
6.32838367738099e-11	-2.02997064337502	0.181	0.36	1.52254582894109e-06	CHD8	myeloids_vexas-mds
4.25816996632945e-12	-2.03246632915759	0.258	0.453	1.0244731121992e-07	MED23	myeloids_vexas-mds
8.01405347816772e-17	-2.04279472993728	0.197	0.434	1.92810112631237e-12	ANKRD44	myeloids_vexas-mds
1.12025196823606e-20	-2.04379411461159	0.165	0.433	2.69521421037914e-16	PECAM1	myeloids_vexas-mds
1.2020767043873e-14	-2.04908202170632	0.226	0.451	2.89207634308541e-10	PIAS1	myeloids_vexas-mds
1.52852343878264e-11	-2.05846382332025	0.494	0.686	3.67747454136715e-07	TAX1BP1	myeloids_vexas-mds
4.36311787237099e-17	-2.05847775252511	0.284	0.527	1.04972252891374e-12	SNX10	myeloids_vexas-mds
8.65924531043336e-21	-2.0635661035892	0.455	0.673	2.08332782923716e-16	STK4	myeloids_vexas-mds
1.33681146225249e-15	-2.06459636670517	0.255	0.496	3.21623469703326e-11	LRP1	myeloids_vexas-mds
9.23672068694612e-17	-2.06900561947732	0.174	0.415	2.22226263007237e-12	SNHG32	myeloids_vexas-mds
2.77365958667981e-15	-2.06981366118964	0.245	0.479	6.67314759959295e-11	TAOK3	myeloids_vexas-mds
1.85267050454998e-16	-2.07075510360361	0.135	0.366	4.4573399668968e-12	PIK3AP1	myeloids_vexas-mds
2.02809503790584e-33	-2.07549486155623	0.148	0.512	4.87939385169766e-29	LMO2	myeloids_vexas-mds
2.79770082966402e-17	-2.07566990962993	0.294	0.554	6.73098842608867e-13	CD36	myeloids_vexas-mds
6.75422853681104e-14	-2.07813178024691	0.229	0.452	1.62499984367137e-09	CLEC12A	myeloids_vexas-mds
1.11823187082865e-09	-2.080014997737	0.487	0.668	2.69035405802664e-05	CAPZB	myeloids_vexas-mds
5.6196727619573e-26	-2.09120876364006	0.213	0.514	1.35203706979931e-21	LASP1	myeloids_vexas-mds
1.08947028134896e-07	-2.09996580265762	0.258	0.399	0.00262115654989746	DYNC1LI2	myeloids_vexas-mds
1.04800234790312e-22	-2.10594807652395	0.294	0.577	2.52138884882011e-18	LYPLA1	myeloids_vexas-mds
1.38753954871523e-15	-2.11850653095431	0.168	0.387	3.33828140025397e-11	UNC119	myeloids_vexas-mds
7.42565302381601e-18	-2.13584990897887	0.652	0.836	1.78653786099989e-13	PNISR	myeloids_vexas-mds
1.88116562142657e-09	-2.14254965405125	0.365	0.528	4.52589636859018e-05	RAD23B	myeloids_vexas-mds
4.29463066589082e-16	-2.14438315770366	0.168	0.392	1.03324519190667e-11	GIT2	myeloids_vexas-mds
2.26221490132151e-08	-2.14897933737597	0.516	0.653	0.000544266283108941	LY6E	myeloids_vexas-mds
5.41489483984602e-14	-2.15259349364844	0.306	0.519	1.30276954951855e-09	GLTP	myeloids_vexas-mds
1.06377479431573e-11	-2.16987785824355	0.261	0.446	2.55933577764421e-07	TMEM170B	myeloids_vexas-mds
1.83158005111963e-10	-2.17355398067061	0.51	0.683	4.40659844498872e-06	TLE3	myeloids_vexas-mds
1.35510238326995e-24	-2.18618443340574	0.348	0.64	3.26024082390918e-20	CNPY3	myeloids_vexas-mds
1.74443020401932e-06	-2.1867606614545	0.326	0.471	0.0419692462785009	KDM2A	myeloids_vexas-mds
1.26588123314601e-11	-2.20690036848342	0.284	0.49	3.04558365882597e-07	CBX6	myeloids_vexas-mds
1.54225475556459e-14	-2.22016749603084	0.371	0.612	3.71051071641285e-10	GLIPR1	myeloids_vexas-mds
1.4663947073649e-17	-2.22629105815342	0.181	0.432	3.52799902644922e-13	CACUL1	myeloids_vexas-mds
1.27826913202832e-07	-2.23029395485742	0.484	0.68	0.00307538770474694	TMEM258	myeloids_vexas-mds
2.29149019532369e-12	-2.23160037043249	0.31	0.504	5.51309626092927e-08	CRTAP	myeloids_vexas-mds
4.99325331974961e-12	-2.23227793294013	0.342	0.532	1.20132681619856e-07	HELZ	myeloids_vexas-mds
3.131230120863e-14	-2.23259272058847	0.287	0.506	7.53342654778428e-10	ZNF385A	myeloids_vexas-mds
2.57911708149467e-11	-2.25969594422791	0.429	0.593	6.20509778636804e-07	ELF2	myeloids_vexas-mds
4.57191978254177e-11	-2.26304793335855	0.623	0.84	1.09995818048173e-06	RAC1	myeloids_vexas-mds
4.93597872619808e-08	-2.26645231823078	0.419	0.597	0.001187547121736	B4GALT1	myeloids_vexas-mds
2.31002350253589e-08	-2.28211979104265	0.384	0.518	0.00055576855447511	KMT2C	myeloids_vexas-mds
6.23645886016833e-17	-2.28246033935501	0.248	0.485	1.5004296371679e-12	KLF11	myeloids_vexas-mds
3.63245843872475e-20	-2.30358734287704	0.358	0.615	8.73933175772788e-16	GRK2	myeloids_vexas-mds
2.09075583230209e-13	-2.30641993406316	0.352	0.544	5.0301494569356e-09	PSMG2	myeloids_vexas-mds
6.43848026408293e-08	-2.32101880854781	0.129	0.267	0.00154903396673571	NT5C3A	myeloids_vexas-mds
5.27744775926214e-08	-2.33454944726733	0.261	0.406	0.00126970115640088	SETD2	myeloids_vexas-mds
2.47491273173482e-10	-2.33741914227729	0.323	0.507	5.95439254128079e-06	ICAM3	myeloids_vexas-mds
1.21826040686519e-07	-2.34170288996748	0.316	0.469	0.00293101271287696	FNBP4	myeloids_vexas-mds
1.8222270979258e-23	-2.34842990527979	0.458	0.736	4.38409617489968e-19	RNF130	myeloids_vexas-mds
1.49403496444803e-08	-2.36183909786852	0.148	0.295	0.000359449872096553	MAT2A	myeloids_vexas-mds
2.69599106319377e-39	-2.36246940913084	0.697	0.97	6.4862848989379e-35	TYROBP	myeloids_vexas-mds
1.04538708492654e-11	-2.36806692017122	0.494	0.702	2.51509678762476e-07	GPSM3	myeloids_vexas-mds
1.03205970776412e-16	-2.37433293764614	0.452	0.664	2.48303245090969e-12	QKI	myeloids_vexas-mds
2.99454636535868e-07	-2.37813131117092	0.31	0.444	0.00720457910041645	BIRC6	myeloids_vexas-mds
4.8902618696382e-10	-2.38842470326047	0.239	0.412	1.17654810321625e-05	DIAPH1	myeloids_vexas-mds
1.32201959639436e-13	-2.40389900009606	0.235	0.447	3.18064694696518e-09	HOTAIRM1	myeloids_vexas-mds
3.67686756433369e-22	-2.40631505906172	0.332	0.597	8.84617567303042e-18	SP3	myeloids_vexas-mds
2.33847554451291e-22	-2.42299890485531	0.465	0.709	5.62613831254361e-18	MED13L	myeloids_vexas-mds
9.36493871057092e-11	-2.44605611631276	0.31	0.485	2.25311060437626e-06	CUX1	myeloids_vexas-mds
8.70170496771965e-16	-2.45205742562773	0.184	0.416	2.09354319818367e-11	CD4	myeloids_vexas-mds
6.72991788646056e-25	-2.45328428820346	0.91	0.98	1.61915094430355e-20	PFDN5	myeloids_vexas-mds
4.48640618035056e-15	-2.45956541906492	0.245	0.454	1.07938446293054e-10	UTRN	myeloids_vexas-mds
5.80676160281351e-12	-2.46204310646797	0.077	0.25	1.3970487740209e-07	RRAS	myeloids_vexas-mds
1.70389268096178e-19	-2.47169497001736	0.416	0.643	4.09939540112594e-15	TGOLN2	myeloids_vexas-mds
1.90663248993939e-10	-2.47835252422242	0.648	0.788	4.58716710754518e-06	MYL12B	myeloids_vexas-mds
8.13322834309094e-22	-2.49391684268319	0.284	0.591	1.95677340706425e-17	TPP1	myeloids_vexas-mds
5.03296710687624e-14	-2.51167167220288	0.235	0.456	1.21088155624335e-09	HACD4	myeloids_vexas-mds
7.93045964830186e-11	-2.51227169676149	0.219	0.4	1.90798928678494e-06	ADA2	myeloids_vexas-mds
7.60979541600899e-09	-2.51730514250935	0.416	0.594	0.00018308406791376	PRPF40A	myeloids_vexas-mds
1.12105381387881e-09	-2.53274667052996	0.316	0.484	2.69714337081102e-05	DOCK2	myeloids_vexas-mds
7.04850179176674e-27	-2.54415632161095	0.223	0.543	1.69579904608116e-22	HP1BP3	myeloids_vexas-mds
1.62702608796362e-12	-2.5551387890855	0.177	0.371	3.91446206503168e-08	BIN2	myeloids_vexas-mds
1.2191490088753e-09	-2.57578399382568	0.471	0.665	2.93315060045309e-05	PKM	myeloids_vexas-mds
2.76113464821135e-10	-2.58646016705951	0.174	0.35	6.64301385013168e-06	POLR2A	myeloids_vexas-mds
6.37231696426041e-09	-2.59390817330962	0.358	0.217	0.000153311573843141	DUSP2	myeloids_vexas-mds
9.98158330443574e-22	-2.59660426851786	0.3	0.562	2.40146912721419e-17	PPTC7	myeloids_vexas-mds
2.19583078246892e-10	-2.60486460056813	0.284	0.457	5.28294927954197e-06	KAT6B	myeloids_vexas-mds
1.52544788650589e-21	-2.64320304562623	0.284	0.551	3.67007507014452e-17	FAR1	myeloids_vexas-mds
5.90489753970477e-11	-2.64948697618811	0.313	0.502	1.42065929907757e-06	UHMK1	myeloids_vexas-mds
7.3237945194398e-08	-2.65122565937518	0.397	0.532	0.00176203172343202	RAP2B	myeloids_vexas-mds
4.7211827889648e-13	-2.66750572559162	0.348	0.561	1.13586936719704e-08	CFP	myeloids_vexas-mds
5.61130819175975e-10	-2.68084046482235	0.226	0.394	1.35002463785548e-05	CHD9	myeloids_vexas-mds
1.01112460671581e-16	-2.6838597725622	0.326	0.56	2.43266469129756e-12	RTN3	myeloids_vexas-mds
7.74091227536742e-09	-2.69782767702663	0.216	0.386	0.000186238608433065	AOAH	myeloids_vexas-mds
5.28728636996003e-25	-2.70301910794779	0.658	0.863	1.27206822774868e-20	ARHGDIB	myeloids_vexas-mds
6.29652150559893e-13	-2.72461477830084	0.432	0.617	1.51488010903205e-08	KIF5B	myeloids_vexas-mds
3.66255776338045e-12	-2.73138673427597	0.584	0.743	8.81174772291701e-08	LAMTOR4	myeloids_vexas-mds
3.41585086447833e-15	-2.78991923343289	0.31	0.533	8.21819559484842e-11	ATG3	myeloids_vexas-mds
9.10746121934319e-11	-2.79966241959009	0.194	0.371	2.19116409476178e-06	CCNT2	myeloids_vexas-mds
3.85066792249623e-26	-2.80288837497896	0.19	0.505	9.26432195473368e-22	SLC7A7	myeloids_vexas-mds
3.50025006676407e-17	-2.80949875880373	0.277	0.51	8.42125163562767e-13	VPS13C	myeloids_vexas-mds
2.85617187121118e-07	-2.82517921824949	0.594	0.703	0.00687166390494697	PAPOLA	myeloids_vexas-mds
1.10718005130541e-19	-2.83847924044416	0.165	0.419	2.66376448543568e-15	YPEL2	myeloids_vexas-mds
4.49578471436465e-12	-2.84445628127748	0.248	0.433	1.08164084442899e-07	PAFAH1B2	myeloids_vexas-mds
5.66581790710544e-16	-2.85084415767409	0.671	0.802	1.3631391302705e-11	ATF4	myeloids_vexas-mds
1.22441128947795e-11	-2.85387876989503	0.274	0.481	2.94581112135501e-07	IK	myeloids_vexas-mds
3.35982932116974e-11	-2.85604069563117	0.4	0.583	8.08341336380229e-07	MNDA	myeloids_vexas-mds
3.71906492231089e-30	-2.86654049496279	0.271	0.605	8.94769829658776e-26	SH2B3	myeloids_vexas-mds
1.92795479219981e-19	-2.87100573464628	0.481	0.713	4.63846643455352e-15	RHOG	myeloids_vexas-mds
1.09868092069757e-06	-2.89471476602431	0.371	0.496	0.0264331642710629	SNX6	myeloids_vexas-mds
3.42218406307646e-19	-2.900503544656	0.377	0.617	8.23343263735564e-15	FAM91A1	myeloids_vexas-mds
1.21489430936263e-13	-2.91373746508257	0.361	0.576	2.92291421889555e-09	BACH1	myeloids_vexas-mds
4.18176770575065e-19	-2.93875019197534	0.852	0.904	1.00609149232655e-14	SFPQ	myeloids_vexas-mds
3.43678274655237e-25	-2.94222129488888	0.3	0.604	8.26855560993036e-21	ZNF106	myeloids_vexas-mds
3.20986782702019e-14	-2.95372440275026	0.281	0.494	7.72262100502788e-10	DMXL2	myeloids_vexas-mds
5.59642127793317e-23	-2.9864583129581	0.461	0.705	1.34644299525794e-18	C4orf48	myeloids_vexas-mds
2.407392630857e-22	-3.00744776656874	0.394	0.674	5.79194593057885e-18	RAB5IF	myeloids_vexas-mds
9.85615698162435e-14	-3.01791866455035	0.348	0.557	2.371292808209e-09	TNFRSF1B	myeloids_vexas-mds
1.27833331521478e-18	-3.04943521720381	0.797	0.934	3.07554212307523e-14	RHOA	myeloids_vexas-mds
2.84145114070323e-13	-3.05565513905482	0.271	0.478	6.83624729941791e-09	PLXDC2	myeloids_vexas-mds
2.72444322627027e-20	-3.06490212799949	0.39	0.642	6.55473795808364e-16	YY1	myeloids_vexas-mds
1.33328328994284e-18	-3.06526337372749	0.303	0.549	3.20774626727348e-14	BAZ2A	myeloids_vexas-mds
4.52199738654987e-13	-3.10815126274915	0.245	0.439	1.08794735123003e-08	LPP	myeloids_vexas-mds
2.30839999685511e-09	-3.11056315021716	0.352	0.507	5.55377955243371e-05	NIPBL	myeloids_vexas-mds
9.45306273657253e-14	-3.13695229794386	0.374	0.579	2.27431236379199e-09	TACC1	myeloids_vexas-mds
8.70127399312464e-15	-3.15002864829657	0.532	0.727	2.09343951000586e-10	TRIR	myeloids_vexas-mds
8.52469874475919e-11	-3.2043297286828	0.3	0.485	2.05095727100161e-06	ZNF644	myeloids_vexas-mds
6.18667817272669e-10	-3.22499615508679	0.571	0.726	1.48845290157631e-05	TOMM20	myeloids_vexas-mds
5.72062464519769e-16	-3.22670556565968	0.329	0.539	1.37632508338811e-11	ZFP91	myeloids_vexas-mds
7.81603876427608e-15	-3.22935479768716	0.394	0.608	1.88046076629718e-10	RBM5	myeloids_vexas-mds
6.68999864963482e-21	-3.23977528470819	0.503	0.741	1.60954677511564e-16	EIF2S3	myeloids_vexas-mds
3.31113100598831e-09	-3.26773543253578	0.552	0.733	7.96625008730727e-05	TMBIM6	myeloids_vexas-mds
2.55759246436343e-07	-3.2685396950496	0.339	0.468	0.00615331171001197	ZNF326	myeloids_vexas-mds
5.22887583928182e-09	-3.27446490399909	0.794	0.904	0.000125801523817281	YWHAZ	myeloids_vexas-mds
1.13794008071953e-15	-3.27631528260443	0.468	0.692	2.73777004020311e-11	CTSZ	myeloids_vexas-mds
4.85175410062139e-21	-3.31276336727265	0.577	0.794	1.1672835190685e-16	SF3B1	myeloids_vexas-mds
1.23955561794e-39	-3.32016939273768	0.39	0.742	2.98224686120185e-35	NUFIP2	myeloids_vexas-mds
1.56445005761331e-09	-3.32274932241979	0.442	0.611	3.76391039361187e-05	DNAJA1	myeloids_vexas-mds
1.2068706552055e-07	-3.34033403403373	0.429	0.551	0.00290361010935892	PHIP	myeloids_vexas-mds
1.79104930965568e-22	-3.36299520556441	0.539	0.807	4.3090855341006e-18	CLEC7A	myeloids_vexas-mds
1.16502512760414e-10	-3.36644357188552	0.684	0.825	2.80293395450281e-06	ATP6V1G1	myeloids_vexas-mds
4.94904985757145e-24	-3.36702950264543	0.313	0.597	1.19069190523312e-19	FBXL5	myeloids_vexas-mds
1.19065031270593e-18	-3.37243161416937	0.239	0.494	2.8645855873392e-14	TRIM38	myeloids_vexas-mds
6.37752044429376e-09	-3.37848433473907	0.248	0.41	0.000153436764369264	IGBP1	myeloids_vexas-mds
1.723065930163e-06	-3.41027750127628	0.371	0.51	0.0414552432137917	SNX2	myeloids_vexas-mds
9.26009664474383e-10	-3.4697238868761	0.606	0.747	2.22788665175892e-05	SYF2	myeloids_vexas-mds
3.45572012305479e-10	-3.51242211873981	0.335	0.509	8.31411704405753e-06	PSMA3-AS1	myeloids_vexas-mds
6.87668523383222e-27	-3.52582076083137	0.319	0.625	1.65446170040769e-22	HSD17B11	myeloids_vexas-mds
4.81526077192581e-07	-3.56460552311813	0.271	0.409	0.0115850358911763	PCSK7	myeloids_vexas-mds
6.6464727686619e-15	-3.56494725519777	0.729	0.87	1.59907488341237e-10	HNRNPDL	myeloids_vexas-mds
3.87905309043784e-13	-3.57237322807376	0.448	0.673	9.3326138302844e-09	EDF1	myeloids_vexas-mds
7.29658427054639e-20	-3.59337169548662	0.452	0.223	1.75548520965076e-15	PDE4B	myeloids_vexas-mds
1.78718205431035e-21	-3.62430563168125	0.542	0.776	4.29978130446526e-17	CAP1	myeloids_vexas-mds
5.98696982298603e-22	-3.63483721498647	0.019	0.265	1.44040506971221e-17	HIST2H2AA4	myeloids_vexas-mds
1.0951281743078e-15	-3.71085944833263	0.455	0.662	2.63476887456713e-11	RSL1D1	myeloids_vexas-mds
1.16925964652625e-20	-3.72759194979843	0.555	0.763	2.81312178357751e-16	EIF3H	myeloids_vexas-mds
2.41030565195067e-08	-3.75217798170003	0.406	0.543	0.000579895436802811	DDX39B	myeloids_vexas-mds
2.91345452606573e-24	-3.80378974500228	0.368	0.637	7.00948024426154e-20	DCP2	myeloids_vexas-mds
3.98031102136594e-24	-3.81730609147055	0.335	0.61	9.57623028630433e-20	NCKAP1L	myeloids_vexas-mds
3.06633899381875e-16	-3.83878927840407	0.435	0.651	7.37730498522854e-12	SQSTM1	myeloids_vexas-mds
4.8319680315598e-08	-3.83982987556124	0.39	0.559	0.00116252318871297	ANAPC16	myeloids_vexas-mds
8.08247759449658e-14	-3.8423776983777	0.3	0.145	1.94456328445993e-09	OASL	myeloids_vexas-mds
2.47874098088375e-13	-3.87989078123613	0.465	0.673	5.96360292590822e-09	GNB2	myeloids_vexas-mds
7.18357076327873e-42	-3.88639388681406	0.316	0.692	1.72829528993723e-37	MKRN1	myeloids_vexas-mds
3.66788142750963e-07	-3.91929619227412	0.816	0.919	0.00882455592644541	RPLP0	myeloids_vexas-mds
2.36560121081035e-13	-3.94549167404522	0.345	0.545	5.69139995308861e-09	WASF2	myeloids_vexas-mds
2.13721752200734e-29	-3.958621880194	0.484	0.765	5.14193163619747e-25	ARRB2	myeloids_vexas-mds
5.93438729046433e-14	-3.96812268117557	0.29	0.508	1.42775423821281e-09	LRRK2	myeloids_vexas-mds
1.77846099688827e-07	-3.96884312777656	0.203	0.351	0.00427879931241349	TNRC6B	myeloids_vexas-mds
2.5728638751805e-07	-3.98620350864108	0.348	0.511	0.00619005319729677	POLR2J3	myeloids_vexas-mds
8.70734469475212e-47	-4.05918543073824	0.806	0.972	2.09490006011041e-42	GABARAP	myeloids_vexas-mds
1.52602514230942e-44	-4.08470098717057	0.11	0.532	3.67146388988224e-40	HHEX	myeloids_vexas-mds
1.43744402109344e-33	-4.0876229683231	0.816	0.952	3.4583465703487e-29	ITM2B	myeloids_vexas-mds
3.86491235437121e-09	-4.11211776478277	0.558	0.689	9.29859263338169e-05	PPP1R2	myeloids_vexas-mds
2.04291491584558e-06	-4.11463298142746	0.51	0.639	0.0491504899603289	EWSR1	myeloids_vexas-mds
2.22368823813756e-13	-4.14271921009832	0.332	0.539	5.34997153213515e-09	SH3KBP1	myeloids_vexas-mds
1.57408445959412e-14	-4.1718692954129	0.468	0.289	3.78708980133748e-10	SLC15A4	myeloids_vexas-mds
9.20865295416108e-15	-4.21361429209373	0.19	0.401	2.21550981424162e-10	SETX	myeloids_vexas-mds
1.09556865384226e-28	-4.21887030212281	0.484	0.749	2.6358286242791e-24	EIF4B	myeloids_vexas-mds
1.10593375135688e-29	-4.21917803216003	0.384	0.668	2.66076601238951e-25	ACAP2	myeloids_vexas-mds
7.86779080882202e-14	-4.24794861848687	0.735	0.849	1.89291179069449e-09	SRRM1	myeloids_vexas-mds
1.66211538233298e-08	-4.27463848774004	0.294	0.449	0.000399888339835492	NR3C1	myeloids_vexas-mds
3.2239225877894e-11	-4.31144081426822	0.41	0.602	7.75643535396252e-07	REL	myeloids_vexas-mds
7.4858134291876e-15	-4.31533279026194	0.365	0.573	1.80101185292824e-10	MBD2	myeloids_vexas-mds
3.52932741058611e-07	-4.32291803684451	0.355	0.489	0.00849120881712912	MECP2	myeloids_vexas-mds
9.42317453474586e-27	-4.32770473493126	0.129	0.446	2.26712156131451e-22	POU2F2	myeloids_vexas-mds
2.07766116635062e-14	-4.45269448850783	0.413	0.608	4.99864500012296e-10	WDR26	myeloids_vexas-mds
2.77798056568124e-24	-4.45982619376481	0.397	0.663	6.68354344297249e-20	PPP1R18	myeloids_vexas-mds
1.08722726059195e-11	-4.49975924457533	0.532	0.711	2.61576006625818e-07	SCAF11	myeloids_vexas-mds
8.61068677163677e-21	-4.51799592328724	0.448	0.708	2.07164513038809e-16	MIR22HG	myeloids_vexas-mds
1.28553230463347e-16	-4.54000848051334	0.319	0.553	3.09286217171767e-12	AP3S1	myeloids_vexas-mds
3.08387609152893e-11	-4.54824963131595	0.4	0.583	7.41949748860946e-07	PNN	myeloids_vexas-mds
1.9269320598868e-14	-4.65724995823873	0.555	0.736	4.63600584288165e-10	EIF4A2	myeloids_vexas-mds
5.01685086163667e-29	-4.68204196426694	0.403	0.698	1.20700414880117e-24	EP300	myeloids_vexas-mds
5.93615887956016e-22	-4.73003567739316	0.461	0.717	1.42818046483338e-17	VASP	myeloids_vexas-mds
3.77408890987843e-10	-4.80480674905997	0.497	0.664	9.08008050827653e-06	RTN4	myeloids_vexas-mds
2.20353005211798e-16	-4.83438309489493	0.323	0.549	5.30147295239065e-12	IL10RA	myeloids_vexas-mds
2.18539428511397e-35	-4.90201312512469	0.184	0.562	5.25784011055571e-31	PIK3CG	myeloids_vexas-mds
1.0361963431241e-25	-4.94096111115474	0.506	0.759	2.49298478192228e-21	MTPN	myeloids_vexas-mds
1.39049646802421e-11	-4.94237453678447	0.561	0.709	3.34539545241944e-07	NOP53	myeloids_vexas-mds
2.61814346710687e-15	-4.95075242537972	0.287	0.514	6.29899136751243e-11	MIS18BP1	myeloids_vexas-mds
2.64194298451802e-09	-4.96341066564744	0.384	0.538	6.3562506264519e-05	STAT1	myeloids_vexas-mds
4.43012602343659e-11	-4.96636972675365	0.094	0.261	1.06584401997861e-06	MS4A7	myeloids_vexas-mds
3.58494326433046e-14	-4.98483793545385	0.358	0.575	8.62501499965266e-10	IKZF1	myeloids_vexas-mds
1.10512420742689e-22	-5.0309141216629	0.806	0.91	2.65881833064835e-18	HNRNPK	myeloids_vexas-mds
1.84865874498046e-09	-5.04394922897328	0.394	0.553	4.44768807454848e-05	RNF213	myeloids_vexas-mds
1.12622920388948e-14	-5.10561793300624	0.335	0.579	2.7095948416377e-10	NRIP1	myeloids_vexas-mds
1.83715369210131e-11	-5.13686820094595	0.377	0.545	4.42000806782654e-07	OGA	myeloids_vexas-mds
1.64584552121782e-27	-5.14110909950118	0.232	0.547	3.95973973949795e-23	EVI2A	myeloids_vexas-mds
5.68737165710199e-11	-5.14449022390568	0.516	0.359	1.36832474698217e-06	SGK1	myeloids_vexas-mds
6.88815346372126e-23	-5.15327084207877	0.268	0.56	1.6572208418367e-18	MGAT1	myeloids_vexas-mds
1.43042952236108e-11	-5.16041983757363	0.41	0.615	3.44147038784853e-07	CPEB4	myeloids_vexas-mds
1.46353823001461e-25	-5.19367293591136	0.223	0.522	3.52112662759216e-21	LYST	myeloids_vexas-mds
1.54566348949876e-11	-5.21739328082682	0.526	0.683	3.71871178938506e-07	KMT2E	myeloids_vexas-mds
1.11656189477059e-19	-5.24375195492007	0.477	0.732	2.68633626262856e-15	CD302	myeloids_vexas-mds
2.38349399111286e-16	-5.24764946024839	0.616	0.782	5.73444819321842e-12	ACTR2	myeloids_vexas-mds
4.70676978307741e-24	-5.25100676066574	0.461	0.741	1.13240174211059e-19	VSIR	myeloids_vexas-mds
5.7266967870055e-11	-5.25409725571137	0.384	0.559	1.37778597998565e-06	PRPF4B	myeloids_vexas-mds
4.08606873756193e-09	-5.3494872651159	0.294	0.464	9.83067277570025e-05	PARP14	myeloids_vexas-mds
4.50241081801703e-23	-5.40044022510543	0.335	0.615	1.08323501870672e-18	TLN1	myeloids_vexas-mds
2.24769739736998e-08	-5.43576187460238	0.726	0.809	0.000540773516833242	BCLAF1	myeloids_vexas-mds
1.34063645164468e-11	-5.50419829377112	0.323	0.504	3.22543723901193e-07	RAB8B	myeloids_vexas-mds
1.15147627004755e-24	-5.53329977751208	0.039	0.321	2.7703367581074e-20	P2RY13	myeloids_vexas-mds
8.55406767301106e-23	-5.54930968023062	0.555	0.812	2.05802314144973e-18	CSTA	myeloids_vexas-mds
1.03478002598155e-22	-5.6141438686137	0.455	0.687	2.48957726450901e-18	BNIP3L	myeloids_vexas-mds
1.19079250197528e-14	-5.63798702175097	0.858	0.95	2.86492768050232e-10	HLA-E	myeloids_vexas-mds
6.1549575920288e-17	-5.71287347427221	0.558	0.742	1.48082124706621e-12	RBM25	myeloids_vexas-mds
3.08577594658643e-10	-5.72800958775451	0.468	0.666	7.42406834989228e-06	DBI	myeloids_vexas-mds
1.93131174303956e-18	-5.75619499648761	0.255	0.503	4.64654292257888e-14	TRIM8	myeloids_vexas-mds
3.45674106864217e-09	-5.81888710562285	0.648	0.765	8.31657333704619e-05	SRRM2	myeloids_vexas-mds
3.90795411822554e-12	-5.84710818109226	0.174	0.36	9.40214681303883e-08	CBX4	myeloids_vexas-mds
1.75652932173554e-36	-5.86721456201152	0.387	0.739	4.22603389516355e-32	BLOC1S1	myeloids_vexas-mds
1.92205936207673e-12	-5.87755729601942	0.687	0.84	4.62428261922041e-08	CSDE1	myeloids_vexas-mds
8.96231953291596e-09	-5.89199298402297	0.365	0.538	0.000215624445642425	WSB1	myeloids_vexas-mds
1.62645416935932e-06	-5.89350071084987	0.726	0.809	0.0391308608606159	CD52	myeloids_vexas-mds
3.77068946674085e-23	-5.90211663724319	0.6	0.842	9.07190178803182e-19	ARPC1B	myeloids_vexas-mds
9.22337123754661e-25	-5.95535098453824	0.635	0.834	2.21905088604134e-20	DDX3X	myeloids_vexas-mds
6.06800343485174e-07	-6.00961105926313	0.535	0.672	0.0145990094639098	DDX6	myeloids_vexas-mds
4.68364019601139e-11	-6.02682753589038	0.394	0.572	1.12683699475838e-06	PRDM2	myeloids_vexas-mds
4.86163533715991e-10	-6.03601456997236	0.423	0.587	1.1696608457673e-05	DYNC1H1	myeloids_vexas-mds
5.43087367418428e-40	-6.04109703995974	0.103	0.504	1.306613897272e-35	LRRC25	myeloids_vexas-mds
1.60375158272782e-08	-6.05575306181706	0.184	0.344	0.000385846593288487	SHTN1	myeloids_vexas-mds
3.73153933942619e-15	-6.05961889927395	0.442	0.672	8.97771049672547e-11	CLEC2B	myeloids_vexas-mds
4.63484973322494e-10	-6.11632291086536	0.274	0.452	1.11509849731659e-05	GOLGA4	myeloids_vexas-mds
2.98692524936647e-21	-6.14922248584302	0.323	0.601	7.18624345745079e-17	LUC7L3	myeloids_vexas-mds
2.57277620514e-32	-6.18038309977805	0.745	0.925	6.18984227194633e-28	DAZAP2	myeloids_vexas-mds
3.83408763131465e-28	-6.18388660399886	0.784	0.916	9.22443143217991e-24	PCBP2	myeloids_vexas-mds
1.83371630910869e-11	-6.19108407476249	0.665	0.876	4.41173806808459e-07	FCN1	myeloids_vexas-mds
4.49905672247639e-17	-6.20387528258029	0.484	0.692	1.08242805686059e-12	EIF3L	myeloids_vexas-mds
1.03900570017718e-13	-6.20616828312536	0.519	0.699	2.49974381405628e-09	WAC	myeloids_vexas-mds
4.30772771952887e-11	-6.25828452715794	0.213	0.403	1.03639621204145e-06	ARHGAP45	myeloids_vexas-mds
6.88560236529533e-14	-6.26814823042314	0.626	0.783	1.6566070730664e-09	SEPTIN7	myeloids_vexas-mds
3.2401576376501e-12	-6.27113296835422	0.406	0.628	7.79549526042238e-08	MS4A6A	myeloids_vexas-mds
9.84408064658243e-11	-6.29516848143266	0.394	0.57	2.36838736276127e-06	RNASET2	myeloids_vexas-mds
1.26464938347359e-26	-6.32109170222757	0.248	0.549	3.0426199516991e-22	MAP3K1	myeloids_vexas-mds
3.21722261305358e-20	-6.35876272622962	0.529	0.76	7.74031588474562e-16	PRR13	myeloids_vexas-mds
3.53299225284198e-14	-6.45156043530249	0.413	0.614	8.50002606111252e-10	AAK1	myeloids_vexas-mds
2.35461825083455e-13	-6.59070367450077	0.306	0.517	5.66497604968285e-09	ARID1B	myeloids_vexas-mds
9.52994376954982e-07	-6.59398149240828	0.148	0.273	0.0229280917151599	ADM	myeloids_vexas-mds
9.98052093746362e-20	-6.61301967476231	0.587	0.382	2.40121353234437e-15	FOSB	myeloids_vexas-mds
1.56464588029792e-18	-6.61302299611486	0.961	0.995	3.76438152340876e-14	TMSB10	myeloids_vexas-mds
2.74216976229379e-13	-6.6130240231566	0.929	0.979	6.59738623110262e-09	NACA	myeloids_vexas-mds
3.66564664012198e-14	-6.67840180925749	0.765	0.872	8.81917925146947e-10	SLC25A6	myeloids_vexas-mds
6.76611487110439e-39	-6.68772489782796	0.223	0.602	1.62785957683901e-34	OGFRL1	myeloids_vexas-mds
1.03128673518549e-21	-6.84298747065955	0.458	0.701	2.48117275618277e-17	GAS5	myeloids_vexas-mds
2.49150433879856e-21	-6.85463819170729	0.132	0.407	5.99431028871546e-17	TCF7L2	myeloids_vexas-mds
7.71330743281665e-29	-7.02829778806251	0.381	0.693	1.85574463526136e-24	RSRP1	myeloids_vexas-mds
1.06559901420853e-19	-7.18688488459634	0.661	0.826	2.56372466828429e-15	NSA2	myeloids_vexas-mds
3.82013031940267e-28	-7.19713736216298	0.548	0.816	9.1908515354509e-24	CMTM6	myeloids_vexas-mds
4.11824248190053e-20	-7.21734781928872	0.906	0.96	9.90807958720449e-16	RPL23	myeloids_vexas-mds
3.16936508933542e-26	-7.22330955105131	0.123	0.436	7.62517546843208e-22	SNX18	myeloids_vexas-mds
1.92361517722324e-28	-7.23978209673395	0.503	0.777	4.62802575488139e-24	USP3	myeloids_vexas-mds
6.36531232444456e-17	-7.30551595944246	0.51	0.721	1.53143049213812e-12	USP15	myeloids_vexas-mds
5.37630291686243e-14	-7.36548614312322	0.542	0.735	1.29348471876793e-09	TAPBP	myeloids_vexas-mds
6.35927151148602e-12	-7.37865356988398	0.487	0.713	1.52997713294842e-07	CEBPD	myeloids_vexas-mds
4.56455511632857e-22	-7.39170603793158	0.674	0.835	1.09818631543749e-17	SF1	myeloids_vexas-mds
2.40832811527438e-10	-7.39346436014432	0.516	0.683	5.79419661253863e-06	DEK	myeloids_vexas-mds
6.13379721125321e-29	-7.58769757032647	0.539	0.768	1.47573027105541e-24	SREK1	myeloids_vexas-mds
2.26037626992736e-15	-7.7355596100008	0.516	0.719	5.43823926781823e-11	ZYX	myeloids_vexas-mds
1.88661648651264e-19	-7.80993074358778	0.639	0.85	4.53901060490077e-15	H2AFY	myeloids_vexas-mds
8.54464178924601e-07	-7.87240035749637	0.648	0.874	0.020557553680747	AC020656.1	myeloids_vexas-mds
1.0991572592142e-06	-8.06069708567438	0.913	0.984	0.0264446244994343	VIM	myeloids_vexas-mds
1.85622094713054e-10	-8.19680757584404	0.884	0.944	4.46588197670138e-06	COX4I1	myeloids_vexas-mds
3.42104406503414e-07	-8.20073271154228	0.658	0.55	0.00823068991606563	LINC-PINT	myeloids_vexas-mds
1.40804277545514e-16	-8.24194749789726	0.932	0.973	3.38761011346753e-12	RPL36A	myeloids_vexas-mds
7.7495700159949e-14	-8.37758721014159	0.577	0.729	1.86446905014821e-09	CSF3R	myeloids_vexas-mds
1.43222552234272e-09	-8.48659654552874	0.842	0.937	3.44579138420436e-05	MYL6	myeloids_vexas-mds
7.12007911400708e-24	-8.62443365235624	0.51	0.741	1.71301983403896e-19	EIF3F	myeloids_vexas-mds
1.96878237641082e-19	-8.67990404186205	0.445	0.669	4.73669351940679e-15	NKTR	myeloids_vexas-mds
3.60400515129033e-42	-8.77300832022535	0.552	0.832	8.6708759934894e-38	FMNL1	myeloids_vexas-mds
2.05268508486205e-29	-8.77423232704887	0.413	0.695	4.9385550456696e-25	PRKCB	myeloids_vexas-mds
1.14836688391504e-18	-8.90534986776127	0.61	0.816	2.7628558860112e-14	YPEL5	myeloids_vexas-mds
2.87814285071472e-29	-9.01851471721447	0.561	0.804	6.92452388453454e-25	GGNBP2	myeloids_vexas-mds
2.73716880015768e-17	-9.02656459812055	0.297	0.545	6.58535441629935e-13	PLBD1	myeloids_vexas-mds
6.13602894642009e-40	-9.08856495202144	0.19	0.577	1.47626720421921e-35	TENT5A	myeloids_vexas-mds
1.78967185134026e-29	-9.10831791039026	0.287	0.599	4.30577150713952e-25	SFT2D2	myeloids_vexas-mds
1.42145864447791e-19	-9.25526495239096	0.665	0.826	3.4198873527494e-15	MBNL1	myeloids_vexas-mds
8.68590943557105e-16	-9.29908977373337	0.474	0.698	2.08974295110404e-11	CD164	myeloids_vexas-mds
2.42255904656374e-12	-9.33788493938386	0.503	0.693	5.82843481012771e-08	SCO2	myeloids_vexas-mds
3.85606907436969e-31	-9.35111906297099	0.781	0.911	9.27731658602603e-27	CCNI	myeloids_vexas-mds
3.08749545689539e-41	-9.36282166733045	0.335	0.701	7.42820531974462e-37	CELF1	myeloids_vexas-mds
2.6491230159259e-10	-9.40309693463391	0.129	0.286	6.37352506401612e-06	RHOC	myeloids_vexas-mds
2.54416666496096e-17	-9.43240665672672	0.642	0.802	6.12101057922958e-13	ACTR3	myeloids_vexas-mds
7.05597931807968e-15	-9.46790667595733	0.635	0.805	1.69759806413679e-10	CELF2	myeloids_vexas-mds
1.20243587192709e-15	-9.49841351962132	0.89	0.956	2.8929404642694e-11	RPL3	myeloids_vexas-mds
1.90517407673935e-36	-9.6244276880076	0.329	0.687	4.5836583112272e-32	LTA4H	myeloids_vexas-mds
6.04881157892436e-34	-9.6816887901169	0.455	0.773	1.45528357777341e-29	CDKN2D	myeloids_vexas-mds
5.21519457941157e-20	-9.71058474087934	0.439	0.676	1.25472366386063e-15	DDX17	myeloids_vexas-mds
6.7768472307227e-19	-9.74186663297306	0.81	0.931	1.63044167523958e-14	LINC01578	myeloids_vexas-mds
1.51158328224727e-37	-9.92288455585392	0.239	0.612	3.6367182187587e-33	CDC42EP3	myeloids_vexas-mds
3.03199903326395e-12	-9.94116889543361	0.69	0.838	7.29468647412974e-08	LRRFIP1	myeloids_vexas-mds
1.51306917642598e-12	-9.96172615160527	0.116	0.302	3.64029313156328e-08	AC245014.3	myeloids_vexas-mds
6.93080403669607e-20	-10.3408494916631	0.742	0.894	1.66748214318871e-15	TOMM7	myeloids_vexas-mds
1.13822965546059e-21	-10.3513682005276	0.777	0.915	2.73846672807264e-17	PTPRC	myeloids_vexas-mds
3.08769460137455e-19	-10.4505015674936	0.781	0.885	7.42868444144702e-15	HNRNPU	myeloids_vexas-mds
1.01034448796008e-15	-10.6769173172079	0.342	0.589	2.43078780358316e-11	CPVL	myeloids_vexas-mds
2.05194792700259e-08	-10.6787329092717	0.432	0.29	0.000493678151757553	NR4A2	myeloids_vexas-mds
1.67764419359762e-06	-10.6947320852406	0.19	0.31	0.0403624416537652	SMIM25	myeloids_vexas-mds
6.70383571985402e-28	-10.7549900047335	0.923	0.983	1.61287583583968e-23	DDX5	myeloids_vexas-mds
1.69252164979804e-19	-10.7809758392468	0.742	0.907	4.07203783724912e-15	SRSF5	myeloids_vexas-mds
1.16742358640695e-07	-10.7862341289403	0.41	0.566	0.00280870440653649	N4BP2L2	myeloids_vexas-mds
2.21644883792934e-21	-10.8746836031926	0.784	0.939	5.3325542591742e-17	ARPC3	myeloids_vexas-mds
1.77557487593982e-08	-10.9388437479451	0.923	0.986	0.000427185559402362	UBC	myeloids_vexas-mds
8.87955322236223e-28	-11.0256356141409	0.935	0.979	2.13633170976813e-23	PABPC1	myeloids_vexas-mds
3.23805056990075e-08	-11.6516291828703	0.458	0.628	0.00077904258661242	RGS10	myeloids_vexas-mds
9.83993372824057e-31	-11.7637668922513	0.626	0.849	2.3673896556774e-26	NAP1L1	myeloids_vexas-mds
9.70391856607651e-20	-11.8679855262455	0.723	0.88	2.33466576781235e-15	PCBP1	myeloids_vexas-mds
6.34898917146501e-08	-11.9215725261086	0.484	0.647	0.00152750330476277	TUBA1A	myeloids_vexas-mds
3.87746703434952e-39	-11.9578771779891	0.587	0.837	9.3287979379415e-35	SPI1	myeloids_vexas-mds
1.9082739757955e-31	-12.2123373704133	0.606	0.866	4.59111635836638e-27	TKT	myeloids_vexas-mds
7.00080208709056e-18	-12.2199444887939	0.719	0.857	1.68432297413312e-13	ZNF207	myeloids_vexas-mds
1.04229552070442e-28	-12.2230406241861	0.645	0.882	2.50765879326275e-24	GNAI2	myeloids_vexas-mds
9.94353006962907e-33	-12.2694476871583	0.526	0.788	2.39231389945206e-28	CD48	myeloids_vexas-mds
3.63610794967979e-07	-12.2759589088327	0.287	0.419	0.00874811211613461	BCL6	myeloids_vexas-mds
1.02318569429266e-28	-12.3834885055121	0.684	0.871	2.46168246189871e-24	CAST	myeloids_vexas-mds
1.40836655461409e-22	-12.4607773157413	0.552	0.781	3.38838909374603e-18	VCAN	myeloids_vexas-mds
4.52674988091077e-46	-12.5950914947534	0.629	0.921	1.08909075384832e-41	BRI3	myeloids_vexas-mds
3.83635920075654e-40	-12.8493274224494	0.455	0.761	9.22989660110015e-36	ZBTB7A	myeloids_vexas-mds
1.48933524310093e-36	-13.0350331785529	0.658	0.864	3.58319166137652e-32	SNHG5	myeloids_vexas-mds
6.07727805255728e-11	-13.5294639933835	0.361	0.549	1.46213232666476e-06	WARS	myeloids_vexas-mds
5.78120108001934e-22	-13.634996076999	0.474	0.245	1.39089916784185e-17	GPR183	myeloids_vexas-mds
3.82958328515606e-31	-13.7097882759512	0.545	0.811	9.21359442575696e-27	MSN	myeloids_vexas-mds
1.69806622205792e-23	-13.776533251731	0.6	0.846	4.08537752364916e-19	AP1S2	myeloids_vexas-mds
2.40990030183737e-08	-13.8251832353879	0.965	0.984	0.000579797913619053	RPL18	myeloids_vexas-mds
1.25377156481182e-06	-13.832530533443	0.148	0.281	0.0301644900778077	CCDC50	myeloids_vexas-mds
4.80244509265811e-16	-13.9239389483767	0.784	0.886	1.15542026484262e-11	RPL31	myeloids_vexas-mds
1.64595467210664e-22	-14.0096408414288	0.461	0.692	3.96000234562136e-18	SAMHD1	myeloids_vexas-mds
8.04938564825259e-16	-14.5616808333383	0.677	0.48	1.93660169311309e-11	SLC2A3	myeloids_vexas-mds
1.22232135733438e-09	-14.6019810716121	0.606	0.488	2.94078295361079e-05	IER3	myeloids_vexas-mds
1.61419643791594e-13	-14.6445068068567	0.497	0.689	3.88359520998195e-09	TLE5	myeloids_vexas-mds
8.0690300838543e-11	-15.1426302496834	0.716	0.846	1.94132794787451e-06	MYL12A	myeloids_vexas-mds
4.54265585772286e-21	-15.2440043596785	0.11	0.384	1.09291757280954e-16	SOX4	myeloids_vexas-mds
1.46455778339208e-33	-15.2685189029516	0.81	0.948	3.52357957106302e-29	ARPC2	myeloids_vexas-mds
6.54594618961516e-14	-15.7536028988025	0.623	0.783	1.57488919375951e-09	HCST	myeloids_vexas-mds
1.05263388573471e-23	-15.9107560747261	0.797	0.954	2.53253186568913e-19	CFL1	myeloids_vexas-mds
1.62093726355426e-14	-16.0010477143891	0.632	0.794	3.8998129623852e-10	IER2	myeloids_vexas-mds
1.13711304031178e-12	-16.9779005820139	0.577	0.726	2.73578026368612e-08	IFNGR2	myeloids_vexas-mds
6.77339067245309e-29	-17.2153588091988	0.516	0.817	1.62961006188549e-24	APLP2	myeloids_vexas-mds
1.37092899048827e-38	-17.2798783399425	0.413	0.142	3.29831805821573e-34	SH3BP5	myeloids_vexas-mds
8.65879065863036e-59	-17.4277310835603	0.626	0.891	2.08321844455988e-54	EVI2B	myeloids_vexas-mds
6.3138802039712e-23	-18.0044786620682	0.5	0.784	1.51905643827343e-18	LYN	myeloids_vexas-mds
1.07206695961967e-16	-18.0546738139475	0.668	0.877	2.57928589814896e-12	ASAH1	myeloids_vexas-mds
1.14667102880614e-34	-18.1546489629589	0.648	0.97	2.7587758282047e-30	CST3	myeloids_vexas-mds
7.17496433723177e-09	-18.1550138101633	0.868	0.939	0.000172622466989459	JUNB	myeloids_vexas-mds
2.57433008798689e-27	-18.2415771575861	0.468	0.761	6.19358075868766e-23	SNX3	myeloids_vexas-mds
1.24319854718385e-33	-18.5005193724829	0.371	0.702	2.99101138466964e-29	CFD	myeloids_vexas-mds
2.62797665244489e-09	-18.6871300789708	0.694	0.824	6.32264902811715e-05	GNAS	myeloids_vexas-mds
1.66119205523969e-08	-18.9881140821533	0.116	0.257	0.000399666196570118	PTCH2	myeloids_vexas-mds
1.35085378157424e-08	-19.0851149059095	0.539	0.42	0.000325001911308947	GADD45B	myeloids_vexas-mds
1.32468192931945e-25	-19.413318723565	0.765	0.963	3.18705225374966e-21	OAZ1	myeloids_vexas-mds
9.95886793341499e-39	-19.4595115697586	0.519	0.823	2.39600403610031e-34	SERPINA1	myeloids_vexas-mds
4.04034950427328e-09	-19.7199545777227	0.113	0.261	9.72067687233108e-05	APP	myeloids_vexas-mds
5.99065503670769e-23	-19.840792049601	0.816	0.921	1.4412916952815e-18	RPS20	myeloids_vexas-mds
1.59299217952476e-09	-20.5711597219893	0.213	0.388	3.83257988471862e-05	HLA-DMB	myeloids_vexas-mds
5.95509573846597e-28	-20.6019076207118	0.642	0.881	1.43273648371753e-23	CD37	myeloids_vexas-mds
6.05222251724504e-27	-20.652520210775	0.268	0.582	1.45610421542399e-22	CCDC88A	myeloids_vexas-mds
8.87276120752101e-08	-21.0399733452779	0.971	0.994	0.00213469761891748	RPS15A	myeloids_vexas-mds
1.50617668443151e-11	-21.108043225721	0.932	0.978	3.62371048507377e-07	RPS25	myeloids_vexas-mds
6.72881908582983e-40	-21.1196469598758	0.142	0.529	1.6188865838598e-35	AC004687.1	myeloids_vexas-mds
1.02843465236063e-45	-21.492970074087	0.623	0.882	2.47431093011444e-41	KLF10	myeloids_vexas-mds
1.18153389367533e-17	-22.1664896077487	0.039	0.256	2.84265239479348e-13	PF4	myeloids_vexas-mds
5.29860273015752e-09	-22.4826688652404	0.948	0.985	0.00012747908308486	RPS18	myeloids_vexas-mds
1.0317351545142e-34	-22.6993130110237	0.539	0.837	2.48225160824572e-30	IER5	myeloids_vexas-mds
4.03596954830383e-12	-22.9462252921562	0.181	0.381	9.71013913626417e-08	HMOX1	myeloids_vexas-mds
4.86986597011939e-35	-23.6952765814148	0.5	0.775	1.17164105375102e-30	STXBP2	myeloids_vexas-mds
2.6145081626621e-23	-23.8446895276085	0.41	0.664	6.29024518854876e-19	NCF1	myeloids_vexas-mds
3.79689674794265e-20	-23.925363486971	0.916	0.972	9.13495388587522e-16	RPS11	myeloids_vexas-mds
3.62768646807787e-09	-24.3569852575504	0.513	0.666	8.72785087354854e-05	VMP1	myeloids_vexas-mds
1.83579761131674e-19	-24.5603101998563	0.603	0.794	4.41674547306695e-15	AHNAK	myeloids_vexas-mds
5.3770271737537e-19	-24.5605497478685	0.716	0.878	1.2936589677334e-14	FUS	myeloids_vexas-mds
3.53985361985553e-32	-25.0495330353035	0.603	0.877	8.51653382401043e-28	ZEB2	myeloids_vexas-mds
2.43049600573064e-10	-25.3679777548453	0.71	0.884	5.84753034018734e-06	GSTP1	myeloids_vexas-mds
1.16065880864523e-22	-25.3680585863042	0.974	0.992	2.79242902771955e-18	RPL26	myeloids_vexas-mds
1.06827434401389e-24	-25.8199747010183	0.948	0.991	2.57016124426301e-20	UBA52	myeloids_vexas-mds
5.18278008567861e-20	-26.0650346306925	0.535	0.728	1.24692506081342e-15	MARCKS	myeloids_vexas-mds
2.62322751619534e-10	-26.8107547682223	0.981	0.998	6.31122308121436e-06	RPL28	myeloids_vexas-mds
2.68116421476141e-57	-26.8381077850218	0.829	0.966	6.45061298429448e-53	PTP4A2	myeloids_vexas-mds
5.90569023698983e-07	-27.6891893297294	0.358	0.527	0.0142085001411738	MAFB	myeloids_vexas-mds
4.1693781177126e-12	-28.2288806410672	0.203	0.409	1.00311068134047e-07	AC253572.2	myeloids_vexas-mds
5.09093056458035e-20	-28.2499034524217	0.916	0.976	1.22482698453239e-15	RPL15	myeloids_vexas-mds
2.63172168764587e-30	-28.2534397080399	0.81	0.983	6.3316592083072e-26	CTSS	myeloids_vexas-mds
1.56965883579039e-06	-29.1254225834989	0.242	0.379	0.037764421930281	PPP1R14B	myeloids_vexas-mds
3.08175474128718e-19	-29.4609021006423	0.3	0.557	7.41439373206283e-15	NRGN	myeloids_vexas-mds
1.11059447224874e-24	-29.6876548993151	0.794	0.946	2.67197924078325e-20	DUSP1	myeloids_vexas-mds
4.49108597054777e-11	-29.6961436501903	0.99	0.997	1.08051037365409e-06	RPLP1	myeloids_vexas-mds
1.03713447343808e-47	-30.2473350006907	0.465	0.803	2.49524182964467e-43	PLEK	myeloids_vexas-mds
2.12363202745856e-16	-30.5173272542212	0.355	0.584	5.10924629486256e-12	RAB11FIP1	myeloids_vexas-mds
1.20092674370886e-09	-30.7130911099682	0.968	0.989	2.88930965268915e-05	RPS13	myeloids_vexas-mds
5.17922866672242e-21	-32.5815337071714	0.965	0.986	1.24607062492675e-16	RPL17	myeloids_vexas-mds
1.00590219925654e-19	-32.6052702612234	0.794	0.942	2.4201001011913e-15	EMP3	myeloids_vexas-mds
1.18361138567685e-11	-34.024228773095	0.99	0.995	2.84765063279992e-07	MT-ND4	myeloids_vexas-mds
1.58673447248177e-29	-35.4419691662894	0.835	0.936	3.81752446734389e-25	RPL27A	myeloids_vexas-mds
1.89947905487714e-09	-35.4669238138942	0.506	0.694	4.56995665812891e-05	HLA-DPA1	myeloids_vexas-mds
3.82836076523738e-13	-36.4576753958334	0.874	0.958	9.2106531650846e-09	RPL23A	myeloids_vexas-mds
9.9758052428707e-37	-36.8924131640665	0.29	0.648	2.40007898338226e-32	TNFAIP2	myeloids_vexas-mds
9.71995056103107e-30	-36.9068165073194	0.881	0.967	2.33852290547847e-25	RPL38	myeloids_vexas-mds
8.71783136186142e-08	-36.9096099905857	0.981	0.997	0.00209742304735024	RPL32	myeloids_vexas-mds
1.17374017630995e-14	-37.2974011421407	0.074	0.276	2.82390149018411e-10	RGS18	myeloids_vexas-mds
3.05094200334616e-46	-38.264257999006	0.777	0.95	7.34026136585052e-42	TPM3	myeloids_vexas-mds
3.70058136155103e-48	-38.5358590778454	0.8	0.96	8.90322869775562e-44	COTL1	myeloids_vexas-mds
1.02277914587981e-07	-38.8150710216923	0.432	0.572	0.00246070434707224	RGS2	myeloids_vexas-mds
3.95122302091349e-16	-39.7950183018056	0.948	0.983	9.50624746601577e-12	RPL6	myeloids_vexas-mds
9.38315936327478e-10	-41.2334716534208	0.919	0.977	2.25749431121028e-05	RPL22	myeloids_vexas-mds
2.19392337327864e-48	-42.4860891615702	0.606	0.909	5.27836024377107e-44	LST1	myeloids_vexas-mds
2.46042980008451e-44	-42.6901610713064	0.639	0.914	5.91954805602332e-40	IFI30	myeloids_vexas-mds
3.60876623042188e-09	-43.9044247299246	0.765	0.948	8.68233067377199e-05	LGALS1	myeloids_vexas-mds
4.56052777768571e-09	-44.0872210483003	0.903	0.971	0.000109721737803341	RPS4X	myeloids_vexas-mds
4.68833121742077e-13	-44.1230940372582	0.961	0.99	1.12796560759926e-08	RPL18A	myeloids_vexas-mds
4.16684178126183e-19	-45.5602455495947	0.61	0.802	1.00250046415378e-14	ZFP36L1	myeloids_vexas-mds
3.08725741276932e-11	-45.5657890918782	0.903	0.949	7.4276326093817e-07	RPL10A	myeloids_vexas-mds
2.73780050808633e-10	-47.0122334811762	1	0.997	6.58687424240489e-06	MT-ATP6	myeloids_vexas-mds
4.55539990300439e-29	-51.3365663220064	0.89	0.993	1.09598366266383e-24	S100A6	myeloids_vexas-mds
5.99361600800781e-07	-53.1857518977398	0.526	0.397	0.014420040753666	PMAIP1	myeloids_vexas-mds
1.52792722431838e-22	-57.1304376863357	0.965	0.98	3.67604010898759e-18	RPL13A	myeloids_vexas-mds
2.30542940373176e-27	-58.5251541895936	0.971	0.993	5.54663260243825e-23	RPL9	myeloids_vexas-mds
2.32243247997716e-14	-67.2062105698436	0.945	0.982	5.58754030357705e-10	RPS6	myeloids_vexas-mds
1.32649106415104e-18	-69.574744882648	0.91	0.977	3.19140485124099e-14	SRGN	myeloids_vexas-mds
1.03096920174192e-16	-69.6027276912879	0.148	0.399	2.48040880247089e-12	CCL5	myeloids_vexas-mds
6.46682924062086e-23	-78.7477128047585	0.942	0.985	1.55585444700097e-18	RPL37A	myeloids_vexas-mds
1.72200376490445e-22	-83.0758601841078	0.068	0.337	4.14296885798362e-18	GNLY	myeloids_vexas-mds
4.67420197149098e-35	-86.8991548944741	0.816	0.984	1.12456625232101e-30	S100A4	myeloids_vexas-mds
1.58626787809004e-14	-87.4039539865835	0.958	0.992	3.81640188789682e-10	RPS14	myeloids_vexas-mds
2.34145124349605e-17	-88.3921350555768	0.368	0.595	5.63329754672715e-13	G0S2	myeloids_vexas-mds
5.25815303893352e-13	-90.2893353457025	0.965	0.996	1.26505903963702e-08	RPL21	myeloids_vexas-mds
2.16801477333952e-39	-91.731543259584	0.965	0.997	5.21602674317755e-35	TMSB4X	myeloids_vexas-mds
8.40095881520581e-13	-91.7320304055901	0.99	0.998	2.02118668135037e-08	RPL34	myeloids_vexas-mds
6.36059745468427e-14	-100.317642975981	0.99	0.994	1.53029614162249e-09	RPL13	myeloids_vexas-mds
1.15483528653359e-11	-103.273590735566	0.965	0.987	2.77841821587115e-07	RPS23	myeloids_vexas-mds
1.55163715830302e-18	-103.283282174769	0.761	0.936	3.73308383916124e-14	CD74	myeloids_vexas-mds
1.87845160156807e-14	-106.160295613229	0.961	0.992	4.51936670821262e-10	RPS29	myeloids_vexas-mds
3.4223883681609e-11	-110.487065940119	0.987	0.997	8.2339241749583e-07	RPL39	myeloids_vexas-mds
6.13584767713854e-18	-132.127478062879	0.99	0.997	1.47622359264276e-13	MT-ND2	myeloids_vexas-mds
6.19444581905268e-98	-137.82808104467	0.765	0.989	1.49032171960588e-93	TXNIP	myeloids_vexas-mds
6.28131952809997e-16	-140.783661795815	0.984	0.995	1.51122266526557e-11	RPL37	myeloids_vexas-mds
2.97207057798538e-22	-149.439832044122	0.984	0.999	7.15050460357503e-18	FTH1	myeloids_vexas-mds
1.14671760164301e-18	-163.86189779914	0.958	0.993	2.75888787779291e-14	RPS3A	myeloids_vexas-mds
7.40396620982257e-43	-171.080248789982	0.497	0.826	1.78132023042121e-38	HLA-DRB1	myeloids_vexas-mds
8.67900382600858e-37	-181.18269460235	0.977	0.997	2.0880815304994e-32	TPT1	myeloids_vexas-mds
7.63253243186793e-19	-224.459974007974	0.984	0.998	1.83631097778311e-14	RPS27	myeloids_vexas-mds
4.56228647477586e-47	-233.11613555068	1	0.998	1.09764050296632e-42	EEF1A1	myeloids_vexas-mds
5.52624991510542e-45	-328.334017872672	0.971	0.98	1.32956046707521e-40	NEAT1	myeloids_vexas-mds
2.16416367985165e-29	-338.398987307091	0.087	0.419	5.20676139735509e-25	PPBP	myeloids_vexas-mds
1.87978300037532e-24	-Inf	0.961	0.997	4.52256992060299e-20	FTL	myeloids_vexas-mds
