# Supplementary material for: VEXAS syndrome is characterized by inflammasome activation and monocyte dysregulation
Source: Nat Commun. 2024 Jan 30;15:910. doi: 10.1038/s41467-024-44811-4 (PMC10828464; doi:10.1038/s41467-024-44811-4)
Supplement: Supplementary file 6 — Source Data [file 41467_2024_44811_MOESM6_ESM.zip › Source_DATA_KOSMIDER/Raw_DATA_KOSMIDER_Fig6/myeloids_vexas-mds_UP.csv]

p_val	avg_log2FC	pct.1	pct.2	p_val_adj	GeneName	cluster
4.92772387073501e-178	Inf	0.968	0.371	1.18556108606014e-173	HBB	myeloids_vexas-mds
1.43988241717868e-146	Inf	0.929	0.371	3.4642131074902e-142	HBA2	myeloids_vexas-mds
2.97811833084878e-110	Inf	0.79	0.257	7.16505489218908e-106	HBA1	myeloids_vexas-mds
1.00036427156684e-24	427.638362335107	0.732	0.618	2.40677640096265e-20	MT2A	myeloids_vexas-mds
1.1452832565486e-21	338.191091776347	0.977	0.996	2.75543698693027e-17	PTMA	myeloids_vexas-mds
1.1489914920507e-108	195.364258573354	0.523	0.093	2.76435863072478e-104	AREG	myeloids_vexas-mds
2.90294630411696e-12	152.083395081323	0.739	0.635	6.984198513075e-08	HSPA5	myeloids_vexas-mds
1.48983510240946e-08	128.000036301694	0.99	0.998	0.000358439427288693	RPL41	myeloids_vexas-mds
3.61600043991315e-08	125.814371747858	0.887	0.947	0.000869973545838705	HMGB1	myeloids_vexas-mds
4.63126911031982e-27	118.901421465985	1	1	1.11423703525185e-22	B2M	myeloids_vexas-mds
2.99515821816259e-15	97.261019947488	0.71	0.906	7.20605115707739e-11	HLA-DRA	myeloids_vexas-mds
7.58404889548812e-13	85.7194596207778	0.832	0.939	1.82464632376549e-08	ACTG1	myeloids_vexas-mds
2.05021542190339e-08	79.9486553604671	0.942	0.972	0.000493261328355738	RPL7A	myeloids_vexas-mds
8.63980523670133e-25	77.0632893724739	0.965	0.994	2.07865074189797e-20	HLA-B	myeloids_vexas-mds
3.62861501350514e-28	69.849793274287	0.603	0.842	8.73008486099201e-24	SET	myeloids_vexas-mds
4.98172845811048e-10	69.8448425188492	0.619	0.798	1.1985540497368e-05	NPM1	myeloids_vexas-mds
7.05213032611678e-18	68.403600403431	0.506	0.714	1.69667203516044e-13	ANP32B	myeloids_vexas-mds
2.53772936837301e-11	62.1328206000629	0.948	0.978	6.10552308736861e-07	RPS3	myeloids_vexas-mds
2.46506581673271e-30	61.1936349576496	0.794	0.926	5.93070184847724e-26	FOS	myeloids_vexas-mds
2.03532792076434e-07	57.2207249838652	0.468	0.616	0.00489679544456692	NCL	myeloids_vexas-mds
6.33537935004074e-11	55.9106371817505	0.313	0.509	1.5242289178263e-06	TUBB	myeloids_vexas-mds
1.30069317870627e-17	53.9907738556453	0.394	0.213	3.1293377186494e-13	ATF3	myeloids_vexas-mds
6.6463062234985e-11	53.9801687212216	0.984	0.999	1.5990348143115e-06	ACTB	myeloids_vexas-mds
2.45290109647482e-09	53.9796847663212	0.997	0.997	5.90143474800877e-05	EIF1	myeloids_vexas-mds
1.64371096778011e-11	53.2693032947893	0.326	0.533	3.95460421738217e-07	H2AFZ	myeloids_vexas-mds
1.53714204503809e-08	51.6858321264021	0.719	0.835	0.000369821004615713	HSP90AA1	myeloids_vexas-mds
1.95429766128544e-12	49.6955116284346	0.955	0.986	4.70184474328665e-08	RPL8	myeloids_vexas-mds
3.8295693349635e-21	48.209388497939	0.952	0.976	9.21356086298869e-17	RPS2	myeloids_vexas-mds
7.91244857697579e-21	46.7562994151652	0.913	0.994	1.90365600313461e-16	H3F3A	myeloids_vexas-mds
7.98510622809025e-10	43.8813064621087	0.348	0.21	1.92113670741623e-05	SDF2L1	myeloids_vexas-mds
5.62508414174257e-07	42.6953950968454	0.519	0.68	0.0135333899366185	MTDH	myeloids_vexas-mds
1.91079874383481e-07	42.5087050815701	0.506	0.673	0.00459719069779217	TUBA1B	myeloids_vexas-mds
1.7607746330482e-08	42.4386071943317	0.987	0.988	0.000423624768965065	RPS15	myeloids_vexas-mds
1.55271578365654e-09	42.2158176313159	0.603	0.798	3.73567890389927e-05	UQCRH	myeloids_vexas-mds
2.01976644167855e-08	39.5534618327086	0.265	0.152	0.000485935608203443	FKBP11	myeloids_vexas-mds
2.2232699376055e-07	39.482587580248	0.932	0.974	0.00534896514288508	RPL5	myeloids_vexas-mds
2.4233745326108e-28	39.4113080967891	0.681	0.944	5.83039678800834e-24	AIF1	myeloids_vexas-mds
1.56156293104026e-13	38.1103693055651	0.697	0.851	3.75696425578977e-09	PPIA	myeloids_vexas-mds
1.92432809210966e-40	38.0935614318764	0.79	0.498	4.62974095680663e-36	PELI1	myeloids_vexas-mds
4.07467442817959e-24	37.6215055456029	0.848	0.658	9.80325920675727e-20	TNFAIP3	myeloids_vexas-mds
9.67733637580705e-07	35.2102654325739	0.977	0.991	0.0232827035865542	MT-ND1	myeloids_vexas-mds
4.10838931813284e-71	35.0486091407434	0.594	0.195	9.88437386049581e-67	EREG	myeloids_vexas-mds
1.59679881670962e-07	34.1893571633039	0.435	0.602	0.00384173827312166	PSME2	myeloids_vexas-mds
3.72350392479187e-21	33.8572593406148	0.623	0.417	8.95837809265676e-17	GABARAPL1	myeloids_vexas-mds
2.01470017775088e-50	33.2126150061033	0.552	0.208	4.84716715765083e-46	ANKRD28	myeloids_vexas-mds
3.04424122650702e-26	32.3392590463882	0.81	0.927	7.32413996685325e-22	YBX1	myeloids_vexas-mds
3.89630002493738e-10	32.325183090243	0.716	0.865	9.37410822999683e-06	ATP5ME	myeloids_vexas-mds
1.53122944347356e-11	30.8965214270775	0.906	0.959	3.68398491805304e-07	HLA-A	myeloids_vexas-mds
5.15195799944836e-09	29.3057493363427	0.21	0.38	0.000123950957508728	MEF2C	myeloids_vexas-mds
3.97770230573824e-12	28.4188789750301	0.755	0.936	9.56995397737564e-08	S100A9	myeloids_vexas-mds
4.69227028559795e-13	28.3410486039684	0.506	0.721	1.12891330801201e-08	EIF5A	myeloids_vexas-mds
6.58498500631514e-09	28.0116579863125	0.929	0.986	0.000158428154266936	RPL14	myeloids_vexas-mds
1.89305199651023e-09	26.8355640332076	0.703	0.832	4.55449379840395e-05	CALM1	myeloids_vexas-mds
1.28575290572807e-36	26.5694468331506	0.635	0.349	3.09339291589117e-32	THBS1	myeloids_vexas-mds
9.3197172086004e-16	26.264543088899	0.948	0.982	2.24223076321717e-11	HLA-C	myeloids_vexas-mds
5.7574008258856e-11	25.8866459473441	0.697	0.832	1.38517306469982e-06	COX5B	myeloids_vexas-mds
4.87585530800236e-10	25.8677652889369	0.477	0.647	1.17308202855229e-05	PSMA2	myeloids_vexas-mds
2.47100115814538e-16	25.5298719049205	0.435	0.266	5.94498168638196e-12	ID1	myeloids_vexas-mds
8.26644576347664e-10	25.221270990055	0.358	0.546	1.98882418623485e-05	HSPA8	myeloids_vexas-mds
5.88530225944735e-21	25.127481096123	0.919	0.972	1.41594487060044e-16	RPL35	myeloids_vexas-mds
1.8405759909931e-07	24.6627798771628	0.69	0.803	0.0044282417767303	NDUFA4	myeloids_vexas-mds
1.18119135396814e-41	24.4321001051101	0.616	0.339	2.84182827851195e-37	ETS2	myeloids_vexas-mds
1.86805532484618e-09	23.6833866230708	0.858	0.933	4.49435430604743e-05	RPS17	myeloids_vexas-mds
5.27131652955264e-11	23.0410470219715	0.739	0.869	1.26822604384507e-06	RPL36AL	myeloids_vexas-mds
6.04432816800294e-11	22.6641943685903	0.758	0.891	1.45420491393983e-06	COX7C	myeloids_vexas-mds
4.01516064261555e-18	22.0493653810225	0.765	0.898	9.66007499006876e-14	HNRNPA2B1	myeloids_vexas-mds
1.62208791811993e-16	21.9033943404864	0.294	0.133	3.90258132220475e-12	ISG20	myeloids_vexas-mds
1.34734089817455e-35	20.985863812103	0.571	0.296	3.24156746691816e-31	VEGFA	myeloids_vexas-mds
1.14077291778487e-22	20.6764754924757	0.745	0.909	2.74458556289862e-18	EIF4A1	myeloids_vexas-mds
2.17972785285316e-10	20.3643695981387	0.642	0.804	5.24420724117942e-06	COX8A	myeloids_vexas-mds
1.98435578045473e-06	20.3093099487033	0.139	0.261	0.0477416157219603	AL360012.1	myeloids_vexas-mds
8.00254204953513e-23	19.5532264032093	0.548	0.335	1.92533159169766e-18	KDM6B	myeloids_vexas-mds
5.66549348295969e-35	19.3513554208065	0.565	0.281	1.36306107706527e-30	GRASP	myeloids_vexas-mds
1.11901211657048e-40	19.2825680300663	0.597	0.271	2.69223125125691e-36	LMNA	myeloids_vexas-mds
2.7434110363609e-07	19.2415486372805	0.748	0.873	0.00660037261238068	PNRC1	myeloids_vexas-mds
5.49622510542857e-08	19.1684629888151	0.677	0.792	0.00132233679811506	OST4	myeloids_vexas-mds
1.01601205410166e-19	19.1022549335101	0.474	0.737	2.44442340096318e-15	TPI1	myeloids_vexas-mds
7.17264161078761e-10	18.5691960280242	0.513	0.692	1.72566584513939e-05	SRSF10	myeloids_vexas-mds
1.19745153530724e-07	18.4565165355305	0.623	0.753	0.00288094864879569	HNRNPM	myeloids_vexas-mds
7.10274636513692e-08	17.9066221431437	0.613	0.783	0.00170884974798829	NME2	myeloids_vexas-mds
1.06830106636712e-19	17.8266257220287	0.474	0.747	2.57022553557266e-15	SLC25A5	myeloids_vexas-mds
1.6862747040225e-09	17.7233988062566	0.255	0.137	4.05700831040774e-05	HES4	myeloids_vexas-mds
5.89737777308018e-09	17.2476724050351	0.597	0.757	0.000141885011842536	PGK1	myeloids_vexas-mds
1.68850210373175e-08	16.7494941144151	0.461	0.643	0.000406236721136823	UQCR10	myeloids_vexas-mds
5.05806137760243e-12	16.4705725579965	0.913	0.975	1.21691898683737e-07	RPL24	myeloids_vexas-mds
6.4720703208862e-07	16.4637912750727	0.687	0.925	0.0155711539850201	FCER1G	myeloids_vexas-mds
3.10810259381645e-21	16.2371342142377	0.623	0.83	7.47778403046299e-17	SLC25A3	myeloids_vexas-mds
8.81230034543364e-31	16.2079203298758	0.568	0.835	2.12015134010788e-26	CORO1A	myeloids_vexas-mds
9.22830466223139e-43	16.1599273670035	0.406	0.131	2.22023781868625e-38	PNP	myeloids_vexas-mds
3.57433177119531e-07	16.1067452640184	0.29	0.441	0.00859948480831879	CCT8	myeloids_vexas-mds
5.90665550304478e-21	16.0797387733883	0.284	0.11	1.42108224747754e-16	THBD	myeloids_vexas-mds
3.38562945391231e-09	15.8288006728753	0.613	0.566	8.14548590316764e-05	AGFG1	myeloids_vexas-mds
1.52121899321811e-12	15.7450679384951	0.468	0.66	3.65990077578346e-08	SF3B5	myeloids_vexas-mds
1.27664929987593e-15	15.7415628955527	0.877	0.957	3.07149055057151e-11	RPL27	myeloids_vexas-mds
2.8585739333582e-15	15.577337318567	0.723	0.586	6.8774430262665e-11	CD99	myeloids_vexas-mds
1.42289024227359e-07	15.0766185808064	0.677	0.862	0.00342333163388603	S100A11	myeloids_vexas-mds
1.07497613077632e-28	15.0255966731057	0.784	0.919	2.58628507303474e-24	RPL4	myeloids_vexas-mds
4.2312898142651e-14	14.587648247523	0.813	0.94	1.01800601641404e-09	RNASEK	myeloids_vexas-mds
3.60950945847679e-08	14.5743990429107	0.974	0.992	0.000868411880614931	FAU	myeloids_vexas-mds
1.21490291937632e-06	13.7823102902107	0.413	0.576	0.029229349337275	HLA-DMA	myeloids_vexas-mds
1.96425857172955e-08	13.6729214180582	0.381	0.566	0.000472580969772414	NDUFB2	myeloids_vexas-mds
1.13943131176048e-15	13.3823356354111	0.594	0.792	2.74135779296455e-11	POLR2L	myeloids_vexas-mds
9.09834787142385e-11	13.2635410952074	0.361	0.543	2.18897151438586e-06	ATP5F1A	myeloids_vexas-mds
2.23684747939438e-13	13.0241177660229	0.81	0.934	5.38163135067494e-09	ATP5MG	myeloids_vexas-mds
1.86789469363083e-07	12.6903905022665	0.281	0.439	0.00449396784340642	XRCC5	myeloids_vexas-mds
2.49470702730397e-08	12.6377549013603	0.326	0.489	0.000600201563699063	HNRNPR	myeloids_vexas-mds
4.43092941224185e-25	12.5527747678579	0.41	0.186	1.06603730729127e-20	ITGA5	myeloids_vexas-mds
1.76097938634524e-08	12.3072591052371	0.558	0.715	0.000423674030560802	UBL5	myeloids_vexas-mds
6.57434276152864e-08	12.1766278180929	0.877	0.899	0.00158172112499617	MCL1	myeloids_vexas-mds
4.42273488989154e-09	12.1420125354416	0.981	0.993	0.0001064065787159	RPL11	myeloids_vexas-mds
7.78874263222796e-26	12.141931830671	0.965	0.995	1.87389358988772e-21	RPS24	myeloids_vexas-mds
1.93212270391828e-11	12.1415286037127	0.971	0.988	4.64849401335699e-07	RPLP2	myeloids_vexas-mds
1.40480067147102e-12	12.1269179632312	0.755	0.881	3.37980993549213e-08	HNRNPA1	myeloids_vexas-mds
9.83905888711789e-07	11.9039133550583	0.532	0.673	0.0236717917765169	PTGES3	myeloids_vexas-mds
7.814724482325e-08	11.8489216486524	0.723	0.837	0.00188014456320257	SKP1	myeloids_vexas-mds
5.68635312329434e-08	11.8204810168762	0.268	0.157	0.00136807969793339	PRDM1	myeloids_vexas-mds
3.57899304386706e-29	11.7127533898419	0.645	0.397	8.61069936423975e-25	SLC25A37	myeloids_vexas-mds
8.11798134412399e-08	11.6666460430299	0.665	0.821	0.00195310513158279	COX6B1	myeloids_vexas-mds
3.88707719652134e-09	11.3760237536125	0.371	0.553	9.35191902711068e-05	SSR1	myeloids_vexas-mds
1.81034478441777e-22	11.2713041288853	0.803	0.932	4.35550851683071e-18	ELOB	myeloids_vexas-mds
7.37919858234299e-59	11.2399058719602	0.516	0.17	1.7753613869259e-54	ELL2	myeloids_vexas-mds
1.33593476050199e-12	11.1245844821481	0.655	0.83	3.21412544029173e-08	GMFG	myeloids_vexas-mds
4.12815539103483e-20	11.0830487299376	0.487	0.774	9.93192905529069e-16	CD68	myeloids_vexas-mds
4.56915813958052e-07	10.9488506308115	0.168	0.31	0.0109929375680168	IER3IP1	myeloids_vexas-mds
8.12752747451008e-16	10.9165989362387	0.548	0.394	1.95540183509238e-11	PPIF	myeloids_vexas-mds
8.1198523316933e-16	10.8043918801781	0.345	0.582	1.95355527248209e-11	MRPL54	myeloids_vexas-mds
1.06069250463627e-07	10.7632899352823	0.503	0.406	0.00255192009690441	PLSCR1	myeloids_vexas-mds
7.60937185485523e-23	10.6985254517955	0.813	0.962	1.83073877455962e-18	CYBA	myeloids_vexas-mds
7.85131948101833e-07	10.6638815847644	0.803	0.909	0.018889489539382	SRP14	myeloids_vexas-mds
3.40143648873845e-15	10.1954004895317	0.874	0.741	8.18351604825585e-11	TSC22D3	myeloids_vexas-mds
1.44783910571674e-13	10.1860185664578	0.858	0.927	3.4833561044439e-09	TMA7	myeloids_vexas-mds
3.92442846593104e-13	10.1806880335762	0.455	0.283	9.44178244618349e-09	CCNH	myeloids_vexas-mds
1.63441123681479e-16	10.1347283968046	0.484	0.715	3.93222999465271e-12	EIF3M	myeloids_vexas-mds
1.76703600731125e-09	10.0985739732853	0.761	0.687	4.25131192999013e-05	PPP1CB	myeloids_vexas-mds
8.27288604207571e-08	9.99352843633539	0.319	0.497	0.00199037365286299	PSMA4	myeloids_vexas-mds
1.26200868242528e-07	9.95728266196172	0.474	0.642	0.00303626668904698	ATP5F1B	myeloids_vexas-mds
4.61346836197511e-07	9.85503530567519	0.406	0.556	0.0110995435320759	TOMM6	myeloids_vexas-mds
7.96706231411852e-29	9.71808663863102	0.758	0.912	1.91679552215378e-24	EEF2	myeloids_vexas-mds
6.25237216700184e-22	9.65982443166818	0.613	0.83	1.50425821965897e-17	SUMO2	myeloids_vexas-mds
1.37398318692232e-11	9.65532968031817	0.71	0.853	3.3056661494164e-07	SERP1	myeloids_vexas-mds
1.17578549575047e-09	9.63114139548093	0.3	0.482	2.82882232422605e-05	PGAM1	myeloids_vexas-mds
1.25085519023379e-14	9.34378814862179	0.481	0.287	3.00943250218349e-10	CD69	myeloids_vexas-mds
1.0657862279169e-32	9.28595857887947	0.461	0.193	2.56417508574528e-28	LDLR	myeloids_vexas-mds
8.08075085726746e-09	9.28446390982995	0.51	0.665	0.000194414784874998	ATP5PO	myeloids_vexas-mds
6.6714836087088e-19	9.23968492387845	0.887	0.974	1.60509224141925e-14	SERF2	myeloids_vexas-mds
5.26974912501913e-14	9.14121971699918	0.623	0.802	1.26784894198835e-09	YWHAB	myeloids_vexas-mds
4.44646674604187e-09	9.13572095948637	0.303	0.483	0.000106977543443021	RBX1	myeloids_vexas-mds
1.16512341042614e-16	9.04093791920291	0.819	0.929	2.80317041314425e-12	BTF3	myeloids_vexas-mds
5.51746055834929e-09	8.91240031721647	0.613	0.773	0.000132744583573325	PRELID1	myeloids_vexas-mds
1.97961566622583e-07	8.79352601375711	0.413	0.564	0.00476275733137273	NDUFB10	myeloids_vexas-mds
8.73547724365619e-13	8.74707853531888	0.435	0.642	2.10166847005124e-08	ATP5PB	myeloids_vexas-mds
3.93330209847698e-08	8.70165914579926	0.423	0.587	0.000946313151872577	COX7A2L	myeloids_vexas-mds
1.10091107242395e-36	8.64406482091695	0.403	0.143	2.64868194914479e-32	MAFF	myeloids_vexas-mds
2.02981659747429e-13	8.61867498331576	0.268	0.482	4.8835357518634e-09	CD83	myeloids_vexas-mds
1.13949726306598e-07	8.61153327953308	0.277	0.439	0.00274151646521043	LSM3	myeloids_vexas-mds
3.06495162761765e-29	8.60370004969166	0.313	0.103	7.37396712088531e-25	ASGR2	myeloids_vexas-mds
7.41244983645882e-23	8.59240019283511	0.474	0.242	1.78336130615363e-18	SERPINB9	myeloids_vexas-mds
4.70777026041553e-20	8.5599977007664	0.384	0.185	1.13264244695337e-15	NEDD9	myeloids_vexas-mds
1.85760379069996e-10	8.46256891657001	0.216	0.393	4.46920896004503e-06	POLE3	myeloids_vexas-mds
1.44330745629176e-15	8.44644712426547	0.281	0.499	3.47245340909235e-11	NCOA4	myeloids_vexas-mds
1.01825895666432e-27	8.23738064869563	0.887	0.987	2.44982922383869e-23	SH3BGRL3	myeloids_vexas-mds
1.06960488095525e-07	8.20591348666195	0.413	0.568	0.00257336238309023	HSPA9	myeloids_vexas-mds
4.85005748949571e-17	8.14862891411011	0.358	0.603	1.16687533139777e-12	CREBRF	myeloids_vexas-mds
1.01710620544846e-21	7.95873869664315	0.745	0.642	2.44705581968845e-17	MAP3K8	myeloids_vexas-mds
4.39484971077016e-10	7.83243483708979	0.516	0.696	1.05735689191419e-05	TMEM59	myeloids_vexas-mds
2.39998427846573e-11	7.81392415880046	0.965	0.986	5.7741221755607e-07	RPL29	myeloids_vexas-mds
1.5916189860133e-22	7.8120907580543	0.848	0.969	3.8292761184494e-18	PFN1	myeloids_vexas-mds
3.50432565618161e-07	7.79118470754456	0.306	0.485	0.00843105709620734	ATOX1	myeloids_vexas-mds
2.49866065696291e-07	7.74831016783927	0.335	0.514	0.00601152767458707	NDUFS6	myeloids_vexas-mds
8.39340869818442e-10	7.72713110821118	0.287	0.47	2.01937019869619e-05	ABRACL	myeloids_vexas-mds
4.91054261803529e-08	7.72189810964459	0.145	0.291	0.00118142744847311	CERS6	myeloids_vexas-mds
2.26799093347496e-17	7.71238050149221	0.713	0.847	5.45655938684741e-13	ZFAS1	myeloids_vexas-mds
1.22608569352249e-33	7.65577730915252	0.526	0.248	2.94983957004575e-29	SOCS3	myeloids_vexas-mds
1.3373772918055e-06	7.60052752104445	0.468	0.596	0.0321759602635485	PTPN2	myeloids_vexas-mds
3.75453018029553e-15	7.47169743636584	0.626	0.881	9.033024160773e-11	ITGB2	myeloids_vexas-mds
1.30008482153778e-18	7.40965931386453	0.419	0.218	3.12787407213774e-14	CYTOR	myeloids_vexas-mds
1.22268341458865e-06	7.37187523174828	0.681	0.771	0.0294165402715884	SNHG6	myeloids_vexas-mds
4.74808520614306e-22	7.35047827846936	0.158	0.44	1.14234181974596e-17	FGL2	myeloids_vexas-mds
5.61000998242971e-08	7.31743796502979	0.474	0.349	0.00134971230167276	PTPN1	myeloids_vexas-mds
7.02957303067151e-08	7.28567017455408	0.494	0.637	0.00169124497544926	CSTB	myeloids_vexas-mds
1.62313832056901e-22	6.97747314766584	0.548	0.808	3.90510848545698e-18	GPX4	myeloids_vexas-mds
1.00417508534806e-35	6.92108129758796	0.297	0.08	2.4159448378389e-31	RGS1	myeloids_vexas-mds
3.07028471074155e-07	6.73913199349616	0.452	0.594	0.00738679798557309	ITGB1	myeloids_vexas-mds
3.12021234905249e-08	6.63176805157071	0.558	0.718	0.000750691889058539	ZFAND5	myeloids_vexas-mds
1.65819912360083e-25	6.60649553363879	0.265	0.085	3.98946127147123e-21	PHLDA2	myeloids_vexas-mds
1.98150543669416e-07	6.55962205511056	0.677	0.836	0.00476730393014248	TYMP	myeloids_vexas-mds
1.81328493254406e-10	6.54942346053953	0.09	0.251	4.36258221920776e-06	SMAD5	myeloids_vexas-mds
9.5643715781892e-12	6.41781640149752	0.371	0.589	2.30109215799654e-07	NDUFC2	myeloids_vexas-mds
1.02520624177441e-22	6.40645055298902	0.529	0.29	2.46654369708506e-18	IRS2	myeloids_vexas-mds
5.69109798916322e-13	6.37122350770836	0.635	0.797	1.36922126521278e-08	HMGN2	myeloids_vexas-mds
4.53383510549182e-19	6.36447063668145	0.442	0.695	1.09079538803028e-14	CALM2	myeloids_vexas-mds
2.38507388210799e-08	6.34916728363773	0.535	0.42	0.000573824925296362	TPM4	myeloids_vexas-mds
6.6379311285232e-10	6.29711680209364	0.603	0.5	1.5970198502114e-05	CSRNP1	myeloids_vexas-mds
3.25038142151892e-08	6.12241638028725	0.516	0.389	0.000782009266203236	PNPLA8	myeloids_vexas-mds
6.99540394057157e-23	6.0845293441662	0.552	0.341	1.68302423406211e-18	RUNX1	myeloids_vexas-mds
2.067675910956e-07	6.03728297871582	0.429	0.592	0.00497462147416905	ST13	myeloids_vexas-mds
6.47962304757534e-09	6.02550922217016	0.219	0.391	0.000155893250901615	SNRPC	myeloids_vexas-mds
5.68485409016332e-28	5.95989166114977	0.5	0.233	1.36771904555239e-23	RGCC	myeloids_vexas-mds
8.45870032964894e-07	5.86126446444354	0.703	0.608	0.0203507871231024	JMJD1C	myeloids_vexas-mds
4.83145766207061e-17	5.8068239762864	0.516	0.309	1.16240039891757e-12	SKIL	myeloids_vexas-mds
6.04252889143659e-08	5.69515633967189	0.735	0.847	0.00145377202599073	EIF3K	myeloids_vexas-mds
6.57915988494172e-22	5.56349540137567	0.271	0.098	1.58288007671813e-17	TRMT6	myeloids_vexas-mds
1.3432632737051e-26	5.41744422601067	0.403	0.176	3.23175711020709e-22	RFX2	myeloids_vexas-mds
4.63493214358433e-08	5.39706512626901	0.526	0.686	0.00111511832442495	HIGD2A	myeloids_vexas-mds
1.4826668239676e-09	5.35279671652563	0.942	0.989	3.56714811178364e-05	RPL35A	myeloids_vexas-mds
4.28681718289805e-21	5.33141806936336	0.594	0.821	1.03136534603344e-16	FKBP1A	myeloids_vexas-mds
5.95952625305178e-07	5.17456347541746	0.423	0.585	0.0143380242122173	PSMA6	myeloids_vexas-mds
1.17083416219883e-21	5.14737676220056	0.361	0.671	2.81690991083417e-17	FCGRT	myeloids_vexas-mds
5.02224789339888e-11	5.10686202000119	0.468	0.665	1.20830262067284e-06	ERP29	myeloids_vexas-mds
1.12987415453509e-14	5.09036425390653	0.448	0.669	2.71836422839597e-10	WDR83OS	myeloids_vexas-mds
1.2470169147706e-07	5.04935025117167	0.484	0.631	0.00300019799524657	SCAND1	myeloids_vexas-mds
3.23907920444201e-24	5.01238994931187	0.539	0.321	7.79290065796702e-20	PTK2B	myeloids_vexas-mds
3.92182092643718e-20	4.99842677779938	0.735	0.908	9.43550896691521e-16	ATP5MPL	myeloids_vexas-mds
2.59270699515916e-10	4.92526276362802	0.448	0.64	6.23779375965341e-06	CBX3	myeloids_vexas-mds
2.44838617142008e-15	4.924482979351	0.823	0.93	5.89057228981956e-11	RPSA	myeloids_vexas-mds
1.3776118789901e-53	4.88544929653251	0.468	0.146	3.31439641966227e-49	B3GNT5	myeloids_vexas-mds
2.22060756017887e-25	4.82452988089477	0.803	0.937	5.34255972903435e-21	UQCRB	myeloids_vexas-mds
3.6381943889538e-07	4.79076029754518	0.571	0.466	0.00875313188038395	SNHG15	myeloids_vexas-mds
2.01028345325876e-44	4.72324086621647	0.426	0.142	4.83654096019526e-40	SBNO2	myeloids_vexas-mds
2.23564319669375e-13	4.64711459004046	0.213	0.429	5.3787339669255e-09	KCTD12	myeloids_vexas-mds
2.42454286580527e-07	4.62538459718829	0.474	0.348	0.00583320768084089	GADD45GIP1	myeloids_vexas-mds
1.07975070059422e-07	4.59155034121998	0.471	0.628	0.00259777221055962	UQCRFS1	myeloids_vexas-mds
1.33308123821508e-09	4.40153153751311	0.194	0.368	3.20726015102166e-05	CCT6A	myeloids_vexas-mds
1.00412293508621e-14	4.35571440357501	0.71	0.847	2.41581936952392e-10	HNRNPC	myeloids_vexas-mds
3.00797010549402e-08	4.33484540490882	0.435	0.597	0.000723687527680805	KLF13	myeloids_vexas-mds
2.93596038393231e-17	4.32980587099487	0.623	0.837	7.06362708770274e-13	EIF3E	myeloids_vexas-mds
1.78194609317971e-06	4.32403823013727	0.435	0.561	0.0428718410558107	RBM4	myeloids_vexas-mds
4.97283942412004e-14	4.20707389171152	0.319	0.161	1.19641543704904e-09	CRYBG1	myeloids_vexas-mds
3.30697692859196e-07	4.15396774424549	0.19	0.331	0.0079562557924994	FBL	myeloids_vexas-mds
6.80031095106509e-08	4.10100133912962	0.574	0.475	0.00163608681171675	LCP2	myeloids_vexas-mds
3.64940628466341e-13	4.09090398260188	0.261	0.483	8.78010658027169e-09	DPYSL2	myeloids_vexas-mds
1.60912113891756e-06	4.01291959215842	0.423	0.311	0.0387138454812176	NLRP3	myeloids_vexas-mds
1.0774430744228e-12	3.94301822050162	0.442	0.626	2.59222029275382e-08	CHD2	myeloids_vexas-mds
6.7880985315378e-13	3.93434881692621	0.574	0.409	1.63314862570268e-08	MXD1	myeloids_vexas-mds
1.49445608007156e-20	3.9222638796029	0.687	0.876	3.59551188304416e-16	PSME1	myeloids_vexas-mds
5.99070216835107e-09	3.91401964948845	0.455	0.318	0.000144130303468358	SYAP1	myeloids_vexas-mds
3.96154396260234e-11	3.80248242523473	0.626	0.48	9.53107861962496e-07	TOP1	myeloids_vexas-mds
1.17593805693614e-28	3.80105030878718	0.481	0.786	2.82918937118267e-24	SEC11A	myeloids_vexas-mds
1.49125986569366e-16	3.7734751349569	0.268	0.112	3.58782211087237e-12	EMP1	myeloids_vexas-mds
2.12028402088055e-10	3.77214038752732	0.777	0.893	5.10119132583652e-06	HNRNPH1	myeloids_vexas-mds
3.11681617351065e-17	3.5763418131132	0.445	0.675	7.49874803184927e-13	HNRNPH3	myeloids_vexas-mds
1.75078362929297e-09	3.56893025384112	0.361	0.538	4.21221033371595e-05	C1D	myeloids_vexas-mds
1.03483706123777e-09	3.55190305252195	0.616	0.512	2.48971448563196e-05	KLF9	myeloids_vexas-mds
2.15301126785924e-07	3.53880168524863	0.361	0.524	0.00517992980934255	SIVA1	myeloids_vexas-mds
5.47893459087181e-09	3.50860595710357	0.248	0.43	0.000131817687321785	EID1	myeloids_vexas-mds
4.28413285931578e-20	3.47615409009052	0.955	0.983	1.03071952462278e-15	RPS19	myeloids_vexas-mds
3.33252092177715e-37	3.46856134680111	0.671	0.889	8.01771208570364e-33	EIF4G2	myeloids_vexas-mds
5.60086444610684e-20	3.42891714238139	0.3	0.122	1.34751197708884e-15	AC015912.3	myeloids_vexas-mds
6.406219646499e-09	3.25087025755227	0.332	0.197	0.000154127238475119	SLA	myeloids_vexas-mds
1.92717261425633e-07	3.20620693983075	0.216	0.369	0.00463658459263932	AUP1	myeloids_vexas-mds
4.68871266884862e-16	3.151436849782	0.71	0.859	1.12805738099829e-11	TRA2B	myeloids_vexas-mds
3.46764051564896e-35	3.13081713220712	0.59	0.864	8.34279631659984e-31	NPC2	myeloids_vexas-mds
1.34910389716284e-07	3.07041862934398	0.448	0.608	0.00324580906618407	AMD1	myeloids_vexas-mds
6.42527150591169e-07	3.06532640506142	0.352	0.514	0.0154585607160729	UFC1	myeloids_vexas-mds
6.82463177365361e-08	3.06219684951338	0.332	0.205	0.00164193815842332	ETS1	myeloids_vexas-mds
9.8217922922816e-23	3.04833255840698	0.761	0.905	2.36302500760003e-18	EEF1G	myeloids_vexas-mds
3.70264813038857e-08	3.04626850262171	0.242	0.407	0.000890820113690186	ERGIC3	myeloids_vexas-mds
4.41733083922362e-12	3.03447467132087	0.371	0.206	1.06276562660881e-07	AC058791.1	myeloids_vexas-mds
1.04642502592833e-07	2.9826956719412	0.442	0.621	0.00251759396988097	TALDO1	myeloids_vexas-mds
1.07713493960873e-15	2.97227576066054	0.474	0.686	2.59147895120464e-11	SF3B6	myeloids_vexas-mds
6.37544432816829e-43	2.92687129390323	0.739	0.947	1.53386815091401e-38	LCP1	myeloids_vexas-mds
3.74874529841043e-19	2.87388087069337	0.555	0.344	9.01910631344565e-15	IFNGR1	myeloids_vexas-mds
6.49864983130330e-09	2.80638993357032	0.31	0.485	0.000156351016291326	CLINT1	myeloids_vexas-mds
1.99812221945592e-06	2.79152973926136	0.368	0.265	0.04807282247789	FPR1	myeloids_vexas-mds
1.46312304361084e-60	2.76484444607672	0.448	0.119	3.52012773062333e-56	SLC7A5	myeloids_vexas-mds
1.9341627805154e-06	2.75630700085837	0.371	0.267	0.04653402233642	PHC2	myeloids_vexas-mds
2.75106385619458e-09	2.72546526320427	0.681	0.785	6.61878453161855e-05	TAGLN2	myeloids_vexas-mds
1.4817502245374e-10	2.69999240723648	0.51	0.693	3.56494286521453e-06	CAPZA2	myeloids_vexas-mds
3.92646738532789e-07	2.67243685617593	0.319	0.462	0.00944668788236037	RBBP4	myeloids_vexas-mds
5.84436860151325e-07	2.64764960825431	0.481	0.615	0.0140609664183807	LACTB	myeloids_vexas-mds
3.85745588397815e-15	2.589495653059	0.368	0.192	9.28065311126303e-11	TREM1	myeloids_vexas-mds
1.78375709879872e-08	2.52167578050072	0.177	0.336	0.000429154120399985	ITGAE	myeloids_vexas-mds
2.18111379058764e-26	2.48609917751097	0.458	0.217	5.24754166877481e-22	DSE	myeloids_vexas-mds
1.22759896186168e-13	2.45399497668027	0.568	0.751	2.95348034234301e-09	MTRNR2L12	myeloids_vexas-mds
3.42314514350042e-21	2.42072761688953	0.303	0.121	8.23574490074767e-17	FKBP5	myeloids_vexas-mds
5.72572446804256e-25	2.41597423556381	0.274	0.598	1.37755204976636e-20	HLA-DQB1	myeloids_vexas-mds
8.26021352905575e-17	2.32335098914799	0.394	0.202	1.98732477295552e-12	FURIN	myeloids_vexas-mds
3.09641974357252e-19	2.19113843678556	0.677	0.865	7.44967626106112e-15	UQCR11	myeloids_vexas-mds
2.09747582114541e-10	2.18026706694021	0.623	0.83	5.04631707809374e-06	ATP6V0B	myeloids_vexas-mds
8.4726018593084e-13	2.09246281128592	0.458	0.659	2.03842328133101e-08	JTB	myeloids_vexas-mds
1.86143666697762e-09	2.0758177834508	0.352	0.55	4.47843047708147e-05	CARD16	myeloids_vexas-mds
1.00706822187281e-10	2.06518396115128	0.384	0.572	2.42290543500379e-06	RAD21	myeloids_vexas-mds
3.17795308695572e-109	2.06404960513601	0.303	0.025	7.64583733190677e-105	SEMA6B	myeloids_vexas-mds
4.75702852008354e-22	2.05283385561104	0.932	0.989	1.1444934916469e-17	ATP5F1E	myeloids_vexas-mds
2.2338703742062e-13	2.04314702448204	0.948	0.984	5.37446873330271e-09	RPS9	myeloids_vexas-mds
8.55366509117139e-35	1.99970614823892	0.535	0.833	2.05792628428493e-30	CYBB	myeloids_vexas-mds
2.38039716160638e-11	1.9890910872409	0.374	0.566	5.7269975311088e-07	RAC2	myeloids_vexas-mds
3.39372590979156e-07	1.93930604585145	0.548	0.734	0.0081649651663675	LGALS3	myeloids_vexas-mds
2.80517980052566e-17	1.92354200834918	0.319	0.576	6.74898208208467e-13	PPP1CA	myeloids_vexas-mds
1.83277942822656e-06	1.89737311859017	0.306	0.453	0.0440948402637027	SSU72	myeloids_vexas-mds
9.81234866447694e-15	1.85426817413065	0.358	0.573	2.36075296518651e-10	PTBP3	myeloids_vexas-mds
8.44854195357496e-13	1.83257644454927	0.255	0.119	2.0326347086106e-08	ZNF331	myeloids_vexas-mds
3.37529220612586e-07	1.82996201766229	0.352	0.512	0.0081206155187182	LGALS9	myeloids_vexas-mds
1.58255365448151e-17	1.79936068851891	0.239	0.489	3.80746583731706e-13	CSK	myeloids_vexas-mds
1.40530742815731e-07	1.7211722154865	0.345	0.223	0.00338102914140367	PLK3	myeloids_vexas-mds
1.5626352208743e-07	1.71727340051607	0.281	0.438	0.00375954407790148	ADRM1	myeloids_vexas-mds
2.90339013556933e-10	1.62359450901365	0.258	0.133	6.98526632716625e-06	BASP1	myeloids_vexas-mds
4.35991444649322e-22	1.61705577870946	0.303	0.585	1.0489518166818e-17	BRD2	myeloids_vexas-mds
1.84398967619914e-13	1.56058253858207	0.516	0.328	4.4364547619675e-09	SAMSN1	myeloids_vexas-mds
1.08994606374243e-08	1.53535893119634	0.487	0.661	0.000262230123475792	RTRAF	myeloids_vexas-mds
6.35287025409528e-43	1.53514274736356	0.345	0.094	1.52843705443278e-38	SKI	myeloids_vexas-mds
8.18735101242939e-12	1.49991081028451	0.384	0.576	1.96979478008039e-07	NDUFA2	myeloids_vexas-mds
4.68256765329724e-11	1.46921832761548	0.335	0.526	1.12657895170678e-06	RASSF5	myeloids_vexas-mds
1.14151942086766e-06	1.46209172211986	0.268	0.408	0.027463815746655	MAP4K4	myeloids_vexas-mds
3.36320200617177e-10	1.46068384556986	0.577	0.427	8.09152770664866e-06	SELENOK	myeloids_vexas-mds
6.57987380249146e-07	1.45413828690338	0.429	0.582	0.0158305183814142	UBXN1	myeloids_vexas-mds
2.38064356590922e-11	1.42276087319453	0.29	0.153	5.72759035522099e-07	PDE4D	myeloids_vexas-mds
1.8635736076263e-31	1.41948267649245	0.316	0.101	4.48357174258811e-27	IL1RAP	myeloids_vexas-mds
4.7565478426501e-07	1.37904855622757	0.329	0.489	0.0114437784546319	ZNHIT1	myeloids_vexas-mds
3.07795978250313e-08	1.32818400453595	0.355	0.5	0.000740526344072427	CNOT2	myeloids_vexas-mds
9.02982806761385e-08	1.32196414220656	0.284	0.451	0.00217248633478722	MAPRE1	myeloids_vexas-mds
1.67947253542155e-07	1.32151395474031	0.397	0.558	0.0040406429729707	TCEA1	myeloids_vexas-mds
7.87392720755099e-11	1.3093354587607	0.832	0.951	1.89438814686469e-06	ATP6V0C	myeloids_vexas-mds
2.98346348700846e-07	1.25838658824198	0.371	0.546	0.00717791480339365	FOXN3	myeloids_vexas-mds
7.65014497862078e-11	1.23278353753088	0.297	0.157	1.84054838040637e-06	RHOH	myeloids_vexas-mds
4.82795930103361e-11	1.22824407993208	0.258	0.447	1.16155872823568e-06	TMEM230	myeloids_vexas-mds
4.11460385246278e-16	1.21832971518416	0.281	0.521	9.8993254086402e-12	HMGN3	myeloids_vexas-mds
2.21186835884667e-15	1.20611421348852	0.248	0.484	5.32153408454919e-11	TGFBI	myeloids_vexas-mds
7.61143440370126e-08	1.18142894088387	0.171	0.33	0.00183123500318649	LSM4	myeloids_vexas-mds
2.23435476262227e-08	1.17534052288794	0.287	0.47	0.000537563412339292	VPS29	myeloids_vexas-mds
2.8863961865126e-26	1.16169053032957	0.29	0.097	6.94438058513066e-22	RALGDS	myeloids_vexas-mds
6.41173129712874e-11	1.14908120891306	0.119	0.293	1.5425984327762e-06	KIF22	myeloids_vexas-mds
5.44249138855213e-07	1.1466321888969	0.416	0.563	0.0130940900317176	KHDRBS1	myeloids_vexas-mds
3.924951450231e-07	1.14369246001981	0.171	0.309	0.00944304069411075	PSMD9	myeloids_vexas-mds
4.63589650448056e-08	1.12402005998333	0.342	0.5	0.00111535034001298	PTBP1	myeloids_vexas-mds
5.92781524767881e-11	1.10582976679146	0.41	0.248	1.42617307043904e-06	STK17A	myeloids_vexas-mds
4.03338265637912e-09	1.08864279475851	0.352	0.21	9.70391533298252e-05	JOSD1	myeloids_vexas-mds
2.71962097353409e-17	1.08798903313827	0.703	0.841	6.54313610022566e-13	RSL24D1	myeloids_vexas-mds
7.67020316126974e-10	1.0775519894405	0.329	0.192	1.84537417856989e-05	CD81	myeloids_vexas-mds
1.08858897973396e-25	1.04566974597486	0.739	0.526	2.61903622634194e-21	LITAF	myeloids_vexas-mds
1.54549190732953e-08	0.98414670153679	0.326	0.5	0.000371829897984411	LY96	myeloids_vexas-mds
3.84790297110771e-08	0.982215534172524	0.145	0.291	0.000925766975818805	GPI	myeloids_vexas-mds
1.10171716792306e-07	0.978090844092168	0.374	0.252	0.00265062133430608	ARID5A	myeloids_vexas-mds
1.21630295424859e-10	0.970938688381106	0.277	0.146	2.92630327762669e-06	PRR7	myeloids_vexas-mds
2.17360449173656e-23	0.967090625571043	0.513	0.764	5.229475046669e-19	GRB2	myeloids_vexas-mds
4.28704802758703e-13	0.946341710962829	0.358	0.198	1.03142088495716e-08	AC016831.5	myeloids_vexas-mds
3.0509401819708e-10	0.919553363418689	0.355	0.533	7.34025698380355e-06	NONO	myeloids_vexas-mds
2.57318740779874e-33	0.870471455839868	0.274	0.073	6.19083158442298e-29	MIR4435-2HG	myeloids_vexas-mds
2.54742022591379e-07	0.869413429543929	0.374	0.552	0.00612883832152599	WAS	myeloids_vexas-mds
7.14488227327222e-11	0.817744221418775	0.365	0.213	1.71898722612656e-06	JMJD6	myeloids_vexas-mds
1.39365378510596e-15	0.807771597093985	0.319	0.153	3.35299164158644e-11	RASGEF1B	myeloids_vexas-mds
9.99175590051705e-10	0.801458117176478	0.287	0.158	2.4039165521054e-05	TNFRSF1A	myeloids_vexas-mds
5.9358715561757e-09	0.799508132649348	0.123	0.276	0.000142811133770031	SMIM7	myeloids_vexas-mds
2.00665154792832e-07	0.788447391789331	0.155	0.291	0.00482780295916074	DUSP12	myeloids_vexas-mds
3.68658191946548e-10	0.72822346205701	0.197	0.37	8.86954744004201e-06	FOXN2	myeloids_vexas-mds
7.85575708279926e-12	0.72334349854926	0.474	0.688	1.89001659655067e-07	ARPC4	myeloids_vexas-mds
4.72369037183113e-08	0.723280378631102	0.287	0.458	0.00113647266655885	REEP5	myeloids_vexas-mds
1.89295741072931e-10	0.716430353046536	0.258	0.133	4.55426623447365e-06	NDRG1	myeloids_vexas-mds
5.86020557312671e-12	0.680849200535921	0.268	0.487	1.40990685883855e-07	AGTRAP	myeloids_vexas-mds
2.55690539102263e-07	0.634542247958541	0.429	0.58	0.00615165868026134	COPS9	myeloids_vexas-mds
4.83807987500558e-12	0.605248193013981	0.29	0.144	1.16399363712759e-07	GABPB1	myeloids_vexas-mds
6.6946503367306e-15	0.600361423556805	0.265	0.113	1.61066592451402e-10	LINC00513	myeloids_vexas-mds
9.65398346754619e-16	0.508026337188671	0.416	0.663	2.32265188245694e-11	VAMP8	myeloids_vexas-mds
5.76388571478663e-07	0.496016918156618	0.542	0.675	0.0138673326412052	SRSF11	myeloids_vexas-mds
9.89052917886363e-08	0.477783201820214	0.355	0.229	0.0023795624151428	PFKFB3	myeloids_vexas-mds
1.87210687073245e-08	0.477042104401508	0.545	0.418	0.000450410192029521	ACSL1	myeloids_vexas-mds
4.70126902731164e-10	0.470739467764687	0.397	0.593	1.13107831528091e-05	HCLS1	myeloids_vexas-mds
3.35126523168712e-07	0.452095099833054	0.339	0.489	0.00806280902091604	RNF181	myeloids_vexas-mds
1.58004501731288e-15	0.445131187385641	0.913	0.965	3.80143030715307e-11	RACK1	myeloids_vexas-mds
4.47789760725936e-14	0.430930243133791	0.287	0.498	1.07733738533053e-09	PLEKHO1	myeloids_vexas-mds
1.66818791272146e-08	0.420370680551264	0.248	0.409	0.000401349329921655	LSM12	myeloids_vexas-mds
1.74725048014693e-27	0.416741486565869	0.929	0.979	4.2037099301855e-23	RPL7	myeloids_vexas-mds
1.42223905088142e-08	0.403514800838591	0.439	0.576	0.00034217649325156	KLF3	myeloids_vexas-mds
1.52535887941166e-35	0.380302133807291	0.7	0.95	3.6698609279765e-31	PSAP	myeloids_vexas-mds
3.28884559330824e-08	0.37840366357606	0.232	0.392	0.00079126336129403	SUZ12	myeloids_vexas-mds
7.26462997694232e-10	0.364967461750318	0.59	0.781	1.74779732615255e-05	ANXA2	myeloids_vexas-mds
9.9610182442855e-07	0.362435201237736	0.31	0.197	0.0239652137939265	FAM177A1	myeloids_vexas-mds
2.98767917813933e-09	0.357164722415303	0.19	0.367	7.18805733468541e-05	PRKCSH	myeloids_vexas-mds
3.04913883896222e-09	0.297854140291017	0.287	0.471	7.33592313265921e-05	ARF5	myeloids_vexas-mds
6.12553996213823e-07	0.289152213800952	0.274	0.162	0.0147374365949084	ADAM8	myeloids_vexas-mds
9.63118003342376e-18	0.286276831786779	0.187	0.431	2.31716560424142e-13	SBNO1	myeloids_vexas-mds
2.49892347338216e-16	0.26482807552026	0.439	0.659	6.01215998461014e-12	AC103591.3	myeloids_vexas-mds
1.14824958348963e-09	0.262205337753181	0.155	0.324	2.76257367291769e-05	ERGIC1	myeloids_vexas-mds
