# Supplementary material for: VEXAS syndrome is characterized by inflammasome activation and monocyte dysregulation
Source: Nat Commun. 2024 Jan 30;15:910. doi: 10.1038/s41467-024-44811-4 (PMC10828464; doi:10.1038/s41467-024-44811-4)
Supplement: Supplementary file 6 — Source Data [file 41467_2024_44811_MOESM6_ESM.zip › Source_DATA_KOSMIDER/Raw_DATA_KOSMIDER_Fig6/myeloids_vexas-vexaslike_DOWN.csv]

p_val	avg_log2FC	pct.1	pct.2	p_val_adj	GeneName	cluster
2.05536164327911e-06	-0.301679710626235	0.258	0.39	0.0494499457756522	BLVRA	myeloids_vexas-vexaslike
1.80523494721309e-07	-0.30271064364964	0.448	0.324	0.00434321475949996	LDHB	myeloids_vexas-vexaslike
1.42634671121417e-13	-0.302713332958689	0.948	0.884	3.43164755251017e-09	RPS3	myeloids_vexas-vexaslike
1.41964229879431e-08	-0.314060614399714	0.123	0.269	0.000341551740666922	AHCYL1	myeloids_vexas-vexaslike
5.49100205679453e-07	-0.315673728932509	0.123	0.251	0.013210801848442	SLC25A24	myeloids_vexas-vexaslike
3.36576075243235e-07	-0.319306909869744	0.126	0.251	0.008097683794277	SLC66A3	myeloids_vexas-vexaslike
4.40426679652574e-11	-0.323873882783719	0.59	0.782	1.05962254857613e-06	NPC2	myeloids_vexas-vexaslike
9.17651183639878e-09	-0.338944597170344	0.297	0.487	0.000220777698271918	SCP2	myeloids_vexas-vexaslike
1.1347960217451e-06	-0.388446759464551	0.194	0.333	0.0273020574871654	LRRC58	myeloids_vexas-vexaslike
1.46110611893429e-09	-0.416679687207226	0.11	0.263	3.515275211544e-05	ITPR2	myeloids_vexas-vexaslike
6.89416282898638e-08	-0.426860984925102	0.206	0.352	0.00165866663502583	ACSL4	myeloids_vexas-vexaslike
1.67886662125396e-06	-0.446790674051176	0.171	0.295	0.0403918520407489	SENP6	myeloids_vexas-vexaslike
1.02459782282467e-06	-0.459082122099562	0.129	0.25	0.0246507990193388	MAP3K3	myeloids_vexas-vexaslike
5.80707015629898e-09	-0.47015098023903	0.297	0.454	0.000139712300890397	PRKAR1A	myeloids_vexas-vexaslike
1.13144938080813e-06	-0.485211531676366	0.145	0.266	0.0272215406528628	DGKZ	myeloids_vexas-vexaslike
1.01776811993361e-09	-0.502200126421124	0.148	0.312	2.44864831974827e-05	FGD5-AS1	myeloids_vexas-vexaslike
1.19767744743779e-07	-0.511722174404483	0.145	0.284	0.00288149217079058	CTNNA1	myeloids_vexas-vexaslike
2.07035668784562e-07	-0.512741690058167	0.187	0.329	0.00498107115528778	SPEN	myeloids_vexas-vexaslike
6.76606476935024e-07	-0.516649829718356	0.145	0.272	0.0162784752285797	PDS5B	myeloids_vexas-vexaslike
6.84654803120815e-07	-0.522872676819435	0.142	0.266	0.0164721099082837	MVP	myeloids_vexas-vexaslike
4.46922255655371e-07	-0.531148398682068	0.261	0.41	0.0107525025488126	SLC6A6	myeloids_vexas-vexaslike
5.41932818862087e-07	-0.540170427997983	0.126	0.252	0.013038361689003	PSEN1	myeloids_vexas-vexaslike
1.32847240245758e-06	-0.546594283702136	0.374	0.506	0.0319617175307269	SUMO3	myeloids_vexas-vexaslike
2.92792078539029e-26	-0.553867610824184	0.248	0.56	7.04428461757051e-22	TGFBI	myeloids_vexas-vexaslike
6.62076073015422e-07	-0.561501084253835	0.142	0.268	0.015928888240678	SMG7	myeloids_vexas-vexaslike
1.25010452038781e-06	-0.566538884947232	0.168	0.297	0.0300762646560103	DYNLL2	myeloids_vexas-vexaslike
2.78597612910988e-08	-0.574701541601225	0.142	0.289	0.000670277996902546	CD33	myeloids_vexas-vexaslike
7.99326551227835e-08	-0.583329072527112	0.126	0.263	0.00192309974959905	AMFR	myeloids_vexas-vexaslike
8.14140703559799e-11	-0.586432016774591	0.097	0.26	1.95874111869452e-06	RALB	myeloids_vexas-vexaslike
2.02652661123744e-07	-0.59055591242377	0.326	0.47	0.00487562037397615	ATP6V1B2	myeloids_vexas-vexaslike
7.20071393001648e-11	-0.596522228831349	0.203	0.385	1.73241976442267e-06	MSL3	myeloids_vexas-vexaslike
7.8741862111772e-09	-0.603141012803946	0.232	0.395	0.000189445046054712	PRKACA	myeloids_vexas-vexaslike
1.75192853244952e-10	-0.606902200499716	0.174	0.335	4.2149648562203e-06	STAB1	myeloids_vexas-vexaslike
5.49400641387984e-11	-0.611336094793212	0.087	0.256	1.32180300311535e-06	OAS1	myeloids_vexas-vexaslike
2.11991690445284e-09	-0.615143011274801	0.161	0.327	5.10030808042308e-05	DOK3	myeloids_vexas-vexaslike
2.53364471267455e-09	-0.615144073983804	0.155	0.319	6.09569581422371e-05	BECN1	myeloids_vexas-vexaslike
4.16489299687382e-11	-0.620224883031987	0.174	0.36	1.00203160611787e-06	CNOT7	myeloids_vexas-vexaslike
7.36077890086764e-12	-0.63109779730704	0.513	0.705	1.77092979575975e-07	GRB2	myeloids_vexas-vexaslike
2.67780420131083e-08	-0.631601002819835	0.129	0.272	0.000644252912793372	UBP1	myeloids_vexas-vexaslike
2.83487750381326e-10	-0.633945985627893	0.129	0.292	6.82043178642432e-06	LRCH4	myeloids_vexas-vexaslike
1.87069857332925e-09	-0.636738090524014	0.1	0.252	4.50071369757285e-05	CLMN	myeloids_vexas-vexaslike
6.81226747959863e-10	-0.638840253305808	0.106	0.262	1.63896343291663e-05	SCAF4	myeloids_vexas-vexaslike
3.34403084779427e-09	-0.642869497920238	0.11	0.256	8.04540381670823e-05	MID1IP1	myeloids_vexas-vexaslike
2.48478812801745e-12	-0.644263831706415	0.361	0.562	5.97815175719718e-08	PICALM	myeloids_vexas-vexaslike
7.09494049977609e-11	-0.65222757089121	0.09	0.252	1.70697173484113e-06	PLCB2	myeloids_vexas-vexaslike
7.56940696876973e-07	-0.659166761563358	0.165	0.292	0.0182112362261631	CTBP1	myeloids_vexas-vexaslike
2.39382239327754e-10	-0.660440332365824	0.119	0.285	5.75929729598644e-06	IMPDH1	myeloids_vexas-vexaslike
7.64051523404924e-07	-0.668175749011925	0.145	0.275	0.0183823156015991	PHACTR2	myeloids_vexas-vexaslike
4.09573476910843e-11	-0.670195227331335	0.135	0.315	9.85392828099796e-07	SECTM1	myeloids_vexas-vexaslike
7.01396038916226e-07	-0.670330098837052	0.168	0.295	0.0168748873002855	TUT7	myeloids_vexas-vexaslike
1.31937226388773e-07	-0.671315598070251	0.123	0.256	0.00317427772968749	NFIC	myeloids_vexas-vexaslike
2.75025068836226e-09	-0.671403112123991	0.139	0.294	6.61682813113076e-05	RNF44	myeloids_vexas-vexaslike
8.19633361514495e-10	-0.681157914239417	0.126	0.282	1.97195590446772e-05	BAZ2B	myeloids_vexas-vexaslike
3.27652206210315e-08	-0.683615696803527	0.139	0.282	0.000788298442921397	MARF1	myeloids_vexas-vexaslike
2.42720821388416e-12	-0.686418032080679	0.094	0.273	5.8396202417839e-08	TPST2	myeloids_vexas-vexaslike
6.89835472588395e-10	-0.694776743924194	0.129	0.284	1.65967516350042e-05	CLCN7	myeloids_vexas-vexaslike
7.37470018634959e-11	-0.69529336989336	0.106	0.274	1.77427911783385e-06	GTF2H5	myeloids_vexas-vexaslike
5.97005985907734e-08	-0.695920928481758	0.145	0.283	0.00143633670149542	TMX1	myeloids_vexas-vexaslike
6.9587737398986e-12	-0.701081950743057	0.09	0.264	1.6742113740822e-07	FAM8A1	myeloids_vexas-vexaslike
3.25858051375782e-11	-0.703089536753258	0.106	0.282	7.83981885804994e-07	TSC22D4	myeloids_vexas-vexaslike
9.32199880897449e-14	-0.705407024435651	0.081	0.275	2.24277969345117e-09	KCNE3	myeloids_vexas-vexaslike
1.17687706136723e-06	-0.708327928926619	0.142	0.264	0.0283144852194341	YIPF4	myeloids_vexas-vexaslike
1.83559776259156e-06	-0.709774909256163	0.145	0.274	0.0441626465701904	IFI35	myeloids_vexas-vexaslike
3.64226966868987e-08	-0.712938862585927	0.368	0.543	0.000876293659590097	TIMP2	myeloids_vexas-vexaslike
4.99998094004718e-07	-0.714221770456172	0.203	0.333	0.0120294541436595	SHFL	myeloids_vexas-vexaslike
1.65830722446196e-10	-0.718574069367238	0.165	0.339	3.98972135133302e-06	PHF21A	myeloids_vexas-vexaslike
3.61953470972631e-11	-0.723211565928028	0.148	0.331	8.70823855813054e-07	NMI	myeloids_vexas-vexaslike
1.34572391040722e-10	-0.723260334963017	0.119	0.285	3.23767715604873e-06	ARHGEF6	myeloids_vexas-vexaslike
5.92983385096537e-07	-0.729150811196878	0.171	0.299	0.0142665872620376	FAM200B	myeloids_vexas-vexaslike
1.73013403698976e-07	-0.731772076168211	0.174	0.307	0.00416252947959367	CBX4	myeloids_vexas-vexaslike
1.63695929684408e-09	-0.732020144996277	0.103	0.253	3.93836037227718e-05	ATF6	myeloids_vexas-vexaslike
1.14781307769895e-10	-0.73910313630868	0.119	0.283	2.76152348363591e-06	ANO6	myeloids_vexas-vexaslike
1.45548832931563e-08	-0.747052458549641	0.123	0.271	0.000350175937150047	KYNU	myeloids_vexas-vexaslike
2.06333454125446e-07	-0.752395768538691	0.148	0.28	0.00496417657280411	ABHD2	myeloids_vexas-vexaslike
1.2932807388267e-06	-0.758845541760393	0.342	0.233	0.0311150412954316	IVNS1ABP	myeloids_vexas-vexaslike
9.12958255695045e-12	-0.760197930051698	0.103	0.283	2.19648626737671e-07	UBL3	myeloids_vexas-vexaslike
5.04329555768066e-13	-0.761041495691858	0.135	0.333	1.21336647822239e-08	CTDSP2	myeloids_vexas-vexaslike
4.20329175333231e-07	-0.76310470760585	0.21	0.346	0.0101126996293422	SASH3	myeloids_vexas-vexaslike
2.09678373055723e-08	-0.770990483910397	0.174	0.329	0.000504465197734763	SLC15A3	myeloids_vexas-vexaslike
6.88741397113896e-09	-0.78535871406466	0.145	0.297	0.000165704292731632	RALBP1	myeloids_vexas-vexaslike
5.74396654719877e-08	-0.797105194333774	0.123	0.263	0.00138194091159055	ARID3A	myeloids_vexas-vexaslike
2.49419020672201e-10	-0.797107580919755	0.119	0.281	6.00077221835249e-06	ATG16L2	myeloids_vexas-vexaslike
2.35325440849031e-12	-0.800625637917234	0.077	0.25	5.66169478138683e-08	GIMAP2	myeloids_vexas-vexaslike
9.87484915236716e-07	-0.806078302913492	0.226	0.355	0.0237578995756802	CTSA	myeloids_vexas-vexaslike
1.06696410910796e-11	-0.808098521564162	0.135	0.319	2.56700895010284e-07	PPP2R5A	myeloids_vexas-vexaslike
3.34135045336863e-09	-0.81133213224955	0.113	0.26	8.03895505575959e-05	LARP1	myeloids_vexas-vexaslike
3.7850515475573e-07	-0.816069476060192	0.187	0.327	0.00910645551826811	CAPRIN1	myeloids_vexas-vexaslike
1.03905153817253e-08	-0.816702360879226	0.142	0.287	0.000249985409568929	STAT6	myeloids_vexas-vexaslike
3.47638967314612e-13	-0.819190207878241	0.087	0.273	8.36384591462226e-09	GOLPH3	myeloids_vexas-vexaslike
8.19025193023161e-08	-0.820406771204212	0.313	0.467	0.00197049271189442	NUP214	myeloids_vexas-vexaslike
8.95693741635509e-13	-0.821179499585158	0.087	0.269	2.15494957300087e-08	NCOA2	myeloids_vexas-vexaslike
4.55080137273761e-10	-0.821500887451279	0.165	0.339	1.09487730226694e-05	VTI1B	myeloids_vexas-vexaslike
1.51866670697145e-06	-0.823393784379147	0.219	0.352	0.0365376023030261	RAB11A	myeloids_vexas-vexaslike
2.83474750783446e-13	-0.827986670863879	0.332	0.169	6.82011902909894e-09	ETS1	myeloids_vexas-vexaslike
1.83578471050334e-12	-0.832705269918905	0.077	0.251	4.416714435e-08	TNRC18	myeloids_vexas-vexaslike
4.71030265701829e-07	-0.840062832758373	0.203	0.34	0.0113325171625203	ALOX5	myeloids_vexas-vexaslike
3.19203150879315e-07	-0.842078341948937	0.377	0.531	0.00767970860700545	HSBP1	myeloids_vexas-vexaslike
5.38452763687017e-07	-0.845944092593207	0.132	0.253	0.0129546350415459	RNF141	myeloids_vexas-vexaslike
4.10223482938621e-09	-0.850642441522363	0.187	0.346	9.86956677602028e-05	SPOPL	myeloids_vexas-vexaslike
2.33006397441762e-13	-0.855574397631837	0.1	0.292	5.60590091605135e-09	MAP3K11	myeloids_vexas-vexaslike
2.90704143008028e-14	-0.857514548430228	0.084	0.28	6.99405097663014e-10	USP25	myeloids_vexas-vexaslike
1.80919457306421e-06	-0.858425046630868	0.19	0.318	0.0435274122333519	TNFSF13	myeloids_vexas-vexaslike
1.02502588555955e-17	-0.859245539020185	0.045	0.264	2.46610977806772e-13	GIMAP4	myeloids_vexas-vexaslike
2.87772018849125e-10	-0.85954772245062	0.268	0.436	6.92350700149109e-06	RASSF2	myeloids_vexas-vexaslike
1.00456020238576e-10	-0.860584951739614	0.1	0.262	2.4168713909199e-06	KDM1B	myeloids_vexas-vexaslike
8.26667627624918e-08	-0.863144694565651	0.2	0.352	0.00198887964530279	PPP3CA	myeloids_vexas-vexaslike
5.78164567523006e-13	-0.873957187307726	0.09	0.277	1.3910061330036e-08	COMMD8	myeloids_vexas-vexaslike
3.76590829605708e-12	-0.875568014013068	0.123	0.313	9.06039876948374e-08	SNX18	myeloids_vexas-vexaslike
9.11635267840486e-15	-0.875758543991147	0.155	0.366	2.19330329089742e-10	PARP9	myeloids_vexas-vexaslike
2.26461693213895e-10	-0.876315682911739	0.142	0.306	5.44844187703309e-06	TUG1	myeloids_vexas-vexaslike
1.4778303756774e-06	-0.879513657798566	0.503	0.645	0.0355551210084225	ATP6AP2	myeloids_vexas-vexaslike
2.46135455449781e-08	-0.88588903917379	0.235	0.388	0.000592177292266628	DENND10	myeloids_vexas-vexaslike
8.64386148127108e-11	-0.888100982738159	0.329	0.187	2.07962663377901e-06	CD81	myeloids_vexas-vexaslike
8.03819930629328e-11	-0.888856056593581	0.123	0.29	1.9339103711011e-06	DOCK11	myeloids_vexas-vexaslike
8.69997080363264e-11	-0.891137080347732	0.129	0.297	2.09312597564598e-06	TASOR	myeloids_vexas-vexaslike
5.35894233757577e-10	-0.892479675692631	0.148	0.318	1.28930793699736e-05	OAZ2	myeloids_vexas-vexaslike
3.58648002150825e-15	-0.893230066845824	0.061	0.257	8.62871228374669e-11	OSCAR	myeloids_vexas-vexaslike
1.80876575687611e-07	-0.89616210128179	0.165	0.296	0.00435170953446822	EFCAB14	myeloids_vexas-vexaslike
2.81267949350041e-20	-0.897152723244918	0.106	0.372	6.76702559341263e-16	METTL7A	myeloids_vexas-vexaslike
1.17677354897546e-07	-0.898216467130277	0.145	0.279	0.00283119948148005	PDLIM5	myeloids_vexas-vexaslike
2.51043694523478e-09	-0.898360207235561	0.206	0.367	6.03986024654035e-05	LPGAT1	myeloids_vexas-vexaslike
2.68966182516763e-11	-0.906175675555555	0.161	0.344	6.4710573851708e-07	ZMAT2	myeloids_vexas-vexaslike
1.98974147908612e-12	-0.906654537881893	0.132	0.318	4.7871190245333e-08	SNX27	myeloids_vexas-vexaslike
1.95639140218642e-12	-0.91218266193059	0.113	0.297	4.70688207452031e-08	STK38	myeloids_vexas-vexaslike
1.56168965710103e-09	-0.913355670181491	0.106	0.256	3.75726914601938e-05	GPR65	myeloids_vexas-vexaslike
8.85731431285978e-13	-0.91632189143857	0.126	0.317	2.13098125053093e-08	SP1	myeloids_vexas-vexaslike
2.18410491463182e-16	-0.928097492055716	0.11	0.33	5.25473801411269e-12	PTPRJ	myeloids_vexas-vexaslike
4.7720240570783e-14	-0.938623917306961	0.097	0.294	1.14810126789247e-09	TET3	myeloids_vexas-vexaslike
8.50981743654901e-11	-0.943370476455436	0.135	0.309	2.04737697705933e-06	HNMT	myeloids_vexas-vexaslike
1.5733105157842e-07	-0.944538525193279	0.232	0.369	0.0037852277699252	PNPLA2	myeloids_vexas-vexaslike
6.15625683834477e-13	-0.949368249098074	0.097	0.28	1.48113383273737e-08	NADK	myeloids_vexas-vexaslike
1.12233859418867e-12	-0.952782048660573	0.087	0.267	2.70023442375852e-08	ZBTB44	myeloids_vexas-vexaslike
5.89549160371583e-09	-0.953158817980804	0.148	0.296	0.000141839632493799	DOCK5	myeloids_vexas-vexaslike
5.55288819412589e-12	-0.953538408755961	0.116	0.293	1.33596937062475e-07	RCBTB2	myeloids_vexas-vexaslike
4.50399473228141e-09	-0.954423075346573	0.152	0.304	0.000108361609263958	PKN2	myeloids_vexas-vexaslike
1.27197390615732e-13	-0.954986534536227	0.126	0.327	3.06024202082389e-09	NAGK	myeloids_vexas-vexaslike
1.23720445331698e-07	-0.957978237314261	0.194	0.334	0.00297659019423532	CCNT2	myeloids_vexas-vexaslike
4.7864621949203e-13	-0.965670028706808	0.152	0.35	1.15157493947587e-08	SPTLC2	myeloids_vexas-vexaslike
4.52147621394402e-09	-0.966933898103571	0.194	0.357	0.000108782196231279	DR1	myeloids_vexas-vexaslike
3.33952325769134e-10	-0.972833576044894	0.097	0.252	8.03455900567959e-06	NAGA	myeloids_vexas-vexaslike
9.69922972631606e-07	-0.975658184448436	0.145	0.271	0.0233353767985438	RBL2	myeloids_vexas-vexaslike
1.17365846183244e-10	-0.985019635951433	0.181	0.363	2.82370489332267e-06	CACUL1	myeloids_vexas-vexaslike
1.12177792919539e-17	-0.987253357167762	0.074	0.299	2.6988855198512e-13	CPT1A	myeloids_vexas-vexaslike
2.28107720513839e-12	-0.990400584031263	0.119	0.305	5.48804364784244e-08	SNX17	myeloids_vexas-vexaslike
7.34560940023384e-14	-0.996428472571805	0.084	0.274	1.76728016560226e-09	SPG11	myeloids_vexas-vexaslike
6.98081599170465e-11	-0.997389821742301	0.129	0.298	1.67951451944422e-06	FLI1	myeloids_vexas-vexaslike
9.75060092301599e-18	-0.998845106733199	0.071	0.296	2.34589707606842e-13	NACC2	myeloids_vexas-vexaslike
3.54856156829836e-07	-0.999064917526718	0.184	0.327	0.00853748427716903	PIK3CG	myeloids_vexas-vexaslike
1.68576481150686e-11	-1.02346333413142	0.161	0.346	4.05578156000437e-07	ANKRD13D	myeloids_vexas-vexaslike
8.39656521982959e-08	-1.02417933693729	0.132	0.263	0.0020201296262388	CAB39	myeloids_vexas-vexaslike
5.3937325718587e-18	-1.0295521573731	0.087	0.32	1.29767811946348e-13	FAM111A	myeloids_vexas-vexaslike
3.72770290835668e-10	-1.03143302274742	0.184	0.352	8.96848042721533e-06	TMEM33	myeloids_vexas-vexaslike
2.70981098633797e-12	-1.03360035993087	0.129	0.312	6.51953425203052e-08	RAB27A	myeloids_vexas-vexaslike
1.04604678853142e-08	-1.03446704736544	0.145	0.297	0.000251668396852775	CMTM7	myeloids_vexas-vexaslike
3.20333553407361e-17	-1.0345229428786	0.052	0.267	7.70690496142769e-13	CTBP2	myeloids_vexas-vexaslike
8.07757594183935e-13	-1.03761212712853	0.129	0.316	1.94338399584713e-08	PPCS	myeloids_vexas-vexaslike
6.17934036360004e-07	-1.03843891495812	0.187	0.321	0.0148668749807853	AP3B1	myeloids_vexas-vexaslike
2.98882859488947e-08	-1.03986225467364	0.226	0.373	0.000719082271644458	SNAP23	myeloids_vexas-vexaslike
6.47334457224498e-08	-1.04314273162583	0.145	0.28	0.00155742197063642	ME2	myeloids_vexas-vexaslike
2.92194385386772e-08	-1.04853065478536	0.287	0.448	0.000702990471802036	ZNF385A	myeloids_vexas-vexaslike
9.10832010807852e-12	-1.04979606519235	0.106	0.28	2.19137073480261e-07	TRPS1	myeloids_vexas-vexaslike
1.05033560659713e-12	-1.05352836383256	0.074	0.255	2.52700243591204e-08	SRGAP2	myeloids_vexas-vexaslike
3.71074428843101e-14	-1.05704237491683	0.174	0.379	8.92767968353617e-10	UBXN11	myeloids_vexas-vexaslike
6.67448978505043e-20	-1.05710069761567	0.039	0.273	1.60581549738528e-15	SMCO4	myeloids_vexas-vexaslike
3.0362884574854e-07	-1.05786945932454	0.194	0.328	0.00730500639986412	TMOD3	myeloids_vexas-vexaslike
3.99362153200734e-07	-1.06534578027303	0.139	0.268	0.00960825404385647	CEP85L	myeloids_vexas-vexaslike
7.28460917107799e-13	-1.0732320309751	0.142	0.336	1.75260412046965e-08	DDX60L	myeloids_vexas-vexaslike
1.25502326476692e-06	-1.07767969175356	0.203	0.331	0.0301946047270273	NSD1	myeloids_vexas-vexaslike
2.29601112021643e-10	-1.07905277457978	0.142	0.311	5.5239731541287e-06	DTX3L	myeloids_vexas-vexaslike
1.56441076932219e-16	-1.08213523259231	0.126	0.354	3.76381586991227e-12	PPP1R9B	myeloids_vexas-vexaslike
4.94388099241037e-10	-1.09852796816614	0.129	0.289	1.18944832796401e-05	TAF15	myeloids_vexas-vexaslike
2.5017636496742e-13	-1.09934632480715	0.103	0.295	6.01899316475116e-09	GCH1	myeloids_vexas-vexaslike
9.91440538370852e-07	-1.10533801594915	0.281	0.413	0.0238530679126643	SHOC2	myeloids_vexas-vexaslike
5.61516021720883e-14	-1.10795441723598	0.229	0.446	1.35095139665827e-09	EIF4EBP2	myeloids_vexas-vexaslike
2.65780574893229e-09	-1.10943317313054	0.123	0.273	6.39441485135619e-05	PPM1F	myeloids_vexas-vexaslike
8.88387852795214e-13	-1.11085780350239	0.129	0.32	2.13737233504001e-08	UBE2Z	myeloids_vexas-vexaslike
4.51433565644703e-15	-1.11538294220019	0.106	0.311	1.08610401558459e-10	NCOA1	myeloids_vexas-vexaslike
2.89409269268807e-11	-1.11892048758507	0.171	0.353	6.96289760933823e-07	EIF4E3	myeloids_vexas-vexaslike
5.79425415793412e-10	-1.11915505036123	0.368	0.529	1.39403960785737e-05	DCP2	myeloids_vexas-vexaslike
1.1452410543787e-14	-1.12413022644375	0.174	0.39	2.7553354527297e-10	UNC93B1	myeloids_vexas-vexaslike
3.12192972328142e-16	-1.12897310998018	0.074	0.285	7.51105072124276e-12	SMAD2	myeloids_vexas-vexaslike
6.79997695065721e-08	-1.12929622210445	0.274	0.424	0.00163600645455862	ARHGAP4	myeloids_vexas-vexaslike
1.69723972430321e-06	-1.13416035942628	0.258	0.394	0.0408338905270109	TMEM167B	myeloids_vexas-vexaslike
2.28003448864886e-14	-1.13458339489675	0.319	0.543	5.4855349762403e-10	HSD17B11	myeloids_vexas-vexaslike
2.47497588356764e-14	-1.14203093014631	0.139	0.343	5.95454447827538e-10	PLXNB2	myeloids_vexas-vexaslike
3.18873010629475e-10	-1.14315130495818	0.226	0.402	7.67176576273454e-06	MYD88	myeloids_vexas-vexaslike
2.31108145855897e-11	-1.145796726782	0.135	0.316	5.56023088114703e-07	GNB4	myeloids_vexas-vexaslike
3.37479834737611e-16	-1.14680035183798	0.1	0.317	8.11942734395217e-12	SLC16A3	myeloids_vexas-vexaslike
7.06976351697725e-09	-1.14949884964589	0.258	0.434	0.000170091440454956	LILRB3	myeloids_vexas-vexaslike
6.01014697629768e-07	-1.15387113363522	0.313	0.452	0.0144598126102746	UHMK1	myeloids_vexas-vexaslike
7.10730871254323e-17	-1.1574158970849	0.132	0.359	1.70994740315078e-12	ATP11A	myeloids_vexas-vexaslike
1.41603402069195e-11	-1.15977332366843	0.142	0.317	3.40683625038275e-07	SHISA5	myeloids_vexas-vexaslike
1.21082373819511e-16	-1.17571777959856	0.116	0.339	2.91312083172361e-12	MSL1	myeloids_vexas-vexaslike
5.65297459965771e-17	-1.17583263274213	0.113	0.343	1.36004915893165e-12	AGO4	myeloids_vexas-vexaslike
7.89879066305181e-13	-1.19793293887325	0.09	0.274	1.90037004562363e-08	ECHDC1	myeloids_vexas-vexaslike
3.4887657168572e-18	-1.20168086992663	0.11	0.348	8.39362143818673e-14	RAB3D	myeloids_vexas-vexaslike
1.56488768217994e-20	-1.20626002266862	0.158	0.424	3.76496327455671e-16	LSM6	myeloids_vexas-vexaslike
1.15179956722717e-06	-1.20893680578447	0.158	0.281	0.0277111457879185	SAMD9	myeloids_vexas-vexaslike
1.4966366827871e-09	-1.22644626872979	0.255	0.422	3.60075819511749e-05	TRIM8	myeloids_vexas-vexaslike
8.70241606630755e-12	-1.23173219178947	0.203	0.388	2.09371428139293e-07	PKN1	myeloids_vexas-vexaslike
2.10249957595554e-20	-1.23924776983766	0.065	0.31	5.05840372979143e-16	SELPLG	myeloids_vexas-vexaslike
2.88046013461109e-15	-1.24198868534481	0.116	0.326	6.93009903786083e-11	SIRPB1	myeloids_vexas-vexaslike
1.35356418514379e-08	-1.24715608054864	0.145	0.286	0.000325654007303746	DAPP1	myeloids_vexas-vexaslike
2.95082568760988e-11	-1.2508705415817	0.206	0.387	7.09939152182061e-07	DBNL	myeloids_vexas-vexaslike
1.29316066043389e-13	-1.254654482697	0.239	0.461	3.11121523293789e-09	ARL5A	myeloids_vexas-vexaslike
3.19965993664416e-08	-1.2549178353682	0.403	0.553	0.000769806184157219	EP300	myeloids_vexas-vexaslike
8.29491055481128e-21	-1.26410756232215	0.094	0.348	1.99567253038205e-16	NPTN	myeloids_vexas-vexaslike
1.77813726966396e-13	-1.27142985806521	0.19	0.392	4.27802045708453e-09	TRIP12	myeloids_vexas-vexaslike
1.85886926941629e-09	-1.27379773785669	0.213	0.377	4.47225357528865e-05	TARDBP	myeloids_vexas-vexaslike
1.65359953844832e-17	-1.27679463341073	0.132	0.369	3.97839512955282e-13	SLC12A6	myeloids_vexas-vexaslike
3.78986527412324e-16	-1.27819971174175	0.1	0.316	9.11803686301311e-12	OSBPL11	myeloids_vexas-vexaslike
1.67349966996062e-11	-1.27993556776002	0.203	0.384	4.02627285595827e-07	APBB1IP	myeloids_vexas-vexaslike
3.52827051517825e-10	-1.28055335071046	0.748	0.62	8.48866603246735e-06	SARAF	myeloids_vexas-vexaslike
4.99815023471532e-08	-1.29059863211171	0.365	0.503	0.00120250496497016	PABPN1	myeloids_vexas-vexaslike
1.99744159180419e-09	-1.29571741631872	0.132	0.283	4.80564472572171e-05	DYNC1I2	myeloids_vexas-vexaslike
6.09046613549051e-14	-1.306994461915	0.113	0.321	1.46530524753766e-09	LILRA1	myeloids_vexas-vexaslike
4.28653914220616e-07	-1.30887019106981	0.148	0.281	0.0103129845222338	COPZ1	myeloids_vexas-vexaslike
4.70043839175528e-14	-1.31140858532609	0.155	0.37	1.1308784726724e-09	CIAO2A	myeloids_vexas-vexaslike
1.14372634537188e-11	-1.31928930847713	0.123	0.299	2.75169121433021e-07	ADCY7	myeloids_vexas-vexaslike
4.81474289875292e-07	-1.31939515004061	0.584	0.7	0.0115837899401097	LAMTOR4	myeloids_vexas-vexaslike
2.86888089581576e-18	-1.32255339428129	0.061	0.287	6.90224054724315e-14	VCL	myeloids_vexas-vexaslike
7.77342555767656e-13	-1.33886866878135	0.174	0.367	1.8702084549214e-08	IL10RB	myeloids_vexas-vexaslike
1.15257162884731e-10	-1.33890419240649	0.165	0.341	2.77297208184373e-06	RESF1	myeloids_vexas-vexaslike
1.24404619376023e-09	-1.34457242987715	0.255	0.439	2.99305073756773e-05	LRP1	myeloids_vexas-vexaslike
1.79272999245035e-14	-1.3452934801533	0.094	0.29	4.3131290888363e-10	BICD2	myeloids_vexas-vexaslike
5.95047374598981e-18	-1.34867232406075	0.1	0.345	1.43162447854769e-13	ENTPD1	myeloids_vexas-vexaslike
5.90869385368958e-14	-1.34901952477281	0.171	0.382	1.42157265425918e-09	KDM7A	myeloids_vexas-vexaslike
2.35074821872881e-10	-1.34971840521256	0.113	0.274	5.65566513943963e-06	PHKB	myeloids_vexas-vexaslike
8.24918020166524e-14	-1.35016170604414	0.203	0.422	1.98467026471864e-09	CTBS	myeloids_vexas-vexaslike
6.54789556253836e-10	-1.36633850967047	0.142	0.308	1.5753581933911e-05	PBRM1	myeloids_vexas-vexaslike
1.92799589105524e-08	-1.36751077082201	0.139	0.277	0.000463856531428981	TRAF3IP3	myeloids_vexas-vexaslike
5.60900212173014e-10	-1.36944502715001	0.19	0.356	1.34946982046705e-05	RGS19	myeloids_vexas-vexaslike
1.8221285976309e-20	-1.37638824573721	0.113	0.371	4.38385919304018e-16	AC096667.1	myeloids_vexas-vexaslike
1.98012636688461e-14	-1.37683351208822	0.103	0.305	4.76398602608768e-10	KIDINS220	myeloids_vexas-vexaslike
2.95228719984011e-10	-1.37761551458472	0.313	0.487	7.10290777409532e-06	YPEL3	myeloids_vexas-vexaslike
5.64477102461055e-07	-1.37763578823505	0.158	0.284	0.0135807546081105	PCMTD1	myeloids_vexas-vexaslike
2.00508414297186e-07	-1.38042434184064	0.261	0.399	0.00482403193957599	TMEM170B	myeloids_vexas-vexaslike
1.65340068907047e-06	-1.38212241862915	0.158	0.278	0.0397791671783465	NARS	myeloids_vexas-vexaslike
3.49759124518876e-18	-1.38389288307499	0.177	0.43	8.41485477679965e-14	SQOR	myeloids_vexas-vexaslike
8.18356576245941e-09	-1.39087226852377	0.252	0.418	0.000196888408679011	DDX46	myeloids_vexas-vexaslike
3.61320033406179e-07	-1.39267856922706	0.31	0.454	0.00869299868371927	GAS7	myeloids_vexas-vexaslike
5.16359927079664e-07	-1.39859165494654	0.423	0.58	0.0124231034856096	PSMA6	myeloids_vexas-vexaslike
6.56822024184361e-09	-1.39909393732878	0.113	0.255	0.000158024810798515	CAMK2D	myeloids_vexas-vexaslike
1.88159975463354e-06	-1.44244328139022	0.184	0.311	0.0452694084967283	SHTN1	myeloids_vexas-vexaslike
1.33850561642543e-12	-1.44497315253718	0.145	0.339	3.22031066255794e-08	CR1	myeloids_vexas-vexaslike
4.71156848611299e-10	-1.44655680911954	0.271	0.439	1.13355626207392e-05	SPG21	myeloids_vexas-vexaslike
2.37879988067805e-19	-1.44939161669	0.11	0.358	5.72315463292332e-15	HHEX	myeloids_vexas-vexaslike
8.29957158449083e-23	-1.45008746953084	0.103	0.376	1.99679392751265e-18	RNF13	myeloids_vexas-vexaslike
1.39286014589535e-07	-1.45660191435121	0.19	0.329	0.00335108222500963	KLF7	myeloids_vexas-vexaslike
4.1595160525898e-07	-1.49247672659138	0.194	0.331	0.0100073796709258	TTC14	myeloids_vexas-vexaslike
3.79010925588168e-10	-1.49270465563608	0.168	0.331	9.11862385872573e-06	GIT2	myeloids_vexas-vexaslike
3.1177037815617e-17	-1.50038636548271	0.132	0.365	7.50088352805929e-13	WASHC4	myeloids_vexas-vexaslike
4.17908000867783e-15	-1.5057873616626	0.329	0.542	1.0054448592878e-10	CD46	myeloids_vexas-vexaslike
1.08405096130981e-17	-1.51368547333674	0.213	0.46	2.60811820781526e-13	ARHGAP45	myeloids_vexas-vexaslike
3.95793931247517e-09	-1.53571089353151	0.206	0.362	9.522406191884e-05	NIN	myeloids_vexas-vexaslike
1.95717041902787e-12	-1.53726022600695	0.123	0.311	4.70875631113914e-08	RASSF4	myeloids_vexas-vexaslike
2.71144583321037e-17	-1.54701412278204	0.045	0.258	6.52346753012084e-13	CLEC4E	myeloids_vexas-vexaslike
1.43791184751146e-13	-1.54796292480954	0.613	0.498	3.45947211392782e-09	JARID2	myeloids_vexas-vexaslike
1.38114235831336e-13	-1.55352723499797	0.352	0.582	3.32289039986611e-09	CARD16	myeloids_vexas-vexaslike
1.77142235448215e-14	-1.55834808570791	0.919	0.847	4.26186504264861e-10	RBM39	myeloids_vexas-vexaslike
1.37144072581327e-09	-1.55900907741675	0.171	0.337	3.29954924223415e-05	MBP	myeloids_vexas-vexaslike
5.48417008882859e-13	-1.56502759420342	0.152	0.35	1.31943648167127e-08	CD86	myeloids_vexas-vexaslike
5.33833337367331e-19	-1.57488390624224	0.329	0.592	1.28434962637206e-14	MICOS10	myeloids_vexas-vexaslike
4.32421373266089e-07	-1.58796202873495	0.287	0.442	0.0104036258194088	VPS29	myeloids_vexas-vexaslike
6.1335842163989e-14	-1.59439389179659	0.11	0.305	1.47567902662341e-09	CYFIP1	myeloids_vexas-vexaslike
6.39008361158136e-09	-1.60348921080246	0.132	0.279	0.000153739021611036	ARHGAP27	myeloids_vexas-vexaslike
5.7042690344556e-09	-1.6081520336686	0.113	0.263	0.000137239008699967	G3BP1	myeloids_vexas-vexaslike
3.74387409685051e-14	-1.61211988208263	0.077	0.267	9.00738668961264e-10	APAF1	myeloids_vexas-vexaslike
6.15072834171762e-19	-1.62310451216348	0.09	0.331	1.47980373173384e-14	TFEC	myeloids_vexas-vexaslike
3.32484347449093e-09	-1.63150162239463	0.484	0.64	7.99924091527772e-05	ARRB2	myeloids_vexas-vexaslike
1.36944903705367e-17	-1.6340710845976	0.194	0.441	3.29475743824742e-13	TMEM165	myeloids_vexas-vexaslike
1.35768580228251e-07	-1.63705967628549	0.177	0.314	0.00326645627171148	BIN2	myeloids_vexas-vexaslike
1.70658880648316e-14	-1.64126942312719	0.358	0.573	4.10588200951783e-10	GRK2	myeloids_vexas-vexaslike
5.24488156856791e-14	-1.64323202244141	0.342	0.551	1.26186605658175e-09	HELZ	myeloids_vexas-vexaslike
9.34555666218775e-12	-1.65883259311753	0.161	0.339	2.24844747735575e-07	CEP350	myeloids_vexas-vexaslike
7.04945735407282e-15	-1.66020946792132	0.161	0.376	1.69602894481638e-10	ATP6V1A	myeloids_vexas-vexaslike
2.344035496757e-09	-1.66215847344174	0.135	0.29	5.63951500164767e-05	PAK1	myeloids_vexas-vexaslike
1.49489655398947e-11	-1.66566510671084	0.135	0.316	3.59657161924326e-07	IL13RA1	myeloids_vexas-vexaslike
9.35077266434258e-13	-1.66579284667124	0.294	0.498	2.24970239531418e-08	LYPLA1	myeloids_vexas-vexaslike
4.50107895471392e-09	-1.66846384902995	0.174	0.327	0.000108291458571462	CAT	myeloids_vexas-vexaslike
6.92504454044335e-22	-1.66920538553458	0.406	0.662	1.66609646598527e-17	MYO1F	myeloids_vexas-vexaslike
7.20280742617983e-19	-1.67199041689177	0.287	0.536	1.7329234386646e-14	LAMP1	myeloids_vexas-vexaslike
5.82517349053397e-14	-1.67580662543479	0.213	0.434	1.40147849008757e-09	MFSD1	myeloids_vexas-vexaslike
2.71949013971609e-10	-1.67966883745612	0.235	0.418	6.54282132714294e-06	HACD4	myeloids_vexas-vexaslike
4.59193053722394e-08	-1.68013271272937	0.41	0.566	0.00110477256795071	N4BP2L2	myeloids_vexas-vexaslike
2.8836612695963e-13	-1.68109955615244	0.135	0.338	6.93780064852174e-09	CCR1	myeloids_vexas-vexaslike
1.90032718051976e-12	-1.68156546954546	0.229	0.42	4.57199716361248e-08	POLE4	myeloids_vexas-vexaslike
4.53545577041862e-15	-1.68230131141845	0.139	0.349	1.09118530380502e-10	GARS-DT	myeloids_vexas-vexaslike
8.47256669068979e-17	-1.69112080372232	0.113	0.343	2.03841482011306e-12	VNN2	myeloids_vexas-vexaslike
1.06297913141339e-16	-1.69499696592749	0.419	0.23	2.55742149226748e-12	CYTOR	myeloids_vexas-vexaslike
9.99022353081494e-11	-1.71470712591656	0.555	0.776	2.40354787927877e-06	CSTA	myeloids_vexas-vexaslike
1.69513594541894e-21	-1.72948914155495	0.106	0.369	4.07832757108344e-17	TLR4	myeloids_vexas-vexaslike
8.76526163471807e-10	-1.74681072628969	0.306	0.491	2.10883429669682e-05	NORAD	myeloids_vexas-vexaslike
1.04640822543634e-16	-1.74777248175094	0.11	0.329	2.51755354957728e-12	LPCAT2	myeloids_vexas-vexaslike
1.05037577831569e-15	-1.74932201829226	0.203	0.43	2.52709908504972e-11	NAIP	myeloids_vexas-vexaslike
2.59438263383145e-10	-1.7614913743087	0.306	0.517	6.24182517873509e-06	ATOX1	myeloids_vexas-vexaslike
8.23349409198984e-18	-1.76541731755796	0.932	0.991	1.98089634359184e-13	ATP5F1E	myeloids_vexas-vexaslike
3.77695146850638e-20	-1.76844668846517	0.126	0.379	9.08696753807949e-16	ASAP1	myeloids_vexas-vexaslike
5.99702934103819e-08	-1.77159318484701	0.832	0.927	0.00144282528916038	ACTG1	myeloids_vexas-vexaslike
8.98509508830859e-08	-1.78891142662547	0.232	0.373	0.00216172402729616	THOC2	myeloids_vexas-vexaslike
1.41839491921976e-06	-1.79931382044037	0.3	0.435	0.0341251633615082	BOD1L1	myeloids_vexas-vexaslike
3.96206309977783e-23	-1.81058873643265	0.1	0.375	9.53232761175547e-19	MAPK14	myeloids_vexas-vexaslike
2.8630752510675e-22	-1.81253907493098	0.155	0.43	6.88827274654329e-18	STAT2	myeloids_vexas-vexaslike
3.58287758302687e-26	-1.8132876357177	0.068	0.366	8.62004517700434e-22	KIAA0930	myeloids_vexas-vexaslike
1.42466799281801e-14	-1.81375232757655	0.106	0.31	3.42760872392085e-10	MCTP1	myeloids_vexas-vexaslike
1.61572425073733e-21	-1.83071445232236	0.119	0.391	3.88727097484893e-17	LNPEP	myeloids_vexas-vexaslike
1.4106459564165e-07	-1.83692507947538	0.239	0.401	0.00339387310654245	LY86	myeloids_vexas-vexaslike
6.32105204422503e-27	-1.83924407181022	0.077	0.379	1.5207819113201e-22	JAK2	myeloids_vexas-vexaslike
9.23669875945663e-24	-1.84885690718032	0.135	0.418	2.22225735453767e-19	GRK3	myeloids_vexas-vexaslike
3.81462948579792e-15	-1.84964030200652	0.239	0.476	9.17761707988121e-11	IGSF6	myeloids_vexas-vexaslike
2.45327052058212e-14	-1.855748856706	0.123	0.326	5.90232354546851e-10	ARRDC4	myeloids_vexas-vexaslike
4.37367964430723e-16	-1.85870119833602	0.084	0.295	1.05226358562388e-11	SCIMP	myeloids_vexas-vexaslike
2.76318575691205e-14	-1.8597687897593	0.155	0.362	6.64794861255471e-10	FYN	myeloids_vexas-vexaslike
1.58496318453684e-17	-1.86279676924716	0.21	0.454	3.81326292567719e-13	RXRA	myeloids_vexas-vexaslike
1.11726147451884e-16	-1.86954204653859	0.235	0.478	2.68801938154489e-12	TM9SF2	myeloids_vexas-vexaslike
2.19872650850911e-09	-1.87775594482535	0.123	0.276	5.28991610682208e-05	NIBAN1	myeloids_vexas-vexaslike
1.35270697283607e-23	-1.88453043224952	0.316	0.596	3.25447770594629e-19	MKRN1	myeloids_vexas-vexaslike
1.1139311240176e-14	-1.88962419412833	0.368	0.579	2.68000689127395e-10	LAMTOR1	myeloids_vexas-vexaslike
1.60531715044627e-10	-1.89119168669905	0.306	0.478	3.86223253225867e-06	OSTF1	myeloids_vexas-vexaslike
3.44819375437321e-19	-1.90200122255113	0.29	0.533	8.29600935364651e-15	TCIRG1	myeloids_vexas-vexaslike
4.83177679313337e-11	-1.9032521841916	0.223	0.414	1.16247717865996e-06	CERT1	myeloids_vexas-vexaslike
3.64047794717571e-11	-1.91655887590176	0.213	0.402	8.75862589311003e-07	STX16	myeloids_vexas-vexaslike
3.82745774746693e-15	-1.92257918634173	0.242	0.471	9.20848059463068e-11	ARID1A	myeloids_vexas-vexaslike
8.07206674903301e-10	-1.92399446969274	0.206	0.37	1.94205853914985e-05	ASH1L	myeloids_vexas-vexaslike
7.06225377588462e-16	-1.92407128734809	0.071	0.28	1.69910763594008e-11	CMPK2	myeloids_vexas-vexaslike
1.59376627506718e-12	-1.92979047353186	0.232	0.426	3.83444228118414e-08	EPSTI1	myeloids_vexas-vexaslike
1.89136678383608e-06	-1.9310716105599	0.39	0.519	0.0455043934523124	YY1	myeloids_vexas-vexaslike
6.38061065710393e-17	-1.94291731263067	0.232	0.466	1.53511111799263e-12	RHOQ	myeloids_vexas-vexaslike
5.07545143296773e-10	-1.94354161439986	0.181	0.351	1.22110286025771e-05	KIAA1109	myeloids_vexas-vexaslike
7.83985457569305e-08	-1.9458773127723	0.252	0.405	0.00188619061236599	MCUB	myeloids_vexas-vexaslike
2.26153690467827e-07	-1.94766044833557	0.181	0.318	0.00544103163896544	ATF7IP	myeloids_vexas-vexaslike
4.93474554978791e-10	-1.973586854259	0.103	0.26	1.18725043182347e-05	ILF3-DT	myeloids_vexas-vexaslike
8.2049396064872e-24	-1.97443692335747	0.039	0.312	1.97402641992476e-19	P2RY13	myeloids_vexas-vexaslike
9.95211972140025e-09	-1.99444940487261	0.239	0.399	0.000239438048377169	KANSL1	myeloids_vexas-vexaslike
5.59152972771241e-07	-2.01129861691278	0.323	0.459	0.0134526613719033	HLA-F	myeloids_vexas-vexaslike
1.19996019011845e-13	-2.02597037531852	0.216	0.424	2.88698422140599e-09	HOOK3	myeloids_vexas-vexaslike
1.93138391418983e-14	-2.04727648803443	0.226	0.442	4.64671655914932e-10	PIAS1	myeloids_vexas-vexaslike
3.15702797837846e-08	-2.0527415041266	0.226	0.382	0.000759549361318074	HDGF	myeloids_vexas-vexaslike
3.7726657750849e-14	-2.06952607430228	0.123	0.324	9.07665658827677e-10	RABGAP1L	myeloids_vexas-vexaslike
2.04943534332535e-09	-2.07521074244663	0.474	0.654	4.93073649250645e-05	ARPC4	myeloids_vexas-vexaslike
1.56581462634138e-11	-2.09823799721216	0.31	0.494	3.76719340951473e-07	ATG3	myeloids_vexas-vexaslike
1.8974748494152e-26	-2.104141674914	0.013	0.294	4.56513474020803e-22	MTRNR2L1	myeloids_vexas-vexaslike
9.94634937737673e-13	-2.11213141708315	0.235	0.429	2.39299219670307e-08	PDCD6IP	myeloids_vexas-vexaslike
3.36182472566835e-10	-2.12780831389962	0.397	0.576	8.08821410748547e-06	PTEN	myeloids_vexas-vexaslike
3.3722425326547e-12	-2.14998564752537	0.394	0.586	8.11327830931394e-08	RBM5	myeloids_vexas-vexaslike
4.06340854143578e-08	-2.16885552481193	0.342	0.534	0.000977615460984034	CKLF	myeloids_vexas-vexaslike
2.53288516995973e-09	-2.17730461274788	0.3	0.462	6.09386843040611e-05	CLTC	myeloids_vexas-vexaslike
9.34999291109351e-20	-2.20365842588694	0.165	0.416	2.24951479447999e-15	HIPK3	myeloids_vexas-vexaslike
5.98874079594161e-10	-2.20795070459799	0.442	0.299	1.44083114809559e-05	SMDT1	myeloids_vexas-vexaslike
8.53478778066896e-09	-2.23910783641958	0.155	0.308	0.000205338459215114	ACER3	myeloids_vexas-vexaslike
1.16268460212958e-06	-2.23963101563102	0.394	0.545	0.0279730288426355	RAB5IF	myeloids_vexas-vexaslike
6.68109758426467e-24	-2.24096856517575	0.119	0.406	1.60740526779824e-19	RASSF3	myeloids_vexas-vexaslike
5.80909646738549e-07	-2.24126960373743	0.184	0.321	0.0139761051908828	BANF1	myeloids_vexas-vexaslike
4.66582254761397e-24	-2.26548537720533	0.277	0.57	1.12255024673044e-19	EHBP1L1	myeloids_vexas-vexaslike
2.73398947980645e-08	-2.26667157525432	0.229	0.378	0.000657770528946634	KPNB1	myeloids_vexas-vexaslike
7.65995458774659e-24	-2.26924482609652	0.081	0.364	1.84290847426595e-19	WDR11	myeloids_vexas-vexaslike
4.35295524428751e-20	-2.275818820901	0.194	0.454	1.04727750222313e-15	WNK1	myeloids_vexas-vexaslike
3.89574746001061e-13	-2.28940039239525	0.116	0.307	9.37277881403953e-09	FTX	myeloids_vexas-vexaslike
3.86658550999939e-11	-2.30295197603936	0.348	0.534	9.30261807850753e-07	GNAQ	myeloids_vexas-vexaslike
7.91032631178274e-14	-2.30588328625044	0.339	0.543	1.90314540735181e-09	RBMS1	myeloids_vexas-vexaslike
1.7542812050261e-10	-2.30996558879911	0.423	0.594	4.2206251511723e-06	GNB1	myeloids_vexas-vexaslike
6.83378370255954e-20	-2.32412514592507	0.203	0.465	1.6441400209988e-15	CPPED1	myeloids_vexas-vexaslike
4.15044619377351e-17	-2.34021286280907	0.194	0.425	9.98555849759969e-13	TRIM44	myeloids_vexas-vexaslike
3.12033041097091e-12	-2.34088042068782	0.229	0.42	7.50720293575492e-08	MEF2A	myeloids_vexas-vexaslike
5.44727340658176e-13	-2.34767185238611	0.342	0.533	1.3105595088895e-08	ATP6V0D1	myeloids_vexas-vexaslike
1.50348906410609e-18	-2.3543201440839	0.261	0.514	3.61724433933284e-14	RAB32	myeloids_vexas-vexaslike
1.25694343346293e-15	-2.35946814164044	0.481	0.69	3.02408020656846e-11	RHOG	myeloids_vexas-vexaslike
1.70292318447608e-08	-2.3646730934543	0.335	0.502	0.000409706288953101	LAMP2	myeloids_vexas-vexaslike
6.04089128845484e-11	-2.37212245123991	0.216	0.41	1.45337803508935e-06	CD163	myeloids_vexas-vexaslike
5.67639366416422e-07	-2.37618660466137	0.226	0.359	0.0136568355166127	ZNF655	myeloids_vexas-vexaslike
4.23975349423448e-31	-2.37838593878317	0.065	0.395	1.02004229317787e-26	SLC8A1	myeloids_vexas-vexaslike
8.02861557452047e-15	-2.38300298388249	0.277	0.496	1.93160462107388e-10	TRAPPC1	myeloids_vexas-vexaslike
1.64698474771776e-38	-2.39254314729404	0.261	0.643	3.96248060453417e-34	DPYSL2	myeloids_vexas-vexaslike
7.17870270030381e-10	-2.40230428761642	0.255	0.42	1.72712408266609e-05	ZMYM2	myeloids_vexas-vexaslike
7.00585940120863e-18	-2.40394453954667	0.21	0.457	1.68553971333678e-13	CMIP	myeloids_vexas-vexaslike
1.24121342371482e-14	-2.40954440019322	0.677	0.498	2.98623537611549e-10	SLC2A3	myeloids_vexas-vexaslike
2.35876558747839e-16	-2.413744756779	0.174	0.398	5.67495412691425e-12	RAB10	myeloids_vexas-vexaslike
9.67650240751555e-09	-2.43022401999615	0.319	0.461	0.000232806971422417	SORL1	myeloids_vexas-vexaslike
9.75455141187788e-32	-2.4459054709771	0.181	0.517	2.3468475241837e-27	MAPK1	myeloids_vexas-vexaslike
1.14108382342421e-08	-2.45996281365096	0.155	0.304	0.00027453335707763	OIP5-AS1	myeloids_vexas-vexaslike
3.94798932672795e-34	-2.46721954833706	0.187	0.543	9.49846752117479e-30	OSBPL8	myeloids_vexas-vexaslike
6.34502780553856e-15	-2.48308313694313	0.255	0.48	1.52655023973452e-10	C9orf72	myeloids_vexas-vexaslike
1.42487165085607e-29	-2.50403171694279	0.161	0.491	3.42809870479461e-25	NOTCH2	myeloids_vexas-vexaslike
1.59157573523089e-15	-2.52859535367704	0.074	0.283	3.829172061392e-11	AQP9	myeloids_vexas-vexaslike
2.74116002123635e-13	-2.53254175720758	0.365	0.569	6.59495689509254e-09	FAM120A	myeloids_vexas-vexaslike
1.93221944542657e-07	-2.5553298626306	0.313	0.461	0.00464872676375179	CD93	myeloids_vexas-vexaslike
2.3724460305554e-29	-2.60117216505849	0.145	0.477	5.70786790491324e-25	PLXNC1	myeloids_vexas-vexaslike
1.14353764076987e-14	-2.60829177036718	0.203	0.408	2.75123720992823e-10	RPS6KA3	myeloids_vexas-vexaslike
1.94441262931578e-08	-2.61351698884854	0.41	0.579	0.000467806234487083	TLR2	myeloids_vexas-vexaslike
2.07221071705868e-20	-2.6139733575739	0.058	0.304	4.98553176417148e-16	OAS2	myeloids_vexas-vexaslike
5.04018281776103e-27	-2.62859934771187	0.216	0.522	1.21261758412513e-22	ADAM10	myeloids_vexas-vexaslike
2.76770077371626e-07	-2.6556862808397	0.623	0.761	0.00665881129148394	SH3BGRL	myeloids_vexas-vexaslike
3.62677948542931e-19	-2.6572773448467	0.129	0.369	8.72566876399438e-15	ITGAL	myeloids_vexas-vexaslike
6.68765508726887e-16	-2.69077097265599	0.245	0.477	1.60898293744602e-11	TAOK3	myeloids_vexas-vexaslike
1.08713368961222e-12	-2.70200324297889	0.245	0.435	2.61553494383804e-08	GTF2I	myeloids_vexas-vexaslike
5.43309685886806e-10	-2.72438652542002	0.623	0.825	1.30714877327507e-05	RAC1	myeloids_vexas-vexaslike
8.93349062603893e-36	-2.73308179645373	0.319	0.699	2.14930850971871e-31	TNFSF13B	myeloids_vexas-vexaslike
2.78400555159489e-22	-2.74113619470152	0.442	0.672	6.69803895658215e-18	STMP1	myeloids_vexas-vexaslike
4.25656876537933e-22	-2.74318609205129	0.187	0.461	1.02408787926261e-17	NUMB	myeloids_vexas-vexaslike
8.26647509110726e-33	-2.74319669875762	0.148	0.502	1.9888312421695e-28	LMO2	myeloids_vexas-vexaslike
7.0288334500431e-07	-2.74465005416657	0.316	0.452	0.0169106703974587	CCNY	myeloids_vexas-vexaslike
3.13106783682294e-14	-2.74689976221588	0.452	0.648	7.53303610861232e-10	QKI	myeloids_vexas-vexaslike
2.46101882025981e-13	-2.75308687504826	0.226	0.429	5.92096517966308e-09	ARHGAP30	myeloids_vexas-vexaslike
4.90431183532885e-08	-2.80396380908014	0.51	0.662	0.00117992838446177	USP15	myeloids_vexas-vexaslike
3.05758393015323e-14	-2.81598478706722	0.332	0.548	7.35624117755566e-10	SH3KBP1	myeloids_vexas-vexaslike
8.01549657662363e-26	-2.85885032890746	0.213	0.512	1.92844832136988e-21	LASP1	myeloids_vexas-vexaslike
1.03258036273204e-08	-2.86305189980458	0.448	0.617	0.000248428509469703	BRK1	myeloids_vexas-vexaslike
4.75623838925392e-13	-2.86946549320895	0.258	0.458	1.1443033940706e-08	WDFY2	myeloids_vexas-vexaslike
1.60315784937185e-23	-2.8817595142899	0.423	0.698	3.85703746980373e-19	CAPNS1	myeloids_vexas-vexaslike
3.1347746351489e-07	-2.88447898043542	0.31	0.445	0.00754195429470473	CRTAP	myeloids_vexas-vexaslike
4.26412334830453e-08	-2.88499837362152	0.394	0.548	0.00102590543636859	HNRNPL	myeloids_vexas-vexaslike
1.59182228968252e-29	-2.89481285944847	0.281	0.604	3.82976524674717e-25	PTPN6	myeloids_vexas-vexaslike
4.5530295211751e-18	-2.93626196107303	0.152	0.395	1.09541337249952e-13	XAF1	myeloids_vexas-vexaslike
1.28613935481846e-10	-2.95482299035267	0.216	0.405	3.09432267375774e-06	GBP2	myeloids_vexas-vexaslike
1.56044846608916e-12	-2.98686654845162	0.303	0.497	3.7542829645639e-08	BAZ2A	myeloids_vexas-vexaslike
5.25080711718709e-14	-2.99328688056072	0.213	0.437	1.26329168432404e-09	CHD4	myeloids_vexas-vexaslike
1.19665451616845e-06	-3.00229792916951	0.452	0.574	0.0287903110044969	TLE4	myeloids_vexas-vexaslike
1.04380754781604e-08	-3.02383032605636	0.319	0.474	0.00025112965792906	ANP32A	myeloids_vexas-vexaslike
1.81987702358991e-09	-3.04841374565981	0.471	0.645	4.37844213105496e-05	METTL9	myeloids_vexas-vexaslike
2.60201722592989e-15	-3.06389472759788	0.284	0.505	6.26019324386473e-11	FAR1	myeloids_vexas-vexaslike
1.15747299913526e-15	-3.07114530635651	0.465	0.667	2.78476428861951e-11	FLNA	myeloids_vexas-vexaslike
6.30651753110234e-09	-3.07815120287031	0.361	0.51	0.000151728505280791	SEPTIN2	myeloids_vexas-vexaslike
1.15590743715914e-07	-3.10586516157491	0.268	0.432	0.00278099770306119	MGAT1	myeloids_vexas-vexaslike
2.57204988249287e-09	-3.13300785728397	0.319	0.494	6.18809481228961e-05	PPP1CA	myeloids_vexas-vexaslike
4.42368192844847e-24	-3.13952455433797	0.155	0.439	1.06429363516542e-19	IL17RA	myeloids_vexas-vexaslike
4.23546995923379e-09	-3.14242512483354	0.365	0.536	0.000101901171749206	WSB1	myeloids_vexas-vexaslike
2.96667661110925e-31	-3.16224844758506	0.19	0.53	7.13752725866774e-27	GNS	myeloids_vexas-vexaslike
2.36321702095064e-21	-3.16591111612395	0.326	0.59	5.68566383070514e-17	RTN3	myeloids_vexas-vexaslike
1.55139135375592e-09	-3.1794407250061	0.316	0.479	3.73249245800136e-05	RAB7A	myeloids_vexas-vexaslike
1.59146844428191e-08	-3.18674774363237	0.252	0.141	0.000382891393009784	NANS	myeloids_vexas-vexaslike
1.6556968441634e-21	-3.18746297746859	0.545	0.773	3.98344103737273e-17	NDUFB1	myeloids_vexas-vexaslike
2.01336703829368e-07	-3.18810341045307	0.542	0.426	0.00484395975743077	SSR2	myeloids_vexas-vexaslike
2.42870788561688e-09	-3.18812057998414	0.413	0.584	5.84322830200565e-05	SRSF9	myeloids_vexas-vexaslike
5.76058130120342e-10	-3.19647664763707	0.965	0.951	1.38593825525653e-05	RPL18	myeloids_vexas-vexaslike
3.49523951330911e-17	-3.21669984590392	0.045	0.261	8.40919674507039e-13	CSF1R	myeloids_vexas-vexaslike
1.19535910596765e-18	-3.2206701967517	0.358	0.592	2.87591447304758e-14	PTBP3	myeloids_vexas-vexaslike
3.77083817816206e-17	-3.22368550376931	0.329	0.565	9.0722595728401e-13	ODF3B	myeloids_vexas-vexaslike
1.34273719172793e-10	-3.24856348320069	0.461	0.645	3.23049140957823e-06	UQCR10	myeloids_vexas-vexaslike
1.95954416974771e-25	-3.25597755111566	0.184	0.484	4.71446731799602e-21	ERBIN	myeloids_vexas-vexaslike
1.61974743360884e-07	-3.27761017125345	0.374	0.513	0.00389695035051952	MYO1G	myeloids_vexas-vexaslike
2.54285062891426e-09	-3.29214362352824	0.513	0.678	6.11784432810482e-05	LAP3	myeloids_vexas-vexaslike
1.28312957312318e-07	-3.29414593383221	0.335	0.476	0.00308708143997705	PSMA3-AS1	myeloids_vexas-vexaslike
2.3942054125189e-26	-3.30636585995864	0.168	0.468	5.76021880197923e-22	DICER1	myeloids_vexas-vexaslike
2.16549422508079e-18	-3.30902817147611	0.287	0.524	5.20996255612188e-14	PLEKHO1	myeloids_vexas-vexaslike
3.31102616995769e-23	-3.31940831626491	0.213	0.492	7.96599786230119e-19	TMEM30A	myeloids_vexas-vexaslike
1.42616589741945e-24	-3.32333305380441	0.139	0.426	3.43121253260144e-20	AC090559.1	myeloids_vexas-vexaslike
2.48688355415815e-10	-3.33520693315493	0.306	0.485	5.9831931429491e-06	ARID1B	myeloids_vexas-vexaslike
2.72159981323957e-08	-3.37032887103363	0.648	0.755	0.000654789699067307	MYL12B	myeloids_vexas-vexaslike
5.62847824600366e-12	-3.38858289862701	0.335	0.517	1.35415558120602e-07	NCKAP1L	myeloids_vexas-vexaslike
1.78780533463209e-14	-3.40182690928491	0.3	0.524	4.30128085459136e-10	ZNF106	myeloids_vexas-vexaslike
6.56500512857805e-08	-3.40441619827377	0.226	0.379	0.00157947458388459	IFNAR1	myeloids_vexas-vexaslike
1.30768647633051e-22	-3.40734557518817	0.294	0.588	3.14616289340358e-18	WIPF1	myeloids_vexas-vexaslike
2.14045132449126e-16	-3.40874485631602	0.206	0.443	5.14971184159353e-12	HCK	myeloids_vexas-vexaslike
1.16933466816962e-21	-3.40887718575239	0.284	0.563	2.81330227814928e-17	SNX10	myeloids_vexas-vexaslike
1.71254409085781e-23	-3.41658926109671	0.284	0.594	4.1202098281948e-19	TPP1	myeloids_vexas-vexaslike
9.70142954895775e-10	-3.45325946224896	0.468	0.635	2.33406693518375e-05	CTSZ	myeloids_vexas-vexaslike
1.96937663560535e-09	-3.46828176050843	0.116	0.268	4.73812324760291e-05	SLC24A4	myeloids_vexas-vexaslike
1.94830650490682e-29	-3.47504259550603	0.316	0.64	4.68743062015532e-25	GCA	myeloids_vexas-vexaslike
1.79874392572351e-15	-3.49730408061848	0.361	0.588	4.32759801089819e-11	BACH1	myeloids_vexas-vexaslike
1.99566501140695e-09	-3.50749905943393	0.287	0.458	4.80137045094398e-05	MIS18BP1	myeloids_vexas-vexaslike
3.64869595117144e-33	-3.54249180814006	0.203	0.553	8.77839758892337e-29	DPYD	myeloids_vexas-vexaslike
1.10565893303355e-08	-3.54314543276387	0.419	0.568	0.000266010482698543	PPT1	myeloids_vexas-vexaslike
7.32495910564438e-07	-3.60694569222821	0.345	0.473	0.0176231191122698	WASF2	myeloids_vexas-vexaslike
2.18071151029338e-11	-3.62170481139889	0.381	0.566	5.24657382261485e-07	ZDHHC20	myeloids_vexas-vexaslike
8.24337243827457e-20	-3.63507562172629	0.416	0.641	1.98327297492448e-15	TGOLN2	myeloids_vexas-vexaslike
2.47927796847724e-15	-3.64138405660768	0.345	0.541	5.96489486435939e-11	ADD3	myeloids_vexas-vexaslike
2.95638192068445e-09	-3.66011207346772	0.539	0.66	7.11275926297472e-05	SREK1	myeloids_vexas-vexaslike
1.33408078605811e-06	-3.6620240977144	0.29	0.411	0.0320966496317721	POLD4	myeloids_vexas-vexaslike
2.05520037407351e-21	-3.69078360231192	0.19	0.464	4.94460657998345e-17	SLC7A7	myeloids_vexas-vexaslike
2.31594640901452e-24	-3.7779155879205	0.171	0.469	5.57193546544804e-20	PRAM1	myeloids_vexas-vexaslike
1.01925839481574e-17	-3.77938839808194	0.265	0.501	2.45223377208718e-13	SP110	myeloids_vexas-vexaslike
1.15933378444336e-15	-3.78739531531784	0.529	0.731	2.78924115199229e-11	PRR13	myeloids_vexas-vexaslike
3.18640725920427e-26	-3.80323989712602	0.406	0.698	7.66617722491955e-22	CD53	myeloids_vexas-vexaslike
9.7057180992036e-12	-3.80686220191814	0.242	0.44	2.33509871748739e-07	LILRB2	myeloids_vexas-vexaslike
1.00926842213453e-16	-3.82275440326196	0.158	0.388	2.42819889681346e-12	TMEM154	myeloids_vexas-vexaslike
3.10067294696704e-08	-3.87772189189744	0.352	0.522	0.0007459909043108	FCGR2A	myeloids_vexas-vexaslike
2.42916344542007e-13	-3.87841726942313	0.59	0.779	5.84432433333615e-09	SERPINB1	myeloids_vexas-vexaslike
2.75653305567335e-30	-3.88514412702868	0.135	0.466	6.6319428786445e-26	PIK3AP1	myeloids_vexas-vexaslike
2.18589706050695e-24	-3.89216570318035	0.106	0.392	5.25904973787367e-20	TAOK1	myeloids_vexas-vexaslike
5.6306718287896e-08	-3.89328121553075	0.51	0.658	0.00135468333528849	EWSR1	myeloids_vexas-vexaslike
1.09702684195019e-20	-3.89331079055022	0.39	0.648	2.63933687904795e-16	FGR	myeloids_vexas-vexaslike
1.68121011000532e-12	-3.91125789168119	0.306	0.498	4.0448234036618e-08	ITGAM	myeloids_vexas-vexaslike
8.77240925731952e-14	-3.95728804015421	0.494	0.7	2.1105539432185e-09	GPSM3	myeloids_vexas-vexaslike
3.23791223432882e-09	-4.00820136640478	0.377	0.524	7.79009304457171e-05	OGA	myeloids_vexas-vexaslike
2.13907006471374e-13	-4.01672448346483	0.365	0.556	5.14638866869479e-09	MBD2	myeloids_vexas-vexaslike
1.81914822267534e-06	-4.0806108667428	0.223	0.358	0.0437668870893459	NDUFAB1	myeloids_vexas-vexaslike
3.03878349203409e-19	-4.12346158065994	0.239	0.478	7.31100920348482e-15	SYK	myeloids_vexas-vexaslike
1.10146757219281e-13	-4.13001159887715	0.206	0.41	2.65002083193867e-09	NAAA	myeloids_vexas-vexaslike
1.09580546963129e-13	-4.16640474961173	0.461	0.667	2.63639837938592e-09	VASP	myeloids_vexas-vexaslike
3.29289940438191e-36	-4.17163530375952	0.074	0.442	7.92238667700245e-32	GASK1B	myeloids_vexas-vexaslike
2.11571383172809e-27	-4.18858908222837	0.348	0.645	5.0901959077546e-23	CNPY3	myeloids_vexas-vexaslike
1.02872451871702e-14	-4.19263356076126	0.316	0.526	2.47500831958128e-10	DOCK2	myeloids_vexas-vexaslike
4.30973665194748e-29	-4.21143969965004	0.248	0.566	1.03687954109204e-24	MAP3K1	myeloids_vexas-vexaslike
1.2107936846772e-09	-4.30033357105329	0.265	0.441	2.91304852596488e-05	BSG	myeloids_vexas-vexaslike
8.86597360105902e-12	-4.30036522832081	0.606	0.797	2.13306458867879e-07	TKT	myeloids_vexas-vexaslike
4.05340935480435e-07	-4.3092782583558	0.21	0.346	0.0097520975667238	BPTF	myeloids_vexas-vexaslike
2.67673050159355e-23	-4.33653387552638	0.403	0.652	6.43994591378393e-19	C6orf62	myeloids_vexas-vexaslike
2.48597360579533e-10	-4.37720063809505	0.629	0.824	5.98100389818298e-06	BRI3	myeloids_vexas-vexaslike
1.69486340391816e-19	-4.39111311025962	0.165	0.416	4.07767186348669e-15	YPEL2	myeloids_vexas-vexaslike
1.03691027133773e-22	-4.39340844129714	0.01	0.257	2.49470242181145e-18	CX3CR1	myeloids_vexas-vexaslike
5.44913981228763e-08	-4.42137075092516	0.532	0.674	0.00131100854743828	SCAF11	myeloids_vexas-vexaslike
3.1075742485398e-09	-4.43956985254328	0.335	0.526	7.47651288456189e-05	NDUFS6	myeloids_vexas-vexaslike
2.62651454676912e-07	-4.44216710763461	0.455	0.606	0.00631913134807183	CDKN2D	myeloids_vexas-vexaslike
1.34125873352608e-07	-4.47215741901013	0.577	0.699	0.0032269343869904	SF3B1	myeloids_vexas-vexaslike
2.31585109598198e-22	-4.49393527382463	0.277	0.561	5.57170615182304e-18	SKAP2	myeloids_vexas-vexaslike
5.65643974223137e-26	-4.54500721606894	0.323	0.631	1.36088283758345e-21	LUC7L3	myeloids_vexas-vexaslike
3.73825149737587e-25	-4.55131746012995	0.271	0.566	8.9938592775366e-21	PLXDC2	myeloids_vexas-vexaslike
7.18465360856069e-07	-4.56152207748779	0.139	0.266	0.0172855581168362	ETFA	myeloids_vexas-vexaslike
2.29255500790437e-10	-4.60759485122729	0.303	0.485	5.51565809351713e-06	GABARAPL2	myeloids_vexas-vexaslike
5.67372569160674e-20	-4.6283323452295	0.3	0.566	1.36504166414367e-15	PGAM1	myeloids_vexas-vexaslike
5.20975931241782e-16	-4.630774403332	0.887	0.984	1.2534159929746e-11	SH3BGRL3	myeloids_vexas-vexaslike
3.32375140863682e-15	-4.63079845560273	0.29	0.534	7.99661351403932e-11	PRDX1	myeloids_vexas-vexaslike
1.35556771365303e-07	-4.63296284882992	0.69	0.815	0.00326136036227783	LRRFIP1	myeloids_vexas-vexaslike
1.38278761654655e-15	-4.68186940570917	0.561	0.362	3.32684872664934e-11	EZR	myeloids_vexas-vexaslike
4.30178997529082e-12	-4.69826633050659	0.474	0.676	1.03496765015522e-07	TPI1	myeloids_vexas-vexaslike
8.77799771262827e-20	-4.71470167884829	0.6	0.813	2.11189846968124e-15	AP1S2	myeloids_vexas-vexaslike
6.76826771226432e-16	-4.72267656687223	0.397	0.624	1.62837752889367e-11	HCLS1	myeloids_vexas-vexaslike
3.30982157727774e-28	-4.7275936509434	0.7	0.943	7.96309973277252e-24	PSAP	myeloids_vexas-vexaslike
4.87751406696697e-09	-4.77114216831846	0.113	0.259	0.000117348110937158	GBP1	myeloids_vexas-vexaslike
1.48178433659745e-24	-4.78081433126794	0.187	0.482	3.5650249354198e-20	RCSD1	myeloids_vexas-vexaslike
1.00880178498119e-10	-4.8328691217904	0.206	0.392	2.42707621448625e-06	SCARB2	myeloids_vexas-vexaslike
5.13179058934469e-25	-4.83512384273369	0.323	0.633	1.23465749789044e-20	CD300E	myeloids_vexas-vexaslike
1.87679500064145e-50	-4.86114644549471	0.258	0.702	4.51538109204327e-46	ATP6V0E1	myeloids_vexas-vexaslike
1.45103924493734e-13	-4.89742265948441	0.126	0.317	3.49105531939474e-09	STX7	myeloids_vexas-vexaslike
5.04378614220786e-30	-4.94313234951811	0.103	0.435	1.21348450795379e-25	LRRC25	myeloids_vexas-vexaslike
1.23652812567257e-14	-4.96147894018514	0.455	0.671	2.97496301755563e-10	AP2S1	myeloids_vexas-vexaslike
4.66640028757848e-25	-4.96839000523362	0.239	0.541	1.12268924518851e-20	TRIM38	myeloids_vexas-vexaslike
1.36005909965973e-12	-4.98345955217396	0.319	0.514	3.27216618787134e-08	TRIM22	myeloids_vexas-vexaslike
2.79579367383305e-11	-5.02801431294238	0.452	0.626	6.72639999987493e-07	SMAP2	myeloids_vexas-vexaslike
8.7015758517964e-31	-5.04113531837985	0.197	0.533	2.0935121341837e-26	DOCK8	myeloids_vexas-vexaslike
7.59773883440495e-11	-5.05981756667818	0.261	0.448	1.82793998616949e-06	CLEC4A	myeloids_vexas-vexaslike
9.27406087987662e-13	-5.11065290601887	0.377	0.57	2.23124630708952e-08	FAM91A1	myeloids_vexas-vexaslike
2.49682905102997e-14	-5.12612421466739	0.077	0.271	6.00712101387301e-10	SPN	myeloids_vexas-vexaslike
5.88386234746332e-23	-5.13707169121938	0.39	0.664	1.4155984421762e-18	NUFIP2	myeloids_vexas-vexaslike
2.76672014237253e-09	-5.20279582461408	0.497	0.641	6.65645199053407e-05	RTN4	myeloids_vexas-vexaslike
1.04695526040845e-43	-5.23061025631089	0.213	0.621	2.51886966101669e-39	KCTD12	myeloids_vexas-vexaslike
4.1926417352884e-07	-5.28164320025057	0.516	0.655	0.0100870767509304	DEK	myeloids_vexas-vexaslike
1.56587546861604e-14	-5.30645044856245	0.2	0.422	3.76733978994334e-10	WDFY1	myeloids_vexas-vexaslike
5.04270581686757e-47	-5.33639287137688	0.281	0.686	1.21322459248017e-42	DMXL2	myeloids_vexas-vexaslike
1.32184025178557e-18	-5.46825600416856	0.223	0.481	3.1802154617709e-14	HP1BP3	myeloids_vexas-vexaslike
4.20572791270148e-09	-5.49474163930655	0.484	0.642	0.000101185607851685	TUBA1A	myeloids_vexas-vexaslike
7.2430519819624e-33	-5.49649003345176	0.355	0.671	1.74260587634033e-28	ARL6IP5	myeloids_vexas-vexaslike
9.23631765351042e-29	-5.56932870262212	0.184	0.5	2.22216566425807e-24	CD4	myeloids_vexas-vexaslike
1.26520969672113e-15	-5.57058474527923	0.387	0.62	3.04396800934138e-11	PGD	myeloids_vexas-vexaslike
1.41229735413389e-19	-5.58688957904102	0.287	0.534	3.39784620431073e-15	SFT2D2	myeloids_vexas-vexaslike
5.28068710632532e-20	-5.60370984517086	0.216	0.486	1.27048051091081e-15	AOAH	myeloids_vexas-vexaslike
7.42904592735218e-22	-5.62727311896382	0.539	0.805	1.78735415966166e-17	CLEC7A	myeloids_vexas-vexaslike
1.31667059294286e-08	-5.63846465190182	0.297	0.462	0.000316777777956122	PLBD1	myeloids_vexas-vexaslike
1.53813403272484e-30	-5.83505464461249	0.335	0.653	3.70059666933269e-26	CELF1	myeloids_vexas-vexaslike
7.25084990923358e-41	-5.866865726311	0.384	0.721	1.74448197966251e-36	ACAP2	myeloids_vexas-vexaslike
8.22835121719994e-15	-5.94006692521958	0.335	0.553	1.97965901934613e-10	TLN1	myeloids_vexas-vexaslike
9.36641758707324e-31	-5.96757759855861	0.313	0.631	2.25346640727395e-26	FBXL5	myeloids_vexas-vexaslike
8.75879415427686e-36	-6.02598154609447	0.142	0.5	2.10727828557747e-31	MEGF9	myeloids_vexas-vexaslike
5.17991336398663e-30	-6.03558789462526	0.577	0.314	1.24623535624154e-25	SELENOK	myeloids_vexas-vexaslike
2.30220995357033e-27	-6.03936106667349	0.29	0.601	5.53888692729487e-23	CASP1	myeloids_vexas-vexaslike
5.80222187765354e-08	-6.04595443617896	0.39	0.552	0.00139595656154466	EIF2AK2	myeloids_vexas-vexaslike
9.60979278078868e-15	-6.04761962527164	0.445	0.68	2.31202004512995e-10	GDI2	myeloids_vexas-vexaslike
1.01255971249058e-29	-6.06960656594111	0.381	0.696	2.43611741228109e-25	RSRP1	myeloids_vexas-vexaslike
1.6468702172137e-07	-6.07349801750721	0.758	0.682	0.00396220505559445	SEC61B	myeloids_vexas-vexaslike
1.61637855773168e-26	-6.08645950128795	0.123	0.426	3.88884517204665e-22	MX2	myeloids_vexas-vexaslike
2.08782233964091e-13	-6.141831783783	0.281	0.495	5.02309176694207e-09	HMGN3	myeloids_vexas-vexaslike
5.76774655347531e-07	-6.14269260272013	0.468	0.628	0.0138766214330062	DBI	myeloids_vexas-vexaslike
2.16139665129412e-07	-6.25947030512731	0.381	0.275	0.00520010420334851	SELENOS	myeloids_vexas-vexaslike
3.93078784790489e-29	-6.30139756625386	0.277	0.583	9.45708248327438e-25	VPS13C	myeloids_vexas-vexaslike
2.07231616300528e-08	-6.33243431491385	0.358	0.522	0.000498578545657441	APOL6	myeloids_vexas-vexaslike
1.49858618165292e-16	-6.34938942095248	0.342	0.564	3.60544849443877e-12	TMBIM4	myeloids_vexas-vexaslike
5.43686719251127e-09	-6.38954785083612	0.635	0.782	0.000130805587784629	CELF2	myeloids_vexas-vexaslike
2.54461171723586e-20	-6.48400687642559	0.548	0.781	6.12208133049776e-16	CMTM6	myeloids_vexas-vexaslike
4.15254438406118e-26	-6.48904760125151	0.481	0.22	9.99060653361279e-22	CD69	myeloids_vexas-vexaslike
2.35050881790445e-35	-6.50187238440331	0.458	0.785	5.65508916499632e-31	RNF130	myeloids_vexas-vexaslike
6.92001566993272e-34	-6.52126706116124	0.229	0.588	1.66488657002911e-29	CLEC12A	myeloids_vexas-vexaslike
4.70426318873058e-17	-6.57122061976442	0.494	0.72	1.13179868057669e-12	TMEM123	myeloids_vexas-vexaslike
1.09478527995333e-30	-6.67048564900624	0.316	0.624	2.63394390503973e-26	UBE2R2	myeloids_vexas-vexaslike
5.17006087921848e-10	-6.7246138387344	0.348	0.516	1.24386494693117e-05	CFP	myeloids_vexas-vexaslike
4.03949401008515e-08	-6.79901825787721	0.197	0.358	0.000971861863886386	RASGRP2	myeloids_vexas-vexaslike
3.48677949460908e-37	-6.81628329629544	0.165	0.538	8.38884278607999e-33	PECAM1	myeloids_vexas-vexaslike
3.81624454158248e-10	-6.92281705278226	0.2	0.377	9.1815027425933e-06	TMCO1	myeloids_vexas-vexaslike
7.43238689117378e-07	-6.93065074807021	0.739	0.639	0.017881579621475	RPS4Y1	myeloids_vexas-vexaslike
1.37332150731044e-08	-6.9453234387716	0.552	0.668	0.000330407421443818	CAPZA1	myeloids_vexas-vexaslike
1.86151386968999e-31	-6.99608788612016	0.461	0.743	4.47861621908715e-27	C4orf48	myeloids_vexas-vexaslike
2.68663546407785e-07	-7.17224526259488	0.477	0.591	0.0064637762630249	JAK1	myeloids_vexas-vexaslike
2.26538253096505e-30	-7.22007895838309	0.258	0.59	5.45028383124882e-26	RNASE6	myeloids_vexas-vexaslike
7.61415835896422e-08	-7.29811787129761	0.3	0.452	0.0018318903595832	NRGN	myeloids_vexas-vexaslike
6.56358643497229e-08	-7.47164375079016	0.613	0.75	0.00157913326038998	SUMO2	myeloids_vexas-vexaslike
1.30202994336803e-21	-7.53496569899923	0.223	0.498	3.13255384074915e-17	IFI44	myeloids_vexas-vexaslike
1.00807464173689e-11	-7.54225667338929	0.655	0.807	2.42532678055478e-07	GMFG	myeloids_vexas-vexaslike
1.37876991957285e-13	-7.56809136623622	0.971	0.926	3.31718254950033e-09	RPS16	myeloids_vexas-vexaslike
8.66175540572595e-25	-7.66578912477953	0.397	0.662	2.08393173306361e-20	PPP1R18	myeloids_vexas-vexaslike
3.15002085027647e-09	-7.66820257356984	0.168	0.32	7.57863516368016e-05	LIPA	myeloids_vexas-vexaslike
9.66560909641317e-26	-7.75330514931543	0.6	0.835	2.32544889250604e-21	MOB1A	myeloids_vexas-vexaslike
5.29212507953446e-11	-7.81448119999717	0.397	0.6	1.2732323728852e-06	NCF2	myeloids_vexas-vexaslike
1.84805068420545e-40	-7.84998177489793	0.074	0.476	4.4462251411299e-36	RGS18	myeloids_vexas-vexaslike
1.28875524735501e-18	-7.87661137980324	0.223	0.467	3.10061624961142e-14	JAML	myeloids_vexas-vexaslike
9.27502729686879e-17	-7.87741921009476	0.526	0.709	2.23147881735366e-12	CD48	myeloids_vexas-vexaslike
7.41863784189164e-29	-8.00259341806127	0.516	0.829	1.78485007838071e-24	APLP2	myeloids_vexas-vexaslike
2.0543446016507e-47	-8.01334831687974	0.232	0.651	4.94254767711143e-43	EVI2A	myeloids_vexas-vexaslike
1.89857723682305e-33	-8.12231444680273	0.239	0.594	4.56778697407257e-29	CDC42EP3	myeloids_vexas-vexaslike
3.92331828636276e-20	-8.1333180193589	0.477	0.74	9.43911146516016e-16	CD302	myeloids_vexas-vexaslike
7.44062492141883e-16	-8.14150734836551	0.587	0.769	1.79013994984416e-11	SPI1	myeloids_vexas-vexaslike
1.39897670453957e-17	-8.17745848044893	0.677	0.891	3.36579805345175e-13	S100A11	myeloids_vexas-vexaslike
7.23471090194255e-46	-8.30362792186799	0.223	0.63	1.74059909589836e-41	OGFRL1	myeloids_vexas-vexaslike
3.59771685620407e-14	-8.39650241376385	0.284	0.493	8.65574698434138e-10	VAMP5	myeloids_vexas-vexaslike
2.06162743277316e-19	-8.45947253918086	0.645	0.857	4.96006944050894e-15	GNAI2	myeloids_vexas-vexaslike
1.72583407175643e-22	-8.51543029044806	0.197	0.473	4.15218419323879e-18	ANKRD44	myeloids_vexas-vexaslike
1.15566094847269e-10	-8.60879695888396	0.087	0.25	2.78040467593045e-06	PPBP	myeloids_vexas-vexaslike
6.9988404574558e-12	-8.62179480200414	0.539	0.741	1.68385102565929e-07	IER5	myeloids_vexas-vexaslike
6.54757977056391e-12	-8.72276459994444	0.529	0.717	1.57528221699997e-07	SDCBP	myeloids_vexas-vexaslike
3.38205519353357e-09	-8.83486775838359	0.474	0.634	8.13688659012241e-05	CD164	myeloids_vexas-vexaslike
6.4596905874307e-31	-8.84093834458589	0.413	0.693	1.55413695842995e-26	PRKCB	myeloids_vexas-vexaslike
1.90037956594491e-15	-8.86281262297119	0.319	0.564	4.57212319770685e-11	PSMA4	myeloids_vexas-vexaslike
2.69941543434597e-31	-8.92855671528238	0.106	0.441	6.49452359349296e-27	TNFSF10	myeloids_vexas-vexaslike
1.28292380138265e-08	-9.03674843568116	0.674	0.77	0.000308658637374651	SF1	myeloids_vexas-vexaslike
1.26310640338684e-43	-9.03849721271943	0.177	0.588	3.03890769590839e-39	MARCH1	myeloids_vexas-vexaslike
1.56889756682943e-13	-9.38597185369144	0.219	0.432	3.77461065603493e-09	M6PR	myeloids_vexas-vexaslike
1.76140503632807e-18	-9.40968560263395	0.158	0.414	4.2377643769017e-14	RNASE2	myeloids_vexas-vexaslike
7.47910004333639e-13	-9.59966754658848	0.639	0.829	1.7993966794263e-08	H2AFY	myeloids_vexas-vexaslike
4.87703101580554e-25	-9.65783606572408	0.374	0.66	1.17336489209265e-20	PAK2	myeloids_vexas-vexaslike
3.9102521160083e-19	-9.84618751348853	0.406	0.665	9.40767556590437e-15	C1orf162	myeloids_vexas-vexaslike
1.75848172665583e-10	-9.85322422542776	0.455	0.605	4.23073118616125e-06	BNIP3L	myeloids_vexas-vexaslike
5.56585836954664e-13	-9.91335673984456	0.371	0.207	1.33908986512923e-08	DNAJB11	myeloids_vexas-vexaslike
8.85414659691506e-27	-10.0910176590528	0.348	0.626	2.13021912975179e-22	TNFRSF1B	myeloids_vexas-vexaslike
1.26460148839559e-57	-10.2275900327982	0.219	0.683	3.04250472093096e-53	ADA2	myeloids_vexas-vexaslike
3.58452403477302e-16	-10.3172493197795	0.465	0.664	8.6240063752604e-12	PLEK	myeloids_vexas-vexaslike
7.85333786898881e-16	-10.327232794662	0.474	0.662	1.88943455790002e-11	ADAR	myeloids_vexas-vexaslike
8.90245958149486e-30	-10.3899102204723	0.29	0.626	2.14184275071185e-25	TNFAIP2	myeloids_vexas-vexaslike
4.38885835121781e-11	-10.401575358219	0.994	0.984	1.05591543071949e-06	MT-CYB	myeloids_vexas-vexaslike
7.62283139863488e-12	-10.4015785594547	0.971	0.973	1.83397700619757e-07	RPS15A	myeloids_vexas-vexaslike
1.51470877753016e-09	-10.4370736487518	0.361	0.53	3.64423784785981e-05	WARS	myeloids_vexas-vexaslike
7.54483918414697e-16	-10.5416265162625	0.552	0.729	1.81521285931392e-11	FMNL1	myeloids_vexas-vexaslike
4.67539224961931e-20	-10.61829718533	0.329	0.603	1.12485262133591e-15	C4orf3	myeloids_vexas-vexaslike
8.92762878869083e-31	-10.6955203306401	0.545	0.796	2.14789821027113e-26	MSN	myeloids_vexas-vexaslike
7.21522696608208e-47	-10.7060816151331	0.142	0.564	1.73591145576969e-42	AC004687.1	myeloids_vexas-vexaslike
2.52078891795283e-12	-10.7475226020669	0.497	0.331	6.06476605770271e-08	MZT2B	myeloids_vexas-vexaslike
1.84537705515365e-17	-10.8163251773733	0.506	0.708	4.43979265699417e-13	MTPN	myeloids_vexas-vexaslike
1.93055395892714e-10	-11.0158541034055	0.226	0.394	4.64471976978281e-06	ATRX	myeloids_vexas-vexaslike
9.07966897061898e-45	-11.0349100613271	0.29	0.691	2.18447755764122e-40	LRRK2	myeloids_vexas-vexaslike
2.09177813995548e-08	-11.0520128448893	0.197	0.357	0.000503260902691889	GALNT1	myeloids_vexas-vexaslike
8.13761435022992e-24	-11.2011869132737	0.745	0.914	1.95782863652182e-19	DAZAP2	myeloids_vexas-vexaslike
5.73102607157626e-22	-11.2745591905393	0.223	0.496	1.37882756256053e-17	CTSC	myeloids_vexas-vexaslike
2.02573643366449e-20	-11.3403440732802	0.355	0.592	4.87371928575341e-16	RAB11FIP1	myeloids_vexas-vexaslike
1.00796356294479e-15	-11.3838585114734	0.094	0.305	2.42505953608886e-11	SMIM14	myeloids_vexas-vexaslike
1.92604518897424e-18	-11.4735410123786	0.577	0.774	4.63387212015313e-14	CSF3R	myeloids_vexas-vexaslike
5.08298611964139e-18	-11.4944452223144	0.684	0.843	1.22291563052452e-13	CAST	myeloids_vexas-vexaslike
3.85954035848251e-24	-11.5106764506788	0.245	0.514	9.28566814847306e-20	UTRN	myeloids_vexas-vexaslike
1.12196610572833e-26	-11.6054184918201	0.542	0.785	2.69933825377179e-22	CAP1	myeloids_vexas-vexaslike
2.35766659598095e-45	-11.6147915556088	0.5	0.827	5.67231006327056e-41	GRN	myeloids_vexas-vexaslike
5.46919111773458e-21	-11.6260439666509	0.635	0.82	1.31583269101576e-16	DDX3X	myeloids_vexas-vexaslike
5.27264135196889e-14	-11.6588993013637	0.387	0.6	1.2685447828702e-09	BLOC1S1	myeloids_vexas-vexaslike
1.30920219153187e-07	-11.696048884659	0.719	0.814	0.00314980955260653	ZNF207	myeloids_vexas-vexaslike
5.72824613660388e-27	-11.7364571872794	0.394	0.669	1.37815873800553e-22	RNF213	myeloids_vexas-vexaslike
2.89594097833836e-39	-11.7421809668369	0.371	0.743	6.96734439978427e-35	GLIPR1	myeloids_vexas-vexaslike
1.90439776935602e-13	-11.8476070150572	0.623	0.785	4.58179059329366e-09	YWHAB	myeloids_vexas-vexaslike
3.98663948431815e-61	-11.8635860762281	0.448	0.845	9.59145593532105e-57	FYB1	myeloids_vexas-vexaslike
4.69429346636749e-12	-11.9032990887314	0.248	0.441	1.12940006507335e-07	UCP2	myeloids_vexas-vexaslike
7.39130948855051e-43	-12.0139123744485	0.223	0.608	1.77827514985037e-38	LYST	myeloids_vexas-vexaslike
1.74747611483999e-27	-12.5620907203951	0.406	0.724	4.20425278469354e-23	MS4A6A	myeloids_vexas-vexaslike
3.39089660510111e-26	-12.6048445775907	0.148	0.452	8.15815814221276e-22	F13A1	myeloids_vexas-vexaslike
7.44818994621791e-50	-12.6520174017699	0.739	0.945	1.79196001916057e-45	LCP1	myeloids_vexas-vexaslike
9.55958761556233e-32	-12.8405541500294	0.552	0.824	2.29994118442814e-27	TMBIM6	myeloids_vexas-vexaslike
2.76272250047679e-23	-12.920072475891	0.19	0.47	6.6468340638971e-19	SMIM25	myeloids_vexas-vexaslike
1.0052651205799e-15	-13.0880178908765	0.677	0.85	2.41856735360319e-11	UQCR11	myeloids_vexas-vexaslike
1.36171097851855e-11	-13.1428889185729	0.816	0.914	3.27614044321778e-07	ITM2B	myeloids_vexas-vexaslike
5.0363154293214e-20	-13.2014467948092	0.516	0.732	1.21168712914044e-15	LY6E	myeloids_vexas-vexaslike
4.0026007322948e-34	-13.2349972789424	0.294	0.644	9.62985710182806e-30	PARP14	myeloids_vexas-vexaslike
1.10146123699685e-27	-13.2669565526795	0.229	0.534	2.65000559009072e-23	RIPOR2	myeloids_vexas-vexaslike
1.9503801292453e-14	-13.4430049339521	0.6	0.795	4.69241955295128e-10	ARPC1B	myeloids_vexas-vexaslike
4.92328650815783e-15	-13.4694619754681	0.784	0.9	1.18449350099769e-10	PCBP2	myeloids_vexas-vexaslike
1.45758952765823e-76	-13.6864965831497	0.535	0.922	3.50681464459293e-72	CYBB	myeloids_vexas-vexaslike
4.38147777958808e-37	-13.8113929565395	0.261	0.624	1.0541397389911e-32	CD14	myeloids_vexas-vexaslike
6.97332666261142e-07	-13.9665209064477	0.716	0.807	0.0167771266175768	MYL12A	myeloids_vexas-vexaslike
2.11895293613997e-19	-14.0653749623321	0.203	0.465	5.09798886905915e-15	TNRC6B	myeloids_vexas-vexaslike
2.25464458855727e-09	-14.0701220084849	0.781	0.855	5.42444941560993e-05	CCNI	myeloids_vexas-vexaslike
5.51669762372307e-64	-14.1855284476448	0.184	0.688	1.32726228129153e-59	MPEG1	myeloids_vexas-vexaslike
1.12772282360609e-09	-14.2836092689194	0.484	0.624	2.71318834131389e-05	PIM1	myeloids_vexas-vexaslike
7.6873005070108e-12	-14.5292884364727	0.132	0.315	1.84948762898173e-07	TCF7L2	myeloids_vexas-vexaslike
3.90560232694863e-28	-14.6062822170735	0.19	0.504	9.3964886384057e-24	TENT5A	myeloids_vexas-vexaslike
1.35718384585369e-08	-14.7291897706793	0.281	0.445	0.00032652486147394	XRCC5	myeloids_vexas-vexaslike
1.08945651980084e-13	-14.7296637448121	0.945	0.944	2.62112344098884e-09	RPL19	myeloids_vexas-vexaslike
1.03589552470053e-12	-14.905141416792	0.558	0.716	2.49226104287701e-08	RBM25	myeloids_vexas-vexaslike
2.34200019286061e-23	-15.0416839721685	0.665	0.834	5.63461826400335e-19	MBNL1	myeloids_vexas-vexaslike
2.53613519134503e-13	-15.1675065517839	0.477	0.288	6.10168765685701e-09	JUN	myeloids_vexas-vexaslike
1.05637719296486e-36	-15.177621189764	0.065	0.431	2.54153788855415e-32	CYP1B1	myeloids_vexas-vexaslike
5.43454863927205e-20	-15.2486723063276	0.287	0.558	1.30749805712246e-15	IFI16	myeloids_vexas-vexaslike
1.92688088179683e-38	-15.2600354622785	0.626	0.852	4.635882713515e-34	EVI2B	myeloids_vexas-vexaslike
1.16384145500214e-13	-15.3142492442952	0.242	0.456	2.80008615658965e-09	DYNLL1	myeloids_vexas-vexaslike
4.53716094729311e-15	-15.7822843888306	0.284	0.506	1.09159555230925e-10	MYCBP2	myeloids_vexas-vexaslike
5.89392136827619e-12	-15.8126593411658	0.523	0.364	1.41801854199357e-07	PSMD7	myeloids_vexas-vexaslike
3.47845390713369e-12	-16.0328081487222	0.797	0.912	8.36881225517295e-08	RHOA	myeloids_vexas-vexaslike
1.75373050542902e-08	-16.1185178911888	0.784	0.901	0.000421930022301167	ARPC3	myeloids_vexas-vexaslike
4.03015379474315e-26	-16.1638382528577	0.806	0.952	9.69614701477254e-22	GABARAP	myeloids_vexas-vexaslike
6.39545901026394e-07	-16.1757728123602	0.626	0.723	0.015386834832794	NAP1L1	myeloids_vexas-vexaslike
1.15749520876998e-31	-16.2068716088886	0.5	0.81	2.7848177227797e-27	LYN	myeloids_vexas-vexaslike
6.63407318539717e-15	-16.3434150512383	0.371	0.595	1.5960916676747e-10	SELL	myeloids_vexas-vexaslike
4.64906859169567e-18	-16.4786081629156	0.394	0.617	1.11851941247606e-13	PLAC8	myeloids_vexas-vexaslike
4.67302004894794e-17	-16.7562040043086	0.213	0.453	1.12428189357638e-12	HLA-DMB	myeloids_vexas-vexaslike
2.40301610317677e-09	-16.9181248662998	0.2	0.378	5.78141644263298e-05	LGALS2	myeloids_vexas-vexaslike
3.19180807197391e-30	-17.4336206162403	0.329	0.642	7.67917104036204e-26	IFI6	myeloids_vexas-vexaslike
1.80100550983853e-61	-17.4503806396695	0.439	0.827	4.33303915612053e-57	DDX17	myeloids_vexas-vexaslike
5.80564190086496e-07	-17.5165246032969	0.345	0.502	0.013967793849291	ERH	myeloids_vexas-vexaslike
4.38259838016866e-11	-17.6041214585999	0.49	0.686	1.05440934428478e-06	HNRNPD	myeloids_vexas-vexaslike
1.04545817191463e-15	-17.615053985832	0.945	0.932	2.5152678158094e-11	RPS21	myeloids_vexas-vexaslike
1.43394510187221e-06	-17.8052266272913	0.877	0.878	0.0344992852059436	KLF6	myeloids_vexas-vexaslike
4.38956299781298e-50	-17.8167118428457	0.129	0.58	1.05608496164382e-45	POU2F2	myeloids_vexas-vexaslike
1.30550864958483e-20	-17.8455660077334	0.268	0.536	3.14092326003615e-16	CCDC88A	myeloids_vexas-vexaslike
3.32805186122359e-31	-17.8507795359248	0.455	0.719	8.00695997291784e-27	ZBTB7A	myeloids_vexas-vexaslike
1.01229119053518e-12	-17.9578151313039	0.523	0.703	2.43547137530859e-08	LENG8	myeloids_vexas-vexaslike
1.09986873612556e-27	-18.2834548363847	0.5	0.802	2.64617419224448e-23	ARPC5	myeloids_vexas-vexaslike
8.3846342271425e-27	-18.3688673110281	0.094	0.4	2.01725914870822e-22	MS4A7	myeloids_vexas-vexaslike
3.05389737351902e-17	-18.8782176150845	0.642	0.782	7.3473716909494e-13	ACTR3	myeloids_vexas-vexaslike
1.95359841757134e-10	-19.1004075708075	0.935	0.965	4.70016243283489e-06	PABPC1	myeloids_vexas-vexaslike
8.7204506314043e-18	-19.3544286963319	0.384	0.607	2.09805321740956e-13	STAT1	myeloids_vexas-vexaslike
8.31388095554272e-97	-19.5469656572597	0.158	0.782	2.00023661909402e-92	FGL2	myeloids_vexas-vexaslike
1.3408182128098e-32	-20.1931311060732	0.255	0.598	3.2258745381991e-28	ITGA4	myeloids_vexas-vexaslike
1.09388541833054e-52	-20.3050925699122	0.474	0.156	2.63177892796144e-48	GPR183	myeloids_vexas-vexaslike
2.15740672148058e-15	-20.5192541350988	0.545	0.762	5.19050483121013e-11	ANXA5	myeloids_vexas-vexaslike
8.11699366253728e-14	-20.9444210855889	0.858	0.77	1.95286750526984e-09	RPS5	myeloids_vexas-vexaslike
7.40979022369181e-16	-21.3532485530877	0.723	0.867	1.78272142991801e-11	PCBP1	myeloids_vexas-vexaslike
4.62499548790865e-37	-21.4925811054779	0.274	0.656	1.11272766443594e-32	HLA-DQB1	myeloids_vexas-vexaslike
6.09353487494098e-47	-21.6077531968575	0.616	0.862	1.46604355556205e-42	ACTR2	myeloids_vexas-vexaslike
7.1701791421608e-30	-22.0077776038481	0.503	0.769	1.72507339981247e-25	SCO2	myeloids_vexas-vexaslike
2.07400028348942e-17	-22.5847896040074	0.829	0.936	4.9898372820472e-13	PTP4A2	myeloids_vexas-vexaslike
1.11876175025684e-33	-22.9641649373123	0.603	0.885	2.69162889494293e-29	ZEB2	myeloids_vexas-vexaslike
1.12546847394344e-09	-23.3746482671397	0.829	0.731	2.70776460146051e-05	HIF1A	myeloids_vexas-vexaslike
9.68586974422078e-10	-23.3823060792722	0.374	0.536	2.33032340176208e-05	RAC2	myeloids_vexas-vexaslike
1.06406340620379e-11	-23.3865442384852	0.977	0.991	2.5600301489857e-07	MT-ND1	myeloids_vexas-vexaslike
3.96004702560496e-25	-23.9578830012849	0.461	0.701	9.52747713890298e-21	SAMHD1	myeloids_vexas-vexaslike
1.06915412092955e-17	-24.258170149055	0.177	0.424	2.57227789954441e-13	IQGAP2	myeloids_vexas-vexaslike
7.51824483612118e-43	-24.3057065888642	0.777	0.932	1.80881452512239e-38	PTPRC	myeloids_vexas-vexaslike
2.35612779803091e-14	-25.7314666321256	0.5	0.668	5.66860786928257e-10	STXBP2	myeloids_vexas-vexaslike
1.80620569836878e-19	-28.845267231615	0.535	0.726	4.34555028970544e-15	MARCKS	myeloids_vexas-vexaslike
3.42437525586255e-24	-29.0786197054453	0.468	0.713	8.2387044280797e-20	AC020916.1	myeloids_vexas-vexaslike
6.51118678880754e-40	-29.1117753104809	0.41	0.734	1.56652642951921e-35	NCF1	myeloids_vexas-vexaslike
6.47333483887206e-21	-29.1566383001396	0.648	0.957	1.55741962888423e-16	CST3	myeloids_vexas-vexaslike
5.418573537094e-09	-29.1601858094085	1	0.988	0.000130365460728945	RPS12	myeloids_vexas-vexaslike
3.08735851559888e-14	-29.9235172601065	0.132	0.339	7.42787585267935e-10	TMPO	myeloids_vexas-vexaslike
6.38858248970123e-18	-30.0348096387151	0.781	0.87	1.53702906119722e-13	HNRNPU	myeloids_vexas-vexaslike
2.51605903356955e-27	-30.3224197912408	0.329	0.595	6.05338642886497e-23	LTA4H	myeloids_vexas-vexaslike
7.81507754529723e-10	-30.5991054293894	0.813	0.922	1.88022950662306e-05	CYBA	myeloids_vexas-vexaslike
1.96496946725141e-07	-32.0420042325157	0.874	0.86	0.00472752004126016	SUB1	myeloids_vexas-vexaslike
1.69509580706267e-41	-32.0420122531627	0.8	0.969	4.07823100221208e-37	COTL1	myeloids_vexas-vexaslike
1.88490956314737e-52	-33.0053779007969	0.623	0.893	4.53490391797627e-48	KLF10	myeloids_vexas-vexaslike
1.94700512013003e-11	-33.4793968520298	0.81	0.898	4.68429961852083e-07	ARPC2	myeloids_vexas-vexaslike
2.03643531452649e-08	-33.4846992734048	0.968	0.994	0.000489945972321928	RPS28	myeloids_vexas-vexaslike
3.04965543706272e-10	-34.9011722694481	0.11	0.278	7.3371660160292e-06	SOX4	myeloids_vexas-vexaslike
2.57153962166202e-07	-34.923815537399	0.739	0.685	0.00618686717575664	RPL36AL	myeloids_vexas-vexaslike
1.22092588953081e-13	-34.9273953704843	0.965	0.968	2.93742559762219e-09	RPS26	myeloids_vexas-vexaslike
4.97326247873811e-10	-34.930965964726	0.903	0.807	1.1965172197596e-05	RPL10A	myeloids_vexas-vexaslike
1.15177023829013e-12	-35.1126924638949	0.194	0.389	2.77104401630222e-08	ATP2B1-AS1	myeloids_vexas-vexaslike
4.42014476416066e-43	-36.3276439201153	0.765	0.966	1.06344262880941e-38	TXNIP	myeloids_vexas-vexaslike
2.25725368267528e-15	-37.3414699710344	0.665	0.908	5.43072663514847e-11	FCN1	myeloids_vexas-vexaslike
2.06187240499989e-12	-37.8127831964221	0.974	0.981	4.96065881918924e-08	RPL12	myeloids_vexas-vexaslike
4.17036557334983e-84	-38.1692338975033	0.519	0.918	1.00334825329223e-79	SERPINA1	myeloids_vexas-vexaslike
2.05890941372977e-38	-38.2529334947406	0.513	0.822	4.95353015849246e-34	VMP1	myeloids_vexas-vexaslike
1.40438545681387e-31	-38.7670206338682	0.603	0.823	3.37881097054849e-27	AHNAK	myeloids_vexas-vexaslike
3.58257494364195e-15	-39.2554794069253	0.816	0.722	8.61931705690817e-11	RPLP0	myeloids_vexas-vexaslike
6.87554779508943e-10	-39.2747910474811	0.958	0.954	1.65418804402057e-05	RPS14	myeloids_vexas-vexaslike
2.31060553791305e-10	-40.2554792746067	0.99	0.99	5.55908586366501e-06	RPL41	myeloids_vexas-vexaslike
3.2193488869373e-42	-40.6213652384807	0.294	0.68	7.74543148708245e-38	CD36	myeloids_vexas-vexaslike
1.72473841968448e-21	-41.1408689186888	0.326	0.607	4.1495481639189e-17	H2AFZ	myeloids_vexas-vexaslike
4.47578599485117e-21	-43.0047125686206	0.358	0.607	1.07682935250124e-16	ISG15	myeloids_vexas-vexaslike
5.81593676634711e-23	-43.4953877171293	0.777	0.927	1.39925622661545e-18	TPM3	myeloids_vexas-vexaslike
1.69398379325433e-13	-43.5476915486463	0.903	0.86	4.0755556081906e-09	RPS4X	myeloids_vexas-vexaslike
6.60841588535271e-08	-43.5848795249346	0.984	0.983	0.00158991877785701	RPL37	myeloids_vexas-vexaslike
2.43723153907552e-27	-45.3657341658354	0.371	0.662	5.8637353598618e-23	CFD	myeloids_vexas-vexaslike
4.99278642529171e-18	-46.2849947648375	0.765	0.957	1.20121448606093e-13	OAZ1	myeloids_vexas-vexaslike
5.16328275689603e-91	-47.8589058794034	0.4	0.868	1.24223419848162e-86	MNDA	myeloids_vexas-vexaslike
9.17986887332458e-20	-47.9116496789318	0.765	0.897	2.20858465223316e-15	HNRNPA2B1	myeloids_vexas-vexaslike
5.35198271385003e-49	-48.8820629039196	0.677	0.941	1.28763352112518e-44	TYMP	myeloids_vexas-vexaslike
6.18686207578133e-15	-49.354344549625	0.961	0.945	1.48849714681223e-10	RPS29	myeloids_vexas-vexaslike
1.5753207038385e-07	-49.3543447231832	0.948	0.934	0.00379006408136505	RPL6	myeloids_vexas-vexaslike
7.44473429092905e-09	-52.2361371487336	0.932	0.925	0.000179112862305462	RPS25	myeloids_vexas-vexaslike
4.15306005240108e-44	-53.1782040942567	0.339	0.695	9.99184718007176e-40	DUSP6	myeloids_vexas-vexaslike
2.49124471661894e-18	-56.5679984006588	1	1	5.99368566371351e-14	B2M	myeloids_vexas-vexaslike
2.34683673282128e-50	-58.423539963408	0.271	0.655	5.64625449549471e-46	IFI44L	myeloids_vexas-vexaslike
2.2974501400308e-14	-60.6909233669909	0.706	0.584	5.5274352919001e-10	SNHG9	myeloids_vexas-vexaslike
1.26194786135875e-29	-61.5157307253577	0.61	0.849	3.03612035964302e-25	ZFP36L1	myeloids_vexas-vexaslike
2.70363951430261e-12	-62.1680116303731	0.123	0.313	6.50468630746066e-08	AC007952.4	myeloids_vexas-vexaslike
1.37073861599283e-09	-63.1720152544307	0.116	0.27	3.29786003621714e-05	PTCH2	myeloids_vexas-vexaslike
1.14541998802673e-15	-63.709279517896	0.658	0.819	2.75576594919351e-11	ARHGDIB	myeloids_vexas-vexaslike
9.28732792841442e-08	-63.7814731636521	0.99	0.989	0.00223443822629723	RPLP1	myeloids_vexas-vexaslike
3.22177909400872e-40	-66.666676502447	0.639	0.926	7.75127832227558e-36	IFI30	myeloids_vexas-vexaslike
5.3968340273871e-43	-68.109380183661	0.81	0.99	1.29842429864906e-38	CTSS	myeloids_vexas-vexaslike
7.47445070875088e-17	-69.5520752952264	0.99	0.98	1.79827809601837e-12	RPL10	myeloids_vexas-vexaslike
1.40991468058066e-14	-70.9945677381419	0.639	0.469	3.392113730009e-10	CALR	myeloids_vexas-vexaslike
9.4061058680348e-21	-72.1718767594907	0.342	0.63	2.26301501079049e-16	CPVL	myeloids_vexas-vexaslike
1.60094823226638e-13	-78.8497842566771	0.797	0.947	3.85172135200969e-09	CFL1	myeloids_vexas-vexaslike
1.19742380691017e-42	-79.6460539870026	0.442	0.777	2.88088193704517e-38	CALM2	myeloids_vexas-vexaslike
1.82756353975948e-14	-79.6509438428138	0.984	0.999	4.39693512030733e-10	ACTB	myeloids_vexas-vexaslike
1.47783464617042e-06	-80.5888452093158	0.816	0.973	0.0355552237522142	S100A4	myeloids_vexas-vexaslike
1.31990594813136e-16	-82.5267079011062	0.987	0.966	3.17556172060923e-12	RPS8	myeloids_vexas-vexaslike
8.34285977457803e-10	-82.5363308259834	0.506	0.698	2.00720863316573e-05	HLA-DPA1	myeloids_vexas-vexaslike
2.03700167063694e-50	-85.4200985207104	0.606	0.927	4.90082231938542e-46	LST1	myeloids_vexas-vexaslike
1.094993431689e-65	-92.6351849964451	0.552	0.894	2.63444469730057e-61	VCAN	myeloids_vexas-vexaslike
1.62361393655465e-06	-93.6259475237002	0.874	0.845	0.0390625276995684	RPL23A	myeloids_vexas-vexaslike
2.60056089307921e-16	-94.0778909768447	0.948	0.932	6.25668945265928e-12	RPS18	myeloids_vexas-vexaslike
3.89395330622562e-07	-105.619451295881	0.965	0.975	0.00936846225944821	RPL21	myeloids_vexas-vexaslike
2.71282478875891e-32	-105.61945137758	0.71	0.957	6.52678515927507e-28	HLA-DRA	myeloids_vexas-vexaslike
2.48514631089336e-10	-106.690038214031	0.468	0.649	5.97901350937834e-06	SNX3	myeloids_vexas-vexaslike
7.31842395252969e-10	-121.485524992408	0.568	0.704	1.76073961873912e-05	CORO1A	myeloids_vexas-vexaslike
7.21670695951178e-08	-134.473351973258	0.984	0.973	0.00173626752738894	RPS27	myeloids_vexas-vexaslike
1.96337409867937e-16	-144.572217421855	0.755	0.97	4.7236817440127e-12	S100A9	myeloids_vexas-vexaslike
3.58687866288267e-14	-189.441732424933	0.474	0.299	8.62967137502941e-10	XBP1	myeloids_vexas-vexaslike
1.14760033584726e-07	-213.821579384525	0.952	0.905	0.00276101164801493	RPS2	myeloids_vexas-vexaslike
6.66606962819045e-42	-241.232776293941	0.497	0.821	1.60378969184634e-37	HLA-DRB1	myeloids_vexas-vexaslike
2.40454697204523e-07	-329.237182655635	0.761	0.894	0.00578509956004362	CD74	myeloids_vexas-vexaslike
1.08600858288418e-15	-401.371447551111	0.965	0.99	2.61282804956104e-11	TMSB4X	myeloids_vexas-vexaslike
1.54319205492075e-44	-490.819026793882	0.971	0.987	3.71276576493384e-40	NEAT1	myeloids_vexas-vexaslike
