# Supplementary material for: VEXAS syndrome is characterized by inflammasome activation and monocyte dysregulation
Source: Nat Commun. 2024 Jan 30;15:910. doi: 10.1038/s41467-024-44811-4 (PMC10828464; doi:10.1038/s41467-024-44811-4)
Supplement: Supplementary file 6 — Source Data [file 41467_2024_44811_MOESM6_ESM.zip › Source_DATA_KOSMIDER/Raw_DATA_KOSMIDER_Fig6/myeloids_vexas-vexaslike_UP.csv]

p_val	avg_log2FC	pct.1	pct.2	p_val_adj	GeneName	cluster
0	Inf	0.968	0.08	0	HBB	myeloids_vexas-vexaslike
0	Inf	0.79	0.086	0	HBA1	myeloids_vexas-vexaslike
2.36079371647734e-265	Inf	0.929	0.184	5.67983360247284e-261	HBA2	myeloids_vexas-vexaslike
1.04826086787511e-15	Inf	0.765	0.949	2.52201082202072e-11	S100A8	myeloids_vexas-vexaslike
3.40144598898833e-14	547.921096279649	0.732	0.747	8.18353890490703e-10	MT2A	myeloids_vexas-vexaslike
2.88722196652324e-16	328.755444825126	0.31	0.15	6.94636732925827e-12	CXCL8	myeloids_vexas-vexaslike
3.69821045015988e-257	269.481258081063	0.523	0.037	8.89752452203966e-253	AREG	myeloids_vexas-vexaslike
7.41069406509841e-24	256.034352037144	0.987	0.954	1.78293888512203e-19	H3F3B	myeloids_vexas-vexaslike
3.80746323848275e-39	214.658847751394	0.526	0.831	9.16037580546566e-35	S100A12	myeloids_vexas-vexaslike
1.34786137355648e-07	106.456719692825	0.984	0.991	0.00324281967863953	FTH1	myeloids_vexas-vexaslike
3.11535179933197e-33	101.945516158028	0.739	0.496	7.49522489401279e-29	HSPA5	myeloids_vexas-vexaslike
8.28325404949884e-28	68.9466481073299	0.519	0.282	1.99286809176893e-23	HLA-DRB5	myeloids_vexas-vexaslike
3.33029667882345e-11	67.5039535648472	0.681	0.555	8.01236077958134e-07	HSP90AB1	myeloids_vexas-vexaslike
5.37918982720063e-11	59.8892027163913	0.794	0.885	1.2941792805262e-06	FOS	myeloids_vexas-vexaslike
9.99631260798944e-107	57.4055722137862	0.635	0.182	2.40501285035618e-102	THBS1	myeloids_vexas-vexaslike
8.50239443258315e-25	54.4898788161408	0.394	0.185	2.04559107653518e-20	ATF3	myeloids_vexas-vexaslike
1.0733756787889e-09	51.6307364804276	0.939	0.956	2.58243454559821e-05	RPS7	myeloids_vexas-vexaslike
2.80871560978606e-15	48.2799031697986	0.713	0.891	6.75748888558429e-11	ANXA1	myeloids_vexas-vexaslike
5.42279152747631e-16	48.158905513576	0.948	0.956	1.30466941359552e-11	JUND	myeloids_vexas-vexaslike
5.23855577807532e-13	47.3062230152833	0.981	0.975	1.26034413464714e-08	RPL11	myeloids_vexas-vexaslike
1.63373093987867e-07	47.3061989130372	0.965	0.993	0.00393059326825409	HLA-B	myeloids_vexas-vexaslike
4.19043437702154e-60	44.413285422463	0.79	0.438	1.00817660676761e-55	PELI1	myeloids_vexas-vexaslike
1.09061764699169e-07	42.8536210075271	0.923	0.949	0.00262391699689731	UBC	myeloids_vexas-vexaslike
3.16735428198122e-134	38.6805255391015	0.597	0.118	7.6203376670186e-130	LMNA	myeloids_vexas-vexaslike
1.85701819419179e-07	38.6499871622604	0.671	0.591	0.00446780007340603	LDHA	myeloids_vexas-vexaslike
4.17058681549815e-18	38.4665423917356	0.761	0.596	1.0034014819407e-13	SNHG29	myeloids_vexas-vexaslike
8.67290619759735e-52	36.2517973879028	0.623	0.286	2.08661450207995e-47	GABARAPL1	myeloids_vexas-vexaslike
1.73315393790585e-08	35.7633444642344	0.929	0.93	0.000416979505920767	RPL14	myeloids_vexas-vexaslike
8.06172411397967e-19	35.7624457072028	0.348	0.163	1.93957020458237e-14	SDF2L1	myeloids_vexas-vexaslike
2.09489208097833e-14	34.765204273359	0.587	0.395	5.04010085762577e-10	FOSB	myeloids_vexas-vexaslike
1.75926260614307e-100	34.3320620074683	0.594	0.157	4.2326099041196e-96	EREG	myeloids_vexas-vexaslike
1.89412068917752e-29	32.86379897082	0.874	0.728	4.55706496609219e-25	TSC22D3	myeloids_vexas-vexaslike
2.37316707202617e-35	32.5479296727055	0.552	0.259	5.70960265858775e-31	ANKRD28	myeloids_vexas-vexaslike
2.11846663556438e-16	31.4365534793743	0.974	0.979	5.09681887850434e-12	RPL30	myeloids_vexas-vexaslike
3.96442536873804e-10	31.4330059079276	0.997	0.999	9.53801099464684e-06	MT-CO2	myeloids_vexas-vexaslike
6.88946992075208e-12	31.3650318363028	0.681	0.915	1.65753756823374e-07	AIF1	myeloids_vexas-vexaslike
2.73673851988964e-35	30.0030593534193	0.8	0.614	6.58431920500249e-31	RPS10	myeloids_vexas-vexaslike
2.76130630769198e-17	28.5511633895614	0.942	0.871	6.64342684567614e-13	RPL7A	myeloids_vexas-vexaslike
2.22448037360011e-32	28.5420238096632	0.265	0.075	5.3518773308445e-28	FKBP11	myeloids_vexas-vexaslike
1.28964445699624e-08	28.0109222026472	0.268	0.156	0.000310275559908725	MYDGF	myeloids_vexas-vexaslike
4.06734711136491e-18	27.8371573070667	0.368	0.185	9.78563041523284e-14	G0S2	myeloids_vexas-vexaslike
6.10961985347538e-37	27.1042310983138	0.323	0.683	1.46991344054764e-32	IFITM3	myeloids_vexas-vexaslike
3.06258763541708e-66	26.6984418558014	0.571	0.211	7.36827959204996e-62	VEGFA	myeloids_vexas-vexaslike
5.44906375312086e-07	25.665794142073	0.987	0.969	0.0131099024836335	RPS15	myeloids_vexas-vexaslike
1.0503204413093e-14	25.665773306688	0.932	0.879	2.52696594974604e-10	RPL5	myeloids_vexas-vexaslike
1.65987358401803e-55	24.879585023382	0.616	0.29	3.99348985578897e-51	ETS2	myeloids_vexas-vexaslike
2.0332527900524e-32	23.7804060549686	0.848	0.632	4.89180288758706e-28	TNFAIP3	myeloids_vexas-vexaslike
1.50861146875717e-15	23.1005230443826	0.577	0.425	3.62956833268288e-11	ARL4A	myeloids_vexas-vexaslike
2.42013087100941e-171	21.9584180756165	0.565	0.081	5.82259286256155e-167	GRASP	myeloids_vexas-vexaslike
2.11434005335691e-44	20.8593101919612	0.548	0.248	5.08689073437139e-40	KDM6B	myeloids_vexas-vexaslike
5.40882292233625e-20	20.7043892662193	0.503	0.312	1.30130870688488e-15	PLAUR	myeloids_vexas-vexaslike
8.53768216314953e-07	20.6528130267979	0.629	0.57	0.0205408095163214	YBX3	myeloids_vexas-vexaslike
8.51524765534672e-16	19.4430933295886	0.974	0.973	2.04868343339987e-11	FAU	myeloids_vexas-vexaslike
9.24523255311261e-43	18.5835966580386	0.745	0.532	2.22431049995336e-38	MAP3K8	myeloids_vexas-vexaslike
1.43715862045762e-07	18.4523221330246	0.965	0.953	0.00345765992495899	RPS23	myeloids_vexas-vexaslike
9.98346612881383e-35	17.4921942349163	0.713	0.473	2.40192211593132e-30	MTRNR2L8	myeloids_vexas-vexaslike
3.46516323496218e-10	17.4333181629528	0.619	0.61	8.33683622699551e-06	RAB31	myeloids_vexas-vexaslike
1.04216342886323e-12	17.0797150246769	0.955	0.936	2.50734099350205e-08	RPL8	myeloids_vexas-vexaslike
3.49215492118209e-07	17.0102224009183	0.613	0.587	0.00840177552487199	AGFG1	myeloids_vexas-vexaslike
4.86090539493788e-28	16.9980723536886	0.906	0.975	1.16948522896811e-23	HLA-A	myeloids_vexas-vexaslike
9.41628133433891e-10	16.9400131651636	0.913	0.898	2.2654631262286e-05	RPL24	myeloids_vexas-vexaslike
3.20977003396669e-41	16.1616656539386	0.406	0.14	7.72238572472045e-37	PNP	myeloids_vexas-vexaslike
9.3633023704711e-116	15.988700060996	0.297	0.028	2.25271691731164e-111	RGS1	myeloids_vexas-vexaslike
1.21392581436176e-06	15.7753599158314	0.697	0.929	0.0292058411677297	TYROBP	myeloids_vexas-vexaslike
1.98571622582229e-07	15.4095059130172	0.565	0.448	0.00477743466770585	NDUFS5	myeloids_vexas-vexaslike
3.76217918792439e-12	15.3873260582716	0.858	0.748	9.05142690822729e-08	BTG1	myeloids_vexas-vexaslike
1.18574528290256e-25	15.3790920082117	0.548	0.341	2.85278457613527e-21	PPIF	myeloids_vexas-vexaslike
3.48850854811582e-13	14.1771980093329	0.681	0.557	8.39300271591185e-09	DNAJB6	myeloids_vexas-vexaslike
2.03933275382349e-34	13.7633761311985	0.645	0.371	4.90643067242394e-30	SLC25A37	myeloids_vexas-vexaslike
2.24795150706248e-16	13.7573754503805	0.642	0.493	5.40834653084163e-12	UBALD2	myeloids_vexas-vexaslike
1.35586576413918e-57	13.5863893586841	0.606	0.251	3.26207744194245e-53	IER3	myeloids_vexas-vexaslike
5.34460422918474e-12	12.6815420350221	0.99	0.978	1.28585833149956e-07	RPS27A	myeloids_vexas-vexaslike
4.03294986414598e-36	12.6811449592032	0.21	0.584	9.70287407814882e-32	MEF2C	myeloids_vexas-vexaslike
3.09894236399358e-07	12.6801046208653	0.203	0.34	0.00745574543353216	LMO4	myeloids_vexas-vexaslike
1.77865945959246e-18	12.6749969703023	0.581	0.434	4.27927679383351e-14	UPP1	myeloids_vexas-vexaslike
3.51919127413688e-41	12.6648052225376	0.455	0.171	8.46682228644592e-37	CCNH	myeloids_vexas-vexaslike
2.02171869807834e-06	12.6252782871326	0.339	0.232	0.0486405301570667	NOL7	myeloids_vexas-vexaslike
2.4971752160171e-41	12.6165846898034	0.39	0.127	6.00795385221553e-37	SMAD7	myeloids_vexas-vexaslike
1.71244465613583e-21	12.5643332642168	0.41	0.205	4.1199705981972e-17	ITGA5	myeloids_vexas-vexaslike
5.8585405640245e-27	12.5259401000516	0.603	0.377	1.40950627429866e-22	BHLHE40	myeloids_vexas-vexaslike
1.34472772789328e-15	12.2229859014479	0.761	0.638	3.23528044053844e-11	PPP1CB	myeloids_vexas-vexaslike
3.33153381002161e-18	12.0775254829576	0.526	0.309	8.01533719353098e-14	PMAIP1	myeloids_vexas-vexaslike
5.35552573614488e-08	11.9358465153586	0.603	0.508	0.0012884859368591	EIF1B	myeloids_vexas-vexaslike
3.99188147597314e-09	11.9123711592721	0.735	0.883	9.60406764304377e-05	ATP5MPL	myeloids_vexas-vexaslike
8.32632071443477e-07	11.8913629086136	0.387	0.54	0.0200322950068586	NDUFB7	myeloids_vexas-vexaslike
1.238262109217e-11	11.7079524530252	0.539	0.393	2.97913480856518e-07	GADD45B	myeloids_vexas-vexaslike
5.07173389693953e-07	11.6907959909218	0.981	0.983	0.0122020845826468	RPL32	myeloids_vexas-vexaslike
5.83281059184326e-11	10.8960461077251	0.671	0.799	1.40331590029157e-06	EIF4G2	myeloids_vexas-vexaslike
6.52754906032904e-07	10.009921961459	0.155	0.284	0.0157046302842456	MRPS34	myeloids_vexas-vexaslike
8.04871598687626e-08	9.85361934044654	0.703	0.587	0.00193644057928256	RSL24D1	myeloids_vexas-vexaslike
9.5425042042242e-18	9.82356287435337	0.706	0.56	2.2958310864943e-13	ZFP36L2	myeloids_vexas-vexaslike
5.71261999099729e-07	9.7961505372813	0.768	0.825	0.0137439924363404	HNRNPA3	myeloids_vexas-vexaslike
3.06307410748261e-08	9.78327391882066	0.877	0.906	0.000736944999519242	NAMPT	myeloids_vexas-vexaslike
3.59716141524174e-08	9.61224798809579	0.358	0.527	0.00086544106489301	CREBRF	myeloids_vexas-vexaslike
6.50526369862269e-16	9.43411720982979	0.474	0.286	1.56510139325163e-11	SERPINB9	myeloids_vexas-vexaslike
8.62129934042231e-101	9.32686346486257	0.516	0.113	2.0741984083122e-96	ELL2	myeloids_vexas-vexaslike
1.88710888242905e-30	8.99749164965121	0.5	0.232	4.54019526023605e-26	RGCC	myeloids_vexas-vexaslike
1.48315335086422e-14	8.99577473568564	0.619	0.497	3.56831864684423e-10	NINJ1	myeloids_vexas-vexaslike
4.28851061202121e-30	8.96059348952242	0.461	0.209	1.03177276814618e-25	LDLR	myeloids_vexas-vexaslike
1.0629459028807e-55	8.7934551976301	0.403	0.111	2.55734154774067e-51	MAFF	myeloids_vexas-vexaslike
8.49214749955144e-29	8.76859154252263	0.658	0.404	2.04312576691708e-24	LINC-PINT	myeloids_vexas-vexaslike
1.45618009324507e-43	8.74790537837668	0.384	0.12	3.50342368633831e-39	NEDD9	myeloids_vexas-vexaslike
1.99230788361372e-08	8.5686678864787	0.406	0.554	0.000479329353718625	TOMM6	myeloids_vexas-vexaslike
2.58746296012857e-13	8.48439832847765	0.452	0.28	6.22517713577334e-09	COG3	myeloids_vexas-vexaslike
4.4236246150556e-10	8.45689887017436	0.768	0.724	1.06427984613623e-05	VAPA	myeloids_vexas-vexaslike
9.3105029270069e-15	8.41625922039667	0.703	0.537	2.24001389920859e-10	JMJD1C	myeloids_vexas-vexaslike
2.55761836557478e-22	8.35502177286515	0.435	0.234	6.15337402573637e-18	ID1	myeloids_vexas-vexaslike
1.97689700190181e-51	8.28846864567675	0.494	0.175	4.75621649687556e-47	DDIT4	myeloids_vexas-vexaslike
9.77470850186743e-30	8.2476237556721	0.442	0.194	2.35169711846428e-25	MGAT4A	myeloids_vexas-vexaslike
1.1892965654987e-17	7.97132183447238	0.281	0.511	2.86132860693333e-13	NCOA4	myeloids_vexas-vexaslike
2.51562428789416e-16	7.89900518895227	0.284	0.128	6.05234047424456e-12	THBD	myeloids_vexas-vexaslike
7.98305907147272e-13	7.83599864685864	0.352	0.194	1.92064418200562e-08	GCC2	myeloids_vexas-vexaslike
7.34428675112635e-167	7.81795982660094	0.468	0.052	1.76696194945349e-162	B3GNT5	myeloids_vexas-vexaslike
1.31790847329938e-06	7.67724971427858	0.548	0.717	0.0317075599591097	GPX4	myeloids_vexas-vexaslike
1.76142195760583e-11	7.62742076908061	0.639	0.488	4.23780508780386e-07	EPC1	myeloids_vexas-vexaslike
5.21943994806447e-07	7.62248982969764	0.626	0.837	0.0125574505710483	ITGB2	myeloids_vexas-vexaslike
1.39482917881746e-16	7.61960020425187	0.555	0.367	3.35581952131693e-12	CIB1	myeloids_vexas-vexaslike
1.77177383536821e-32	7.54726621666485	0.526	0.266	4.26271067051239e-28	CDKN1A	myeloids_vexas-vexaslike
7.03473671575403e-24	7.50851577009909	0.268	0.094	1.69248730644326e-19	EMP1	myeloids_vexas-vexaslike
6.8271197970165e-15	7.10577594400774	0.603	0.46	1.6425367519642e-10	CSRNP1	myeloids_vexas-vexaslike
3.76167015779414e-17	7.08971773886822	0.616	0.44	9.05020223263693e-13	KLF9	myeloids_vexas-vexaslike
1.1597285217832e-39	7.07930061294914	0.571	0.277	2.79019085055819e-35	SNHG15	myeloids_vexas-vexaslike
1.04570692505161e-11	6.83924435507053	0.777	0.652	2.51586629098166e-07	EEF1B2	myeloids_vexas-vexaslike
2.9214056893e-68	6.80191894874514	0.69	0.269	7.02860994788687e-64	CXCR4	myeloids_vexas-vexaslike
3.87775507508279e-15	6.79864172937996	0.516	0.338	9.32949093514167e-11	PNPLA8	myeloids_vexas-vexaslike
5.47146761107914e-27	6.77731691284743	0.552	0.324	1.31638039254953e-22	RUNX1	myeloids_vexas-vexaslike
2.61191509644376e-27	6.66557953604979	0.265	0.085	6.28400653053404e-23	PHLDA2	myeloids_vexas-vexaslike
8.30730779727471e-15	6.65647691748967	0.794	0.673	1.99865518294632e-10	DDX21	myeloids_vexas-vexaslike
1.11484369362832e-07	6.46328519570505	0.435	0.587	0.00268220244250036	ATP5PB	myeloids_vexas-vexaslike
4.83978996175778e-48	6.28810987333048	0.403	0.127	1.1644050668993e-43	RFX2	myeloids_vexas-vexaslike
7.23660079176736e-37	6.25397554321672	0.542	0.245	1.74105378449131e-32	RANBP2	myeloids_vexas-vexaslike
1.72977525044902e-07	6.15441528272256	0.526	0.418	0.0041616662750553	SOCS3	myeloids_vexas-vexaslike
7.92282258581847e-27	5.96655462783542	0.516	0.259	1.90615188592207e-22	SKIL	myeloids_vexas-vexaslike
1.55226399090753e-15	5.95425300524484	0.645	0.485	3.73459193572443e-11	CNOT1	myeloids_vexas-vexaslike
1.41986960279419e-15	5.95091589998439	0.816	0.77	3.41606427736254e-11	CEBPB	myeloids_vexas-vexaslike
5.94783064738321e-13	5.91641309850581	0.942	0.953	1.43098857545393e-08	RPL35A	myeloids_vexas-vexaslike
5.54609360820503e-15	5.8511291645702	0.529	0.341	1.33433466119805e-10	IRS2	myeloids_vexas-vexaslike
7.63115361103783e-07	5.82930852383538	0.197	0.324	0.0183597924727959	MTSS1	myeloids_vexas-vexaslike
2.01430709754614e-27	5.79726857418544	0.739	0.534	4.84622144598625e-23	LITAF	myeloids_vexas-vexaslike
2.91743775332156e-09	5.72290304859094	0.684	0.571	7.01906349071635e-05	PPP1R15A	myeloids_vexas-vexaslike
1.39531358415431e-27	5.65139971155829	0.271	0.088	3.35698495211686e-23	TRMT6	myeloids_vexas-vexaslike
1.91664366212721e-06	5.60215688257823	0.587	0.546	0.0461125298671185	CD63	myeloids_vexas-vexaslike
3.55843810774661e-13	5.56363856812983	0.529	0.358	8.56124624342758e-09	ATP13A3	myeloids_vexas-vexaslike
1.71285559268558e-07	5.46662894053016	0.277	0.171	0.00412095927044224	MAFG	myeloids_vexas-vexaslike
3.81571208041638e-07	5.37135535460278	0.623	0.811	0.00918022169427377	CTSD	myeloids_vexas-vexaslike
8.55250950715076e-15	5.2928396531874	0.477	0.299	2.0576482623254e-10	DNAJC3	myeloids_vexas-vexaslike
1.20901938670402e-09	5.28517781054951	0.645	0.531	2.90877974247119e-05	RAB1A	myeloids_vexas-vexaslike
4.62675115643883e-19	5.27302691607127	0.345	0.16	1.11315006072762e-14	GYPC	myeloids_vexas-vexaslike
1.11609685488175e-09	5.20498508215321	0.574	0.461	2.68521742316e-05	LCP2	myeloids_vexas-vexaslike
2.72407373715622e-15	5.11283094100404	0.423	0.243	6.55384900422415e-11	NLRP3	myeloids_vexas-vexaslike
1.03780888922422e-16	5.08206312002548	0.4	0.218	2.49686440658454e-12	RIPK2	myeloids_vexas-vexaslike
2.29676810167215e-20	5.06624687151432	0.552	0.342	5.52579437581304e-16	FOSL2	myeloids_vexas-vexaslike
5.06580625368395e-22	4.96732202565635	0.455	0.24	1.21878232657382e-17	SYAP1	myeloids_vexas-vexaslike
4.21722891527454e-30	4.87220968259796	0.355	0.131	1.0146231047259e-25	GNA15	myeloids_vexas-vexaslike
2.03345308733855e-38	4.87193626078585	0.468	0.191	4.89228478282782e-34	SLC15A4	myeloids_vexas-vexaslike
9.62349246120955e-14	4.86575218500788	0.435	0.263	2.31531605124241e-09	LEPROTL1	myeloids_vexas-vexaslike
5.66310175475306e-32	4.75767213965621	0.516	0.247	1.36248565117604e-27	SAMSN1	myeloids_vexas-vexaslike
1.54494500158399e-51	4.70900279413785	0.255	0.049	3.71698317931093e-47	ZNF331	myeloids_vexas-vexaslike
6.96020783052877e-32	4.67239125030957	0.268	0.078	1.67455640194692e-27	PRDM1	myeloids_vexas-vexaslike
1.88907192611683e-08	4.54912354931446	0.161	0.316	0.000454491814704447	PRDX3	myeloids_vexas-vexaslike
1.40325669092849e-07	4.53557731452342	0.413	0.292	0.00337609527270485	NXT1	myeloids_vexas-vexaslike
5.09323326269068e-11	4.50699754511413	0.474	0.313	1.22538099067075e-06	GADD45GIP1	myeloids_vexas-vexaslike
1.22301281436116e-15	4.4841012879162	0.539	0.382	2.94244653007153e-11	PTK2B	myeloids_vexas-vexaslike
1.0216176002484e-11	4.46674746061664	0.465	0.32	2.45790978443763e-07	NFIL3	myeloids_vexas-vexaslike
8.35404495576994e-07	4.4057757870667	0.287	0.418	0.0200989967590869	ABRACL	myeloids_vexas-vexaslike
1.60951878795233e-06	4.37266498463799	0.39	0.545	0.0387234125193451	GLRX	myeloids_vexas-vexaslike
2.66409783207916e-12	4.31068973445888	0.523	0.358	6.40955297419925e-08	SBDS	myeloids_vexas-vexaslike
1.41574133238594e-10	4.29861516779771	0.323	0.189	3.40613207158733e-06	ATF7IP2	myeloids_vexas-vexaslike
3.42906889089886e-53	4.28653419045745	0.41	0.116	8.24999684461356e-49	STK17A	myeloids_vexas-vexaslike
3.19731111392806e-08	4.22942568939659	0.319	0.202	0.000769241080899953	CRYBG1	myeloids_vexas-vexaslike
3.36255700425288e-15	4.21288126266572	0.439	0.254	8.089975896532e-11	PHACTR1	myeloids_vexas-vexaslike
8.05266554150375e-21	4.02800167016776	0.723	0.563	1.93739080263039e-16	CD99	myeloids_vexas-vexaslike
8.39602179412376e-12	4.01331591580462	0.623	0.779	2.01999888344824e-07	SLC25A3	myeloids_vexas-vexaslike
1.01038839528663e-06	3.95526999676346	0.529	0.395	0.0243089344022011	HMGN1	myeloids_vexas-vexaslike
3.94702727245053e-75	3.83897210542816	0.452	0.106	9.49615291478872e-71	PDE4B	myeloids_vexas-vexaslike
2.44142087244665e-31	3.81598078065014	0.626	0.351	5.8738144770194e-27	TOP1	myeloids_vexas-vexaslike
6.89396625041956e-18	3.61481444251507	0.316	0.144	1.65861934018844e-13	SERTAD1	myeloids_vexas-vexaslike
4.94630479952691e-154	3.57423493153182	0.448	0.051	1.19003147171818e-149	SLC7A5	myeloids_vexas-vexaslike
7.78240471442038e-44	3.56889097312751	0.371	0.108	1.8723687502424e-39	AC058791.1	myeloids_vexas-vexaslike
7.16095482637836e-11	3.54773662089988	0.461	0.333	1.72285412167837e-06	FAM49A	myeloids_vexas-vexaslike
2.56419269875732e-14	3.53664588941878	0.361	0.194	6.16919121394024e-10	BTG3	myeloids_vexas-vexaslike
2.94979690193093e-20	3.51134992931344	0.432	0.223	7.09691636635561e-16	NR4A2	myeloids_vexas-vexaslike
7.13579895094807e-45	3.49226080190044	0.358	0.102	1.7168018696086e-40	DUSP2	myeloids_vexas-vexaslike
1.64516540279913e-13	3.42294937494003	0.532	0.377	3.95810344259442e-09	RNMT	myeloids_vexas-vexaslike
1.26943035252028e-16	3.42280837916289	0.458	0.277	3.05412248512855e-12	DSE	myeloids_vexas-vexaslike
1.75702024951899e-07	3.37779017658468	0.435	0.319	0.00422721501831774	DYNLT1	myeloids_vexas-vexaslike
6.05182805351045e-20	3.37346198013458	0.526	0.312	1.45600931139408e-15	IDI1	myeloids_vexas-vexaslike
1.5505595749977e-06	3.34251176709007	0.658	0.555	0.0373049128148697	CD55	myeloids_vexas-vexaslike
1.70014678165543e-06	3.31681292542338	0.577	0.47	0.0409038314198479	TRA2A	myeloids_vexas-vexaslike
1.01977043707552e-08	3.28828956596237	0.342	0.219	0.000245346569455999	MAP2K1	myeloids_vexas-vexaslike
9.70334021596509e-10	3.23508868372305	0.526	0.391	2.33452662255904e-05	RIT1	myeloids_vexas-vexaslike
1.63105634352888e-15	3.18205983520743	0.265	0.116	3.92415845689614e-11	PIK3IP1	myeloids_vexas-vexaslike
1.51888469221813e-20	3.10887183276143	0.445	0.223	3.65428468100761e-16	RUNX3	myeloids_vexas-vexaslike
1.16736755615084e-06	3.05973999633253	0.194	0.327	0.0280856960334331	CCT6A	myeloids_vexas-vexaslike
1.63319291729545e-07	3.04463967163883	0.49	0.37	0.00392929883972111	GNA13	myeloids_vexas-vexaslike
1.42512318102226e-09	3.02346712287768	0.303	0.176	3.42870386122146e-05	WHAMM	myeloids_vexas-vexaslike
4.17087533683878e-08	2.99066173222286	0.445	0.328	0.00100347089729004	DNTTIP2	myeloids_vexas-vexaslike
6.78769627646715e-07	2.98660456076079	0.3	0.195	0.0163305184715523	AC015912.3	myeloids_vexas-vexaslike
5.24312245777098e-12	2.91718711196975	0.574	0.418	1.26144283211512e-07	MXD1	myeloids_vexas-vexaslike
1.70681092841492e-24	2.83034199561407	0.313	0.116	4.10641641267344e-20	LRRC75A	myeloids_vexas-vexaslike
8.43039453910465e-08	2.78269242910554	0.371	0.257	0.00202826862216319	PHC2	myeloids_vexas-vexaslike
2.28846733051363e-08	2.76429274142096	0.416	0.29	0.000550582355048274	MAPK6	myeloids_vexas-vexaslike
4.41189274783596e-12	2.74156271128875	0.439	0.27	1.06145727620185e-07	RAB5A	myeloids_vexas-vexaslike
2.06208285078386e-37	2.67816919206949	0.394	0.138	4.9611651307009e-33	FURIN	myeloids_vexas-vexaslike
4.94792074169657e-12	2.65260120051261	0.671	0.526	1.19042025124478e-07	ADGRE5	myeloids_vexas-vexaslike
2.71155550509485e-09	2.59663346518573	0.371	0.565	6.5237313897077e-05	NDUFC2	myeloids_vexas-vexaslike
4.2464243108097e-19	2.59443010280474	0.413	0.214	1.0216472249377e-14	SH3BP5	myeloids_vexas-vexaslike
1.31771324305529e-19	2.58903269649354	0.474	0.264	3.17028629146672e-15	PTPN1	myeloids_vexas-vexaslike
3.91716111593195e-16	2.55927787515751	0.626	0.429	9.42429792882067e-12	CHD1	myeloids_vexas-vexaslike
7.10632089036255e-07	2.54980963247901	0.294	0.187	0.0170970974301233	ISCA1	myeloids_vexas-vexaslike
6.54051760242598e-23	2.42053926278867	0.535	0.3	1.57358312996767e-18	ZBTB43	myeloids_vexas-vexaslike
2.17312354621407e-07	2.3694076664245	0.403	0.273	0.00522831793983642	SNW1	myeloids_vexas-vexaslike
4.41788880050514e-23	2.36777448581831	0.406	0.198	1.06289986651353e-18	JDP2	myeloids_vexas-vexaslike
1.1719031955139e-23	2.34857862498893	0.287	0.105	2.8194818980869e-19	SNX9	myeloids_vexas-vexaslike
1.72898099615893e-12	2.34253229882844	0.555	0.414	4.15975537865877e-08	DDX24	myeloids_vexas-vexaslike
1.57687698188447e-07	2.31077836891336	0.319	0.466	0.00379380833071585	RBBP4	myeloids_vexas-vexaslike
4.15452596220104e-07	2.26484692437976	0.335	0.484	0.00999537401245949	RASSF5	myeloids_vexas-vexaslike
8.38227933111795e-15	2.25918015455476	0.171	0.391	2.01669258427367e-10	MRPL20	myeloids_vexas-vexaslike
3.17890283876526e-07	2.25878966648464	0.51	0.651	0.00764812233978533	CAPZA2	myeloids_vexas-vexaslike
2.75501138718453e-10	2.21415899943884	0.568	0.434	6.62828189642727e-06	PER1	myeloids_vexas-vexaslike
2.50185737330562e-18	2.18377057979088	0.465	0.686	6.01921865443598e-14	MED13L	myeloids_vexas-vexaslike
1.12345041413722e-09	2.17551850709317	0.368	0.232	2.70290935137274e-05	TREM1	myeloids_vexas-vexaslike
4.16982307301801e-07	2.15864672831837	0.41	0.296	0.010032177331374	IFRD1	myeloids_vexas-vexaslike
8.37016222486468e-13	2.14508673866017	0.339	0.184	2.01377732968019e-08	EHD1	myeloids_vexas-vexaslike
4.02245894551281e-26	2.13653555633508	0.29	0.103	9.67763397700927e-22	PDE4D	myeloids_vexas-vexaslike
6.31251247286464e-08	2.1310400708738	0.252	0.143	0.0015187273758465	PCED1B-AS1	myeloids_vexas-vexaslike
1.42066649081904e-06	2.12660674617595	0.481	0.369	0.0341798151026154	SAR1A	myeloids_vexas-vexaslike
4.50723153457384e-08	2.09748827583763	0.287	0.172	0.00108439483490312	TWISTNB	myeloids_vexas-vexaslike
1.48841693509466e-13	2.05926769396243	0.571	0.394	3.58098230414424e-09	BIRC2	myeloids_vexas-vexaslike
1.94083105031224e-62	1.92918638961134	0.303	0.057	4.66944542394621e-58	SEMA6B	myeloids_vexas-vexaslike
3.33261449313642e-12	1.90415967283113	0.319	0.174	8.01793720903691e-08	GALNT2	myeloids_vexas-vexaslike
5.80429623625857e-32	1.88435195624158	0.439	0.188	1.39645563148145e-27	HBEGF	myeloids_vexas-vexaslike
1.84465174592904e-17	1.80573415657373	0.461	0.702	4.43804763553067e-13	VSIR	myeloids_vexas-vexaslike
7.23853325073161e-17	1.79457562320621	0.319	0.151	1.74151871479352e-12	AC026979.2	myeloids_vexas-vexaslike
1.77712690645627e-09	1.76825162113892	0.297	0.17	4.27558962424313e-05	ACBD3	myeloids_vexas-vexaslike
1.40305800591365e-10	1.73874983676682	0.697	0.605	3.37561725642764e-06	MAP1LC3B	myeloids_vexas-vexaslike
7.93726955961551e-10	1.73580104952976	0.274	0.152	1.9096276833479e-05	STARD4	myeloids_vexas-vexaslike
5.18976525095879e-23	1.71811645608494	0.31	0.12	1.24860562172817e-18	ELL	myeloids_vexas-vexaslike
3.74419859569278e-11	1.71717229503653	0.594	0.751	9.00816740137727e-07	FKBP1A	myeloids_vexas-vexaslike
8.41387275250597e-12	1.714335792912	0.394	0.242	2.02429364552541e-07	PFDN2	myeloids_vexas-vexaslike
4.04060754156205e-16	1.71404385200526	0.3	0.14	9.72129768424413e-12	OASL	myeloids_vexas-vexaslike
1.30692399137605e-08	1.70744565972801	0.355	0.525	0.000314432843085164	SH3BP2	myeloids_vexas-vexaslike
8.98587143667175e-10	1.69149394472915	0.516	0.359	2.16191080894886e-05	RAB2A	myeloids_vexas-vexaslike
1.11020802983176e-20	1.65173584612618	0.352	0.156	2.67104949897223e-16	JOSD1	myeloids_vexas-vexaslike
2.7892697288728e-13	1.61024315993055	0.474	0.306	6.71070404069507e-09	BCL3	myeloids_vexas-vexaslike
1.52970359634075e-14	1.60403121919818	0.323	0.162	3.6803138824362e-10	ACSL3	myeloids_vexas-vexaslike
8.98906108532371e-52	1.58093581724765	0.345	0.086	2.16267820651803e-47	SKI	myeloids_vexas-vexaslike
9.06685479499272e-11	1.56553340058071	0.452	0.3	2.1813945951273e-06	MAPKAPK2	myeloids_vexas-vexaslike
5.8275480924352e-08	1.52844612664174	0.445	0.318	0.00140204979555898	CPD	myeloids_vexas-vexaslike
6.03467891012716e-07	1.40380560891829	0.277	0.171	0.0145188339898749	ZNF791	myeloids_vexas-vexaslike
1.32663733897648e-35	1.3601020528694	0.297	0.084	3.1917567738435e-31	RHOH	myeloids_vexas-vexaslike
7.87202556896611e-45	1.35479744474828	0.277	0.064	1.89393063163756e-40	PRR7	myeloids_vexas-vexaslike
2.19142352078179e-10	1.35471469390339	0.31	0.177	5.27234584864891e-06	PRXL2C	myeloids_vexas-vexaslike
9.16563620553962e-08	1.34220153007036	0.3	0.47	0.00220516041469078	CHP1	myeloids_vexas-vexaslike
3.65763667327739e-12	1.33939871614372	0.29	0.147	8.79990807223807e-08	TMEM189	myeloids_vexas-vexaslike
4.72477497186649e-27	1.32526991447327	0.316	0.116	1.13673361048136e-22	IL1RAP	myeloids_vexas-vexaslike
1.52986197291468e-06	1.25030885299868	0.287	0.43	0.0368069492063543	REEP5	myeloids_vexas-vexaslike
1.57940428690466e-15	1.24530805373744	0.258	0.112	3.79988877386392e-11	MAP1S	myeloids_vexas-vexaslike
2.6296129857084e-07	1.202083317946	0.274	0.421	0.00632658588231584	SEM1	myeloids_vexas-vexaslike
3.56561686781626e-19	1.20017165973318	0.248	0.516	8.57851762227913e-15	EID1	myeloids_vexas-vexaslike
7.78636378637596e-37	1.19884595489821	0.29	0.08	1.87332126336419e-32	RALGDS	myeloids_vexas-vexaslike
6.56638459948104e-10	1.19854177208548	0.426	0.285	1.57980647078914e-05	CSNK1D	myeloids_vexas-vexaslike
2.77539652676783e-34	1.19401035861855	0.365	0.126	6.67732650375072e-30	JMJD6	myeloids_vexas-vexaslike
2.13595488451525e-07	1.18849541420458	0.355	0.228	0.00513889385665524	C1orf56	myeloids_vexas-vexaslike
2.54834149260468e-16	1.18670176494103	0.374	0.195	6.13105479705759e-12	ARID5A	myeloids_vexas-vexaslike
3.46485040708074e-10	1.18528519292898	0.287	0.154	8.33608359439555e-06	NDST2	myeloids_vexas-vexaslike
1.80297082433038e-08	1.16302058384908	0.426	0.298	0.000433776750625647	SBNO2	myeloids_vexas-vexaslike
2.40621924550842e-13	1.15658058628746	0.542	0.36	5.78912288276871e-09	PLP2	myeloids_vexas-vexaslike
4.69232820958612e-20	1.14347340579345	0.684	0.506	1.12892724394432e-15	HERPUD1	myeloids_vexas-vexaslike
4.79076736820514e-16	1.13979880642555	0.597	0.788	1.15261072111648e-11	PGK1	myeloids_vexas-vexaslike
1.09838243140644e-26	1.11083014061723	0.355	0.141	2.64259829172075e-22	PFKFB3	myeloids_vexas-vexaslike
3.97718661576851e-13	1.10898513207761	0.19	0.389	9.56871327887745e-09	SETX	myeloids_vexas-vexaslike
1.76786236886027e-13	1.09726419759523	0.471	0.296	4.25330007324093e-09	TRIB1	myeloids_vexas-vexaslike
5.30518973122917e-22	1.09164662095662	0.371	0.164	1.27637559743643e-17	ANPEP	myeloids_vexas-vexaslike
2.87701911407906e-07	1.04576311753095	0.387	0.267	0.00692182028656281	RNF145	myeloids_vexas-vexaslike
1.26764847900685e-10	1.0428506071392	0.31	0.17	3.04983547564257e-06	TUT4	myeloids_vexas-vexaslike
2.06726654165613e-07	1.02374242187794	0.484	0.376	0.00497363657257049	MTCH1	myeloids_vexas-vexaslike
3.63872372376151e-08	1.01616178352963	0.252	0.143	0.000875440540699783	EPB41L4A-AS1	myeloids_vexas-vexaslike
5.80367104095419e-13	1.00268935681077	0.265	0.126	1.39630521574317e-08	RABGEF1	myeloids_vexas-vexaslike
3.93172455909873e-13	0.999573783847563	0.294	0.151	9.45933611673563e-09	ISG20	myeloids_vexas-vexaslike
9.17631784575543e-44	0.969718010814624	0.29	0.07	2.2077303105103e-39	GABPB1	myeloids_vexas-vexaslike
1.96292395348596e-07	0.943332649218637	0.326	0.469	0.00472259873969187	MAN2B1	myeloids_vexas-vexaslike
6.12595416390242e-09	0.938216498567504	0.258	0.417	0.000147384331229328	ETV6	myeloids_vexas-vexaslike
7.20285146794283e-34	0.931908124736605	0.239	0.59	1.73293403467236e-29	CSK	myeloids_vexas-vexaslike
3.96201974842181e-10	0.923116250675806	0.394	0.247	9.53222331272804e-06	SAP30BP	myeloids_vexas-vexaslike
2.26336634420586e-09	0.914565882753644	0.568	0.401	5.44543308752487e-05	YTHDC1	myeloids_vexas-vexaslike
1.12567635082317e-06	0.884624537094522	0.281	0.171	0.0270826473244547	WDR43	myeloids_vexas-vexaslike
4.20203964794241e-32	0.860467616022735	0.274	0.079	1.01096871889846e-27	MIR4435-2HG	myeloids_vexas-vexaslike
9.39631085762323e-07	0.82346423547423	0.497	0.382	0.0226065842923557	CIR1	myeloids_vexas-vexaslike
2.08241227243473e-09	0.822400069368582	0.587	0.724	5.01007568625072e-05	TRAPPC5	myeloids_vexas-vexaslike
8.85686248868741e-09	0.820459662198711	0.306	0.189	0.00021308725461533	PCIF1	myeloids_vexas-vexaslike
4.46887513518665e-08	0.806031708876987	0.345	0.221	0.00107516666877456	RELB	myeloids_vexas-vexaslike
4.6662498033836e-11	0.742334003047628	0.326	0.178	1.12265304019606e-06	RLF	myeloids_vexas-vexaslike
1.02713337602825e-13	0.730178796006607	0.348	0.185	2.47118018938636e-09	NUP98	myeloids_vexas-vexaslike
3.67433896871329e-16	0.727718557733146	0.258	0.11	8.8400921248273e-12	NDRG1	myeloids_vexas-vexaslike
4.76534918756372e-09	0.708907508388693	0.316	0.188	0.000114649536103595	TBC1D15	myeloids_vexas-vexaslike
1.95367204820506e-15	0.681198864362695	0.358	0.188	4.70033958077657e-11	AC016831.5	myeloids_vexas-vexaslike
1.94780559326076e-13	0.662349837981085	0.397	0.236	4.68622547682606e-09	PSMD12	myeloids_vexas-vexaslike
6.15070022104886e-10	0.659348273519584	0.268	0.141	1.47979696618214e-05	PLEKHM2	myeloids_vexas-vexaslike
1.44965817068324e-06	0.601315032764951	0.668	0.834	0.0348773259284681	ASAH1	myeloids_vexas-vexaslike
3.84597375568937e-07	0.595708398120567	0.358	0.237	0.00925302825881306	MFSD14A	myeloids_vexas-vexaslike
1.83504614932374e-08	0.584740649031648	0.258	0.415	0.000441493753065799	TMEM230	myeloids_vexas-vexaslike
3.0643907261872e-13	0.582971515262465	0.265	0.123	7.37261764813379e-09	LINC00513	myeloids_vexas-vexaslike
6.88264998047947e-12	0.57903151108027	0.277	0.138	1.65589675880356e-07	TSC22D2	myeloids_vexas-vexaslike
3.39175981948591e-08	0.560000657125908	0.261	0.147	0.000816023494970114	MVD	myeloids_vexas-vexaslike
3.3185018471228e-16	0.559115820737182	0.31	0.144	7.98398359399274e-12	FAM177A1	myeloids_vexas-vexaslike
6.2822469793478e-08	0.456931045716085	0.303	0.186	0.00151144580076129	UBAP1	myeloids_vexas-vexaslike
1.05205224111601e-07	0.448472557795919	0.326	0.493	0.002531132486901	LY96	myeloids_vexas-vexaslike
9.91165727388958e-08	0.410424311509205	0.261	0.151	0.00238464562352509	GTPBP4	myeloids_vexas-vexaslike
1.90608192910584e-06	0.388776120544344	0.319	0.211	0.0458584251323574	HBP1	myeloids_vexas-vexaslike
1.08399254668842e-07	0.376750983827071	0.268	0.154	0.00260797766807768	TXNDC11	myeloids_vexas-vexaslike
2.55965858592308e-09	0.358967093025305	0.294	0.164	6.15828259187234e-05	EHD4	myeloids_vexas-vexaslike
9.74172882843761e-08	0.358286212505361	0.155	0.299	0.00234376253883381	ERGIC1	myeloids_vexas-vexaslike
2.78841230433856e-15	0.312301465928232	0.123	0.343	6.70864116300813e-11	SMIM7	myeloids_vexas-vexaslike
7.95594947672666e-11	0.263660471062959	0.4	0.242	1.91412188460567e-06	AP1G1	myeloids_vexas-vexaslike
1.12359843341411e-07	0.252156717042356	0.506	0.704	0.00270326547095102	CTSB	myeloids_vexas-vexaslike
